# Supplementary material for: Simple Physical Model for the Estimation of Irreversible Dissociation Rates for Bimolecular Complexes
Source: J Phys Chem A. 2023 Jul 7;127(28):5956–66. doi: 10.1021/acs.jpca.3c01890 (PMC10364079; doi:10.1021/acs.jpca.3c01890)
Supplement: Supplementary file 2 — jp3c01890_si_002.zip [file jp3c01890_si_002.zip]

Archive with 706 entries (683 files):
- Supplementary/Code/
- Supplementary/Code/Bash&Py/
- Supplementary/Code/Bash&Py/Dis10curvfit.py
- Supplementary/Code/Bash&Py/Dis11surfit.py
- Supplementary/Code/Bash&Py/Dis12Intv.py
- Supplementary/Code/Bash&Py/Dis13Intl.py
- Supplementary/Code/Bash&Py/Dis1plot.py
- Supplementary/Code/Bash&Py/Dis2lmodel.py
- Supplementary/Code/Bash&Py/Dis3lfit.py
- Supplementary/Code/Bash&Py/Dis4sampl1.py
- Supplementary/Code/Bash&Py/Dis5sampl2.py
- Supplementary/Code/Bash&Py/Dis6sampl3.py
- Supplementary/Code/Bash&Py/Dis7traj1.py
- Supplementary/Code/Bash&Py/Dis8traj2.py
- Supplementary/Code/Bash&Py/Dis9traj3.py
- Supplementary/Code/Bash&Py/DissociationFit
- Supplementary/Code/Bash&Py/DissociationMain
- Supplementary/Code/Instructions.txt
- Supplementary/Code/Jupyter Notebook/
- Supplementary/Code/Jupyter Notebook/CurvnSurfit.ipynb
- Supplementary/Code/Jupyter Notebook/DisFP1.ipynb
- Supplementary/Code/Jupyter Notebook/DisFP2.ipynb
- Supplementary/Code/Jupyter Notebook/DisFP3.ipynb
- Supplementary/Freqs&Rots/
- Supplementary/Freqs&Rots/AceOFreqs/
- Supplementary/Freqs&Rots/AceOFreqs/AceOScan-M0001-copt-freq.txt
- Supplementary/Freqs&Rots/AceOFreqs/AceOScan-M0001-copt-rot.txt
- Supplementary/Freqs&Rots/AceOFreqs/AceOScan-M0002-copt-freq.txt
- Supplementary/Freqs&Rots/AceOFreqs/AceOScan-M0002-copt-rot.txt
- Supplementary/Freqs&Rots/AceOFreqs/AceOScan-M0003-copt-freq.txt
- Supplementary/Freqs&Rots/AceOFreqs/AceOScan-M0003-copt-rot.txt
- Supplementary/Freqs&Rots/AceOFreqs/AceOScan-M0004-copt-freq.txt
- Supplementary/Freqs&Rots/AceOFreqs/AceOScan-M0004-copt-rot.txt
- Supplementary/Freqs&Rots/AceOFreqs/AceOScan-M0005-copt-freq.txt
- Supplementary/Freqs&Rots/AceOFreqs/AceOScan-M0005-copt-rot.txt
- Supplementary/Freqs&Rots/AceOFreqs/AceOScan-M0006-copt-freq.txt
- Supplementary/Freqs&Rots/AceOFreqs/AceOScan-M0006-copt-rot.txt
- Supplementary/Freqs&Rots/AceOFreqs/AceOScan-M0007-copt-freq.txt
- Supplementary/Freqs&Rots/AceOFreqs/AceOScan-M0007-copt-rot.txt
- Supplementary/Freqs&Rots/AceOFreqs/AceOScan-M0008-copt-freq.txt
- Supplementary/Freqs&Rots/AceOFreqs/AceOScan-M0008-copt-rot.txt
- Supplementary/Freqs&Rots/AceOFreqs/AceOScan-M0009-copt-freq.txt
- Supplementary/Freqs&Rots/AceOFreqs/AceOScan-M0009-copt-rot.txt
- Supplementary/Freqs&Rots/AceOFreqs/AceOScan-M0010-copt-freq.txt
- Supplementary/Freqs&Rots/AceOFreqs/AceOScan-M0010-copt-rot.txt
- Supplementary/Freqs&Rots/AceOFreqs/AceOScan-M0011-copt-freq.txt
- Supplementary/Freqs&Rots/AceOFreqs/AceOScan-M0011-copt-rot.txt
- Supplementary/Freqs&Rots/AceOFreqs/AceOScan-M0012-copt-freq.txt
- Supplementary/Freqs&Rots/AceOFreqs/AceOScan-M0012-copt-rot.txt
- Supplementary/Freqs&Rots/AceOFreqs/AceOScan-M0013-copt-freq.txt
- Supplementary/Freqs&Rots/AceOFreqs/AceOScan-M0013-copt-rot.txt
- Supplementary/Freqs&Rots/AceOFreqs/AceOScan-M0014-copt-freq.txt
- Supplementary/Freqs&Rots/AceOFreqs/AceOScan-M0014-copt-rot.txt
- Supplementary/Freqs&Rots/AceOFreqs/AllfreqA.txt
- Supplementary/Freqs&Rots/AceOFreqs/k(EJ)rates.txt
- Supplementary/Freqs&Rots/AceOFreqs/N(EJ).txt
- Supplementary/Freqs&Rots/AceOFreqs/Rots.txt
- Supplementary/Freqs&Rots/AceOFreqs/rts-loc.txt
- Supplementary/Freqs&Rots/ButFreq/
- Supplementary/Freqs&Rots/ButFreq/ButO-scan-1-jul-freq.txt
- Supplementary/Freqs&Rots/ButFreq/ButO-scan-1-jul-rot.txt
- Supplementary/Freqs&Rots/ButFreq/ButO-scan-2-jul-freq.txt
- Supplementary/Freqs&Rots/ButFreq/ButO-scan-2-jul-rot.txt
- Supplementary/Freqs&Rots/ButFreq/ButO-scan-3-jul-F-freq.txt
- Supplementary/Freqs&Rots/ButFreq/ButO-scan-3-jul-F-rot.txt
- Supplementary/Freqs&Rots/ButFreq/ButO-scan-4-jul-freq.txt
- Supplementary/Freqs&Rots/ButFreq/ButO-scan-4-jul-rot.txt
- Supplementary/Freqs&Rots/ButFreq/ButO-scan-5-jul-freq.txt
- Supplementary/Freqs&Rots/ButFreq/ButO-scan-5-jul-rot.txt
- Supplementary/Freqs&Rots/ButFreq/ButO-scan-6-jul-freq.txt
- Supplementary/Freqs&Rots/ButFreq/ButO-scan-6-jul-rot.txt
- Supplementary/Freqs&Rots/ButFreq/ButO-scan-7-jul-F-freq.txt
- Supplementary/Freqs&Rots/ButFreq/ButO-scan-7-jul-F-rot.txt
- Supplementary/Freqs&Rots/ButFreq/ButO-scan-8-jul-F-freq.txt
- Supplementary/Freqs&Rots/ButFreq/ButO-scan-8-jul-F-rot.txt
- Supplementary/Freqs&Rots/ButFreq/ButO-scan-9-jul-F-freq.txt
- Supplementary/Freqs&Rots/ButFreq/ButO-scan-9-jul-F-rot.txt
- Supplementary/Freqs&Rots/ButFreq/D.txt
- Supplementary/Freqs&Rots/ButFreq/k(EJ)rates.txt
- Supplementary/Freqs&Rots/ButFreq/N(EJ).txt
- Supplementary/Freqs&Rots/ButFreq/R.txt
- Supplementary/Freqs&Rots/ButFreq/rts-loc.txt
- Supplementary/Freqs&Rots/EtOFreqs/
- Supplementary/Freqs&Rots/EtOFreqs/Allfreqs.txt
- Supplementary/Freqs&Rots/EtOFreqs/arots.txt
- Supplementary/Freqs&Rots/EtOFreqs/EtO-scan-1-jul-freq.txt
- Supplementary/Freqs&Rots/EtOFreqs/EtO-scan-1-jul-rot.txt
- Supplementary/Freqs&Rots/EtOFreqs/EtO-scan-2-jul-freq.txt
- Supplementary/Freqs&Rots/EtOFreqs/EtO-scan-2-jul-rot.txt
- Supplementary/Freqs&Rots/EtOFreqs/EtO-scan-3-jul-freq.txt
- Supplementary/Freqs&Rots/EtOFreqs/EtO-scan-3-jul-rot.txt
- Supplementary/Freqs&Rots/EtOFreqs/EtO-scan-4-jul-freq.txt
- Supplementary/Freqs&Rots/EtOFreqs/EtO-scan-4-jul-rot.txt
- Supplementary/Freqs&Rots/EtOFreqs/EtO-scan-5-jul-F-freq.txt
- Supplementary/Freqs&Rots/EtOFreqs/EtO-scan-5-jul-F-rot.txt
- Supplementary/Freqs&Rots/EtOFreqs/EtO-scan-6-jul-F-freq.txt
- Supplementary/Freqs&Rots/EtOFreqs/EtO-scan-6-jul-F-rot.txt
- Supplementary/Freqs&Rots/EtOFreqs/EtO-scan-7-jul-F-freq.txt
- Supplementary/Freqs&Rots/EtOFreqs/EtO-scan-7-jul-F-rot.txt
- Supplementary/Freqs&Rots/EtOFreqs/EtO-scan-8-jul-F-freq.txt
- Supplementary/Freqs&Rots/EtOFreqs/EtO-scan-8-jul-F-rot.txt
- Supplementary/Freqs&Rots/EtOFreqs/EtO-scan-9-jul-2-freq.txt
- Supplementary/Freqs&Rots/EtOFreqs/EtO-scan-9-jul-2-rot.txt
- Supplementary/Freqs&Rots/EtOFreqs/k(EJ)rates.txt
- Supplementary/Freqs&Rots/EtOFreqs/N(EJ).txt
- Supplementary/Freqs&Rots/EtOFreqs/rts-loc.txt
- Supplementary/Freqs&Rots/MetOFreqs/
- Supplementary/Freqs&Rots/MetOFreqs/Freqs.txt
- Supplementary/Freqs&Rots/MetOFreqs/k(EJ)rates.txt
- Supplementary/Freqs&Rots/MetOFreqs/MetOScan-M0001-copt-julf-freq.txt
- Supplementary/Freqs&Rots/MetOFreqs/MetOScan-M0001-copt-julf-rot.txt
- Supplementary/Freqs&Rots/MetOFreqs/MetOScan-M0002-copt-julf-freq.txt
- Supplementary/Freqs&Rots/MetOFreqs/MetOScan-M0002-copt-julf-rot.txt
- Supplementary/Freqs&Rots/MetOFreqs/MetOScan-M0003-copt-julf-freq.txt
- Supplementary/Freqs&Rots/MetOFreqs/MetOScan-M0003-copt-julf-rot.txt
- Supplementary/Freqs&Rots/MetOFreqs/MetOScan-M0004-copt-julf-freq.txt
- Supplementary/Freqs&Rots/MetOFreqs/MetOScan-M0004-copt-julf-rot.txt
- Supplementary/Freqs&Rots/MetOFreqs/MetOScan-M0005-copt-julf-freq.txt
- Supplementary/Freqs&Rots/MetOFreqs/MetOScan-M0005-copt-julf-rot.txt
- Supplementary/Freqs&Rots/MetOFreqs/MetOScan-M0006-copt-julf-freq.txt
- Supplementary/Freqs&Rots/MetOFreqs/MetOScan-M0006-copt-julf-rot.txt
- Supplementary/Freqs&Rots/MetOFreqs/MetOScan-M0007-copt-julf-freq.txt
- Supplementary/Freqs&Rots/MetOFreqs/MetOScan-M0007-copt-julf-rot.txt
- Supplementary/Freqs&Rots/MetOFreqs/MetOScan-M0008-copt-julf-freq.txt
- Supplementary/Freqs&Rots/MetOFreqs/MetOScan-M0008-copt-julf-rot.txt
- Supplementary/Freqs&Rots/MetOFreqs/MetOScan-M0009-copt-julf-freq.txt
- Supplementary/Freqs&Rots/MetOFreqs/MetOScan-M0009-copt-julf-rot.txt
- Supplementary/Freqs&Rots/MetOFreqs/MetOScan-M0010-copt-julf-freq.txt
- Supplementary/Freqs&Rots/MetOFreqs/MetOScan-M0010-copt-julf-rot.txt
- Supplementary/Freqs&Rots/MetOFreqs/MetOScan-M0011-copt-julf-freq.txt
- Supplementary/Freqs&Rots/MetOFreqs/MetOScan-M0011-copt-julf-rot.txt
- Supplementary/Freqs&Rots/MetOFreqs/MetOScan-M0012-copt-julf-freq.txt
- Supplementary/Freqs&Rots/MetOFreqs/MetOScan-M0012-copt-julf-rot.txt
- Supplementary/Freqs&Rots/MetOFreqs/MetOScan-M0013-copt-julf-freq.txt
- Supplementary/Freqs&Rots/MetOFreqs/MetOScan-M0013-copt-julf-rot.txt
- Supplementary/Freqs&Rots/MetOFreqs/MetOScan-M0014-copt-julf-freq.txt
- Supplementary/Freqs&Rots/MetOFreqs/MetOScan-M0014-copt-julf-rot.txt
- Supplementary/Freqs&Rots/MetOFreqs/MetOScan-M0015-copt-julf-freq.txt
- Supplementary/Freqs&Rots/MetOFreqs/MetOScan-M0015-copt-julf-rot.txt
- Supplementary/Freqs&Rots/MetOFreqs/N(EJ).txt
- Supplementary/Freqs&Rots/MetOFreqs/Rots.txt
- Supplementary/Freqs&Rots/MetOFreqs/rts-loc.txt
- Supplementary/Freqs&Rots/MetOProOHO/
- Supplementary/Freqs&Rots/MetOProOHO/F.txt
- Supplementary/Freqs&Rots/MetOProOHO/k(EJ)rates.txt
- Supplementary/Freqs&Rots/MetOProOHO/MetOProOHScan-M0001-copt-freq.txt
- Supplementary/Freqs&Rots/MetOProOHO/MetOProOHScan-M0001-copt-rot.txt
- Supplementary/Freqs&Rots/MetOProOHO/MetOProOHScan-M0002-copt-freq.txt
- Supplementary/Freqs&Rots/MetOProOHO/MetOProOHScan-M0002-copt-rot.txt
- Supplementary/Freqs&Rots/MetOProOHO/MetOProOHScan-M0003-copt-freq.txt
- Supplementary/Freqs&Rots/MetOProOHO/MetOProOHScan-M0003-copt-rot.txt
- Supplementary/Freqs&Rots/MetOProOHO/MetOProOHScan-M0004-copt-freq.txt
- Supplementary/Freqs&Rots/MetOProOHO/MetOProOHScan-M0004-copt-rot.txt
- Supplementary/Freqs&Rots/MetOProOHO/MetOProOHScan-M0005-copt-freq.txt
- Supplementary/Freqs&Rots/MetOProOHO/MetOProOHScan-M0005-copt-rot.txt
- Supplementary/Freqs&Rots/MetOProOHO/MetOProOHScan-M0006-copt-freq.txt
- Supplementary/Freqs&Rots/MetOProOHO/MetOProOHScan-M0006-copt-rot.txt
- Supplementary/Freqs&Rots/MetOProOHO/MetOProOHScan-M0007-copt-freq.txt
- Supplementary/Freqs&Rots/MetOProOHO/MetOProOHScan-M0007-copt-rot.txt
- Supplementary/Freqs&Rots/MetOProOHO/MetOProOHScan-M0008-copt-freq.txt
- Supplementary/Freqs&Rots/MetOProOHO/MetOProOHScan-M0008-copt-rot.txt
- Supplementary/Freqs&Rots/MetOProOHO/MetOProOHScan-M0009-copt-freq.txt
- Supplementary/Freqs&Rots/MetOProOHO/MetOProOHScan-M0009-copt-rot.txt
- Supplementary/Freqs&Rots/MetOProOHO/MetOProOHScan-M0010-copt-freq.txt
- Supplementary/Freqs&Rots/MetOProOHO/MetOProOHScan-M0010-copt-rot.txt
- Supplementary/Freqs&Rots/MetOProOHO/MetOProOHScan-M0011-copt-freq.txt
- Supplementary/Freqs&Rots/MetOProOHO/MetOProOHScan-M0011-copt-rot.txt
- Supplementary/Freqs&Rots/MetOProOHO/MetOProOHScan-M0012-copt-freq.txt
- Supplementary/Freqs&Rots/MetOProOHO/MetOProOHScan-M0012-copt-rot.txt
- Supplementary/Freqs&Rots/MetOProOHO/MetOProOHScan-M0013-copt-F-freq.txt
- Supplementary/Freqs&Rots/MetOProOHO/MetOProOHScan-M0013-copt-F-rot.txt
- Supplementary/Freqs&Rots/MetOProOHO/MetOProOHScan-M0014-copt-F-freq.txt
- Supplementary/Freqs&Rots/MetOProOHO/MetOProOHScan-M0014-copt-F-rot.txt
- Supplementary/Freqs&Rots/MetOProOHO/MetOProOHScan-M0015-copt-freq.txt
- Supplementary/Freqs&Rots/MetOProOHO/MetOProOHScan-M0015-copt-rot.txt
- Supplementary/Freqs&Rots/MetOProOHO/MetOProOHScan-M0016-copt-freq.txt
- Supplementary/Freqs&Rots/MetOProOHO/MetOProOHScan-M0016-copt-rot.txt
- Supplementary/Freqs&Rots/MetOProOHO/N(EJ).txt
- Supplementary/Freqs&Rots/MetOProOHO/R.txt
- Supplementary/Freqs&Rots/MetOProOHO/rts-loc.txt
- Supplementary/Freqs&Rots/ProOFreqs/
- Supplementary/Freqs&Rots/ProOFreqs/Allfreqs.txt
- Supplementary/Freqs&Rots/ProOFreqs/Alltors.txt
- Supplementary/Freqs&Rots/ProOFreqs/k(EJ)rates.txt
- Supplementary/Freqs&Rots/ProOFreqs/N(EJ).txt
- Supplementary/Freqs&Rots/ProOFreqs/ProO-scan-0-jul-freq.txt
- Supplementary/Freqs&Rots/ProOFreqs/ProO-scan-0-jul-rot.txt
- Supplementary/Freqs&Rots/ProOFreqs/ProO-scan-1-jul-freq.txt
- Supplementary/Freqs&Rots/ProOFreqs/ProO-scan-1-jul-rot.txt
- Supplementary/Freqs&Rots/ProOFreqs/ProO-scan-2-jul-F-freq.txt
- Supplementary/Freqs&Rots/ProOFreqs/ProO-scan-2-jul-F-rot.txt
- Supplementary/Freqs&Rots/ProOFreqs/ProO-scan-3-jul-freq.txt
- Supplementary/Freqs&Rots/ProOFreqs/ProO-scan-3-jul-rot.txt
- Supplementary/Freqs&Rots/ProOFreqs/ProO-scan-4-jul-freq.txt
- Supplementary/Freqs&Rots/ProOFreqs/ProO-scan-4-jul-rot.txt
- Supplementary/Freqs&Rots/ProOFreqs/ProO-scan-5-jul-F-freq.txt
- Supplementary/Freqs&Rots/ProOFreqs/ProO-scan-5-jul-F-rot.txt
- Supplementary/Freqs&Rots/ProOFreqs/ProO-scan-6-jul-freq.txt
- Supplementary/Freqs&Rots/ProOFreqs/ProO-scan-6-jul-rot.txt
- Supplementary/Freqs&Rots/ProOFreqs/ProO-scan-7-jul-freq.txt
- Supplementary/Freqs&Rots/ProOFreqs/ProO-scan-7-jul-rot.txt
- Supplementary/Freqs&Rots/ProOFreqs/ProO-scan-8-jul-freq.txt
- Supplementary/Freqs&Rots/ProOFreqs/ProO-scan-8-jul-rot.txt
- Supplementary/Freqs&Rots/ProOFreqs/ProO-scan-9-jul-F-freq.txt
- Supplementary/Freqs&Rots/ProOFreqs/ProO-scan-9-jul-F-rot.txt
- Supplementary/Freqs&Rots/ProOFreqs/rts-loc.txt
- Supplementary/Output_Files/
- Supplementary/Output_Files/Distance_var/
- Supplementary/Output_Files/Distance_var/ButOPar30.txt
- Supplementary/Output_Files/Distance_var/ButORes15.fits.txt
- Supplementary/Output_Files/Distance_var/ButORes15.vv.txt
- Supplementary/Output_Files/Distance_var/ButORes20.fits.txt
- Supplementary/Output_Files/Distance_var/ButORes20.vv.txt
- Supplementary/Output_Files/Distance_var/ButORes30.fits.txt
- Supplementary/Output_Files/Distance_var/ButORes30.vv.txt
- Supplementary/Output_Files/Distance_var/EtOPar30.txt
- Supplementary/Output_Files/Distance_var/EtORes15.fits.txt
- Supplementary/Output_Files/Distance_var/EtORes15.vv.txt
- Supplementary/Output_Files/Distance_var/EtORes20.fits.txt
- Supplementary/Output_Files/Distance_var/EtORes20.vv.txt
- Supplementary/Output_Files/Distance_var/EtORes30.fits.txt
- Supplementary/Output_Files/Distance_var/EtORes30.vv.txt
- Supplementary/Output_Files/Distance_var/MetOPar30.txt
- Supplementary/Output_Files/Distance_var/MetORes15.fits.txt
- Supplementary/Output_Files/Distance_var/MetORes15.vv.txt
- Supplementary/Output_Files/Distance_var/MetORes20.fits.txt
- Supplementary/Output_Files/Distance_var/MetORes20.vv.txt
- Supplementary/Output_Files/Distance_var/MetORes30.fits.txt
- Supplementary/Output_Files/Distance_var/MetORes30.vv.txt
- Supplementary/Output_Files/Distance_var/RRBuOHOPar30.txt
- Supplementary/Output_Files/Distance_var/RRBuOHORes15.fits.txt
- Supplementary/Output_Files/Distance_var/RRBuOHORes15.vv.txt
- Supplementary/Output_Files/Distance_var/RRBuOHORes20.fits.txt
- Supplementary/Output_Files/Distance_var/RRBuOHORes20.vv.txt
- Supplementary/Output_Files/Distance_var/RRBuOHORes30.fits.txt
- Supplementary/Output_Files/Distance_var/RRBuOHORes30.vv.txt
- Supplementary/Output_Files/Distance_var/RSBuOHOPar30.txt
- Supplementary/Output_Files/Distance_var/RSBuOHORes15.fits.txt
- Supplementary/Output_Files/Distance_var/RSBuOHORes15.vv.txt
- Supplementary/Output_Files/Distance_var/RSBuOHORes20.fits.txt
- Supplementary/Output_Files/Distance_var/RSBuOHORes20.vv.txt
- Supplementary/Output_Files/Distance_var/RSBuOHORes30.fits.txt
- Supplementary/Output_Files/Distance_var/RSBuOHORes30.vv.txt
- Supplementary/Output_Files/Distance_var/SRApinPar30.txt
- Supplementary/Output_Files/Distance_var/SRApinRes15.fits.txt
- Supplementary/Output_Files/Distance_var/SRApinRes15.vv.txt
- Supplementary/Output_Files/Distance_var/SRApinRes20.fits.txt
- Supplementary/Output_Files/Distance_var/SRApinRes20.vv.txt
- Supplementary/Output_Files/Distance_var/SRApinRes30.fits.txt
- Supplementary/Output_Files/Distance_var/SRApinRes30.vv.txt
- Supplementary/Output_Files/Distance_var/SSApinPar30.txt
- Supplementary/Output_Files/Distance_var/SSApinRes15.fits.txt
- Supplementary/Output_Files/Distance_var/SSApinRes15.vv.txt
- Supplementary/Output_Files/Distance_var/SSApinRes20.fits.txt
- Supplementary/Output_Files/Distance_var/SSApinRes20.vv.txt
- Supplementary/Output_Files/Distance_var/SSApinRes30.fits.txt
- Supplementary/Output_Files/Distance_var/SSApinRes30.vv.txt
- Supplementary/Output_Files/Fit_Files/
- Supplementary/Output_Files/Fit_Files/AceO-BuOHOPar3Inertialfit.txt
- Supplementary/Output_Files/Fit_Files/AceO-BuOHORes1.fits.txt
- Supplementary/Output_Files/Fit_Files/AceO-BuOHORes2.fits.txt
- Supplementary/Output_Files/Fit_Files/AceO-BuOHORes3.fits.txt
- Supplementary/Output_Files/Fit_Files/AceOPar3Inertialfit.txt
- Supplementary/Output_Files/Fit_Files/AceO-ProOHOPar3Inertialfit.txt
- Supplementary/Output_Files/Fit_Files/AceO-ProOHORes1.fits.txt
- Supplementary/Output_Files/Fit_Files/AceO-ProOHORes2.fits.txt
- Supplementary/Output_Files/Fit_Files/AceO-ProOHORes3.fits.txt
- Supplementary/Output_Files/Fit_Files/AceORes.fits.txt
- Supplementary/Output_Files/Fit_Files/AceORes1.fits.txt
- Supplementary/Output_Files/Fit_Files/AceORes2.fits.txt
- Supplementary/Output_Files/Fit_Files/AceORes3.fits.txt
- Supplementary/Output_Files/Fit_Files/AceOShapePar3Inertialfit.txt
- Supplementary/Output_Files/Fit_Files/AceOShapeRes1.fits.txt
- Supplementary/Output_Files/Fit_Files/AceOShapeRes3.fits.txt
- Supplementary/Output_Files/Fit_Files/Apin-O3-ROPar3Inertialfit.txt
- Supplementary/Output_Files/Fit_Files/Apin-O3-RORes1.fits.txt
- Supplementary/Output_Files/Fit_Files/Apin-O3-RORes2.fits.txt
- Supplementary/Output_Files/Fit_Files/Apin-O3-RORes3.fits.txt
- Supplementary/Output_Files/Fit_Files/ButOPar3Inertialfit.txt
- Supplementary/Output_Files/Fit_Files/ButORes1.fits.txt
- Supplementary/Output_Files/Fit_Files/ButORes2.fits.txt
- Supplementary/Output_Files/Fit_Files/ButORes3.fits.txt
- Supplementary/Output_Files/Fit_Files/EtO-AceOPar3Inertialfit.txt
- Supplementary/Output_Files/Fit_Files/EtO-AceORes1.fits.txt
- Supplementary/Output_Files/Fit_Files/EtO-AceORes2.fits.txt
- Supplementary/Output_Files/Fit_Files/EtO-AceORes3.fits.txt
- Supplementary/Output_Files/Fit_Files/EtO-BuOHOPar3Inertialfit.txt
- Supplementary/Output_Files/Fit_Files/EtO-BuOHORes1.fits.txt
- Supplementary/Output_Files/Fit_Files/EtO-BuOHORes2.fits.txt
- Supplementary/Output_Files/Fit_Files/EtO-BuOHORes3.fits.txt
- Supplementary/Output_Files/Fit_Files/EtOPar3Inertialfit.txt
- Supplementary/Output_Files/Fit_Files/EtO-ProOHOPar3Inertialfit.txt
- Supplementary/Output_Files/Fit_Files/EtO-ProOHORes1.fits.txt
- Supplementary/Output_Files/Fit_Files/EtO-ProOHORes2.fits.txt
- Supplementary/Output_Files/Fit_Files/EtO-ProOHORes3.fits.txt
- Supplementary/Output_Files/Fit_Files/EtO-ProOPar3Inertialfit.txt
- Supplementary/Output_Files/Fit_Files/EtO-ProORes1.fits.txt
- Supplementary/Output_Files/Fit_Files/EtO-ProORes2.fits.txt
- Supplementary/Output_Files/Fit_Files/EtO-ProORes3.fits.txt
- Supplementary/Output_Files/Fit_Files/EtORes1.fits.txt
[truncated: 406 more entries]
