# Supplementary material for: Simple Physical Model for the Estimation of Irreversible Dissociation Rates for Bimolecular Complexes
Source: J Phys Chem A. 2023 Jul 7;127(28):5956–66. doi: 10.1021/acs.jpca.3c01890 (PMC10364079; doi:10.1021/acs.jpca.3c01890)
Supplement: Supplementary file 2 — jp3c01890_si_002.zip [file jp3c01890_si_002.zip › Supplementary/Code/Bash&Py/Dis10curvfit.py]

#!/usr/bin/env python3
#Encoding: UTF-8
#
#  This script is part of the canonical bimolecular complex irreversible dissociation workflow. 
#  Python module 10: Fitting the trajectory results to a curve.
#  Made by Lauri Franzon
###############################################################

from numpy import exp,sqrt,diag,mean,pi
from pandas import read_csv
from scipy.optimize import curve_fit
import sys

name = str(sys.argv[1])
vc = float(sys.argv[2]) 
cv = float(sys.argv[3])
T = float(sys.argv[4])
type = int(sys.argv[5])

#Reading trajectory data from file.

if type == 1:
    vT = read_csv(name+'.vv.txt',sep='\s+')
else:
    vT = read_csv(name+'.avl.txt',sep='\s+')

#Escape rate from escape time. Changing variable to v - vc 
ydat = 1/vT.tau
xdat = vT.v-vc

def explin(x,a,b,d,f):
    y = (a*x+b-d*exp(-f*x))*10**9
    return y

params, cov = curve_fit(explin, xdat, ydat, p0=[3.15,582,300,0.04],bounds=(0,[10,1300,700,0.2]))

#Extracting parameters
av = params[0]
bv = params[1]
dv = params[2]
fv = params[3]
sd = sqrt(diag(cov))
asd = sd[0]
bsd = sd[1]
dsd = sd[2]
fsd = sd[3]

#Calculating R^2 coefficient.

fit = explin(xdat, av, bv,dv,fv)
ssr = sum((fit-ydat)**2)
ssd = sum((ydat-mean(ydat))**2)
R2 = 1 -ssr/ssd

cvt = cv/T

#Calculating Boltzmann-weighted R^2 coefficient.
def Bol(v):
    return 4*pi**(-0.5)*cvt**1.5*v**2*exp(-cvt*v**2)
ssrbw = sum((fit-ydat)**2*Bol(vT.v))
ssdbw = sum((ydat-mean(ydat))**2*Bol(vT.v))
R2bw = 1 -ssrbw/ssdbw

#Expressing the function using the form in the article, k_esc = a(v-v0-ve*exp(-f(v-vc)))
a=av*10**9
v0 = vc-bv/av
ve = dv/av
b = fv

#Error propagation
v0sd = sqrt((bsd/av)**2+(bv*asd/av**2)**2)
vesd = sqrt((dsd/av)**2+(dv*asd/av**2)**2)

z = open(name+'.fits.txt','w+')
z.write('Name'+'\t'+'Value'+'\t'+'st.dev'+'\t'+'%'+'\n')
z.write('aa'+'\t'+str(a)+'\t'+str(asd*10**9)+'\t'+str(100*asd/av)+'\n')
z.write('v0'+'\t'+str(v0)+'\t'+str(v0sd)+'\t'+str(100*v0sd/v0)+'\n')
z.write('ve'+'\t'+str(ve)+'\t'+str(vesd)+'\t'+str(100*vesd/ve)+'\n')
z.write('b'+'\t'+str(b)+'\t'+str(fsd)+'\t'+str(100*fsd/b)+'\n')
z.write('\n'+'Fit R^2 coefficients'+'\n')
z.write('v'+'\t'+str(R2)+'\n'+'BW-v'+'\t'+str(R2bw))
z.close()

print('Fit data saved in '+name+'.fits.txt')
