# Supplementary material for: Simple Physical Model for the Estimation of Irreversible Dissociation Rates for Bimolecular Complexes
Source: J Phys Chem A. 2023 Jul 7;127(28):5956–66. doi: 10.1021/acs.jpca.3c01890 (PMC10364079; doi:10.1021/acs.jpca.3c01890)
Supplement: Supplementary file 2 — jp3c01890_si_002.zip [file jp3c01890_si_002.zip › Supplementary/Code/Bash&Py/Dis12Intv.py]

#!/usr/bin/env python3
#Encoding: UTF-8
#
#  This script is part of the canonical bimolecular complex irreversible dissociation workflow. 
#  Python module 12: Integration over the v Boltzmann distribution.
#  Made by Lauri Franzon
###############################################################

from numpy import pi,exp,sqrt
from scipy.special import erfc
import sys

vc = float(sys.argv[1])
cv = float(sys.argv[2])/float(sys.argv[3])
a = float(sys.argv[4])
v0 = float(sys.argv[5])
ve = float(sys.argv[6])
b = float(sys.argv[7])

#Analytical v-integral:
kva = a/sqrt(pi*cv)*(2*cv*vc*(vc-v0-ve)+2+1.5*b*ve)*exp(-cv*vc**2)-a*v0*erfc(sqrt(cv)*vc)-a*ve*exp(b*vc+b**2/(4*cv))*(1+b**2/(2*cv))*erfc(sqrt(cv)*vc+b/sqrt(4*cv))

print('Analytical L=0 dissociation rate at T='+sys.argv[3]+' K.')
print(kva)
