# Supplementary material for: Simple Physical Model for the Estimation of Irreversible Dissociation Rates for Bimolecular Complexes
Source: J Phys Chem A. 2023 Jul 7;127(28):5956–66. doi: 10.1021/acs.jpca.3c01890 (PMC10364079; doi:10.1021/acs.jpca.3c01890)
Supplement: Supplementary file 2 — jp3c01890_si_002.zip [file jp3c01890_si_002.zip › Supplementary/Code/Bash&Py/Dis13Intl.py]

#!/usr/bin/env python3
#Encoding: UTF-8
#
#  This script is part of the canonical bimolecular complex irreversible dissociation workflow. 
#  Python module 13: Integration over the v,l Boltzmann distribution.
#  Made by Lauri Franzon
###############################################################

from numpy import pi,exp,inf,sqrt
from scipy.integrate import quad
from scipy.special import erf,erfc
import sys

name = str(sys.argv[1])
vc = float(sys.argv[2])
al = float(sys.argv[3])
bet = float(sys.argv[4])
cv = float(sys.argv[5])/float(sys.argv[7])
cl = float(sys.argv[6])/float(sys.argv[7])
a = float(sys.argv[8])
v0 = float(sys.argv[9])
ve = float(sys.argv[10])
b = float(sys.argv[11])
c = float(sys.argv[12])
d = float(sys.argv[13])
f = -float(sys.argv[14])

#Analytical v-integral:
kva = a/sqrt(pi*cv)*(2*cv*vc*(vc-v0-ve)+2+1.5*b*ve)*exp(-cv*vc**2)-a*v0*erfc(sqrt(cv)*vc)-a*ve*exp(b*vc+b**2/(4*cv))*(1+b**2/(2*cv))*erfc(sqrt(cv)*vc+b/sqrt(4*cv))

print('Analytical L=0 dissociation rate at T='+sys.argv[7]+' K.')
print(kva)

#We split up the polynomial integral to avoid numerical noise.
p1 = cv*(vc**2 - vc*(v0+ve))+1+0.75*b*ve
p2 = cv*(al*(v0+ve-2*vc) + c*vc + f*(vc**2 - vc*(v0+ve)))+f*(1+0.75*b*ve)
p3 = cv*(al*(al-c) + (bet+f*al)*(v0+ve-2*vc) + (f*c+d)*vc)
p4 = cv*((2*al-c)*bet-d*al + f*(al**2 + bet*(v0+ve-2*vc)-c*al+d*vc))
p5 = cv*(bet*(bet-d) + f*(2*al-c)*bet-f*d*al)
p6 = cv*f*bet*(bet-d)

def poly(l):
    return (p1*l+p2*l**2+p3*l**3+p4*l**4+p5*l**5+p6*l**6)*exp(-cv*(vc-al*l-bet*l**2)**2-cl*l**2)

in1=(4*a*cl/sqrt(pi*cv))*quad(poly,0,inf)[0]

def noerror1(l):
    return (l+f*l**2)*(v0-c*l-d*l**2)*exp(-cl*l**2)

def interror1(l):
    return (l+f*l**2)*(v0-c*l-d*l**2)*erf(sqrt(cv)*(vc-al*l-bet*l**2))*exp(-cl*l**2)

sh = b/sqrt(4*cv)
cn = b*vc+b**2/(4*cv)

def interror2(l):
    return l*erfc(sqrt(cv)*(vc-al*l-bet*l**2)+sh)*exp(-b*(al*l+bet*l**2)-cl*l**2)

in2 = -2*a*cl*quad(noerror1,0,inf)[0]
in3 = 2*a*cl*quad(interror1,0,inf)[0]
in4 = -2*a*ve*cl*exp(cn)*quad(interror2,0,inf)[0]

print('L-dependent dissociation rate at T='+sys.argv[7]+' K is')
print(in1+in2+in3+in4)

w = open('TempRes.txt','w+')
w.write('p1'+'\t'+str(p1)+'\n')
w.write('p2'+'\t'+str(p2)+'\n')
w.write('p3'+'\t'+str(p3)+'\n')
w.write('p4'+'\t'+str(p4)+'\n')
w.write('p5'+'\t'+str(p5)+'\n')
w.write('p6'+'\t'+str(p6)+'\n')
w.write('in1'+'\t'+str(in1)+'\n')
w.write('in2'+'\t'+str(in2)+'\n')
w.write('in3'+'\t'+str(in3)+'\n')
w.write('in4'+'\t'+str(in4)+'\n')
w.close()
