# Supplementary material for: Simple Physical Model for the Estimation of Irreversible Dissociation Rates for Bimolecular Complexes
Source: J Phys Chem A. 2023 Jul 7;127(28):5956–66. doi: 10.1021/acs.jpca.3c01890 (PMC10364079; doi:10.1021/acs.jpca.3c01890)
Supplement: Supplementary file 2 — jp3c01890_si_002.zip [file jp3c01890_si_002.zip › Supplementary/Code/Bash&Py/Dis1plot.py]

#!/usr/bin/env python3
#Encoding: UTF-8
#
#  This script is part of the canonical bimolecular complex irreversible dissociation workflow. 
#  Python module 1: Generation of Effective potential plot for numerical escape velocity calcs.
#  Made by Lauri Franzon
###############################################################

from numpy import sqrt,arange
from scipy.constants import N_A,u
import sys

#Import values and generate parameters

m1 = float(sys.argv[1])
m2 = float(sys.argv[2])
re = float(sys.argv[3])*10**(-10)
U = float(sys.argv[4])*1000/N_A   #Converting to Joule.
rl = float(sys.argv[5])*10**(-10)
rr = float(sys.argv[6])*10**(-10)
maxl = float(sys.argv[7])

#Effective mass
m = m1*m2/(m1+m2)*u

#Escape velocity
vc = sqrt(2*U/m)

#Saving params for later
u = open('Params.txt','w+')
u.write('Unit'+'\t'+'value'+'\n'+'U (J)'+'\t'+str(U)+'\n'+'mu (kg)'+'\t'+str(m)+'\n'+'vc (m/s)'+'\t'+str(vc))
u.close()

#Generating length scale and angular momentum array.
r = arange(re-rl,re+rr,1e-15)
L = maxl*m*re

#Lennard-Jones Potential
V = U*((re/r)**12-2*(re/r)**6)
VLmax = V + L**2/(2*m*r**2)

from matplotlib import pyplot as plt

plt.plot(r,VLmax)
plt.savefig('VLplot.jpg')
