# Supplementary material for: Simple Physical Model for the Estimation of Irreversible Dissociation Rates for Bimolecular Complexes
Source: J Phys Chem A. 2023 Jul 7;127(28):5956–66. doi: 10.1021/acs.jpca.3c01890 (PMC10364079; doi:10.1021/acs.jpca.3c01890)
Supplement: Supplementary file 2 — jp3c01890_si_002.zip [file jp3c01890_si_002.zip › Supplementary/Code/Bash&Py/Dis2lmodel.py]

#!/usr/bin/env python3
#Encoding: UTF-8
#
#  This script is part of the canonical bimolecular complex irreversible dissociation workflow. 
#  Python module 2: Generation of numerical escape velocities and related params.
#  Made by Lauri Franzon
###############################################################

from numpy import arange,argmin,argmax,sqrt
import sys

#Import values and generate parameters

m = float(sys.argv[1])
re = float(sys.argv[2])*10**(-10)
U = float(sys.argv[3])
rl = float(sys.argv[4])*10**(-10)
rr = float(sys.argv[5])*10**(-10)
vc = float(sys.argv[6])
maxl = float(sys.argv[7])

#Generating length scale and angular momentum array.
r = arange(re-rl,re+rr,1e-15)
l = arange(0.0,maxl+1,1)
L = l*m*re

#Lennard-Jones Potential
V = U*((re/r)**12-2*(re/r)**6)

w = open('Inertial.txt','w+')
w.write('L'+'\t'+'l'+'\t'+'rmin'+'\t'+'Vmin'+'\t'+'rmax'+'\t'+'Vmax'+'\t'+'Imax'+'\t'+'D'+'\t'+'vc'+'\n')
for i in range(len(L)):
    Veff = L[i]**2/(2*m*r**2) + V
    p=argmin(Veff)
    s=argmax(Veff)
    D=Veff[s]-Veff[p]
    vcL = sqrt(2*D/m)
    w.write(str(L[i])+'\t'+str(l[i])+'\t'+str(r[p])+'\t'+str(Veff[p])+'\t'+str(r[s])+'\t'+str(Veff[s])+'\t'+str(s)+'\t'+str(D)+'\t'+str(vcL)+'\n')
w.close()
