# Supplementary material for: Simple Physical Model for the Estimation of Irreversible Dissociation Rates for Bimolecular Complexes
Source: J Phys Chem A. 2023 Jul 7;127(28):5956–66. doi: 10.1021/acs.jpca.3c01890 (PMC10364079; doi:10.1021/acs.jpca.3c01890)
Supplement: Supplementary file 2 — jp3c01890_si_002.zip [file jp3c01890_si_002.zip › Supplementary/Code/Bash&Py/Dis3lfit.py]

#!/usr/bin/env python3
#Encoding: UTF-8
#
#  This script is part of the canonical bimolecular complex irreversible dissociation workflow. 
#  Python module 3: Quadratic fit of centrifugal effects on escape velocity
#  Made by Lauri Franzon
###############################################################

from pandas import read_csv
from scipy.optimize import curve_fit
from numpy import sqrt,diag,mean
import sys

Read = read_csv('Inertial.txt',sep='\s+')
Imaxinf = Read.iloc[0,6]
Read = Read[Read.Imax != Imaxinf]

vc = float(sys.argv[1])
par = str(sys.argv[2])

xdata = Read.l 
ydata = Read.vc - vc

def poly(x,a,b):
    y = -a*x-b*x**2
    return y

#a and b parameters are defined as positive, because vc(l) should decrease monotonically.
params, cov = curve_fit(poly, xdata, ydata,p0=[0.0045,0.0003],bounds=(0,[0.03,0.002]))

#Parameter values and standard errors
al = params[0]
bet = params[1]
sd = sqrt(diag(cov))
asd = sd[0]
bsd = sd[1]

#Minimum bounds are important because we do not want to accidentally sample trajectories where v < vc(l).
almin = al-asd
betmin = bet-bsd

fit = poly(xdata, al, bet)

#Calculating R-squared coefficient
ssr = sum((fit-ydata)**2)
ssd = sum((ydata-mean(ydata))**2)
R2 = 1 -ssr/ssd

#Saving fit parameters
u = open(par+'-Inertialfit.txt','w+')
u.write('\t'+'value'+'\t'+'Error'+'\t'+'%'+'\n'+'alpha'+'\t'+str(al)+'\t'+str(asd)+'\t'+str(100*asd/al)+'\n'+'beta'+'\t'+str(bet)+'\t'+str(bsd)+'\t'+str(100*bsd/bet)+'\n'+'al+'+'\t'+str(almin)+'\n'+'be+'+'\t'+str(betmin)+'\n'+'R-squared'+'\t'+str(R2))
u.close()
