# Supplementary material for: Simple Physical Model for the Estimation of Irreversible Dissociation Rates for Bimolecular Complexes
Source: J Phys Chem A. 2023 Jul 7;127(28):5956–66. doi: 10.1021/acs.jpca.3c01890 (PMC10364079; doi:10.1021/acs.jpca.3c01890)
Supplement: Supplementary file 2 — jp3c01890_si_002.zip [file jp3c01890_si_002.zip › Supplementary/Code/Bash&Py/Dis4sampl1.py]

#!/usr/bin/env python3
#Encoding: UTF-8
#
#  This script is part of the canonical bimolecular complex irreversible dissociation workflow. 
#  Python module 4: Boltzmann-based trajectory sampling for L=0 option
#  Made by Lauri Franzon
###############################################################

from numpy import sqrt,ceil,pi,exp
from scipy.constants import u,k,N_A
import sys

m1 = float(sys.argv[1])
m2 = float(sys.argv[2])
re = float(sys.argv[3])*10**(-10)
U = float(sys.argv[4])*1000/N_A
T = float(sys.argv[5])
dv = float(sys.argv[6])
P = float(sys.argv[7])
par = str(sys.argv[8])

#Effective mass
m = m1*m2/(m1+m2)*u

#Escape velocity
vc = sqrt(2*U/m)

#Exp. coefficient for gaussian function:
cv = m/(2*k*T)

#And a temperature indipendent one for good measure:
cvtl = cv*T

p = open(par+'.txt','w+')
p.write('var'+'\t'+'val'+'\n')
p.write('U (J)'+'\t'+str(U)+'\n'+'mu (kg)'+'\t'+str(m)+'\n'+'vc'+'\t'+str(vc)+'\n'+'v-coef'+'\t'+str(cvtl))
p.close()

#Generating prob. distribution and determining max v within given P range.
def Bol(v):
    return 4*pi**(-0.5)*cv**(3/2)*v**2*exp(-cv*v**2)
pdlim = Bol(vc)/P
vlim = ceil(vc)
while Bol(vlim)>pdlim:
    vlim = vlim + dv
fil = open(par+'.txt','a+')
fil.write('\n'+'vlim'+'\t'+str(vlim))
fil.close()
