# Supplementary material for: Simple Physical Model for the Estimation of Irreversible Dissociation Rates for Bimolecular Complexes
Source: J Phys Chem A. 2023 Jul 7;127(28):5956–66. doi: 10.1021/acs.jpca.3c01890 (PMC10364079; doi:10.1021/acs.jpca.3c01890)
Supplement: Supplementary file 2 — jp3c01890_si_002.zip [file jp3c01890_si_002.zip › Supplementary/Code/Bash&Py/Dis5sampl2.py]

#!/usr/bin/env python3
#Encoding: UTF-8
#
#  This script is part of the canonical bimolecular complex irreversible dissociation workflow. 
#  Python module 5: Boltzmann-based Trajectory sampling for average L
#  Made by Lauri Franzon
###############################################################

from numpy import sqrt,pi,exp,ceil
from scipy.constants import h,hbar,k
from pandas import read_csv
import sys

m = float(sys.argv[1])
re = float(sys.argv[2])*10**(-10)
U = float(sys.argv[3])
BC = float(sys.argv[4])*h*10**9  #Converting to Joule
T = float(sys.argv[5])
dv = float(sys.argv[6])
P = float(sys.argv[7])
par = str(sys.argv[8])

#If no rotational constant was given, BC is calculated from two point masses. 
if BC == 0:
    BC = hbar**2/(2*m*re**2)

#Exp. coefficient for v and l distributions
cv = m/(2*k*T)
cl = (m*re/hbar)**2*BC/(k*T)

#Temperature-independent coefficients:
cvtl = cv*T
cltl = cl*T

avlsq = cl**(-1)
avl = sqrt(avlsq)

#Extracting escape velocity for average L.
Read = read_csv('Inertial.txt',sep='\s+')
Read2 = Read[Read.l > avl]
vcl = Read2.iloc[0,8]

#Writing relevant parameters to file
p = open(par+'.txt','w+')
p.write('var'+'\t'+'val'+'\n')
p.write('vcl'+'\t'+str(vcl)+'\n'+'<l^2>'+'\t'+str(avlsq)+'\n'+'v-coef'+'\t'+str(cvtl)+'\n')
p.close()

#Generating the l=0 distribution and determining max v within given P range.
def Bol(v):
    return 4*pi**(-0.5)*cv**1.5*v**2*exp(-cv*v**2)
pdlim = Bol(vcl)/P
vlim = ceil(vcl)
while Bol(vlim)>pdlim:
    vlim = vlim + dv
fil = open(par+'.txt','a+')
fil.write('vlim'+'\t'+str(vlim))
fil.close()
