# Supplementary material for: Simple Physical Model for the Estimation of Irreversible Dissociation Rates for Bimolecular Complexes
Source: J Phys Chem A. 2023 Jul 7;127(28):5956–66. doi: 10.1021/acs.jpca.3c01890 (PMC10364079; doi:10.1021/acs.jpca.3c01890)
Supplement: Supplementary file 2 — jp3c01890_si_002.zip [file jp3c01890_si_002.zip › Supplementary/Code/Bash&Py/Dis6sampl3.py]

#!/usr/bin/env python3
#Encoding: UTF-8
#
#  This script is part of the canonical bimolecular complex irreversible dissociation workflow. 
#  Python module 6: Boltzmann-based Trajectory sampling for variable L.
#  Made by Lauri Franzon
###############################################################

from numpy import array,arange,sqrt,pi,exp,floor,ceil,amax
from scipy.constants import h,hbar,k
from matplotlib import pyplot as plt
import sys

m = float(sys.argv[1])
re = float(sys.argv[2])*10**(-10)
U = float(sys.argv[3])
BC = float(sys.argv[4])*h*10**9  #Converting to energy.
T = float(sys.argv[5])
dv = float(sys.argv[6])
dl = float(sys.argv[7])
P = float(sys.argv[8])
vc = float(sys.argv[9])
al = float(sys.argv[10])
bet = float(sys.argv[11])
almin = float(sys.argv[12])
betmin = float(sys.argv[13])
par = str(sys.argv[14])
maxl = float(sys.argv[15])

#If no rotational constant was given, BC is calculated from two point masses. 
if BC == 0:
    BC = hbar**2/(2*m*re**2)

#Gaussian Exp. coefficient for v and l prob. distributions
cv = m/(2*k*T)
cl = (m*re/hbar)**2*BC/(k*T)

#Temperature-independent coefficients for good measure:
cvtl = cv*T
cltl = cl*T

p = open(par+'.txt','w+')
p.write('var'+'\t'+'val'+'\n')
p.write('vc'+'\t'+str(vc)+'\n'+'alpha'+'\t'+str(al)+'\n'+'beta'+'\t'+str(bet)+'\n'+'v-coef'+'\t'+str(cvtl)+'\n'+'l-coef'+'\t'+str(cltl)+'\n')
p.close()

#Generating the l=0 distribution and determining max v within given P range.
def Bol(v):
    return 4*pi**(-0.5)*cv**(3/2)*v**2*exp(-cv*v**2)
pdlim = Bol(vc)/P
vlim = ceil(vc)
while Bol(vlim)>pdlim:
    vlim = vlim + dv
fil = open(par+'.txt','a+')
fil.write('vlim'+'\t'+str(vlim))
fil.close()

print('Generating probability distribution.')

#Next: Velocity and angular momentum dependent Boltzmann distribution.
def Boltz(v,l):
    return 8*pi**(-0.5)*cv**1.5*v**2*exp(-cv*v**2)*cl*l*exp(-cl*l**2)

vr = arange(200,2000,dv)
lr = arange(0,maxl+101,dl)
Dist = array([[0 for i in range(len(vr))] for j in range(len(lr))],dtype=float)

#One function for determining the physical minimum espace velocity and one for careful sampling of trajectories.
def vcL(l):
    return vc - al*l - bet*l**2

def vcLm(l):
    return ceil(vc - almin*l - 0.9*betmin*l**2+2.0)

#Removing non-dissociative trajectories from distribution.
for i in range(Dist.shape[1]):
    for j in range(Dist.shape[0]):
        if dv*i > vcL(dl*j):
            Dist[j,i] = Boltz(dv*i,dl*j)
        else:
            Dist[j,i] = 0

llim = floor(vcL(maxl+101))
plt.rcParams['figure.figsize'] = [12, 8]
plt.rcParams['font.size'] = 16
plt.contourf(vr,lr,Dist) 
plt.xlabel('Velocity (m/s)')
plt.ylabel('Radial velocity (m/s)')
plt.xlim([llim, 2000])
plt.ylim([0, maxl+101])
plt.colorbar(label='Probability density')
plt.savefig('ProbDist.jpg')

Pmax = amax(Dist)

#Removing trajectories dangerously close to the dissociation limit. This is necessary because of positive residuals in the vcL(l) polynomial fit.
for i in range(Dist.shape[1]):
    for j in range(Dist.shape[0]):
        if dv*i < vcLm(dl*j):
            Dist[j,i] = 0

trsum = sum(sum(Dist >= Pmax/P))

print('Writing v,l values for ' +str(trsum)+' trajectories to file.')
for i in range(len(lr)):
    lr[i]=sum(Dist[i] >= Pmax/P)
pds=amax(lr)

w = open('Trajectories.txt','w+')
w.write('l'+'\t'+'v'+'\t')
for i in range(int(pds)-1):
    w.write('v'+'\t')
w.write('\n')
for i in range(Dist.shape[0]):
    w.write(str(i*dl)+'\t')
    for j in range(Dist.shape[1]):
        if Dist[i,j] > Pmax/P:
            w.write(str(j*dv)+'\t')
    w.write('\n')
w.close()
