# Supplementary material for: Simple Physical Model for the Estimation of Irreversible Dissociation Rates for Bimolecular Complexes
Source: J Phys Chem A. 2023 Jul 7;127(28):5956–66. doi: 10.1021/acs.jpca.3c01890 (PMC10364079; doi:10.1021/acs.jpca.3c01890)
Supplement: Supplementary file 2 — jp3c01890_si_002.zip [file jp3c01890_si_002.zip › Supplementary/Code/Bash&Py/Dis8traj2.py]

#!/usr/bin/env python3
#Encoding: UTF-8
#
#  This script is part of the canonical bimolecular complex irreversible dissociation workflow. 
#  Python module 8: Simulating trajectories with average L.
#  Made by Lauri Franzon
###############################################################

from numpy import arange,ceil,argmin
from pandas import read_csv
import sys

m = float(sys.argv[1])
re = float(sys.argv[2])*10**(-10)
U = float(sys.argv[3])
dv = float(sys.argv[4])
vcl =float(sys.argv[5])
vlim =float(sys.argv[6])
ls = float(sys.argv[7]) #ls for 'l-squared'.
name = str(sys.argv[8])

#Timestep
dt = 5*10**(-16)

# List of velocities to run trajectories for.
vlist = arange(ceil(vcl)+1,vlim, dv)


#Determining minimum of effective potential for given value of l.
r = arange(re,re+1.64*10**(-11),1e-15)
V = U*((re/r)**12-2*(re/r)**6) + 0.5*m*(re/r)**2*ls
mn = argmin(V)*1e-15+r[0]

print('Running '+str(len(vlist))+' trajectories.')
y = open(name+'.avl.txt','w+')
y.write('v'+'\t'+'tau'+'\n')
for u in vlist:
    w = open(str(u)+'.txt','w+')
    w.write('time(s)'+'\t'+'q(A)'+'\t'+'v(m/s)'+'\n')
    q = mn
    v = u
    t = 0.0
    while (q < 3*re):
        w.write(str(t)+'\t')
        q = q + dt*v
        w.write(str(q*10**10)+'\t')
        v = v + dt*12*U*(re**12*q**(-13)-re**6*q**(-7))/m + dt*ls*re**2*q**(-3)
        w.write(str(v)+'\n')
        t = t + dt
    w.close()
    Read = read_csv(str(u)+'.txt',sep='\s+')
    y.write(str(u)+'\t'+str(Read['time(s)'].iloc[-1])+'\n')
y.close()

print('Results saved in file '+name+'.avl.txt')
