# Supplementary material for: Simple Physical Model for the Estimation of Irreversible Dissociation Rates for Bimolecular Complexes
Source: J Phys Chem A. 2023 Jul 7;127(28):5956–66. doi: 10.1021/acs.jpca.3c01890 (PMC10364079; doi:10.1021/acs.jpca.3c01890)
Supplement: Supplementary file 2 — jp3c01890_si_002.zip [file jp3c01890_si_002.zip › Supplementary/Code/Bash&Py/Dis9traj3.py]

#!/usr/bin/env python3
#Encoding: UTF-8
#
#  This script is part of the canonical bimolecular complex irreversible dissociation workflow. 
#  Python module 9: Simulating trajectories with variable L.
#  Made by Lauri Franzon
###############################################################

from numpy import arange,ceil,argmin
from pandas import read_csv
import sys

m = float(sys.argv[1])
re = float(sys.argv[2])*10**(-10)
U = float(sys.argv[3])
dv = float(sys.argv[4])
dl = float(sys.argv[5])
vc =float(sys.argv[6])
vlim =float(sys.argv[7])
name = str(sys.argv[8])

#Timestep
dt = 5*10**(-16)
print('Running trajectories with zero centrifugal effects for reference.')

# Running trajectories at l=0 curve.
vlist = arange(ceil(vc),vlim, dv)
print('Running '+str(len(vlist))+' trajectories.')
y = open(name+'.vv.txt','w+')
y.write('v'+'\t'+'tau'+'\n')
for u in vlist:
    w = open(str(u)+'.txt','w+')
    w.write('time(s)'+'\t'+'q(A)'+'\t'+'v(m/s)'+'\n')
    q = re
    v = u
    t = 0.0
    while (q < 3*re):
        w.write(str(t)+'\t')
        q = q + dt*v
        w.write(str(q*10**10)+'\t')
        v = v + dt*12*U*(re**12*q**(-13)-re**6*q**(-7))/m
        w.write(str(v)+'\n')
        t = t + dt
    w.close()
    Read = read_csv(str(u)+'.txt',sep='\s+')
    y.write(str(u)+'\t'+str(Read['time(s)'].iloc[-1])+'\n')
y.close()

print('Results saved in file '+name+'.vv.txt')

Tra = read_csv('Trajectories.txt',sep='\s+')

z = open(name+'.vrl.txt','w+')
z.write('l'+'\t'+'v'+'\t'+'tau'+'\n')
for l in Tra.l:
    #Determining minimum of effective potential for given value of l.
    print('Running trajs. with l='+str(l))
    r = arange(re,re+1.64*10**(-11),1e-15)
    V = U*((re/r)**12-2*(re/r)**6) + 0.5*m*(re/r)**2*l**2
    mn = argmin(V)*1e-15+r[0]
    i = int(l/dl)
    uno = sum(Tra.loc[i]>0)-1
    for j in range(1,uno+1):
        u = Tra.iloc[i,j]
        w = open('l'+str(l)+'v'+str(u)+'.txt','w+')
        w.write('time(s)'+'\t'+'q(A)'+'\t'+'v(m/s)'+'\n')
        q = mn
        v = u
        t = 0.0
        while (q < 3*re):
            w.write(str(t)+'\t')
            q = q + dt*v
            w.write(str(q*10**10)+'\t')
            v = v + dt*12*U*(re**12*q**(-13)-re**6*q**(-7))/m + dt*(l*re)**2*q**(-3)
            w.write(str(v)+'\n')
            t = t + dt
        w.close()
        Read = read_csv('l'+str(l)+'v'+str(u)+'.txt',sep='\s+')
        z.write(str(l)+'\t'+str(u)+'\t'+str(Read['time(s)'].iloc[-1])+'\n')
z.close()

print('Results saved in file '+name+'.txt')
