# Supplementary material for: Simple Physical Model for the Estimation of Irreversible Dissociation Rates for Bimolecular Complexes
Source: J Phys Chem A. 2023 Jul 7;127(28):5956–66. doi: 10.1021/acs.jpca.3c01890 (PMC10364079; doi:10.1021/acs.jpca.3c01890)
Supplement: Supplementary file 2 — jp3c01890_si_002.zip [file jp3c01890_si_002.zip › Supplementary/Code/Bash&Py/DissociationFit]

#!/bin/bash
#
#  This script is part of the canonical bimolecular complex irreversible dissociation workflow. 
#  Bash script is mainly for selection trees. Python is the numerical workhorse in the code, Bash only opens the right 'modules' based on selection.
#  Made by Lauri Franzon
###############################################################


echo "Select treatment of angular momentum (L):
      1   L=0 (Easy and fast)
      2   Average L^2 (Fast, requires rotational parameters)
      3   L as variable (More simulations and parametrization required)"
read calctype


# Reading data from parameter and result files.
##################################################################

echo "The name of your Trajectory data file? (No extension needed.)"
read name

echo "The name of your fitting parameter file? (No extension needed.)"
read par

echo "Temperature for Boltzmann distribution?"
read T

if [ "$calctype" == "2" ];  then
vc=$(grep 'vcl' $par.txt | awk '{print $2}')
else
vc=$(grep 'vc' $par.txt | awk '{print $2}')
fi

cv=$(grep 'v-coef' $par.txt | awk '{print $2}')

if [ "$calctype" == "3" ];  then
al=$(grep 'alpha' $par.txt | awk '{print $2}')
bet=$(grep 'beta' $par.txt | awk '{print $2}')
cl=$(grep 'l-coef' $par.txt | awk '{print $2}')
fi

# Performing appropriate curve and surface fits on the trajectory data and extracting the parameters.
##################################################################

#This row is necessary for running the code on CSC computers
#module load python-data

if [ "$calctype" == "3" ];  then
# Python module 11: Fitting the v,l trajectory data to a surface.
python Dis11surfit.py $name $vc $al $bet $cv $cl $T

else
# Python module 10: Fitting the v trajectory data to a curve.
python Dis10curvfit.py $name $vc $cv $T $calctype

fi

a=$(grep 'aa' $name.fits.txt | awk '{print $2}')
v0=$(grep 'v0' $name.fits.txt | awk '{print $2}')
ve=$(grep 've' $name.fits.txt | awk '{print $2}')
b=$(grep 'b' $name.fits.txt | awk '{print $2}')

if [ "$calctype" == "3" ];  then
c=$(grep 'cc' $name.fits.txt | awk '{print $2}')
d=$(grep 'dd' $name.fits.txt | awk '{print $2}')
f=$(grep 'fff' $name.fits.txt | awk '{print $2}')
fi

echo "Moving on to integration over the prob. distribution."

if [ "$calctype" == "3" ];  then
# Python module 13: Integration over the v,l Boltzmann distribution.
python Dis13Intl.py $name $vc $al $bet $cv $cl $T $a $v0 $ve $b $c $d $f

else
# Python module 12: Integration over the v,l Boltzmann distribution.
python Dis12Intv.py $vc $cv $T $a $v0 $ve $b

fi
