# Supplementary material for: Simple Physical Model for the Estimation of Irreversible Dissociation Rates for Bimolecular Complexes
Source: J Phys Chem A. 2023 Jul 7;127(28):5956–66. doi: 10.1021/acs.jpca.3c01890 (PMC10364079; doi:10.1021/acs.jpca.3c01890)
Supplement: Supplementary file 2 — jp3c01890_si_002.zip [file jp3c01890_si_002.zip › Supplementary/Code/Bash&Py/DissociationMain]

#!/bin/bash
#
#  This script is part of the canonical bimolecular complex irreversible dissociation workflow. 
#  Bash script is mainly for selection trees. Python is the numerical workhorse in the code, Bash only opens the right 'modules' based on selection.
#  Made by Lauri Franzon
###############################################################


echo "Select treatment of angular momentum (L):
      1   L=0 (Easy and fast)
      2   Average L^2 (Fast, requires rotational parameters)
      3   L as variable (More simulations and parametrization required)"
read calctype

# Setting up basic parameters
##################################################################

echo "Mass of fragment 1? (amu)"
read m1

echo "Mass of fragment 2? (amu)"
read m2

echo "Equilibrium distance between fragments? (Angstrom)"
read re

echo "Binding energy of fragments? (kJ/mol)"
read D

# Parametrizing impact of L on potential well escape velocity
##################################################################

echo "Name your permanent file of fitting parameters. (Important once when you are treating the parameter data!)"
read par


if [[ "$calctype" == "2" || "$calctype" == "3" ]];  then

echo "Average of two lower spectroscopic rotational constants? (GHz)"
echo "Default is to assume moment of inertia for a system of two point masses (I = mu*r^2) applies."
read bc
if [ -z "$bc" ]; then bc="0.0"; fi
#Actual default calculation is done in a python module.

echo "NOTE! The following two variables are only used in the numerical escape velocity calculations."
echo "Distance scale left of equilibrium? (Default 0.1 Angstrom)"
read dl
if [ -z "$dl" ]; then dl="0.1"; fi

echo "Distance scale right of equilibrium? (Default 7 Angstrom, lower value recommended if the complex is loose and floppy.)"
read dr
if [ -z "$dr" ]; then dr="7.0"; fi

echo "Max radial velocity for escape velocity generation? (Default 1500 m/s)"
read maxl
if [ -z "$maxl" ]; then maxl="1500.0"; fi

#These rows are necessary for running the code on CSC computers
#module load python-data
module load imagemagick

echo "Generating Effective V curve with max angular momentum."

# Python module 1: Maximum Veff generation
python Dis1plot.py $m1 $m2 $re $D $dl $dr $maxl

echo "Look at the plot. The LRTST should be the maximum value and the potential well should be the minimum."
echo "If not, the numerical escape velocities will be garbage. Lower distance scale recommended."

display VLplot.jpg

echo "Continue? y/n"
read cont
if [ "$cont" = "n" ]; then exit; fi

#Converting parameter data into variables that can be inserted into Python modules.
U=$(grep 'U (J)' Params.txt | awk '{print $3}')
mu=$(grep 'mu (kg)' Params.txt | awk '{print $3}')
vc=$(grep 'vc (m/s)' Params.txt | awk '{print $3}')

echo "Generating numerical escape velocities."

# Python module 2: Generation of numerical escape velocities and related params.
python Dis2lmodel.py $mu $re $U $dl $dr $vc $maxl

echo "Data dumped in Inertial.txt"

if [ "$calctype" == "3" ];  then

echo "Performing quadratic fit on numerical velocities."

# Python module 3: Quadratic fit of centrifugal effects on escape velocity.
python Dis3lfit.py $vc $par

echo "vc(l) parameters found in $par-Inertialfit.txt"

al=$(grep 'alpha' $par-Inertialfit.txt | awk '{print $2}')
bet=$(grep 'beta' $par-Inertialfit.txt | awk '{print $2}')
almin=$(grep 'al+' $par-Inertialfit.txt | awk '{print $2}')
betmin=$(grep 'be+' $par-Inertialfit.txt | awk '{print $2}')

fi
fi


# Trajectory sampling. Different approaches for all three 'levels of theory'.
##################################################################

echo "Time to sample some trajectories."

echo "Temperature in Boltzmann distribution? (default 298.15 K)"
read T K
if [ -z "$T" ]; then T="298.15"; fi

echo "Select velocity resolution. (Default 2 m/s)"
read dv
if [ -z "$dv" ]; then dv="2"; fi


if [ "$calctype" == "3" ];  then
echo "Select radial velocity (Angular momentum) resolution. (Default 10 m/s)"
read dl
if [ -z "$dl" ]; then dl="10"; fi
fi

echo "Run all trajectories within what factor of maximum probability density? (Default 100)"
read P
if [ -z "$P" ]; then P="100"; fi

if [ "$calctype" == "1" ];  then

module load python-data
# Python module 4: Boltzmann-based trajectory sampling 1.
python Dis4sampl1.py $m1 $m2 $re $D $T $dv $P $par
fi

if [ "$calctype" == "2" ];  then
# Python module 5: Boltzmann-based trajectory sampling 2.
python Dis5sampl2.py $mu $re $U $bc $T $dv $P $par
fi

if [ "$calctype" == "3" ];  then

# Python module 6: Boltzmann-based trajectory sampling 3.
python Dis6sampl3.py $mu $re $U $bc $T $dv $dl $P $vc $al $bet $almin $betmin $par $maxl

echo "Done. Displaying probability distribution."
display ProbDist.jpg

fi

if [ "$calctype" == "1" ];  then
U=$(grep 'U (J)' $par.txt | awk '{print $3}')
mu=$(grep 'mu (kg)' $par.txt | awk '{print $3}')
vc=$(grep 'vc' $par.txt | awk '{print $2}')

#In option 2 & 3 we did this earlier.
fi

if [ "$calctype" == "2" ];  then
vcl=$(grep 'vcl' $par.txt | awk '{print $2}')
avl=$(grep '<l^2>' $par.txt | awk '{print $2}')
fi

vlim=$(grep 'vlim' $par.txt | awk '{print $2}')


# Running a bunch of trajectories.
##################################################################

echo "Continue to trajectory simulations? y/n"
read quit
if [ "$quit" = "n" ]; then exit; fi

echo "Note: A large amount of temporary files will be produced in a Temp folder during this operation."
echo "Please remove manually if you interrupt the script during this phase."

#Creating Temp folder to dup trajectory raw data in.

mkdir Temp
if [ "$calctype" == "3" ];  then
mv Trajectories.txt Temp
fi
cd Temp

echo "Name your Trajectory results file. No extension required."
read name

if [ "$calctype" == "1" ];  then
# Python module 7: Running the trajectories 1.
python Dis7traj1.py $mu $re $U $dv $vc $vlim $name

mv $name.vv.txt ..
fi

if [ "$calctype" == "2" ];  then
# Python module 8: Running the trajectories 2.
python Dis8traj2.py $mu $re $U $dv $vcl $vlim $avl $name

mv $name.avl.txt ..
fi

if [ "$calctype" == "3" ];  then
# Python module 9: Running the trajectories 3.
python Dis9traj3.py $mu $re $U $dv $dl $vc $vlim $name

mv Trajectories.txt ..
mv $name.vrl.txt ..
mv $name.vv.txt ..
fi


#Deleting temporary trajectory data. Relevant result files were saved in above loop.
rm *
cd ..
rmdir Temp
