# Supplementary material for: Simple Physical Model for the Estimation of Irreversible Dissociation Rates for Bimolecular Complexes
Source: J Phys Chem A. 2023 Jul 7;127(28):5956–66. doi: 10.1021/acs.jpca.3c01890 (PMC10364079; doi:10.1021/acs.jpca.3c01890)
Supplement: Supplementary file 2 — jp3c01890_si_002.zip [file jp3c01890_si_002.zip › Supplementary/Code/Instructions.txt]

Instructions for how to run the code:

****************
General
****************

The contents of the 'Bash&Py' and 'Jupyter Notebook' directories are equivalent. Python 3 is the numerical workhorse of the code in both cases. 
The bash portion of the code is mainly important for decision trees. In either case, the simulations are computationally cheap enough to be run on an average laptop.


****************
Bash&Py
****************

In order to run the code:
Save all 15 files in the same directory, do the necessary preparations so that Python 3 scripts can be called using the command 'python filename.py' (or alternatively change the script to fit how calling Python works on your computer), and run the DissociationMain script from the directory where you want the results to be generated. 

Description:
There are 15 files in the directory. DissociationMain and DissociationFit are bash scripts including the decision trees of the code. DissociationMain sets up the trajectory simulations and asks the correct input parameters from the user. DissociationFit sets up the empirical function fits and the numerical integralsperformed on the output files generated by DissociationMain.

The rest of the 13 files are Python modules performing the various numerical tasks in the process. These are called by DissociationMain and DissociationFit,
so keep them all in the same directory. 

The Python 3 modules are called on using the command 'python filename'. If preceeding commands are necessary for running Python on the computer you are using, make sure to include that in the script before running. 

A separate note on visualisation of graphs. These scripts are designed to work on the Finnish Centre for Scientific Computing computers, which inlcude the 
visualisation program imagemagick. This is called using the command 'module load imagemagick' in DissociationMain, after which figures are displayed using
the command 'display filename'.

****************
Jupyter Notebook
****************

In order to run the code:
Open the correct .ipynb file in Jupyter Notebook or JupyterLab.

Description:
There are four files in the directory: DisFP1.ipynb, DisFP2.ipynb, DisFP3.ipynb and CurvnSurfit.ipynb. The first three of these are for running trajectories
with different setting for angular momentum. FP1 is l=0, FP2 is l^2 = Average[l^2] = constant, and FP3 is l=variable. The comments in the code should make it explicit enough what each input variable stands for. The CurvnSurfit -file performs the empirical curve and surface fits on the output data of the trajectory simulations and integrates over a Boltzmann probability distribution. The only inputs are the names of the files generated by the trajectory codes.   
