# Supplementary material for: Simple Physical Model for the Estimation of Irreversible Dissociation Rates for Bimolecular Complexes
Source: J Phys Chem A. 2023 Jul 7;127(28):5956–66. doi: 10.1021/acs.jpca.3c01890 (PMC10364079; doi:10.1021/acs.jpca.3c01890)
Supplement: Supplementary file 2 — jp3c01890_si_002.zip [file jp3c01890_si_002.zip › Supplementary/Code/Jupyter Notebook/CurvnSurfit.ipynb]

# %% [code]
#Name of Parameter file
par = 'AceOPar3'
#Name your Trajectory results file.
name = 'AceORes'
#Angular momentum setting. 1: l=0, 2: l^2=const, 3: variable l
lot = 3

# %% [code]
from pandas import read_csv
Params = read_csv(par+'.txt',sep='\s+')
if lot==2:
    vc = Params.val[0]
    cv = Params.val[2]
elif lot==1:
    vc = float(Params.iloc[2,0])
    cv = float(Params.iloc[3,0])
else:
    vc = Params.val[0]
    al = Params.val[1]
    bet = Params.val[2]
    cv = Params.val[3]
    cl = Params.val[4]

# %% [code]
#Curve fit for Levels 1 & 2
from numpy import exp,sqrt,diag,mean,pi
from scipy.optimize import curve_fit

T = 298.15
if lot == 1:
    vT = read_csv(name+'1.vv.txt',sep='\s+')
else:
    vT = read_csv(name+'.avl.txt',sep='\s+')

#Escape rate from escape time. Changing variable to v - vc 
ydat = 1/vT.tau
xdat = vT.v-vc

def explin(x,a,b,d,f):
    y = (a*x+b-d*exp(-f*x))*10**9
    return y

params, cov = curve_fit(explin, xdat, ydat, p0=[3.15,582,300,0.04],bounds=(0,[10,1300,700,0.2]))

#Extracting parameters
av = params[0]
bv = params[1]
dv = params[2]
fv = params[3]
sd = sqrt(diag(cov))
asd = sd[0]
bsd = sd[1]
dsd = sd[2]
fsd = sd[3]

#Calculating R^2 coefficient.

fit = explin(xdat, av, bv,dv,fv)
ssr = sum((fit-ydat)**2)
ssd = sum((ydat-mean(ydat))**2)
R2 = 1 -ssr/ssd

cvt = cv/T

#Calculating Boltzmann-weighted R^2 coefficient.
def Bol(v):
    return 4*pi**(-0.5)*cvt**1.5*v**2*exp(-cvt*v**2)
ssrbw = sum((fit-ydat)**2*Bol(vT.v))
ssdbw = sum((ydat-mean(ydat))**2*Bol(vT.v))
R2bw = 1 -ssrbw/ssdbw

#Expressing the function using the form in the article, k_esc = a(v-v0-ve*exp(-f(v-vc)))
a=av*10**9
v0 = vc-bv/av
ve = dv/av
b = fv

#Error propagation
v0sd = sqrt((bsd/av)**2+(bv*asd/av**2)**2)
vesd = sqrt((dsd/av)**2+(dv*asd/av**2)**2)

z = open(name+'.fits.txt','w+')
z.write('Name'+'\t'+'Value'+'\t'+'st.dev'+'\t'+'%'+'\n')
z.write('aa'+'\t'+str(a)+'\t'+str(asd*10**9)+'\t'+str(100*asd/av)+'\n')
z.write('v0'+'\t'+str(v0)+'\t'+str(v0sd)+'\t'+str(100*v0sd/v0)+'\n')
z.write('ve'+'\t'+str(ve)+'\t'+str(vesd)+'\t'+str(100*vesd/ve)+'\n')
z.write('b'+'\t'+str(b)+'\t'+str(fsd)+'\t'+str(100*fsd/b)+'\n')
z.write('\n'+'Fit R^2 coefficients'+'\n')
z.write('v'+'\t'+str(R2)+'\n'+'BW-v'+'\t'+str(R2bw))
z.close()

print('Fit data saved in '+name+'.fits.txt')

# %% [code]
#Surface fit for Level 3
from numpy import exp,sqrt,diag,mean,pi
from scipy.optimize import curve_fit

T = 298.15
#We start with performing a curve fit on the l=0 trajectory results.
vT = read_csv(name+'1.vv.txt',sep='\s+')

#Escape rate from escape time. Changing variable to v - vc 
ydat = 1/vT.tau
xdat = vT.v-vc

def explin(x,a,b,d,f):
    y = (a*x+b-d*exp(-f*x))*10**9
    return y

params, cov = curve_fit(explin, xdat, ydat, p0=[3.15,582,300,0.04],bounds=(0,[10,1300,700,0.2]))

#Extracting parameters
av = params[0]
bv = params[1]
dv = params[2]
fv = params[3]
sd = sqrt(diag(cov))
asd = sd[0]
bsd = sd[1]
dsd = sd[2]
fsd = sd[3]

#Calculating R^2 coefficient.

fit = explin(xdat, av, bv,dv,fv)
ssr = sum((fit-ydat)**2)
ssd = sum((ydat-mean(ydat))**2)
R2 = 1 -ssr/ssd

cvt = cv/T
clt = cl/T

#Calculating Boltzmann-weighted R^2 coefficient.
def Bol(v):
    return 4*pi**(-0.5)*cvt**1.5*v**2*exp(-cvt*v**2)
ssrbw = sum((fit-ydat)**2*Bol(vT.v))
ssdbw = sum((ydat-mean(ydat))**2*Bol(vT.v))
R2bw = 1 -ssrbw/ssdbw

#Expressing the function using the form in the article, k_esc = a(v-v0-ve*exp(-f(v-vc)))
a=av*10**9
v0 = vc-bv/av
ve = dv/av
b = fv

#Error propagation
v0sd = sqrt((bsd/av)**2+(bv*asd/av**2)**2)
vesd = sqrt((dsd/av)**2+(dv*asd/av**2)**2)

z = open(name+'3.fits.txt','w+')
z.write('Name'+'\t'+'Value'+'\t'+'st.dev'+'\t'+'%'+'\n')
z.write('aa'+'\t'+str(a)+'\t'+str(asd*10**9)+'\t'+str(100*asd/av)+'\n')
z.write('v0'+'\t'+str(v0)+'\t'+str(v0sd)+'\t'+str(100*v0sd/v0)+'\n')
z.write('ve'+'\t'+str(ve)+'\t'+str(vesd)+'\t'+str(100*vesd/ve)+'\n')
z.write('b'+'\t'+str(b)+'\t'+str(fsd)+'\t'+str(100*fsd/b)+'\n')
z.close()

print('v-fit done. Moving on to l-dependent data.')

vl = read_csv(name+'3.vrl.txt',sep='\s+')

def vcL(l):
    return vc - al*l - bet*l**2

kesc = 1/vl.tau
vcdif = vl.v-vcL(vl.l)

#Separating the part of the data not explained by the already modelled fitting functions.
Resl = kesc+10**9*dv*exp(-fv*vcdif) - a*(vl.v-v0)

#Polynomial surface fit. 
def surfit(data,c,d,g):
    x = data[0]
    y = data[1]
    return a*(c*y+d*y**2-g*x*y)

params2, cov2 = curve_fit(surfit, [vl.v,vl.l], Resl, p0=[0.1,0.0002,0.0001],bounds=(0,[1,1,1]))

#Extracting parameters
cc = params2[0]
dl = params2[1]
gl = params2[2]
sd2 = sqrt(diag(cov2))
csd = sd2[0]
dsd = sd2[1]
gsd = sd2[2]

#Calculating R^2 coefficient.
sfit = surfit([vl.v,vl.l],cc,dl,gl)
ssr2 = sum((sfit-Resl)**2)
ssd2 = sum((Resl-mean(Resl))**2)
R22 = 1 -ssr2/ssd2

#Calculating Boltzmann-weighted R^2 coefficient.
def Boltz(v,l):
    return 8*pi**(-0.5)*(cvt)**1.5*v**2*exp(-cvt*v**2)*clt*l*exp(-clt*l**2)
ssr2bw = sum((sfit-Resl)**2*Boltz(vl.v,vl.l))
ssd2bw = sum((Resl-mean(Resl))**2*Boltz(vl.v,vl.l))
R22bw = 1 -ssr2bw/ssd2bw

totfit = a*(vl.v-v0+cc*vl.l+dl*vl.l**2-gl*vl.v*vl.l-ve*exp(-b*vcdif))
ssrtot = sum((totfit-kesc)**2)
ssdtot = sum((kesc-mean(kesc))**2)
ssrtotbw = sum((totfit-kesc)**2*Boltz(vl.v,vl.l))
ssdtotbw = sum((kesc-mean(kesc))**2*Boltz(vl.v,vl.l))
R2tot = 1- ssrtot/ssdtot
R2totbw = 1 -ssrtotbw/ssdtotbw

w = open(name+'3.fits.txt','a+')
w.write('cc'+'\t'+str(cc)+'\t'+str(csd)+'\t'+str(100*csd/cc)+'\n')
w.write('dd'+'\t'+str(dl)+'\t'+str(dsd)+'\t'+str(100*dsd/dl)+'\n')
w.write('fff'+'\t'+str(gl)+'\t'+str(gsd)+'\t'+str(100*gsd/gl)+'\n')
w.write('\n'+'Fit R^2 coefficients'+'\n')
w.write('v'+'\t'+str(R2)+'\n'+'BW-v'+'\t'+str(R2bw)+'\n')
w.write('l'+'\t'+str(R22)+'\n'+'BW-l'+'\t'+str(R22bw)+'\n')
w.write('\n'+'Fit as a whole'+'\n')
w.write('v,l'+'\t'+str(R2tot)+'\n'+'BW-v,l'+'\t'+str(R2totbw)+'\n')
w.close()

print('Fit data saved in '+name+'3.fits.txt')

# %% [code]
