# Supplementary material for: Simple Physical Model for the Estimation of Irreversible Dissociation Rates for Bimolecular Complexes
Source: J Phys Chem A. 2023 Jul 7;127(28):5956–66. doi: 10.1021/acs.jpca.3c01890 (PMC10364079; doi:10.1021/acs.jpca.3c01890)
Supplement: Supplementary file 2 — jp3c01890_si_002.zip [file jp3c01890_si_002.zip › Supplementary/Code/Jupyter Notebook/DisFP1.ipynb]

# %% [code]
#Full Python version of the bash script. 1: No Angular momentum

#Masses in amu
m1 = 73.02895
m2 = 73.02895
#Distance in Å
rd = 3.37874
#Binding energy in kJ/mol
D = 28.6604
T = 298.15
#Velocity Resolution
dv = 1
#Run all trajectories within what factor of maximum probability density? (Default 100)
P = 100
#Name of Parameter file
par = 'AceOPar1'
#Name your Trajectory results file.
name = 'AceORes1'

# %% [code]
from numpy import sqrt,ceil,pi,exp
from scipy.constants import u,k,N_A

re = rd*10**(-10)
U =D*1000/N_A 

#Effective mass
m = m1*m2/(m1+m2)*u

#Escape velocity
vc = sqrt(2*U/m)

#Exp. coefficient for gaussian function:
cv = m/(2*k*T)

#And a temperature indipendent one for good measure:
cvtl = cv*T

p = open(par+'.txt','w+')
p.write('var'+'\t'+'val'+'\n')
p.write('U (J)'+'\t'+str(U)+'\n'+'mu (kg)'+'\t'+str(m)+'\n'+'vc'+'\t'+str(vc)+'\n'+'v-coef'+'\t'+str(cvtl))
p.close()

#Generating prob. distribution and determining max v within given P range.
def Bol(v):
    return 4*pi**(-0.5)*cv**(3/2)*v**2*exp(-cv*v**2)
pdlim = Bol(vc)/P
vlim = ceil(vc)
while Bol(vlim)>pdlim:
    vlim = vlim + dv
fil = open(par+'.txt','a+')
fil.write('\n'+'vlim'+'\t'+str(vlim))
fil.close()

# %% [code]
from numpy import arange,argmin
from pandas import read_csv

#Timestep
dt = 5*10**(-16)

vlist = arange(ceil(vc),vlim, dv)
print('Running '+str(len(vlist))+' trajectories.')
y = open(name+'.vv.txt','w+')
y.write('v'+'\t'+'tau'+'\n')
for u in vlist:
    w = open(str(u)+'.txt','w+')
    w.write('time(s)'+'\t'+'q(A)'+'\t'+'v(m/s)'+'\n')
    q = re
    v = u
    t = 0.0
    while (q < 3*re):
        w.write(str(t)+'\t')
        q = q + dt*v
        w.write(str(q*10**10)+'\t')
        v = v + dt*12*U*(re**12*q**(-13)-re**6*q**(-7))/m
        w.write(str(v)+'\n')
        t = t + dt
    w.close()
    Read = read_csv(str(u)+'.txt',sep='\s+')
    y.write(str(u)+'\t'+str(Read['time(s)'].iloc[-1])+'\n')
y.close()

print('Results saved in file '+name+'.vv.txt')

# %% [code]
vc

# %% [code]
