# Supplementary material for: Simple Physical Model for the Estimation of Irreversible Dissociation Rates for Bimolecular Complexes
Source: J Phys Chem A. 2023 Jul 7;127(28):5956–66. doi: 10.1021/acs.jpca.3c01890 (PMC10364079; doi:10.1021/acs.jpca.3c01890)
Supplement: Supplementary file 2 — jp3c01890_si_002.zip [file jp3c01890_si_002.zip › Supplementary/Code/Jupyter Notebook/DisFP2.ipynb]

# %% [code]
#Full Python version of the bash script. 2: Average Angular momentum

#Masses in amu
m1 = 75.04463
m2 = 73.02895
#Distance in Å
rd = 3.990087
#Binding energy in kJ/mol
D = 40.128744
T = 298.15
#Velocity Resolution
dv = 1
#Run all trajectories within what *factor of maximum probability density? (Default 100)
P = 100
#Name of Parameter file
par = 'AceO-ProOHOpar2'
#Name your Trajectory results file.
name = 'AceO-ProOHOres2'

# %% [code]
from numpy import sqrt,arange
from scipy.constants import N_A,u

#Average of lower two rotational constants
#The following two variables are only used in the numerical escape velocity calculations.
ll = 0.1*10**(-10)
rr = 6.0*10**(-10)

#Effective mass
m = m1*m2/(m1+m2)*u

re = rd*10**(-10)
U = D*1000/N_A 

#Escape velocity
vc = sqrt(2*U/m)

#Generating length scale and angular momentum array.
r = arange(re-ll,re+rr,1e-15)
L = 1000.0*m*re

V = U*((re/r)**12-2*(re/r)**6)
VLmax = V + L**2/(2*m*r**2)

from matplotlib.pyplot import plot
plot(r,VLmax)

# %% [code]
from numpy import argmin,argmax
l = arange(0.0,1000.0,1)
L = l*m*re
w = open('Inertial.txt','w+')
w.write('L'+'\t'+'l'+'\t'+'rmin'+'\t'+'Vmin'+'\t'+'rmax'+'\t'+'Vmax'+'\t'+'Imax'+'\t'+'D'+'\t'+'vc'+'\n')
for i in range(len(L)):
    Veff = L[i]**2/(2*m*r**2) + V
    p=argmin(Veff)
    s=argmax(Veff)
    D=Veff[s]-Veff[p]
    vcL = sqrt(2*D/m)
    w.write(str(L[i])+'\t'+str(l[i])+'\t'+str(r[p])+'\t'+str(Veff[p])+'\t'+str(r[s])+'\t'+str(Veff[s])+'\t'+str(s)+'\t'+str(D)+'\t'+str(vcL)+'\n')
w.close()

# %% [code]
from numpy import pi,exp,ceil
from scipy.constants import h,hbar,k
from pandas import read_csv

BC = 0.62525*h*10**9
#Exp. coefficient for v and l distributions
cv = m/(2*k*T)
cl = (m*re/hbar)**2*BC/(k*T)

#Temperature-independent coefficients:
cvtl = cv*T
cltl = cl*T

#Average l^2
avlsq = cl**(-1)
avl = sqrt(avlsq)

#Extracting escape velocity for average L.
Read = read_csv('Inertial.txt',sep='\s+')
Read2 = Read[Read.l > avl]
vcl = Read2.iloc[0,8]

#Writing relevant parameters to file
p = open(par+'.txt','w+')
p.write('var'+'\t'+'val'+'\n')
p.write('vcl'+'\t'+str(vcl)+'\n'+'<l^2>'+'\t'+str(avlsq)+'\n'+'v-coef'+'\t'+str(cvtl)+'\n')
p.close()

#Generating the l=0 distribution and determining max v within given P range.
def Bol(v):
    return 4*pi**(-0.5)*cv**1.5*v**2*exp(-cv*v**2)
pdlim = Bol(vcl)/P
vlim = ceil(vcl)
while Bol(vlim)>pdlim:
    vlim = vlim + dv
fil = open(par+'.txt','a+')
fil.write('vlim'+'\t'+str(vlim))
fil.close()

# %% [code]
ls = avlsq
#Timestep
dt = 5*10**(-16)

# Running trajectories at l=0 curve.
vlist = arange(ceil(vcl)+1,vlim, dv)

print('Running '+str(len(vlist))+' trajectories.')
#Determining minimum of effective potential for given value of l.
r = arange(re,re+1.64*10**(-11),1e-15)
V = U*((re/r)**12-2*(re/r)**6) + 0.5*m*(re/r)**2*ls
mn = argmin(V)*1e-15+r[0]

y = open(name+'.avl.txt','w+')
y.write('v'+'\t'+'tau'+'\n')
for u in vlist:
    w = open(str(u)+'.txt','w+')
    w.write('time(s)'+'\t'+'q(A)'+'\t'+'v(m/s)'+'\n')
    q = mn
    v = u
    t = 0.0
    while (q < 3*re):
        w.write(str(t)+'\t')
        q = q + dt*v
        w.write(str(q*10**10)+'\t')
        v = v + dt*12*U*(re**12*q**(-13)-re**6*q**(-7))/m + dt*ls*re**2*q**(-3)
        w.write(str(v)+'\n')
        t = t + dt
    w.close()
    Read = read_csv(str(u)+'.txt',sep='\s+')
    y.write(str(u)+'\t'+str(Read['time(s)'].iloc[-1])+'\n')
y.close()
print('Results saved in file '+name+'.avl.txt')

# %% [code]
vcl

# %% [code]
