# Supplementary material for: Simple Physical Model for the Estimation of Irreversible Dissociation Rates for Bimolecular Complexes
Source: J Phys Chem A. 2023 Jul 7;127(28):5956–66. doi: 10.1021/acs.jpca.3c01890 (PMC10364079; doi:10.1021/acs.jpca.3c01890)
Supplement: Supplementary file 2 — jp3c01890_si_002.zip [file jp3c01890_si_002.zip › Supplementary/Code/Jupyter Notebook/DisFP3.ipynb]

# %% [code]
#Full Python version of the bash script. 3: Variable Angular momentum

#Masses in amu
m1 = 73.02895
m2 = 73.02895
#Distance in Å
rd = 3.37874
#Binding energy in kJ/mol
D = 28.6604
T = 298.15
#Rotational constant
bc = 0.64893
#Velocity Resolution
dv = 5
#Angular velocity Resolution
dl = 10
#Run all trajectories within what *factor of maximum probability density? (Default 100)
P = 100
#Name of Parameter file
par = 'AceOPar3'
#Name your Trajectory results file.
name = 'AceORes3'

# %% [code]
from numpy import sqrt,arange,exp
from scipy.constants import N_A,u

#Average of lower two rotational constants
#The following two variables are only used in the numerical escape velocity calculations.
ll = 0.0*10**(-10)
rr = 4.5*10**(-10)

#Effective mass
m = m1*m2/(m1+m2)*u

re = rd*10**(-10)
U = D*1000/N_A 

#Escape velocity
vc = sqrt(2*U/m)

#Generating length scale and angular momentum array.
Lmax = 1415
r = arange(re-ll,re+rr,1e-15)
L = Lmax*m*re

V = U*((re/r)**12-2*(re/r)**6)
VLmax = V + L**2/(2*m*r**2)
from matplotlib.pyplot import plot
plot(r,VLmax)

# %% [code]
from numpy import argmin,argmax
l = arange(0.0,Lmax,1)
L = l*m*re
w = open('Inertial.txt','w+')
w.write('L'+'\t'+'l'+'\t'+'rmin'+'\t'+'Vmin'+'\t'+'rmax'+'\t'+'Vmax'+'\t'+'Imax'+'\t'+'D'+'\t'+'vc'+'\n')
for i in range(len(L)):
    Veff = L[i]**2/(2*m*r**2) + V
    p=argmin(Veff)
    s=argmax(Veff)
    UL=Veff[s]-Veff[p]
    vcL = sqrt(2*UL/m)
    w.write(str(L[i])+'\t'+str(l[i])+'\t'+str(r[p])+'\t'+str(Veff[p])+'\t'+str(r[s])+'\t'+str(Veff[s])+'\t'+str(s)+'\t'+str(UL)+'\t'+str(vcL)+'\n')
w.close()

# %% [code]
from pandas import read_csv
from scipy.optimize import curve_fit
from numpy import diag,mean

Read = read_csv('Inertial.txt',sep='\s+')
Imaxinf = Read.iloc[0,6]
Read = Read[Read.Imax != Imaxinf]

xdata = Read.l 
ydata = Read.vc - vc

def poly(x,a,b):
    y = -a*x-b*x**2
    return y

params, cov = curve_fit(poly, xdata, ydata,p0=[0.0045,0.0003],bounds=(0,[0.03,0.002]))

#Parameter values and standard errors
al = params[0]
bet = params[1]
sd = sqrt(diag(cov))
asd = sd[0]
bsd = sd[1]

#Minimum bounds are important because we do not want to accidentally sample trajectories where v < vc(l).
almin = al-asd
betmin = bet-bsd

fit = poly(xdata, al, bet)
ssr = sum((fit-ydata)**2)
ssd = sum((ydata-mean(ydata))**2)
R2 = 1 -ssr/ssd

#Saving fit parameters
u = open(par+'Inertialfit.txt','w+')
u.write('\t'+'value'+'\t'+'Error'+'\t'+'%'+'\n'+'alpha'+'\t'+str(al)+'\t'+str(asd)+'\t'+str(100*asd/al)+'\n'+'beta'+'\t'+str(bet)+'\t'+str(bsd)+'\t'+str(100*bsd/bet)+'\n'+'al+'+'\t'+str(almin)+'\n'+'be+'+'\t'+str(betmin)+'\n'+'R-squared'+'\t'+str(R2))
u.close()

# %% [code]
from numpy import array,arange,sqrt,pi,exp,floor,ceil,amax
from scipy.constants import h,hbar,k
from matplotlib import pyplot as plt

BC =bc*h*10**9

#Gaussian Exp. coefficient for v and l prob. distributions
cv = m/(2*k*T)
cl = (m*re/hbar)**2*BC/(k*T)

#Temperature-independent coefficients for good measure:
cvtl = cv*T
cltl = cl*T

p = open(par+'.txt','w+')
p.write('var'+'\t'+'val'+'\n')
p.write('vc'+'\t'+str(vc)+'\n'+'alpha'+'\t'+str(al)+'\n'+'beta'+'\t'+str(bet)+'\n'+'v-coef'+'\t'+str(cvtl)+'\n'+'l-coef'+'\t'+str(cltl)+'\n')
p.close()

#Generating the l=0 distribution and determining max v within given P range.
def Bol(v):
    return 4*pi**(-0.5)*cv**(3/2)*v**2*exp(-cv*v**2)
pdlim = Bol(vc)/P
vlim = ceil(vc)
while Bol(vlim)>pdlim:
    vlim = vlim + dv
fil = open(par+'.txt','a+')
fil.write('vlim'+'\t'+str(vlim))
fil.close()

print('Generating probability distribution.')

#Next: Velocity and angular momentum dependent Boltzmann distribution.
def Boltz(v,l):
    return 8*pi**(-0.5)*cv**1.5*v**2*exp(-cv*v**2)*cl*l*exp(-cl*l**2)

vr = arange(200,2000,dv)
lr = arange(0,Lmax+101,dl)
Dist = array([[0 for i in range(len(vr))] for j in range(len(lr))],dtype=float)

#One function for determining the physical minimum espace velocity and one for careful sampling of trajectories.
def vcL(l):
    return vc - al*l - bet*l**2

def vcLm(l):
    return ceil(vc - almin*l - 0.9*betmin*l**2+2.0)

#Removing non-dissociative trajectories from distribution.
for i in range(Dist.shape[1]):
    for j in range(Dist.shape[0]):
        if dv*i > vcL(dl*j):
            Dist[j,i] = Boltz(dv*i,dl*j)
        else:
            Dist[j,i] = 0

llim = floor(vcL(Lmax+101)) 
plt.rcParams['figure.figsize'] = [12, 8]
plt.rcParams['font.size'] = 16
plt.contourf(vr,lr,Dist) 
plt.xlabel('Velocity (m/s)')
plt.ylabel('Radial velocity (m/s)')
plt.xlim([llim, 2000])
plt.ylim([0, Lmax+150])
plt.colorbar(label='Probability density')
plt.savefig(name+'ProbDist.jpg')

Pmax = amax(Dist)

#Removing trajectories dangerously close to the dissociation limit. This is necessary because of positive residuals in the vcL(l) polynomial fit.
for i in range(Dist.shape[1]):
    for j in range(Dist.shape[0]):
        if dv*i < vcLm(dl*j):
            Dist[j,i] = 0

trsum = sum(sum(Dist >= Pmax/P))

print('Writing v,l values for ' +str(trsum)+' trajectories to file.')
for i in range(len(lr)):
    lr[i]=sum(Dist[i] >= Pmax/P)
pds=amax(lr)

w = open('Trajectories.txt','w+')
w.write('l'+'\t'+'v'+'\t')
for i in range(int(pds)-1):
    w.write('v'+'\t')
w.write('\n')
for i in range(Dist.shape[0]):
    w.write(str(i*dl)+'\t')
    for j in range(Dist.shape[1]):
        if Dist[i,j] > Pmax/P:
            w.write(str(j*dv)+'\t')
    w.write('\n')
w.close()

# %% [code]
from numpy import arange,ceil,argmin
from pandas import read_csv

#Timestep
dt = 5*10**(-16)
print('Running trajectories with zero centrifugal effects for reference.')

# Running trajectories at l=0 curve.
vlist = arange(ceil(vc),vlim, dv)
print('Running '+str(len(vlist))+' trajectories.')
y = open(name+'.vv.txt','w+')
y.write('v'+'\t'+'tau'+'\n')
for u in vlist:
    w = open(str(u)+'.txt','w+')
    w.write('time(s)'+'\t'+'q(A)'+'\t'+'v(m/s)'+'\n')
    q = re
    v = u
    t = 0.0
    while (q < 3*re):
        w.write(str(t)+'\t')
        q = q + dt*v
        w.write(str(q*10**10)+'\t')
        v = v + dt*12*U*(re**12*q**(-13)-re**6*q**(-7))/m
        w.write(str(v)+'\n')
        t = t + dt
    w.close()
    Read = read_csv(str(u)+'.txt',sep='\s+')
    y.write(str(u)+'\t'+str(Read['time(s)'].iloc[-1])+'\n')
y.close()

print('Results saved in file '+name+'.vv.txt')

Tra = read_csv('Trajectories.txt',sep='\s+')

z = open(name+'.vrl.txt','w+')
z.write('l'+'\t'+'v'+'\t'+'tau'+'\n')
for l in Tra.l:
    #Determining minimum of effective potential for given value of l.
    print('Running trajs. with l='+str(l))
    r = arange(re,re+1.64*10**(-11),1e-15)
    V = U*((re/r)**12-2*(re/r)**6) + 0.5*m*(re/r)**2*l**2
    mn = argmin(V)*1e-15+r[0]
    i = int(l/dl)
    uno = sum(Tra.loc[i]>0)-1
    for j in range(1,uno+1):
        u = Tra.iloc[i,j]
        w = open(str(u)+'.txt','w+')
        w.write('time(s)'+'\t'+'q(A)'+'\t'+'v(m/s)'+'\n')
        q = mn
        v = u
        t = 0.0
        while (q < 3*re):
            w.write(str(t)+'\t')
            q = q + dt*v
            w.write(str(q*10**10)+'\t')
            v = v + dt*12*U*(re**12*q**(-13)-re**6*q**(-7))/m + dt*(l*re)**2*q**(-3)
            w.write(str(v)+'\n')
            t = t + dt
        w.close()
        Read = read_csv(str(u)+'.txt',sep='\s+')
        z.write(str(l)+'\t'+str(u)+'\t'+str(Read['time(s)'].iloc[-1])+'\n')
z.close()

print('Results saved in file '+name+'.txt')

# %% [code]
vcLm(10.0)

# %% [code]
