# Supplementary material for: Simple Physical Model for the Estimation of Irreversible Dissociation Rates for Bimolecular Complexes
Source: J Phys Chem A. 2023 Jul 7;127(28):5956–66. doi: 10.1021/acs.jpca.3c01890 (PMC10364079; doi:10.1021/acs.jpca.3c01890)
Supplement: Supplementary file 2 — jp3c01890_si_002.zip [file jp3c01890_si_002.zip › Supplementary/Freqs&Rots/AceOFreqs/AceOScan-M0001-copt-freq.txt]

20.1021 51.7302 53.7901 75.7053 101.7296 108.0763 138.0565 155.1703 170.2100 175.0872 256.0057 260.5719 413.4029 460.4846 480.6070 496.2375 530.1015 541.9637 620.2991 769.1528 781.1216 824.8200 920.6332 952.7661 1023.1916 1039.3864 1059.0842 1073.9835 1157.3917 1181.9994 1209.4520 1241.7233 1267.1467 1280.4690 1346.7754 1374.8677 1389.7073 1442.3524 1445.7487 1454.0972 1457.6196 1478.8867 1813.8894 1873.2578 2803.1091 2910.7484 3004.7994 3032.9752 3060.6977 3062.7621 3138.2639 3153.3616 3194.7729 3199.5700
