# Supplementary material for: Simple Physical Model for the Estimation of Irreversible Dissociation Rates for Bimolecular Complexes
Source: J Phys Chem A. 2023 Jul 7;127(28):5956–66. doi: 10.1021/acs.jpca.3c01890 (PMC10364079; doi:10.1021/acs.jpca.3c01890)
Supplement: Supplementary file 2 — jp3c01890_si_002.zip [file jp3c01890_si_002.zip › Supplementary/Freqs&Rots/AceOFreqs/AceOScan-M0002-copt-freq.txt]

26.4030 39.4884 53.8784 71.0091 79.2343 100.4909 118.1494 136.0216 175.5269 185.1857 253.6741 262.8625 414.0932 429.5681 485.6239 492.5374 540.2373 544.6365 623.3160 751.9161 788.5723 827.0453 889.0608 913.3638 1023.2558 1035.1329 1052.6063 1061.1740 1176.9403 1180.6833 1194.4468 1244.0572 1264.5746 1277.1157 1375.7527 1384.2083 1387.5256 1445.8188 1451.4794 1455.5752 1461.1880 1476.6445 1823.0840 1866.3456 2875.9098 2901.1628 3030.2232 3044.8462 3051.1775 3063.0424 3141.0558 3145.9032 3184.9450 3193.8901
