# Supplementary material for: Simple Physical Model for the Estimation of Irreversible Dissociation Rates for Bimolecular Complexes
Source: J Phys Chem A. 2023 Jul 7;127(28):5956–66. doi: 10.1021/acs.jpca.3c01890 (PMC10364079; doi:10.1021/acs.jpca.3c01890)
Supplement: Supplementary file 2 — jp3c01890_si_002.zip [file jp3c01890_si_002.zip › Supplementary/Freqs&Rots/AceOFreqs/AceOScan-M0003-copt-freq.txt]

-12.0795 6.9706 19.7209 44.8677 63.6333 78.9152 104.6350 106.7361 140.0826 141.5311 239.2214 243.6675 421.0751 421.2037 488.6377 493.9757 519.9083 525.6552 629.3663 645.2438 818.1680 824.7214 846.5157 847.4195 1028.1475 1029.0574 1057.0582 1061.5920 1172.9302 1175.3428 1233.2392 1233.6200 1260.3071 1260.4170 1385.5883 1386.4652 1425.6782 1425.7709 1442.1940 1443.7937 1461.5532 1466.4192 1835.3219 1839.6923 2895.3693 2895.3815 3042.5558 3042.6737 3058.7310 3058.8897 3142.7982 3142.9386 3194.0289 3194.6557
