# Supplementary material for: Simple Physical Model for the Estimation of Irreversible Dissociation Rates for Bimolecular Complexes
Source: J Phys Chem A. 2023 Jul 7;127(28):5956–66. doi: 10.1021/acs.jpca.3c01890 (PMC10364079; doi:10.1021/acs.jpca.3c01890)
Supplement: Supplementary file 2 — jp3c01890_si_002.zip [file jp3c01890_si_002.zip › Supplementary/Freqs&Rots/AceOFreqs/AceOScan-M0004-copt-freq.txt]

14.6173 26.7307 35.3781 39.0159 41.5136 46.8514 98.0843 103.7593 155.0844 158.9152 227.7345 230.6665 419.0495 420.3776 487.0237 492.3504 516.4310 517.0140 627.7087 646.2290 815.1617 821.3486 840.5984 841.4005 1024.3800 1025.5385 1056.1805 1056.9033 1175.7979 1177.4654 1228.2247 1229.2429 1259.3011 1260.2571 1386.7008 1387.7945 1419.9516 1420.1269 1444.3733 1448.3381 1463.5607 1467.2466 1830.2627 1836.8214 2896.5336 2896.5559 3039.0394 3039.1068 3053.4987 3053.7078 3137.2148 3137.3387 3177.9153 3178.8375
