# Supplementary material for: Simple Physical Model for the Estimation of Irreversible Dissociation Rates for Bimolecular Complexes
Source: J Phys Chem A. 2023 Jul 7;127(28):5956–66. doi: 10.1021/acs.jpca.3c01890 (PMC10364079; doi:10.1021/acs.jpca.3c01890)
Supplement: Supplementary file 2 — jp3c01890_si_002.zip [file jp3c01890_si_002.zip › Supplementary/Freqs&Rots/AceOFreqs/AceOScan-M0005-copt-freq.txt]

-5.0122 12.9988 16.2333 23.8967 30.0040 37.5952 99.2804 103.3549 146.0739 148.6216 226.7740 227.5917 417.0876 418.5489 487.8875 491.7252 515.4338 516.3120 625.1442 639.9669 819.3444 824.4806 838.3264 838.6842 1023.1617 1023.7867 1054.7937 1055.3341 1174.6555 1175.8783 1229.5927 1230.2265 1258.8073 1259.2518 1384.5746 1385.5434 1423.0076 1423.0537 1443.4171 1446.2727 1459.7734 1462.7850 1836.2299 1840.2852 2896.2757 2896.2963 3039.6180 3039.6620 3057.7846 3057.9339 3140.4177 3140.5131 3183.0674 3183.6902
