# Supplementary material for: Simple Physical Model for the Estimation of Irreversible Dissociation Rates for Bimolecular Complexes
Source: J Phys Chem A. 2023 Jul 7;127(28):5956–66. doi: 10.1021/acs.jpca.3c01890 (PMC10364079; doi:10.1021/acs.jpca.3c01890)
Supplement: Supplementary file 2 — jp3c01890_si_002.zip [file jp3c01890_si_002.zip › Supplementary/Freqs&Rots/AceOFreqs/AceOScan-M0006-copt-freq.txt]

-17.0420 -2.7527 9.6437 18.4591 22.0015 28.3023 100.2275 103.1771 136.9136 147.2227 226.5884 230.3304 416.6097 417.7307 488.5107 491.6023 515.0907 517.7554 625.0000 636.8346 821.4065 827.7845 837.5164 838.5406 1023.1046 1023.6093 1054.0939 1054.9822 1174.3852 1175.2272 1230.2234 1232.0263 1259.1234 1259.6033 1383.7712 1384.4688 1424.1424 1426.6791 1443.4589 1445.4287 1458.1019 1460.9330 1840.0045 1843.8717 2895.4146 2895.8333 3042.4004 3042.5982 3059.4159 3059.5610 3141.4903 3141.6402 3186.2466 3187.0010
