# Supplementary material for: Simple Physical Model for the Estimation of Irreversible Dissociation Rates for Bimolecular Complexes
Source: J Phys Chem A. 2023 Jul 7;127(28):5956–66. doi: 10.1021/acs.jpca.3c01890 (PMC10364079; doi:10.1021/acs.jpca.3c01890)
Supplement: Supplementary file 2 — jp3c01890_si_002.zip [file jp3c01890_si_002.zip › Supplementary/Freqs&Rots/AceOFreqs/AceOScan-M0007-copt-freq.txt]

-16.0584 -8.4991 7.1631 15.1771 16.3176 22.0610 101.0389 103.2291 136.0262 141.5186 228.4451 230.3987 416.2680 417.1202 489.2823 491.3445 516.0684 517.4394 624.0991 633.5836 824.9415 828.8472 837.2341 837.3347 1022.8094 1023.2115 1053.9911 1054.6985 1173.8921 1174.4921 1231.6963 1232.2150 1259.0296 1259.3543 1382.9655 1383.5075 1426.9663 1427.6401 1443.3430 1444.5337 1457.2960 1459.2174 1843.4250 1845.5096 2896.5833 2896.6297 3042.3269 3042.3915 3059.7809 3060.0106 3141.6065 3141.7055 3188.2517 3188.7363
