# Supplementary material for: Simple Physical Model for the Estimation of Irreversible Dissociation Rates for Bimolecular Complexes
Source: J Phys Chem A. 2023 Jul 7;127(28):5956–66. doi: 10.1021/acs.jpca.3c01890 (PMC10364079; doi:10.1021/acs.jpca.3c01890)
Supplement: Supplementary file 2 — jp3c01890_si_002.zip [file jp3c01890_si_002.zip › Supplementary/Freqs&Rots/AceOFreqs/AceOScan-M0008-copt-freq.txt]

-13.0832 -7.7842 6.1730 12.0099 13.8187 17.9456 101.5464 103.2370 137.4302 142.0082 229.8405 230.8921 416.0904 416.7552 489.7734 491.3414 516.7707 517.7312 624.2380 632.0185 827.0495 830.2789 837.0374 837.0744 1022.9871 1023.2512 1054.2840 1054.8426 1173.9481 1174.4163 1232.3497 1232.6064 1259.2315 1259.3546 1382.9468 1383.2361 1428.2479 1428.6286 1443.6697 1444.4413 1457.2644 1458.6414 1845.2797 1846.6090 2897.3842 2897.9553 3042.8236 3043.2810 3060.3493 3060.7978 3142.1770 3142.5930 3189.5608 3190.1482
