# Supplementary material for: Simple Physical Model for the Estimation of Irreversible Dissociation Rates for Bimolecular Complexes
Source: J Phys Chem A. 2023 Jul 7;127(28):5956–66. doi: 10.1021/acs.jpca.3c01890 (PMC10364079; doi:10.1021/acs.jpca.3c01890)
Supplement: Supplementary file 2 — jp3c01890_si_002.zip [file jp3c01890_si_002.zip › Supplementary/Freqs&Rots/AceOFreqs/AceOScan-M0009-copt-freq.txt]

-14.6934 -13.0855 -8.0287 -5.6350 9.6686 12.3469 101.5113 103.1485 130.0374 136.0277 228.2959 228.7696 416.3248 416.9554 489.2990 490.6576 513.9936 515.6113 625.7156 631.2952 824.6575 827.4555 836.1931 836.2879 1022.0644 1022.4516 1053.7617 1054.4646 1173.9547 1174.4445 1231.0452 1232.2800 1258.7870 1258.9092 1381.6374 1381.7784 1425.8396 1427.6786 1443.0724 1443.3437 1456.4467 1457.2648 1845.8920 1847.0900 2895.0128 2895.7925 3041.5325 3041.6566 3062.3587 3063.0133 3144.0081 3144.4174 3195.4821 3196.6130
