# Supplementary material for: Simple Physical Model for the Estimation of Irreversible Dissociation Rates for Bimolecular Complexes
Source: J Phys Chem A. 2023 Jul 7;127(28):5956–66. doi: 10.1021/acs.jpca.3c01890 (PMC10364079; doi:10.1021/acs.jpca.3c01890)
Supplement: Supplementary file 2 — jp3c01890_si_002.zip [file jp3c01890_si_002.zip › Supplementary/Freqs&Rots/AceOFreqs/AceOScan-M0010-copt-freq.txt]

-7.7713 -5.0935 4.2429 8.8899 11.6438 12.7423 101.7044 103.1061 138.9873 143.5484 230.2801 232.3343 416.0398 417.4875 490.1098 491.5869 516.9139 518.7532 626.2146 631.8006 828.5724 832.9028 836.5524 836.8013 1023.0023 1023.5472 1054.3785 1054.8970 1173.9588 1174.1943 1232.3452 1233.3210 1259.0296 1259.9568 1382.4274 1382.9382 1428.5263 1430.7274 1443.9293 1444.2837 1457.4491 1458.4546 1847.3341 1848.3577 2897.9143 2898.2306 3042.0471 3044.4534 3060.9970 3062.5009 3143.0899 3145.4529 3190.4558 3190.6679
