# Supplementary material for: Simple Physical Model for the Estimation of Irreversible Dissociation Rates for Bimolecular Complexes
Source: J Phys Chem A. 2023 Jul 7;127(28):5956–66. doi: 10.1021/acs.jpca.3c01890 (PMC10364079; doi:10.1021/acs.jpca.3c01890)
Supplement: Supplementary file 2 — jp3c01890_si_002.zip [file jp3c01890_si_002.zip › Supplementary/Freqs&Rots/AceOFreqs/AceOScan-M0011-copt-freq.txt]

-15.6457 -5.4348 10.4047 11.9679 19.9120 28.6462 100.0902 104.0841 132.5949 138.8783 226.3905 229.3149 422.3232 424.2666 484.6770 487.9505 511.9971 516.2032 647.6144 658.7279 804.4289 808.1741 843.7654 847.5309 1022.8532 1023.4245 1053.5923 1054.5907 1174.8038 1176.0786 1215.3030 1219.6785 1258.4136 1258.9399 1383.1549 1384.2379 1407.3901 1410.4061 1443.7938 1444.6273 1457.7858 1458.0378 1837.2429 1842.2696 2894.1018 2896.9987 3036.2707 3041.2791 3060.4930 3062.4033 3141.7757 3143.3021 3189.1112 3193.9654
