# Supplementary material for: Simple Physical Model for the Estimation of Irreversible Dissociation Rates for Bimolecular Complexes
Source: J Phys Chem A. 2023 Jul 7;127(28):5956–66. doi: 10.1021/acs.jpca.3c01890 (PMC10364079; doi:10.1021/acs.jpca.3c01890)
Supplement: Supplementary file 2 — jp3c01890_si_002.zip [file jp3c01890_si_002.zip › Supplementary/Freqs&Rots/AceOFreqs/AceOScan-M0012-copt-freq.txt]

-8.0781 -5.4820 -3.3519 5.1433 7.6036 10.1473 102.5563 103.5416 136.0525 139.6918 230.1014 230.1855 416.3268 416.5034 490.1651 490.8173 517.0260 517.2411 625.9598 628.9816 829.2293 830.4927 836.6902 836.9674 1022.6209 1023.2924 1054.3471 1054.7992 1173.8960 1174.0869 1232.8249 1232.8874 1259.2292 1259.4394 1382.0530 1382.4756 1429.5349 1429.6081 1443.5468 1443.8416 1457.4800 1458.1793 1847.8097 1848.6653 2896.7850 2897.0624 3042.5969 3042.6111 3061.5732 3061.6042 3143.8507 3144.2656 3191.1973 3191.7276
