# Supplementary material for: Simple Physical Model for the Estimation of Irreversible Dissociation Rates for Bimolecular Complexes
Source: J Phys Chem A. 2023 Jul 7;127(28):5956–66. doi: 10.1021/acs.jpca.3c01890 (PMC10364079; doi:10.1021/acs.jpca.3c01890)
Supplement: Supplementary file 2 — jp3c01890_si_002.zip [file jp3c01890_si_002.zip › Supplementary/Freqs&Rots/AceOFreqs/AceOScan-M0013-copt-freq.txt]

-7.4710 -4.8321 -2.7333 5.5119 7.8675 9.9138 102.6862 103.5394 136.8498 139.3980 230.2051 230.4908 416.3290 416.4621 490.2589 490.8292 517.1863 517.4276 626.0920 628.7087 829.5782 830.6692 836.7383 836.8514 1022.6853 1023.2086 1054.3916 1054.7663 1173.8959 1174.0755 1232.8848 1232.9642 1259.1774 1259.4904 1382.0558 1382.3541 1429.7291 1429.7602 1443.6154 1443.7855 1457.5361 1458.0632 1847.9262 1848.8351 2896.8101 2897.1083 3042.1197 3043.1555 3061.4614 3061.6493 3143.7914 3144.2352 3191.0762 3191.8280
