# Supplementary material for: Simple Physical Model for the Estimation of Irreversible Dissociation Rates for Bimolecular Complexes
Source: J Phys Chem A. 2023 Jul 7;127(28):5956–66. doi: 10.1021/acs.jpca.3c01890 (PMC10364079; doi:10.1021/acs.jpca.3c01890)
Supplement: Supplementary file 2 — jp3c01890_si_002.zip [file jp3c01890_si_002.zip › Supplementary/Freqs&Rots/AceOFreqs/AceOScan-M0014-copt-freq.txt]

-5.9102 -3.8195 5.0405 7.9441 10.0324 10.6531 103.0744 104.2100 141.8441 146.7483 231.8277 231.9346 417.2708 417.6732 490.9119 491.4335 518.2648 518.7845 628.5061 631.4728 830.9876 832.6242 837.0257 837.2052 1023.7243 1024.0700 1054.5549 1055.0923 1174.2379 1174.4395 1232.8526 1233.1380 1259.5959 1260.0238 1382.3501 1382.9794 1429.6672 1430.2539 1444.1582 1444.4031 1458.2765 1459.3390 1848.1958 1848.4481 2897.2576 2897.8448 3043.6439 3044.8807 3062.0556 3062.8593 3144.3749 3144.6600 3192.8218 3193.7230
