# Supplementary material for: Simple Physical Model for the Estimation of Irreversible Dissociation Rates for Bimolecular Complexes
Source: J Phys Chem A. 2023 Jul 7;127(28):5956–66. doi: 10.1021/acs.jpca.3c01890 (PMC10364079; doi:10.1021/acs.jpca.3c01890)
Supplement: Supplementary file 2 — jp3c01890_si_002.zip [file jp3c01890_si_002.zip › Supplementary/Freqs&Rots/AceOFreqs/AllfreqA.txt]

20.1021 51.7302 53.7901 75.7053 101.7296 108.0763 138.0565 155.1703 170.2100 175.0872 256.0057 260.5719 413.4029 460.4846 480.6070 496.2375 530.1015 541.9637 620.2991 769.1528 781.1216 824.8200 920.6332 952.7661 1023.1916 1039.3864 1059.0842 1073.9835 1157.3917 1181.9994 1209.4520 1241.7233 1267.1467 1280.4690 1346.7754 1374.8677 1389.7073 1442.3524 1445.7487 1454.0972 1457.6196 1478.8867 1813.8894 1873.2578 2803.1091 2910.7484 3004.7994 3032.9752 3060.6977 3062.7621 3138.2639 3153.3616 3194.7729 3199.5700
26.4030 39.4884 53.8784 71.0091 79.2343 100.4909 118.1494 136.0216 175.5269 185.1857 253.6741 262.8625 414.0932 429.5681 485.6239 492.5374 540.2373 544.6365 623.3160 751.9161 788.5723 827.0453 889.0608 913.3638 1023.2558 1035.1329 1052.6063 1061.1740 1176.9403 1180.6833 1194.4468 1244.0572 1264.5746 1277.1157 1375.7527 1384.2083 1387.5256 1445.8188 1451.4794 1455.5752 1461.1880 1476.6445 1823.0840 1866.3456 2875.9098 2901.1628 3030.2232 3044.8462 3051.1775 3063.0424 3141.0558 3145.9032 3184.9450 3193.8901
-12.0795 6.9706 19.7209 44.8677 63.6333 78.9152 104.6350 106.7361 140.0826 141.5311 239.2214 243.6675 421.0751 421.2037 488.6377 493.9757 519.9083 525.6552 629.3663 645.2438 818.1680 824.7214 846.5157 847.4195 1028.1475 1029.0574 1057.0582 1061.5920 1172.9302 1175.3428 1233.2392 1233.6200 1260.3071 1260.4170 1385.5883 1386.4652 1425.6782 1425.7709 1442.1940 1443.7937 1461.5532 1466.4192 1835.3219 1839.6923 2895.3693 2895.3815 3042.5558 3042.6737 3058.7310 3058.8897 3142.7982 3142.9386 3194.0289 3194.6557
14.6173 26.7307 35.3781 39.0159 41.5136 46.8514 98.0843 103.7593 155.0844 158.9152 227.7345 230.6665 419.0495 420.3776 487.0237 492.3504 516.4310 517.0140 627.7087 646.2290 815.1617 821.3486 840.5984 841.4005 1024.3800 1025.5385 1056.1805 1056.9033 1175.7979 1177.4654 1228.2247 1229.2429 1259.3011 1260.2571 1386.7008 1387.7945 1419.9516 1420.1269 1444.3733 1448.3381 1463.5607 1467.2466 1830.2627 1836.8214 2896.5336 2896.5559 3039.0394 3039.1068 3053.4987 3053.7078 3137.2148 3137.3387 3177.9153 3178.8375
-5.0122 12.9988 16.2333 23.8967 30.0040 37.5952 99.2804 103.3549 146.0739 148.6216 226.7740 227.5917 417.0876 418.5489 487.8875 491.7252 515.4338 516.3120 625.1442 639.9669 819.3444 824.4806 838.3264 838.6842 1023.1617 1023.7867 1054.7937 1055.3341 1174.6555 1175.8783 1229.5927 1230.2265 1258.8073 1259.2518 1384.5746 1385.5434 1423.0076 1423.0537 1443.4171 1446.2727 1459.7734 1462.7850 1836.2299 1840.2852 2896.2757 2896.2963 3039.6180 3039.6620 3057.7846 3057.9339 3140.4177 3140.5131 3183.0674 3183.6902
-17.0420 -2.7527 9.6437 18.4591 22.0015 28.3023 100.2275 103.1771 136.9136 147.2227 226.5884 230.3304 416.6097 417.7307 488.5107 491.6023 515.0907 517.7554 625.0000 636.8346 821.4065 827.7845 837.5164 838.5406 1023.1046 1023.6093 1054.0939 1054.9822 1174.3852 1175.2272 1230.2234 1232.0263 1259.1234 1259.6033 1383.7712 1384.4688 1424.1424 1426.6791 1443.4589 1445.4287 1458.1019 1460.9330 1840.0045 1843.8717 2895.4146 2895.8333 3042.4004 3042.5982 3059.4159 3059.5610 3141.4903 3141.6402 3186.2466 3187.0010
-16.0584 -8.4991 7.1631 15.1771 16.3176 22.0610 101.0389 103.2291 136.0262 141.5186 228.4451 230.3987 416.2680 417.1202 489.2823 491.3445 516.0684 517.4394 624.0991 633.5836 824.9415 828.8472 837.2341 837.3347 1022.8094 1023.2115 1053.9911 1054.6985 1173.8921 1174.4921 1231.6963 1232.2150 1259.0296 1259.3543 1382.9655 1383.5075 1426.9663 1427.6401 1443.3430 1444.5337 1457.2960 1459.2174 1843.4250 1845.5096 2896.5833 2896.6297 3042.3269 3042.3915 3059.7809 3060.0106 3141.6065 3141.7055 3188.2517 3188.7363
-13.0832 -7.7842 6.1730 12.0099 13.8187 17.9456 101.5464 103.2370 137.4302 142.0082 229.8405 230.8921 416.0904 416.7552 489.7734 491.3414 516.7707 517.7312 624.2380 632.0185 827.0495 830.2789 837.0374 837.0744 1022.9871 1023.2512 1054.2840 1054.8426 1173.9481 1174.4163 1232.3497 1232.6064 1259.2315 1259.3546 1382.9468 1383.2361 1428.2479 1428.6286 1443.6697 1444.4413 1457.2644 1458.6414 1845.2797 1846.6090 2897.3842 2897.9553 3042.8236 3043.2810 3060.3493 3060.7978 3142.1770 3142.5930 3189.5608 3190.1482
-14.6934 -13.0855 -8.0287 -5.6350 9.6686 12.3469 101.5113 103.1485 130.0374 136.0277 228.2959 228.7696 416.3248 416.9554 489.2990 490.6576 513.9936 515.6113 625.7156 631.2952 824.6575 827.4555 836.1931 836.2879 1022.0644 1022.4516 1053.7617 1054.4646 1173.9547 1174.4445 1231.0452 1232.2800 1258.7870 1258.9092 1381.6374 1381.7784 1425.8396 1427.6786 1443.0724 1443.3437 1456.4467 1457.2648 1845.8920 1847.0900 2895.0128 2895.7925 3041.5325 3041.6566 3062.3587 3063.0133 3144.0081 3144.4174 3195.4821 3196.6130
-7.7713 -5.0935 4.2429 8.8899 11.6438 12.7423 101.7044 103.1061 138.9873 143.5484 230.2801 232.3343 416.0398 417.4875 490.1098 491.5869 516.9139 518.7532 626.2146 631.8006 828.5724 832.9028 836.5524 836.8013 1023.0023 1023.5472 1054.3785 1054.8970 1173.9588 1174.1943 1232.3452 1233.3210 1259.0296 1259.9568 1382.4274 1382.9382 1428.5263 1430.7274 1443.9293 1444.2837 1457.4491 1458.4546 1847.3341 1848.3577 2897.9143 2898.2306 3042.0471 3044.4534 3060.9970 3062.5009 3143.0899 3145.4529 3190.4558 3190.6679
-15.6457 -5.4348 10.4047 11.9679 19.9120 28.6462 100.0902 104.0841 132.5949 138.8783 226.3905 229.3149 422.3232 424.2666 484.6770 487.9505 511.9971 516.2032 647.6144 658.7279 804.4289 808.1741 843.7654 847.5309 1022.8532 1023.4245 1053.5923 1054.5907 1174.8038 1176.0786 1215.3030 1219.6785 1258.4136 1258.9399 1383.1549 1384.2379 1407.3901 1410.4061 1443.7938 1444.6273 1457.7858 1458.0378 1837.2429 1842.2696 2894.1018 2896.9987 3036.2707 3041.2791 3060.4930 3062.4033 3141.7757 3143.3021 3189.1112 3193.9654
-8.0781 -5.4820 -3.3519 5.1433 7.6036 10.1473 102.5563 103.5416 136.0525 139.6918 230.1014 230.1855 416.3268 416.5034 490.1651 490.8173 517.0260 517.2411 625.9598 628.9816 829.2293 830.4927 836.6902 836.9674 1022.6209 1023.2924 1054.3471 1054.7992 1173.8960 1174.0869 1232.8249 1232.8874 1259.2292 1259.4394 1382.0530 1382.4756 1429.5349 1429.6081 1443.5468 1443.8416 1457.4800 1458.1793 1847.8097 1848.6653 2896.7850 2897.0624 3042.5969 3042.6111 3061.5732 3061.6042 3143.8507 3144.2656 3191.1973 3191.7276
-7.4710 -4.8321 -2.7333 5.5119 7.8675 9.9138 102.6862 103.5394 136.8498 139.3980 230.2051 230.4908 416.3290 416.4621 490.2589 490.8292 517.1863 517.4276 626.0920 628.7087 829.5782 830.6692 836.7383 836.8514 1022.6853 1023.2086 1054.3916 1054.7663 1173.8959 1174.0755 1232.8848 1232.9642 1259.1774 1259.4904 1382.0558 1382.3541 1429.7291 1429.7602 1443.6154 1443.7855 1457.5361 1458.0632 1847.9262 1848.8351 2896.8101 2897.1083 3042.1197 3043.1555 3061.4614 3061.6493 3143.7914 3144.2352 3191.0762 3191.8280
-5.9102 -3.8195 5.0405 7.9441 10.0324 10.6531 103.0744 104.2100 141.8441 146.7483 231.8277 231.9346 417.2708 417.6732 490.9119 491.4335 518.2648 518.7845 628.5061 631.4728 830.9876 832.6242 837.0257 837.2052 1023.7243 1024.0700 1054.5549 1055.0923 1174.2379 1174.4395 1232.8526 1233.1380 1259.5959 1260.0238 1382.3501 1382.9794 1429.6672 1430.2539 1444.1582 1444.4031 1458.2765 1459.3390 1848.1958 1848.4481 2897.2576 2897.8448 3043.6439 3044.8807 3062.0556 3062.8593 3144.3749 3144.6600 3192.8218 3193.7230
