# Supplementary material for: Simple Physical Model for the Estimation of Irreversible Dissociation Rates for Bimolecular Complexes
Source: J Phys Chem A. 2023 Jul 7;127(28):5956–66. doi: 10.1021/acs.jpca.3c01890 (PMC10364079; doi:10.1021/acs.jpca.3c01890)
Supplement: Supplementary file 2 — jp3c01890_si_002.zip [file jp3c01890_si_002.zip › Supplementary/Freqs&Rots/AceOFreqs/N(EJ).txt]

E	J=0	J=1	J=2	J=3	J=4	J=5	J=6	J=7	J=8	J=9	J=10	J=11	J=12	J=13	J=14	J=15	J=16	J=17	J=18	J=19	J=20	J=21	J=22	J=23	J=24	J=25	J=26	J=27	J=28	J=29	J=30	J=31	J=32	J=33	J=34	J=35	J=36	J=37	J=38	J=39	J=40	J=41	J=42	J=43	J=44	J=45	J=46	J=47	J=48
28.66	6.991734876701217e-81	7.032801888680805e-81	7.115646615967874e-81	7.241710587398906e-81	7.413207184207544e-81	7.633185175055661e-81	7.905617262515071e-81	8.235517168459416e-81	8.629089986894002e-81	9.093921974028965e-81	9.63921770473237e-81	1.0276094699333915e-80	1.1017948338472558e-80	1.1880903293862864e-80	1.2884372012082712e-80	1.4051746258269432e-80	1.5411254696137683e-80	1.6997028391055964e-80	1.8850427549637723e-80	2.102169750516465e-80	2.357204091069782e-80	2.6576217609126563e-80	3.01258154227112e-80	3.4333376404524665e-80	3.9337616913821985e-80	4.531005019018692e-80	5.246341219293826e-80	6.1062412391181294e-80	7.143749035585466e-80	8.40024690362872e-80	9.927727344022014e-80	1.1791725187181554e-79	1.4075112665522366e-79	1.6883025392518546e-79	2.0349274387177815e-79	2.4644716016688733e-79	2.9988208408626253e-79	3.666099367313558e-79	4.5025629528162837e-79	5.555097813217256e-79	6.884528044746671e-79	8.570005125166298e-79	1.0714849181710313e-78	1.3454342929410857e-78	1.6966158535959941e-78	2.148434338032715e-78	2.731812802143044e-78	3.4877283845034007e-78	4.470639781950669e-78
28.76	1.722949234138859e-80	1.7328913452426593e-80	1.7529445953459284e-80	1.783451741529755e-80	1.8249388522381563e-80	1.878130138192413e-80	1.9439686059360523e-80	2.0236433419305933e-80	2.1186245089369815e-80	2.2307074641814128e-80	2.3620678078853447e-80	2.5153296628220017e-80	2.693650098026385e-80	2.900823377505987e-80	3.141409682494149e-80	3.420894181028635e-80	3.74588387590195e-80	4.124351647903586e-80	4.565939451474959e-80	5.082335878386389e-80	5.6877474963436175e-80	6.3994887747596366e-80	7.23872239891442e-80	8.231390833341013e-80	9.40939176845007e-80	1.0812065422137077e-79	1.248808169910523e-79	1.4497841435547653e-79	1.6916540375151696e-79	1.9838089804326724e-79	2.3380147493846932e-79	2.769059154438648e-79	3.295587435868605e-79	3.9411832944642014e-79	4.735771681242384e-79	5.717444172313613e-79	6.93484079790462e-79	8.45026650320551e-79	1.034377997085803e-78	1.27185727581647e-78	1.5708065017179405e-78	1.9485290638821573e-78	2.427534344824184e-78	3.037192627220144e-78	3.815941275273377e-78	4.81423342199308e-78	6.098489129056178e-78	7.756403216465553e-78	9.904093410209172e-78
28.86	4.179780984612702e-80	4.203483358724762e-80	4.251284102975491e-80	4.323986032638807e-80	4.42282083496776e-80	4.549483183253822e-80	4.706178209089451e-80	4.895684156890304e-80	5.121432660151038e-80	5.387609813807733e-80	5.699282109680908e-80	6.062552399868037e-80	6.484752416080114e-80	6.974680077411053e-80	7.542891962277702e-80	8.20206402731917e-80	8.96743708825679e-80	9.857367943803296e-80	1.0894012594638075e-79	1.2104175137692154e-79	1.352036506144891e-79	1.5182117431978336e-79	1.7137645630191866e-79	1.9445915913917764e-79	2.2179258497273e-79	2.542666286404684e-79	2.9297948041410635e-79	3.392905471043064e-79	3.948877951224705e-79	4.618736830455518e-79	5.42875118794241e-79	6.411845472960347e-79	7.609414819296516e-79	9.073667163838738e-79	1.0870653340628507e-78	1.3084197952055274e-78	1.5821012672266305e-78	1.9217365670231664e-78	2.3447804134400557e-78	2.873659242976818e-78	3.537275120025326e-78	4.372988319622797e-78	5.429237773850577e-78	6.769013587902707e-78	8.474470515949515e-78	1.0653072888302928e-77	1.344579999245011e-77	1.7038130132502004e-77	2.167478062150323e-77
28.96	9.98758773841493e-80	1.0043262804239895e-79	1.0155527278550588e-79	1.0326234411409642e-79	1.0558226396161311e-79	1.08554117314257e-79	1.1222872799408239e-79	1.1667007722001537e-79	1.2195711920477053e-79	1.2818606429949949e-79	1.3547321989243405e-79	1.4395850343357366e-79	1.5380977188940166e-79	1.6522814927030347e-79	1.7845458071204608e-79	1.937779006123281e-79	2.115447769749991e-79	2.321719888504419e-79	2.5616161434677002e-79	2.841198606035779e-79	3.167804641049769e-79	3.5503384245807175e-79	3.99963503875771e-79	4.528916398291644e-79	5.15436368232427e-79	5.895837966834289e-79	6.777789872819915e-79	7.830410919245599e-79	9.091094765493429e-79	1.0606296798474395e-78	1.2433907098221946e-78	1.4646286747511364e-78	1.7334163467985886e-78	2.0611643325692766e-78	2.462267566152355e-78	2.954941506674221e-78	3.5623066033133364e-78	4.3137984866971063e-78	5.247006580799797e-78	6.410077605563508e-78	7.864865747941527e-78	9.691072187727704e-78	1.1991698723975165e-77	1.4900251039917396e-77	1.8590277047493937e-77	2.328802899967225e-77	2.928931420519373e-77	3.6981975143691324e-77	4.687595267797651e-77
29.06	2.3518766115893515e-79	2.364768060309863e-79	2.390759130992015e-79	2.4302716692190648e-79	2.4839523906221577e-79	2.552690185326967e-79	2.6376401646518728e-79	2.7402553423506906e-79	2.8623271411594426e-79	3.006036270175392e-79	3.1740159474574053e-79	3.3694299672304225e-79	3.596068759819728e-79	3.858467399837559e-79	4.162050528623201e-79	4.51331042725795e-79	4.920026079525929e-79	5.391533093774734e-79	5.939056929931361e-79	6.576125159775948e-79	7.319078678593183e-79	8.187707149344243e-79	9.206040841879754e-79	1.0403339880797614e-78	1.1815333327387404e-78	1.3485775269639007e-78	1.546840420008218e-78	1.782941676976035e-78	2.0650599295361153e-78	2.4033302518645636e-78	2.8103500194812787e-78	3.3018244270032647e-78	3.8973924227983787e-78	4.621686302346189e-78	5.505694675468627e-78	6.588520309465304e-78	7.919653229082998e-78	9.561917818951479e-78	1.1595303753111404e-77	1.4121958732266526e-77	1.7272712149584326e-77	2.1215620944024033e-77	2.616719292899155e-77	3.2407163637422324e-77	4.029800044152131e-77	5.031071005166115e-77	6.3059070360679535e-77	7.934514695384134e-77	1.0021995988705059e-76
29.16	5.460408938309586e-79	5.489847766888138e-79	5.54919298704759e-79	5.639391872445947e-79	5.761896136141385e-79	5.918700126809321e-79	6.11239387178474e-79	6.346232902016773e-79	6.624227438632599e-79	6.951254285316655e-79	7.333195692780313e-79	7.777110587774046e-79	8.291444947557533e-79	8.886289824847962e-79	9.573697681161882e-79	1.036807038686611e-78	1.1286635646250892e-78	1.2350032900796156e-78	1.3583035205183585e-78	1.501544048339445e-78	1.6683174377235923e-78	1.862965814280157e-78	2.0907509441836217e-78	2.3580662340515213e-78	2.672701657694299e-78	3.044175677407569e-78	3.484152183376135e-78	4.0069655981190896e-78	4.630283943528012e-78	5.375948320993331e-78	6.271038538888775e-78	7.349229369577225e-78	8.652521237145705e-78	1.0233454500983024e-77	1.2157949874975053e-77	1.4508961535129545e-77	1.7391187639158e-77	2.093716003266783e-77	2.531513719857865e-77	3.0739360574657025e-77	3.748341576752342e-77	4.589768254925453e-77	5.643218199913242e-77	6.96665644798139e-77	8.634956739224344e-77	1.0745106008329555e-76	1.3423085756941779e-76	1.6832992428482976e-76	2.118915400298326e-76
29.26	1.2505243425693338e-78	1.2571573857868266e-78	1.270527116758013e-78	1.2908434736776116e-78	1.3184280796321083e-78	1.3537225660379964e-78	1.3973001239286032e-78	1.4498806975141406e-78	1.51235037193905e-78	1.5857856698831743e-78	1.6714836674759086e-78	1.7709990786282915e-78	1.886189750447723e-78	2.0192723761174215e-78	2.1728906847979326e-78	2.3501989352796125e-78	2.5549642526498874e-78	2.791692245311569e-78	3.0657814749587352e-78	3.3837137911140426e-78	3.7532893705280323e-78	4.183917631402833e-78	4.686978167408285e-78	5.276269654563919e-78	5.96856956988253e-78	6.784333843718614e-78	7.7485736660776375e-78	8.891957128981808e-78	1.0252196932769067e-77	1.1875802962588792e-77	1.3820301404079563e-77	1.6157051869321273e-77	1.8974832938360147e-77	2.238441749879987e-77	2.6524426158303008e-77	3.156883497321453e-77	3.773662967332481e-77	4.530425169055562e-77	5.462168398297526e-77	6.613329349428913e-77	8.04049044566802e-77	9.815905277319666e-77	1.2032100712409923e-76	1.4807899233966006e-76	1.8296318969520585e-76	2.269496186156845e-76	2.825970629541927e-76	3.53227980827878e-76	4.4316808709316043e-76
29.36	2.826217209889138e-78	2.8409696865450715e-78	2.870701483312906e-78	2.915871992678057e-78	2.977184764378799e-78	3.055605419018424e-78	3.1523864930694266e-78	3.269100092101796e-78	3.4076795188545175e-78	3.5704713849934933e-78	3.7603001263446867e-78	3.9805473410917903e-78	4.235248983803456e-78	4.529214206479927e-78	4.868170580615962e-78	5.258941611712862e-78	5.70966393369625e-78	6.230053427036386e-78	6.831731845883934e-78	7.528628500950537e-78	8.337475299880746e-78	9.278418219749879e-78	1.0375774367406619e-77	1.1658971549306648e-77	1.316371721276507e-77	1.4933456373006813e-77	1.7021194537430142e-77	1.9491782769091507e-77	2.242478932281312e-77	2.5918117614093127e-77	3.0092576110137124e-77	3.5097665317066526e-77	4.1118924676255744e-77	4.838728356682972e-77	5.719099329034831e-77	6.789089092215532e-77	8.09399746157511e-77	9.69085711733617e-77	1.1651677428692071e-76	1.4067635773939718e-76	1.705450648866519e-76	2.0759710152417933e-76	2.5371489137865904e-76	3.1130879666086794e-76	3.8347370192914846e-76	4.741942996426551e-76	5.886148603115664e-76	7.333945725375748e-76	9.171766796847537e-76
29.46	6.305890359830705e-78	6.338291057425169e-78	6.4035828561358685e-78	6.502758704009316e-78	6.637338788393052e-78	6.809408627726488e-78	7.021671870329834e-78	7.277519633681627e-78	7.581118821338536e-78	7.937522566085143e-78	8.352806800391803e-78	8.834237989662343e-78	9.390478330777044e-78	1.0031836281570208e-77	1.077057222620919e-77	1.162127149831396e-77	1.2601300007063753e-77	1.3731361505932615e-77	1.5036180319617519e-77	1.6545339372052004e-77	1.8294310984321524e-77	2.032572758303861e-77	2.269095175490962e-77	2.5452020749436096e-77	2.8684060538248616e-77	3.2478290146438834e-77	3.694576981879989e-77	4.222208881279241e-77	4.847324301897469e-77	5.590302286516122e-77	6.4762322875669614e-77	7.536090216227003e-77	8.80822783617781e-77	1.0340263712302117e-76	1.2191489975866705e-76	1.4435943243565613e-76	1.7166332694291874e-76	2.0499076979233043e-76	2.4580778870217847e-76	2.959656841859192e-76	3.5780880039046255e-76	4.34314072581168e-76	5.2927215526513703e-76	6.475230820085316e-76	7.952636012558447e-76	9.804489306929156e-76	1.213319161247364e-75	1.5070905783189482e-75	1.8788656448961963e-75
29.56	1.3895924835828027e-77	1.39662240320435e-77	1.4107870021409591e-77	1.4322983532462957e-77	1.4614810349367125e-77	1.4987801370766694e-77	1.5447723513627587e-77	1.6001805252508334e-77	1.6658921828088042e-77	1.742982662120529e-77	1.8327436937432076e-77	1.9367184564738282e-77	2.0567444055154635e-77	2.195005486802384e-77	2.354095745792891e-77	2.537096829736223e-77	2.747672495003174e-77	2.990183998280738e-77	3.269831214097367e-77	3.592825534764979e-77	3.9666021410696695e-77	4.400081171175497e-77	4.90398977496116e-77	5.491260168262314e-77	6.177522786228399e-77	6.98171872360624e-77	7.926862162236448e-77	9.040991839003666e-77	1.0358361344253575e-76	1.1920931871372447e-76	1.378024889260967e-76	1.5999807334213117e-76	1.8658039769135333e-76	2.185210104997967e-76	2.570267345561651e-76	3.0360082506780215e-76	3.601210000007131e-76	4.289392399372638e-76	5.1300974065069666e-76	6.160533562112134e-76	7.427694469055504e-76	8.991094492533003e-76	1.0926309890798056e-75	1.3329573307732304e-75	1.6323748909023676e-75	2.0066121079554663e-75	2.475857049909866e-75	3.066089970685701e-75	3.810832236945219e-75
29.66	3.0254740061346483e-77	3.040547517884208e-77	3.0709157522277294e-77	3.1170264406902732e-77	3.179564630171321e-77	3.2594693198153416e-77	3.3579564945746946e-77	3.4765493304648565e-77	3.617116599824216e-77	3.781920602248104e-77	3.973676301730032e-77	4.1956237793635945e-77	4.451616634063027e-77	4.74622960648885e-77	5.084889495545876e-77	5.474034422557291e-77	5.921307726339483e-77	6.4357943074266215e-77	7.02830916387586e-77	7.711750279394629e-77	8.50153107143523e-77	9.416111454833285e-77	1.0477651447246333e-76	1.1712817421762821e-76	1.315377896829982e-76	1.483944433586193e-76	1.6816995210569592e-76	1.9143797942512104e-76	2.1889789312619485e-76	2.5140461890923878e-76	2.900060875892351e-76	3.359903217980805e-76	3.909447875439496e-76	4.568313870911758e-76	5.360814450549718e-76	6.317163090114349e-76	7.475008413027809e-76	8.881392418403698e-76	1.0595254740569302e-75	1.2690642822613967e-75	1.5260836740295048e-75	1.8423661766090783e-75	2.2328346701167323e-75	2.7164398329153965e-75	3.3173111179525656e-75	4.066252937461584e-75	5.002694014186319e-75	6.177232878963958e-75	7.654969251365614e-75
29.76	6.5106097297549625e-77	6.542561935540391e-77	6.606928239996057e-77	6.7046433497144254e-77	6.837136981206194e-77	7.00636805614915e-77	7.214872018127405e-77	7.46582283853984e-77	7.763111789971088e-77	8.111445663576177e-77	8.516467819580042e-77	8.984906319337246e-77	9.524754433607242e-77	1.0145490104625326e-76	1.0858342521675362e-76	1.1676615929759686e-76	1.2616083227990896e-76	1.369546495437285e-76	1.4937013056844898e-76	1.636722362077765e-76	1.8017708721238652e-76	1.9926265127896177e-76	2.2138187139439715e-76	2.4707882913199937e-76	2.7700868992918836e-76	3.1196237238304066e-76	3.528971320696829e-76	4.0097456765516225e-76	4.5760796301728737e-76	5.2452139962282035e-76	6.038237422308766e-76	6.98101462160369e-76	8.105353734741897e-76	9.450477939929435e-76	1.106488504189853e-75	1.3008702931353528e-75	1.535668023613287e-75	1.8201992452152486e-75	2.166109734757463e-75	2.5879943454284697e-75	3.104192727566574e-75	3.73781154687612e-75	4.518040705383523e-75	5.481852014418547e-75	6.676196445580939e-75	8.160852728739594e-75	1.0012128671768239e-74	1.2327681170364303e-74	1.5232806875196713e-74
29.86	1.385232005641629e-76	1.391930187621208e-76	1.405421950442216e-76	1.4259003140853957e-76	1.4536604352470557e-76	1.4891065613086944e-76	1.5327616475305337e-76	1.5852799512985833e-76	1.6474630191259026e-76	1.72027960124355e-76	1.8048901702384744e-76	1.9026768906617723e-76	2.0152800936629905e-76	2.1446425642143534e-76	2.2930632605202746e-76	2.4632624710028188e-76	2.658460893053643e-76	2.882475713867654e-76	3.1398375180055334e-76	3.435932778115629e-76	3.777177854547736e-76	4.171231900342809e-76	4.6272579221407816e-76	5.1562435899355274e-76	5.771396354265247e-76	6.488631192208563e-76	7.327174087718434e-76	8.310310447346554e-76	9.466315434852722e-76	1.0829613164959779e-75	1.2442224461288105e-75	1.4355579281748868e-75	1.6632791023638287e-75	1.9351517148777802e-75	2.26075657611995e-75	2.6519453346958263e-75	3.123417803040363e-75	3.693454960522459e-75	4.384851779226016e-75	5.226107096899515e-75	6.252944868637879e-75	7.51026354743561e-75	9.054639779518233e-75	1.0957551323495867e-74	1.3309535139657978e-74	1.6225563989234946e-74	1.985201404048892e-74	2.4375714144351567e-74	3.003572434105152e-74
29.96	2.9150080541648036e-76	2.9288987393336894e-76	2.956875071799249e-76	2.999331451230179e-76	3.0568708067294146e-76	3.1303185929510233e-76	3.2207421363292974e-76	3.3294759533532333e-76	3.458153864034049e-76	3.6087489586004303e-76	3.7836227541539494e-76	3.985585212841272e-76	4.2179676991710595e-76	4.4847114501545585e-76	4.7904747413700545e-76	5.140762684127867e-76	5.542084520546827e-76	6.002144441094042e-76	6.530073391983012e-76	7.136711142586116e-76	7.834950140958417e-76	8.640155520079557e-76	9.570679183608843e-76	1.064849039641005e-75	1.1899950986470777e-75	1.3356770458478928e-75	1.5057185446587837e-75	1.704741953847531e-75	1.9383494287256454e-75	2.213348110192334e-75	2.53803078509102e-75	2.9225264960952735e-75	3.379239554169472e-75	3.923400522044766e-75	4.573759333539467e-75	5.353459236576863e-75	6.291141281899883e-75	7.42234339263468e-75	8.791276652711419e-75	1.0453085677239004e-74	1.247673153526272e-74	1.4948677013461624e-74	1.7977608124399168e-74	2.170049677191341e-74	2.6290402837510193e-74	3.196653690237913e-74	3.900726705285379e-74	4.77669676729744e-74	5.8697892127657726e-74
30.06	6.068913617248833e-76	6.097419590484827e-76	6.154825898523578e-76	6.241930187300804e-76	6.359951509936105e-76	6.510558214846229e-76	6.69590647472293e-76	6.91869067686015e-76	7.182207288904291e-76	7.49043427274239e-76	7.848128662429599e-76	8.260945573423645e-76	8.735582698898583e-76	9.279955310357922e-76	9.903407958780702e-76	1.0616970524868966e-75	1.1433668062749213e-75	1.2368896108996583e-75	1.3440875899778404e-75	1.4671207394594032e-75	1.6085542325147744e-75	1.7714404900758578e-75	1.9594194598688128e-75	2.1768414021072602e-75	2.4289175586038216e-75	2.7219054450098546e-75	3.063337231690136e-75	3.4623018684318873e-75	3.9297943920797374e-75	4.479149402646925e-75	5.126580220401576e-75	5.891851026469027e-75	6.799116709754563e-75	7.877974671264206e-75	9.164785096149907e-75	1.070433200764117e-74	1.2551917830058779e-74	1.4776010605684065e-74	1.7461597264578087e-74	2.0714440847303883e-74	2.4666497503052296e-74	2.948282462043902e-74	3.537041013541707e-74	4.25894822368712e-74	5.146802808758475e-74	6.242047272654008e-74	7.597176222621989e-74	9.278848138363322e-74	1.1371914635095972e-73
30.16	1.2504543036178319e-75	1.2562448917248014e-75	1.2679050453111538e-75	1.2855944807836877e-75	1.309557230863118e-75	1.3401271474771652e-75	1.3777355005627773e-75	1.4229209100133565e-75	1.4763419242711203e-75	1.5387926477801403e-75	1.6112219243960163e-75	1.6947567093877953e-75	1.7907304143624165e-75	1.9007171940734787e-75	2.0265733700809067e-75	2.1704874641263892e-75	2.3350406570895905e-75	2.523279914086998e-75	2.738806543623723e-75	2.9858836151761566e-75	3.269566478745054e-75	3.595861654386104e-75	3.971920643733338e-75	4.4062768282436317e-75	4.909135648624257e-75	5.49273081974387e-75	6.171762570214212e-75	6.963937992005875e-75	7.89063878257571e-75	8.977748269033444e-75	1.02566780199475e-74	1.176564509190094e-74	1.3551264694255871e-74	1.5670540656006685e-74	1.8193358673922455e-74	2.120561638493648e-74	2.481316176166585e-74	2.9146759693570148e-74	3.436836918299734e-74	4.067909467929605e-74	4.832928037921708e-74	5.763135332160585e-74	6.8976199668952535e-74	8.285409173621222e-74	9.988148835191679e-74	1.2083543088449897e-73	1.4669778209459796e-73	1.7871224524459722e-73	2.1845801036269453e-73
30.26	2.550565978106663e-75	2.5622128091180926e-75	2.585663108643136e-75	2.6212335968966445e-75	2.669408071272357e-75	2.730848162119583e-75	2.80640817799015e-75	2.8971544972367234e-75	3.004390109266072e-75	3.1296850787908386e-75	3.274913907093409e-75	3.442301004086166e-75	3.6344757741617752e-75	3.8545391702079297e-75	4.1061439995240997e-75	4.3935917924006756e-75	4.721949693465539e-75	5.09719163849504e-75	5.526369074206562e-75	6.017817714738752e-75	6.581408368306494e-75	7.22885178970851e-75	7.974069919092218e-75	8.83364888208524e-75	9.827392913494086e-75	1.097900313379907e-74	1.2316911120124632e-74	1.3875304811677117e-74	1.5695393910984438e-74	1.782697414914986e-74	2.033036530072652e-74	2.3278817597864394e-74	2.676150641492898e-74	3.0887267342767322e-74	3.5789265082817666e-74	4.163084261329091e-74	4.8612865261957766e-74	5.698296216283873e-74	6.704718095927742e-74	7.91847182437535e-74	9.38665781938023e-74	1.116792584383744e-73	1.3335488282348585e-73	1.5980961844173555e-73	1.921927594118701e-73	2.319495725879838e-73	2.809019338098241e-73	3.413520079941101e-73	4.162158359926427e-73
30.36	5.15155264133789e-75	5.174753804652246e-75	5.221463875553046e-75	5.292305018250342e-75	5.388227367052283e-75	5.510529856147792e-75	5.660888955691995e-75	5.841396186184633e-75	6.054605561751813e-75	6.303592435967525e-75	6.592025604410292e-75	6.924254972069421e-75	7.305417640274879e-75	7.741565930726275e-75	8.239821672819441e-75	8.808562071307953e-75	9.457643690051592e-75	1.0198672591342462e-74	1.1045330530971395e-74	1.2013769417279362e-74	1.3123089112295669e-74	1.4395917229283523e-74	1.5859114046930713e-74	1.7544631248952964e-74	1.9490560205261427e-74	2.17424143149492e-74	2.4354701014550582e-74	2.7392853034678834e-74	3.0935606155416133e-74	3.507793308165185e-74	3.993467144063537e-74	4.564501997911075e-74	5.237812297987074e-74	6.034002153748163e-74	6.978232527024789e-74	8.101305402255338e-74	9.44102222665145e-74	1.1043889723482716e-73	1.2967266572847269e-73	1.528207076549733e-73	1.807620144753186e-73	2.1458873121161953e-73	2.556611721340614e-73	3.0567780299209153e-73	3.667644497402422e-73	4.415882551189111e-73	5.335035526489769e-73	6.467389849333353e-73	7.866380217707219e-73
30.46	1.0305963632544156e-74	1.0351750653231261e-74	1.0443923791156213e-74	1.0583694058835743e-74	1.0772910400210255e-74	1.1014099669359438e-74	1.1310521758767952e-74	1.1666241526867325e-74	1.2086219700161841e-74	1.2576425533610005e-74	1.3143974728443993e-74	1.3797296958593947e-74	1.4546338380998487e-74	1.5402805745080934e-74	1.6380460226694095e-74	1.7495470959010354e-74	1.8766840501002683e-74	2.021691727806936e-74	2.1872013480576315e-74	2.376315117986528e-74	2.5926964726110435e-74	2.8406794091414952e-74	3.1254012047746734e-74	3.4529638345022924e-74	3.830630691596489e-74	4.267066826380415e-74	4.772632945614879e-74	5.3597459664159905e-74	6.0433221371401315e-74	6.841322805212883e-74	7.775428062158831e-74	8.871870029669865e-74	1.0162465854582687e-73	1.1685901054663154e-73	1.3489327346834403e-73	1.5630356330893295e-73	1.8179552479077586e-73	2.1223557203492083e-73	2.4869012172176742e-73	2.924749690922785e-73	3.4521756163540484e-73	4.0893570642468694e-73	4.8613725822417066e-73	5.799466467508466e-73	6.94265804930833e-73	8.339792767836748e-73	1.0052161734234945e-72	1.21568541940818e-72	1.4751056680475448e-72
30.56	2.0426752367655987e-74	2.051629189959098e-74	2.0696526871375787e-74	2.0969793501736835e-74	2.133965783333986e-74	2.1810991796686606e-74	2.2390078051290683e-74	2.3084746698741643e-74	2.390454794535354e-74	2.4860965928225244e-74	2.5967680252569326e-74	2.7240883373989102e-74	2.869966386240816e-74	3.036646788469833e-74	3.226765403968301e-74	3.443416009458846e-74	3.690230435890975e-74	3.971474958050221e-74	4.292166359835076e-74	4.658211883630989e-74	5.076578244931405e-74	5.555496101320508e-74	6.104707868164338e-74	6.7357686478346575e-74	7.46241238128427e-74	8.30099826265143e-74	9.271056134878551e-74	1.039595420545502e-73	1.1703718239558856e-73	1.3228038726974784e-73	1.5009511794147262e-73	1.7097171376135398e-73	1.955038505967396e-73	2.244120493956099e-73	2.585728893337511e-73	2.9905538743241064e-73	3.471663993956925e-73	4.045073993527933e-73	4.730456412078034e-73	5.55203533026149e-73	6.539711225517611e-73	7.73047967309914e-73	9.17022439281182e-73	1.0915988128719583e-72	1.303885464549322e-72	1.5627613814141554e-72	1.8793432081806309e-72	2.26758161841974e-72	2.7450243525825364e-72
30.66	4.012150777162631e-74	4.029506068244125e-74	4.064437741859107e-74	4.117392586813484e-74	4.1890524328103194e-74	4.280348499867941e-74	4.392481168035246e-74	4.526945743097808e-74	4.685564976343061e-74	4.870529306893325e-74	5.084446041813233e-74	5.330398981979156e-74	5.6120203524661864e-74	5.933577319517137e-74	6.300075889958447e-74	6.717385615391995e-74	7.192389290225752e-74	7.733162773971415e-74	8.349191227257164e-74	9.051629481511747e-74	9.853616031977637e-74	1.0770652337732413e-73	1.1821061838105533e-73	1.302654648794017e-73	1.441286284615357e-73	1.6010645040674305e-73	1.7856408554375236e-73	1.999377708270572e-73	2.2474985152372567e-73	2.536272233360096e-73	2.8732401457563473e-73	3.2674954202308017e-73	3.730028393686987e-73	4.274153935884835e-73	4.9160415214144687e-73	5.675374081268367e-73	6.576168646250598e-73	7.647800662055452e-73	8.926285205319505e-73	1.0455882881751814e-72	1.2291116878167936e-72	1.44993116893106e-72	1.7163795037981002e-72	2.0387944530193252e-72	2.430031235291839e-72	2.906112839015389e-72	3.487056917459339e-72	4.197929324536822e-72	5.07018908259696e-72
30.76	7.811332539643727e-74	7.844682426201146e-74	7.91180151552972e-74	8.013537061595457e-74	8.151181742570686e-74	8.326500507627427e-74	8.541767549210917e-74	8.799814463131433e-74	9.104090994434764e-74	9.458740153697787e-74	9.86868994098853e-74	1.0339764451005988e-73	1.0878817774369694e-73	1.1493894882900131e-73	1.2194424623325921e-73	1.2991451084006543e-73	1.3897910992489637e-73	1.4928966509557078e-73	1.6102404884770784e-73	1.7439119025478427e-73	1.8963686226414513e-73	2.0705066261839598e-73	2.2697444947237198e-73	2.4981255373409193e-73	2.7604416605970558e-73	3.0623839112227845e-73	3.4107258012349546e-73	3.813547007142774e-73	4.280506894048874e-73	4.823179652062428e-73	5.455465774508848e-73	6.194098318582919e-73	7.059267078895056e-73	8.075389741574257e-73	9.272066616560069e-73	1.068526511281007e-72	1.2358792298211818e-72	1.4346129412529652e-72	1.6712722034100204e-72	1.9538844977809334e-72	2.292319352998934e-72	2.698739439296642e-72	3.1881683434913283e-72	3.7792066560246163e-72	4.4949369354315543e-72	5.364069665603203e-72	6.422397278518393e-72	7.714642717179284e-72	9.29681422266819e-72
30.86	1.507793091104235e-73	1.5141478492833917e-73	1.5269362384354568e-73	1.5463176049755163e-73	1.572535015202563e-73	1.6059202377805612e-73	1.6469006025934797e-73	1.6960079304701336e-73	1.753889789557702e-73	1.821323404625383e-73	1.899232627971004e-73	1.988708478075073e-73	2.0910338685515262e-73	2.2077132899767435e-73	2.3405083766098435e-73	2.4914804959512276e-73	2.6630417503400946e-73	2.858016087301148e-73	3.079712592766651e-73	3.332013505641974e-73	3.619480064789139e-73	3.9474800071081395e-73	4.3223414116061575e-73	4.751538671480468e-73	5.2439177276359323e-73	5.80996938014321e-73	6.462161594195398e-73	7.215344342283347e-73	8.087243811867856e-73	9.099066932408085e-73	1.0276242359661971e-72	1.1649330582590158e-72	1.3255144051810054e-72	1.5138128632868965e-72	1.7352070858342032e-72	1.996221215494668e-72	2.3047872439796277e-72	2.670571248174933e-72	3.105379884632059e-72	3.6236679201333854e-72	4.2431731994372606e-72	4.98571265734227e-72	5.878182232090222e-72	6.953815430676343e-72	8.253770615236554e-72	9.829136842635782e-72	1.174347362849973e-71	1.407603306478112e-71	1.6925855579979025e-71
30.96	2.886171411852013e-73	2.8981813021177173e-73	2.9223482528592143e-73	2.9589695535552934e-73	3.008498592201453e-73	3.0715540298258255e-73	3.148932425036111e-73	3.241624661960443e-73	3.350836645995327e-73	3.478014859345538e-73	3.6248775171987606e-73	3.7934522412099896e-73	3.986121376631979e-73	4.205676331256666e-73	4.4553826185643406e-73	4.739057656687826e-73	5.061163824574804e-73	5.4269198263713984e-73	5.842434088607287e-73	6.314864742174753e-73	6.85261175983844e-73	7.465548076963667e-73	8.165298077136291e-73	8.965573749324882e-73	9.882581212251924e-73	1.0935513272138752e-72	1.2147147380231712e-72	1.3544572974205643e-72	1.5160077960528543e-72	1.70322313251763e-72	1.9207207931742644e-72	2.1740412968197911e-72	2.469847786041947e-72	2.816171757964676e-72	3.2227162153043286e-72	3.701230415009033e-72	4.265974064292077e-72	4.934293478664843e-72	5.727338151961937e-72	6.670953753369401e-72	7.796797225040771e-72	9.143732006327566e-72	1.0759577235001304e-71	1.2703305081936234e-71	1.5047806476362269e-71	1.7883379082967567e-71	2.1322134728132425e-71	2.55035794498342e-71	3.0601691768717148e-71
31.06	5.479711155222247e-73	5.502227817496741e-73	5.5475336050389906e-73	5.616178835058618e-73	5.709002607881296e-73	5.82714957145345e-73	5.972092981077868e-73	6.145664691584402e-73	6.350092918882434e-73	6.588048836975689e-73	6.862703343488886e-73	7.177795641624635e-73	7.537715661346769e-73	7.947602792178136e-73	8.413463942331439e-73	8.942314596067034e-73	9.542347340551846e-73	1.0223133308896929e-72	1.0995863179565918e-72	1.1873635836268452e-72	1.2871804592150688e-72	1.4008393099191984e-72	1.5304595800485257e-72	1.6785381167890635e-72	1.848022016163401e-72	2.0423967554949908e-72	2.265793024188786e-72	2.5231164713526593e-72	2.8202055956436734e-72	3.164024261619716e-72	3.562896903674527e-72	4.026796457084528e-72	4.567697542454999e-72	5.20001056095966e-72	5.941116307039248e-72	6.812025695045361e-72	7.838195511727698e-72	9.050539113303235e-72	1.0486681154475877e-71	1.2192518372762444e-71	1.422416493578041e-71	1.6650381900324112e-71	1.955561723467319e-71	2.304381730948544e-71	2.7243214960264194e-71	3.231235601402494e-71	3.844769926065089e-71	4.589321906467261e-71	5.495256145749672e-71
31.16	1.0321347667167455e-72	1.0363234761638358e-72	1.0447509531861621e-72	1.057518292265677e-72	1.0747796069334685e-72	1.0967450703114852e-72	1.1236850958186763e-72	1.1559357721095271e-72	1.1939057019805468e-72	1.2380844358393817e-72	1.289052737867679e-72	1.3474949789911828e-72	1.4142140173228732e-72	1.4901490064426953e-72	1.5763966678726632e-72	1.6742366802581102e-72	1.7851619788443986e-72	1.9109149307291932e-72	2.0535305613881504e-72	2.2153882651898935e-72	2.3992737483596356e-72	2.6084533412376074e-72	2.8467632953703287e-72	3.118717272103912e-72	3.4296359606712957e-72	3.7858036701979223e-72	4.1946578655224843e-72	4.665019016672144e-72	5.207369876244987e-72	5.834195476414776e-72	6.560397860023203e-72	7.403802970735428e-72	8.385781406620738e-72	9.532010120379854e-72	1.0873408921882816e-71	1.2447294180304847e-71	1.4298802914498416e-71	1.6482654116926116e-71	1.90653314685222e-71	2.212779358443694e-71	2.576884589047209e-71	3.0109343851450112e-71	3.52974427302244e-71	4.151516716063506e-71	4.898664820946721e-71	5.7988471000834136e-71	6.886269851021564e-71	8.203329477427854e-71	9.802687388527996e-71
31.26	1.92904839781415e-72	1.9367814477669878e-72	1.9523388333384786e-72	1.9759048879109199e-72	2.007760563377758e-72	2.0482889046308784e-72	2.0979825741218087e-72	2.157453629243641e-72	2.2274458185225237e-72	2.3088497349560487e-72	2.402721248887582e-72	2.5103037416467754e-72	2.6330547785179493e-72	2.7726779998996605e-72	2.931161178265803e-72	3.110821592423206e-72	3.3143601178427314e-72	3.5449257326956925e-72	3.806192506283255e-72	4.102451585441725e-72	4.4387212447335395e-72	4.820878742051334e-72	5.255818552973154e-72	5.751642582727701e-72	6.317889221422464e-72	6.965809675881519e-72	7.70870195492242e-72	8.5623152985178e-72	9.545340843978189e-72	1.0680008064316971e-71	1.199281118538746e-71	1.351539563007555e-71	1.5285641855446083e-71	1.7348993130763125e-71	1.976008534534633e-71	2.258475146581051e-71	2.5902491587621623e-71	2.980952267579157e-71	3.4422551382947794e-71	3.98834504617657e-71	4.636506642645176e-71	5.407844606102335e-71	6.328184572387342e-71	7.429198480794171e-71	8.749812919255243e-71	1.0337974984213879e-70	1.2252870594645259e-70	1.4567716423526157e-70	1.7373280333638365e-70
31.36	3.5781580258176126e-72	3.5923288738546963e-72	3.6208358307630077e-72	3.6640125696009946e-72	3.722367560930855e-72	3.7965938597120094e-72	3.8875825523031963e-72	3.9964402214424246e-72	4.1245108984369384e-72	4.273403099024057e-72	4.445022686965991e-72	4.641612482767644e-72	4.865799740360957e-72	5.120652859923762e-72	5.409748999643665e-72	5.737254604726468e-72	6.108021302494686e-72	6.527700135501542e-72	7.002877741860695e-72	7.541238870241289e-72	8.151760569536197e-72	8.844944561496845e-72	9.633095740301129e-72	1.0530656510624596e-71	1.155460885598164e-71	1.2724958723075014e-71	1.4065320642509023e-71	1.560362464106638e-71	1.7372972636674798e-71	1.9412677897524132e-71	2.1769529111451446e-71	2.4499330555410127e-71	2.7668782290307953e-71	3.135777988429193e-71	3.5662232714521124e-71	4.0697524465799965e-71	4.66027703755787e-71	5.354606478101831e-71	6.173096179449721e-71	7.1404494272221506e-71	8.286711524131213e-71	9.648504623017638e-71	1.1270564444242779e-70	1.320765630726507e-70	1.5526968614658144e-70	1.8311108381814867e-70	2.166185725510931e-70	2.5704889839933308e-70	3.059571183670992e-70
31.46	6.588163263523118e-72	6.613943834115121e-72	6.665802040868346e-72	6.744337612039563e-72	6.85046427758225e-72	6.985427144319116e-72	7.150826560660765e-72	7.348649098273823e-72	7.581306472884389e-72	7.851683448644805e-72	8.163196027967935e-72	8.519861530657187e-72	8.92638252354634e-72	9.388246988000962e-72	9.91184762372255e-72	1.0504623803069936e-71	1.1175230434862492e-71	1.1933738900183894e-71	1.2791876321983415e-71	1.3763310770844723e-71	1.486399164780802e-71	1.6112556491865917e-71	1.7530817922230879e-71	1.9144347452881273e-71	2.0983176645474648e-71	2.308264066711967e-71	2.5484395005348307e-71	2.8237643132222137e-71	3.140062163997813e-71	3.504240021650474e-71	3.924506732548426e-71	4.410638927927058e-71	4.974305139750697e-71	5.629461621415174e-71	6.3928366604164365e-71	7.284524299431603e-71	8.328713572218502e-71	9.554585894433342e-71	1.0997421488249374e-70	1.2699966125347173e-70	1.4714122636631534e-70	1.7103048316713968e-70	1.994376051966712e-70	2.333037965046421e-70	2.7378173014143753e-70	3.222860666801366e-70	3.805566821136335e-70	4.5073794807521874e-70	5.354783215085333e-70
31.56	1.2042969987102589e-71	1.2089540963363012e-71	1.2183213217184141e-71	1.2325057224795385e-71	1.2516703636981179e-71	1.2760373917584925e-71	1.3058922410834126e-71	1.3415890930161791e-71	1.3835577299655493e-71	1.4323119664941115e-71	1.4884598836525851e-71	1.5527161451152523e-71	1.6259167354372594e-71	1.7090365343003305e-71	1.8032102286994564e-71	1.9097571710059275e-71	2.0302109188484627e-71	2.1663543478433526e-71	2.3202614166303552e-71	2.494346893140687e-71	2.6914256311047307e-71	2.9147833283513468e-71	3.1682611181966147e-71	3.4563568605277975e-71	3.784346632931542e-71	4.158430703002593e-71	4.5859092265576026e-71	5.075394107707488e-71	5.637064931867707e-71	6.282978712536999e-71	7.027445466082351e-71	7.887484458098024e-71	8.883379491918773e-71	1.0039356013828874e-70	1.1384408317505581e-70	1.2953312030259265e-70	1.4787865721592232e-70	1.6938416355931877e-70	1.946573700918645e-70	2.244334253966006e-70	2.5960350714779546e-70	3.0125023883199736e-70	3.5069161232748455e-70	4.095355602284278e-70	4.797478854024328e-70	5.63736972641477e-70	6.644596217680387e-70	7.855535091511067e-70	9.315032775796716e-70
31.66	2.185951778238429e-71	2.194306580069844e-71	2.2111102104927158e-71	2.236552453273934e-71	2.2709223533890372e-71	2.314613583989655e-71	2.368131812881531e-71	2.4321042575838294e-71	2.5072916764742916e-71	2.594603110027427e-71	2.6951137629930056e-71	2.8100865082213454e-71	2.9409975989157114e-71	3.0895673022251765e-71	3.257796317957151e-71	3.4480090274619997e-71	3.66290483639095e-71	3.905619139581826e-71	4.1797957573149595e-71	4.489673082560021e-71	4.840186654667466e-71	5.2370914561126806e-71	5.68710794004928e-71	6.198096668261647e-71	6.7792675098017796e-71	7.441430667834104e-71	8.197298425496016e-71	9.06184850541887e-71	1.0052762415275223e-70	1.1190955220484788e-70	1.2501216992270629e-70	1.4012990909992987e-70	1.5761318884811554e-70	1.778799291230699e-70	2.0142959527898308e-70	2.2886036203213612e-70	2.6089012883278742e-70	2.9838229884593436e-70	3.423774602092718e-70	3.941323932997757e-70	4.5516818712923896e-70	5.27329701793197e-70	6.128591878216806e-70	7.144876002457181e-70	8.355480674381945e-70	9.80117146566934e-70	1.1531909886021422e-69	1.3609054361548718e-69	1.6108115029440707e-69
31.76	3.940542709787903e-71	3.9554302973783125e-71	3.985371090212916e-71	4.030699336083821e-71	4.091924013111014e-71	4.169738170449787e-71	4.265031744737202e-71	4.378908177373261e-71	4.512705257986191e-71	4.668020733387911e-71	4.846743352825241e-71	5.0510901739078725e-71	5.2836511346389115e-71	5.547442111967554e-71	5.8459679440928065e-71	6.183297201908263e-71	6.564150866186933e-71	6.994007515655421e-71	7.47922817462358e-71	8.027204628971499e-71	8.646535822863088e-71	9.347237928665074e-71	1.0140994880264273e-70	1.1041457626303065e-70	1.20646021581445e-70	1.3229158576652734e-70	1.4557126180584597e-70	1.6074392910638264e-70	1.7811481620965198e-70	1.9804450767210613e-70	2.209598343909538e-70	2.473670653057437e-70	2.7786791614966195e-70	3.131790125905667e-70	3.541555967903806e-70	4.018204558313872e-70	4.5739928737194285e-70	5.223640146809376e-70	5.984859355775418e-70	6.879010577568393e-70	7.931905619677435e-70	9.174800769802688e-70	1.0645623876881949e-69	1.2390493830396354e-69	1.4465605516506488e-69	1.6939572369736958e-69	1.9896342825241442e-69	2.3438837746296893e-69	2.7693495104828035e-69
31.86	7.0558336063606705e-71	7.0821876259848275e-71	7.135185502217817e-71	7.215412120872885e-71	7.323757968931725e-71	7.461435288695318e-71	7.630000235864142e-71	7.831381597086649e-71	8.067916793466317e-71	8.342396090600221e-71	8.658116159396803e-71	9.018944392804521e-71	9.429395690726181e-71	9.894723789651694e-71	1.0421029648079373e-70	1.1015389919544105e-70	1.1686009171548457e-70	1.2442400264714816e-70	1.3295598221375323e-70	1.4258414022569e-70	1.534573612152137e-70	1.6574889105008905e-70	1.796606093951326e-70	1.954281269104206e-70	2.1332687610486323e-70	2.3367940160594867e-70	2.5686410088076608e-70	2.8332572217325585e-70	3.1358799513263765e-70	3.482688544615473e-70	3.8809882186986265e-70	4.3394324165320745e-70	4.868292265740947e-70	5.479783712708521e-70	6.188465400717673e-70	7.01172347361047e-70	7.970363373495006e-70	9.089333562735686e-70	1.0398612190686351e-69	1.1934295366659188e-69	1.3739935302264526e-69	1.5868188670087838e-69	1.8382850756809787e-69	2.1361370216233623e-69	2.489796353664982e-69	2.910747911687574e-69	3.4130199877020114e-69	4.0137822899582656e-69	4.734091764180561e-69
31.96	1.2551148779457953e-70	1.2597500780042188e-70	1.269070881124273e-70	1.283178989440027e-70	1.3022292183425894e-70	1.326432273020761e-70	1.3560585557450755e-70	1.3914430982566934e-70	1.4329917425987504e-70	1.4811887265856356e-70	1.5366058679260245e-70	1.5999135850709032e-70	1.6718940446576774e-70	1.7534567867756357e-70	1.8456572523725872e-70	1.949718724612709e-70	2.067058301106048e-70	2.1993176406254483e-70	2.3483993810386612e-70	2.516510310678428e-70	2.7062126005773504e-70	2.920484678962109e-70	3.1627936633069735e-70	3.4371816729514035e-70	3.748368843942404e-70	4.1018764787115616e-70	4.5041745129492115e-70	4.962858403661053e-70	5.486861677081333e-70	6.086711774419946e-70	6.774838561771919e-70	7.565947008687116e-70	8.477468189278056e-70	9.530106047674297e-70	1.07485014564905e-69	1.2162040184781988e-69	1.38058377357608e-69	1.5721941936690815e-69	1.7960804071843623e-69	2.058308176126639e-69	2.3661852359805364e-69	2.728533521642743e-69	3.1560245755267936e-69	3.66159353700305e-69	4.2609510289411725e-69	4.973217208003062e-69	5.821708512890681e-69	6.834915590872295e-69	8.047720971859837e-69
32.06	2.218325615791234e-70	2.2264268603051696e-70	2.2427164608859314e-70	2.2673701721507365e-70	2.300655491765209e-70	2.3429364039489793e-70	2.3946798819232955e-70	2.4564643086358767e-70	2.5289900239256677e-70	2.6130922615912137e-70	2.70975680340949e-70	2.8201387511118642e-70	2.945584904187079e-70	3.0876603341298686e-70	3.248179868001422e-70	3.4292453403255207e-70	3.633289647700575e-70	3.8631288516165346e-70	4.1220238297717917e-70	4.413753284494677e-70	4.7427002907090296e-70	5.1139550200767205e-70	5.533436830823061e-70	6.008039586904877e-70	6.545804893684468e-70	7.156128944848546e-70	7.850009910170629e-70	8.640344309557435e-70	9.542282682575065e-70	1.0573657157811497e-69	1.17554963573357e-69	1.3112646568687573e-69	1.4674522443863256e-69	1.6476015846940393e-69	1.8558598127195458e-69	2.0971659367530986e-69	2.377413845766079e-69	2.703651068421158e-69	3.084321556786826e-69	3.5295627736608087e-69	4.0515698750041913e-69	4.665042931027701e-69	5.387737089665632e-69	6.24114056911859e-69	7.251311645335612e-69	8.449913724615284e-69	9.875497606642836e-69	1.1575092719412453e-68	1.3606185174838198e-68
32.16	3.896148303274806e-70	3.910220345163215e-70	3.938514076999461e-70	3.9813313968624904e-70	4.039131718873142e-70	4.1125400293550803e-70	4.202357926978741e-70	4.309577914385539e-70	4.435401290597482e-70	4.581260086065543e-70	4.7488435884905724e-70	4.940130131022075e-70	5.157424959272726e-70	5.403405164691627e-70	5.681172875161654e-70	5.994318136476634e-70	6.346993209286793e-70	6.744000355920253e-70	7.190895613195176e-70	7.694111556961822e-70	8.261102681280421e-70	8.90051776403212e-70	9.622404501207496e-70	1.0438452800866064e-69	1.136228448039356e-69	1.240979876350369e-69	1.3599584996416527e-69	1.4953416482633997e-69	1.649684238080984e-69	1.8259898355017022e-69	2.0277961279265919e-69	2.25927789883059e-69	2.5253713097213713e-69	2.831924161217968e-69	3.185877883707813e-69	3.595488346394635e-69	4.070594237302962e-69	4.622943838258085e-69	5.266593601785087e-69	6.01839516244722e-69	6.898591449307178e-69	7.931547619160227e-69	9.14664886872305e-69	1.0579405146833986e-68	1.2272812805976876e-68	1.427903585503671e-68	1.6661485402298404e-68	1.9497396003506837e-68	2.288102309761364e-68
32.26	6.80101466412003e-70	6.825311130813566e-70	6.874159628235798e-70	6.948075679540535e-70	7.047843660921625e-70	7.174530404974619e-70	7.329503837216716e-70	7.51445709231846e-70	7.731438692898976e-70	7.982889527755859e-70	8.271687543064584e-70	8.601201265070502e-70	8.975353512954478e-70	9.398696943926259e-70	9.87650340891603e-70	1.041486949834862e-69	1.1020841137548433e-69	1.1702560667857795e-69	1.2469440543718533e-69	1.3332368613835276e-69	1.4303950967974033e-69	1.5398799559172407e-69	1.66338733024679e-69	1.8028883165123814e-69	1.9606773973391244e-69	2.1394298357917688e-69	2.3422701556748666e-69	2.572853983118273e-69	2.835466019920014e-69	3.135137526982249e-69	3.4777874438783695e-69	3.8703921917114365e-69	4.321190342932219e-69	4.83992974619165e-69	5.438166432373474e-69	6.129626782264735e-69	6.930647110533656e-69	7.860708145327277e-69	8.943086022202783e-69	1.0205646572687684e-68	1.1681816133490012e-68	1.3411770163605954e-68	1.5443891053144149e-68	1.783655917190855e-68	2.0660357113895127e-68	2.4000787105685555e-68	2.7961626757161877e-68	3.2669080138056403e-68	3.827692134558975e-68
32.36	1.180042726487071e-69	1.184213017389479e-69	1.1925969919429042e-69	1.2052821738445927e-69	1.2224017113789337e-69	1.2441366614798523e-69	1.2707191179792108e-69	1.3024362581768967e-69	1.3396354044522917e-69	1.3827302231290905e-69	1.4322082120116316e-69	1.4886396618590108e-69	1.55268831667093e-69	1.62512400433748e-69	1.7068375645374673e-69	1.7988584666844809e-69	1.902375589513451e-69	2.018761728415547e-69	2.149602510292592e-69	2.2967305327313128e-69	2.462265709840435e-69	2.648663007478462e-69	2.8587689936141793e-69	3.095888924770163e-69	3.363866448740105e-69	3.6671784416222367e-69	4.0110480317496755e-69	4.4015795166916167e-69	4.8459196799133e-69	5.35245099540994e-69	5.93102341459428e-69	6.593232913387461e-69	7.352756805564334e-69	8.225758084313379e-69	9.231373841955474e-69	1.039230626856001e-68	1.1735539007666741e-68	1.3293206957518134e-68	1.510365420813449e-68	1.7212723024667205e-68	1.967532703740322e-68	2.2557374598467363e-68	2.593812427242388e-68	2.991307447522478e-68	3.4597514419407558e-68	4.01308951038029e-68	4.6682218807807774e-68	5.4456695583383425e-68	6.370397834763929e-68
32.46	2.035464038823808e-69	2.0425807869805428e-69	2.0568875450029197e-69	2.0785320693397325e-69	2.107739105727765e-69	2.144814203060717e-69	2.190148935383157e-69	2.2442276544236794e-69	2.3076359323017448e-69	2.3810708960104973e-69	2.4653537033051446e-69	2.5614444652210334e-69	2.670459985423173e-69	2.7936947630746855e-69	2.9326457964701844e-69	3.089041832431172e-69	3.264877835112762e-69	3.462455602012602e-69	3.684431640124724e-69	3.933873638132182e-69	4.2143271395572107e-69	4.529894347047004e-69	4.885327381954452e-69	5.286138801392402e-69	5.73873275593346e-69	6.250560878380642e-69	6.830307856385471e-69	7.488112694774504e-69	8.235832961441666e-69	9.087360888379115e-69	1.0059002134965904e-68	1.1169930398739216e-68	1.2442733985128036e-68	1.3904074053790442e-68	1.5585478709795934e-68	1.7524302608949863e-68	1.976488855590568e-68	2.2359976015117857e-68	2.5372411934509456e-68	2.8877232311390555e-68	3.296419915362458e-68	3.77408977183591e-68	4.333652417164667e-68	4.990652540152093e-68	5.763829227665622e-68	6.675815725393657e-68	7.754000954311362e-68	9.031591939325725e-68	1.054892617465468e-67
32.56	3.490799731169e-69	3.502876254170313e-69	3.527152307610419e-69	3.5638759547787264e-69	3.6134244584688455e-69	3.676310614867703e-69	3.7531914235924506e-69	3.8448792949402126e-69	3.9523560564360225e-69	4.0767900894947954e-69	4.2195570055789653e-69	4.3822643620723966e-69	4.566781024137985e-69	4.775271903508552e-69	5.010238952610661e-69	5.274569467662133e-69	5.571592963374036e-69	5.905148131996565e-69	6.279661699525948e-69	6.700241352811197e-69	7.172785346299965e-69	7.704111922475738e-69	8.302112315591251e-69	8.975931878502391e-69	9.736184807396996e-69	1.0595209076008078e-68	1.1567369575288975e-68	1.266941914301078e-68	1.3920929230281086e-68	1.5344804475252416e-68	1.696789854586406e-68	1.882175240697819e-68	2.094348082904713e-68	2.337683869273289e-68	2.617350571513066e-68	2.939463695158923e-68	3.311273721642926e-68	3.741393092256772e-68	4.240071539883242e-68	4.81953063022495e-68	5.49437093036758e-68	6.2820684051622924e-68	7.203580610386503e-68	8.284088206960074e-68	9.553903516867398e-68	1.1049585600578035e-67	1.281531106542833e-67	1.490456203208723e-67	1.7382208049257546e-67
32.66	5.952983111618217e-69	5.973362853634093e-69	6.014327751878284e-69	6.076292019746224e-69	6.159885516323008e-69	6.265964209745595e-69	6.395624495920084e-69	6.550221701135345e-69	6.731393196639264e-69	6.941086665227587e-69	7.181594187762535e-69	7.455592965211112e-69	7.766193663991149e-69	8.116997574637079e-69	8.512164012673635e-69	8.956489674162297e-69	9.45550199618698e-69	1.0015568976351867e-68	1.0644028389294975e-68	1.134933991961155e-68	1.2141264430498844e-68	1.3031075431690557e-68	1.4031808830493667e-68	1.5158558284680818e-68	1.6428824973388184e-68	1.7862932420580407e-68	1.9484519217431007e-68	2.1321125184299717e-68	2.340488980014119e-68	2.577338574359366e-68	2.8470615304793074e-68	3.154820344994988e-68	3.5066828712689037e-68	3.909794217161155e-68	4.372583595659918e-68	4.9050136511711175e-68	5.5188814859863734e-68	6.228182715248979e-68	7.049552483294941e-68	8.002800603422151e-68	9.111561992437592e-68	1.0404088556271032e-67	1.1914214889799204e-67	1.3682537893120424e-67	1.575786006972892e-67	1.819895835453976e-67	2.1076755448185377e-67	2.447698960251764e-67	2.8503502618031665e-67
32.76	1.0095861254667714e-68	1.0130067207600471e-68	1.0198820324590545e-68	1.030280859247436e-68	1.0443078027538827e-68	1.0621049871063012e-68	1.0838544114526686e-68	1.1097809888604921e-68	1.1401563411578473e-68	1.1753034374331614e-68	1.2156021846176391e-68	1.2614961024612615e-68	1.3135002430360976e-68	1.3722105475376876e-68	1.438314871663876e-68	1.5126059565140282e-68	1.5959966762853971e-68	1.689537958921452e-68	1.7944398535310786e-68	1.9120963115981036e-68	2.0441143610752356e-68	2.1923484874903617e-68	2.3589411991889747e-68	2.5463709509049828e-68	2.7575088385251333e-68	2.9956857674115893e-68	3.2647721483556544e-68	3.569272603161818e-68	3.9144386833079525e-68	4.306403241475387e-68	4.752340873460411e-68	5.26065979985957e-68	5.841231723671759e-68	6.505667632170317e-68	7.267649271979338e-68	8.143328193702358e-68	9.151806934469774e-68	1.031572020567479e-67	1.1661938031754982e-67	1.3222417835659687e-67	1.5035238727710017e-67	1.714585902835283e-67	1.9608647720991272e-67	2.2488752565702024e-67	2.5864382609785463e-67	2.982960156575697e-67	3.4497751950737764e-67	4.000565920680345e-67	4.651880178668805e-67
32.86	1.702943858324019e-68	1.708654687974891e-68	1.720132731387426e-68	1.7374916669025252e-68	1.7609043074942572e-68	1.7906054123501142e-68	1.8268955323921224e-68	1.870145976141364e-68	1.920805008409434e-68	1.9794054235865043e-68	2.046573668663913e-68	2.123040729579773e-68	2.2096550392122417e-68	2.307397717763317e-68	2.4174005180553677e-68	2.540966921440072e-68	2.6795969169943978e-68	2.835016100418048e-68	3.009209853094236e-68	3.204463510474294e-68	3.4234096075599016e-68	3.6690835042199694e-68	3.944988952264653e-68	4.255175479208738e-68	4.604329842315186e-68	4.9978842652735304e-68	5.442144726562855e-68	5.9444432450839e-68	6.513318932047609e-68	7.158733581734337e-68	7.892328798830873e-68	8.72773315764186e-68	9.680929721822358e-68	1.0770696500911302e-67	1.201913517937631e-67	1.3452306846574177e-67	1.510099763313204e-67	1.70016423095532e-67	1.919744026192052e-67	2.1739706122272402e-67	2.4689507066695047e-67	2.811965086522666e-67	3.211710375563382e-67	3.678593584836259e-67	4.225091497216705e-67	4.86618987977833e-67	5.619921119266558e-67	6.50802339104461e-67	7.556750124045412e-67
32.96	2.857282957509178e-68	2.866767972166296e-68	2.8858307008958433e-68	2.9146580236677772e-68	2.953533995768387e-68	3.002844422050838e-68	3.063083111743635e-68	3.1348599529079597e-68	3.2189109875474523e-68	3.3161107153907497e-68	3.427486907881305e-68	3.5542382755065616e-68	3.6977554031874345e-68	3.859645452238393e-68	4.041761226052784e-68	4.246235313385227e-68	4.475520161674941e-68	4.732435097957831e-68	5.0202215121243665e-68	5.342607653423173e-68	5.703884774449636e-68	6.108996697486778e-68	6.563645288314035e-68	7.074414817489732e-68	7.648918787125756e-68	8.295973524870926e-68	9.025803723995203e-68	9.850286173233922e-68	1.0783239214445384e-67	1.1840767041968895e-67	1.3041669878826975e-67	1.440793341066286e-67	1.5965313726443457e-67	1.7744037526846082e-67	1.9779641667395368e-67	2.2113981391069502e-67	2.4796443106923383e-67	2.7885405577542333e-67	3.1450003250519244e-67	3.5572257659756695e-67	4.0349657896442926e-67	4.589828981471436e-67	5.235663678097839e-67	5.989020351228702e-67	6.869715027841136e-67	7.901516922618611e-67	9.112989004325272e-67	1.053851714121777e-66	1.2219572125164643e-66
33.06	4.769231730154478e-68	4.784905139421956e-68	4.816403603071362e-68	4.864032809994674e-68	4.928257342264763e-68	5.00970808086273e-68	5.109192329705693e-68	5.227706880817256e-68	5.366454310518549e-68	5.526862871643734e-68	5.710610432203923e-68	5.919653009140338e-68	6.15625855983311e-68	6.4230468273449874e-68	6.723036192157151e-68	7.059698668457623e-68	7.437024402805955e-68	7.859597294559765e-68	8.332683669537898e-68	8.862336311698493e-68	9.455516605041823e-68	1.0120238075264737e-67	1.086573526712831e-67	1.1702662672449438e-67	1.26433293638488e-67	1.3701976125942943e-67	1.4895103251701913e-67	1.6241858840095084e-67	1.776449945701311e-67	1.9488937484921492e-67	2.1445392486614012e-67	2.3669167566785528e-67	2.6201576182797123e-67	2.9091050319739754e-67	3.2394467636056037e-67	3.617874339200817e-67	4.052274305088155e-67	4.5519583836433564e-67	5.127940879275729e-67	5.793273571485744e-67	6.563450656178396e-67	7.456899170688786e-67	8.495573897173692e-67	9.705680152283498e-67	1.1118553350749217e-66	1.2771731043536495e-66	1.471026161328864e-66	1.6988304383883285e-66	1.9671089100420045e-66
33.16	7.920101762324007e-68	7.945872071780403e-68	7.997659552644644e-68	8.075961794808381e-68	8.1815349311809e-68	8.31540557031345e-68	8.478887104945365e-68	8.67360075182807e-68	8.901501784903367e-68	9.16491154339832e-68	9.466555932119407e-68	9.809611287116518e-68	1.0197758660674599e-67	1.0635247790731793e-67	1.112697226786245e-67	1.1678557705824732e-67	1.2296465068626277e-67	1.2988111719572422e-67	1.3762013249440272e-67	1.4627949728421139e-67	1.5597160729889126e-67	1.6682574317880046e-67	1.7899076204269176e-67	1.9263826502301733e-67	2.079663297491777e-67	2.252039145347309e-67	2.4461606251684585e-67	2.6651006002573477e-67	2.9124273503229656e-67	3.192291198680488e-67	3.509527490532293e-67	3.8697791988112896e-67	4.2796431270450657e-67	4.746844525161514e-67	5.280445969516179e-67	5.891097626628743e-67	6.591337575634168e-67	7.39595277506252e-67	8.322413609482706e-67	9.391397845795913e-67	1.0627423398473735e-66	1.2059613711294536e-66	1.372262501467269e-66	1.565777146838059e-66	1.7914392570231417e-66	2.0551517604708343e-66	2.3639894827464976e-66	2.7264469168480086e-66	3.1527412289761883e-66
33.26	1.308711276463997e-67	1.3129277483508176e-67	1.3214006862367274e-67	1.3342106985165054e-67	1.3514802614073639e-67	1.3733756326126625e-67	1.4001094661349e-67	1.4319441846455602e-67	1.4691961827319342e-67	1.512240953258836e-67	1.561519250549812e-67	1.61754442872332e-67	1.680911122054645e-67	1.7523054675254344e-67	1.832517108790552e-67	1.9224532668716792e-67	2.0231552174205976e-67	2.1358175791658942e-67	2.261810895277861e-67	2.4027080814416262e-67	2.560315424531649e-67	2.7367089477235097e-67	2.934277116279745e-67	3.1557710487085926e-67	3.404363627393652e-67	3.6837191794878e-67	3.9980757331230674e-67	4.352342258363284e-67	4.7522137922346916e-67	5.2043079415447916e-67	5.7163269793388943e-67	6.297250629430736e-67	6.957565703865013e-67	7.709540064129207e-67	8.567549972422166e-67	9.548471851237578e-67	1.0672151860760693e-66	1.1961969637065574e-66	1.344551613760098e-66	1.5155409973077117e-66	1.713028206472225e-66	1.9415965200019687e-66	2.2066933377135707e-66	2.514804611394478e-66	2.873666563484055e-66	3.292523064250062e-66	3.7824389991771486e-66	4.35668239627957e-66	5.031191117990967e-66
33.36	2.1519391205169966e-67	2.158804960449764e-67	2.17260113067099e-67	2.193457602176736e-67	2.221571828044175e-67	2.257211798327464e-67	2.3007202132573975e-67	2.3525198638817053e-67	2.4131203359656015e-67	2.4831261827909128e-67	2.5632467462953597e-67	2.6543078447395245e-67	2.7572655899308647e-67	2.8732226492950728e-67	3.0034473293506815e-67	3.149395929330672e-67	3.312738899037851e-67	3.4953914362816765e-67	3.699549279689675e-67	3.9277305963089436e-67	4.18282503501697e-67	4.468151222191157e-67	4.7875242224550755e-67	5.145334783243848e-67	5.5466425379767957e-67	5.997285771620235e-67	6.504010870107126e-67	7.074625200675822e-67	7.71817792727742e-67	8.445174182705794e-67	9.267829132577865e-67	1.0200369819452404e-66	1.1259394322096047e-66	1.2464299771639035e-66	1.3837793215106534e-66	1.540650230909156e-66	1.7201706487630532e-66	1.926021373444579e-66	2.162541359369932e-66	2.434854381540692e-66	2.749021635031081e-66	3.1122258656210717e-66	3.532993891759586e-66	4.0214659391917404e-66	4.5897221403248235e-66	5.252178941354616e-66	6.026071124883229e-66	6.932038836701054e-66	7.994843581475512e-66
33.46	3.521520754477156e-67	3.532648144276673e-67	3.555006435649614e-67	3.588804226295722e-67	3.6343583810012474e-67	3.6920988863894656e-67	3.7625754813149455e-67	3.84646620313814e-67	3.944588032029744e-67	4.057909862250568e-67	4.1875680823508e-67	4.3348851069187166e-67	4.5013912726717753e-67	4.6888505933704804e-67	4.89929096369983e-67	5.135039514868925e-67	5.398763957669946e-67	5.693520906375308e-67	6.022812364165324e-67	6.390651773911702e-67	6.80164130447729e-67	7.261062361203218e-67	7.774981690848631e-67	8.350375909124134e-67	8.995277829288673e-67	9.718948632665645e-67	1.053208072041324e-66	1.1447037049772309e-66	1.247813392323676e-66	1.3641975609662405e-66	1.4957850886289142e-66	1.6448203666371332e-66	1.813919240028727e-66	2.006135600928666e-66	2.2250407854479065e-66	2.474818381268407e-66	2.760377611471727e-66	3.0874891435421516e-66	3.46294800989207e-66	3.894769353827218e-66	4.392423977436252e-66	4.967122221231879e-66	5.632156619006386e-66	6.403316131909855e-66	7.29938768142133e-66	8.342764306865204e-66	9.560183738637323e-66	1.0983626715360037e-65	1.2651411247643722e-65
33.56	5.735675359208063e-67	5.753626299773365e-67	5.789693574742675e-67	5.844210462991217e-67	5.917683162327348e-67	6.010798470436765e-67	6.124434272784657e-67	6.259673057153385e-67	6.417818740047003e-67	6.600417163319999e-67	6.809280702126408e-67	7.046517519932054e-67	7.314566115650263e-67	7.616235935106279e-67	7.954754967784983e-67	8.333825424734678e-67	8.757688799875027e-67	9.231201861338372e-67	9.759925409571271e-67	1.0350227984152718e-66	1.100940711294585e-66	1.1745831189012448e-66	1.2569105649346072e-66	1.349026783505591e-66	1.4522015759810145e-66	1.5678977031970411e-66	1.6978025402475376e-66	1.843865388969779e-66	2.0083415218721563e-66	2.193844247248441e-66	2.4034065467828677e-66	2.6405541541079594e-66	2.9093923278739057e-66	3.2147090411126957e-66	3.5620978787263327e-66	3.958104629892246e-66	4.4104024105302197e-66	4.928001187983322e-66	5.521498849323432e-66	6.203382510296446e-66	6.988390670968566e-66	7.893949169975005e-66	8.940696775660382e-66	1.0153119808441212e-65	1.1560319575501806e-65	1.3196941817467099e-65	1.51043040682259e-65	1.7331765127995065e-65	1.9938391139733796e-65
33.66	9.298902180344033e-67	9.327730106477937e-67	9.385649058679615e-67	9.473189162192622e-67	9.591155498703369e-67	9.740640206077349e-67	9.923038996202288e-67	1.0140072433600493e-66	1.0393812419570228e-66	1.0686714440406633e-66	1.1021656266881558e-66	1.1401983939158178e-66	1.1831566040932012e-66	1.2314857463669605e-66	1.285697409215417e-66	1.3463780113143064e-66	1.4141989967884526e-66	1.4899287346551876e-66	1.574446407010832e-66	1.6687582237086978e-66	1.7740163646483208e-66	1.8915411264307866e-66	2.0228468405693772e-66	2.169672238738133e-66	2.3340160704365712e-66	2.518178934472583e-66	2.7248124733565335e-66	2.956977305797494e-66	3.218211345238836e-66	3.51261048184039e-66	3.844924003849925e-66	4.220667617032058e-66	4.646257506311454e-66	5.129169594871676e-66	5.678129020700236e-66	6.303335903624828e-66	7.016734759891279e-66	7.83233648906472e-66	8.766603774636589e-66	9.838913085940202e-66	1.1072109344843203e-65	1.2493172850305278e-65	1.4134022391565405e-65	1.6032483818209155e-65	1.8233459911625733e-65	2.0790345515201213e-65	2.3766741901764664e-65	2.7238536750895466e-65	3.1296431456761455e-65
33.76	1.5007532086104342e-66	1.505362230935798e-66	1.5146219462272039e-66	1.5286163116531948e-66	1.5474728151780338e-66	1.571364373517869e-66	1.6005119225525938e-66	1.635187753421087e-66	1.6757196633631243e-66	1.7224960080052243e-66	1.7759717617027545e-66	1.8366757152874518e-66	1.9052189667796545e-66	1.9823048910486267e-66	2.0687408099278124e-66	2.1654516259837444e-66	2.2734957322301324e-66	2.394083568099999e-66	2.528599260729927e-66	2.678625872256954e-66	2.8459748709960394e-66	3.0327205602247785e-66	3.241240336695229e-66	3.474261816552012e-66	3.7349180647239434e-66	4.026812401910342e-66	4.3540945493637085e-66	4.7215502159384816e-66	5.134706646743585e-66	5.59995715336165e-66	6.124708250527873e-66	6.71755375609912e-66	7.38848109793956e-66	8.149116147200614e-66	9.013014204371344e-66	9.996006354188163e-66	1.1116612341669532e-65	1.239653348286587e-65	1.386124200739018e-65	1.5540686755524777e-65	1.7470139469277433e-65	1.969121120833047e-65	2.2253074917061196e-65	2.5213938151523904e-65	2.864281979873415e-65	3.2621696724472445e-65	3.724810121831354e-65	4.263826854989625e-65	4.8930956763196365e-65
33.86	2.411315248313185e-66	2.4186520933671533e-66	2.4333915012460947e-66	2.455665869774223e-66	2.485676220732191e-66	2.523695164550817e-66	2.5700709457851646e-66	2.6252326517131876e-66	2.689696690865031e-66	2.7640746755057207e-66	2.849082872803463e-66	2.945553424443059e-66	3.0544475747835994e-66	3.17687119443945e-66	3.314092940731333e-66	3.467565460436573e-66	3.6389501155348475e-66	3.830145801517853e-66	4.0433225330224594e-66	4.2809605963678946e-66	4.5458962169846197e-66	4.84137486650826e-66	5.171113545278873e-66	5.539373628119261e-66	5.951046163099929e-66	6.411751874822475e-66	6.927958558140998e-66	7.507119070454496e-66	8.157833759367477e-66	8.890041920350652e-66	9.715247793809996e-66	1.0646787716646075e-65	1.1700146381565869e-65	1.289333177913251e-65	1.4247320365398422e-65	1.578658638905017e-65	1.7539732220960938e-65	1.954024007279769e-65	2.182736981379874e-65	2.4447232874039593e-65	2.745407867841471e-65	3.0911837960456685e-65	3.489597699671634e-65	3.949572869936643e-65	4.481678112742418e-65	5.098452197248715e-65	5.814795974877198e-65	6.648446977381829e-65	7.620554681828043e-65
33.96	3.857459978415021e-66	3.8690891805616833e-66	3.8924507927425824e-66	3.9277527280665844e-66	3.9753106293458444e-66	4.0355524811066707e-66	4.10902490158711e-66	4.19640124159904e-66	4.2984916547693154e-66	4.416255345514617e-66	4.550815248272162e-66	4.703475445257237e-66	4.875741691860907e-66	5.069345490448228e-66	5.28627223681223e-66	5.528794061347424e-66	5.799508101956595e-66	6.101381081305527e-66	6.43780122138975e-66	6.812638718471559e-66	7.230316227246932e-66	7.695891071827106e-66	8.215151221498134e-66	8.794727451749055e-66	9.442224568549727e-66	1.0166375121742199e-65	1.0977219690524188e-65	1.1886318613190478e-65	1.2907000982404716e-65	1.4054657870232001e-65	1.5347088125405441e-65	1.6804906749431146e-65	1.845202787010167e-65	2.0316236766684134e-65	2.2429868353452337e-65	2.483061311172955e-65	2.7562475815491723e-65	3.067691769492374e-65	3.4234219138956977e-65	3.830510791469204e-65	4.297270750325877e-65	4.8334871919308355e-65	5.45069877920671e-65	6.162534215511911e-65	6.985117608404767e-65	7.937557098457029e-65	9.042534714891437e-65	1.0327019463414417e-64	1.182313064035004e-64
34.06	6.144495470767777e-66	6.16285089749664e-66	6.199723169579248e-66	6.255437444768717e-66	6.330487306736866e-66	6.425541910862934e-66	6.541455730957868e-66	6.679281101651433e-66	6.840283808850614e-66	7.025962044747873e-66	7.238069116022519e-66	7.47864037603593e-66	7.750024946262971e-66	8.054922901513186e-66	8.396428720762858e-66	8.778081954366487e-66	9.203926233302708e-66	9.678577952225062e-66	1.0207306201594951e-65	1.079612581258497e-65	1.145190572070826e-65	1.2182495261080805e-65	1.2996871492943945e-65	1.390531122927623e-65	1.4919592138178248e-65	1.6053228109275112e-65	1.7321745068775248e-65	1.8743004615111969e-65	2.033758427476303e-65	2.2129224895390237e-65	2.414535776246633e-65	2.6417726521209813e-65	2.8983121999828813e-65	3.1884251675258027e-65	3.517076993638541e-65	3.89005006513628e-65	4.31408900421813e-65	4.797073576663896e-65	5.348224771878117e-65	5.97835077709431e-65	6.7001409970852695e-65	7.528518016512161e-65	8.481059537511325e-65	9.578504940433702e-65	1.0845364322665117e-64	1.2310651807860815e-64	1.4008769758016157e-64	1.598057647782088e-64	1.8274677341315954e-64
34.16	9.746351939895373e-66	9.775204614598392e-66	9.83316140579257e-66	9.92072877904894e-66	1.003867545774512e-65	1.0188043450919966e-65	1.0370163092012867e-65	1.0586672386193596e-65	1.0839541052050234e-65	1.1131099741138484e-65	1.146407502888421e-65	1.1841630895435542e-65	1.2267417558739649e-65	1.2745628688265317e-65	1.3281068221051085e-65	1.3879228227732596e-65	1.4546379541283547e-65	1.528967717333634e-65	1.6117282911366408e-65	1.7038507925982384e-65	1.806397873445804e-65	1.9205830480655665e-65	2.047793222217043e-65	2.1896149786307502e-65	2.3478652795971225e-65	2.524627370901987e-65	2.7222928201966058e-65	2.94361080116963e-65	3.1917459488735398e-65	3.470346368738269e-65	3.7836236913061604e-65	4.136447437667093e-65	4.5344564105473365e-65	4.984190369621917e-65	5.493245907181033e-65	6.070461236716372e-65	6.726135572803047e-65	7.472289953391469e-65	8.32297778135781e-65	9.294655097687297e-65	1.0406622713914017e-64	1.1681554912672784e-64	1.3146132579066813e-64	1.4831802483709551e-64	1.677568916392587e-64	1.9021691644784582e-64	2.16218043571266e-64	2.463771035699683e-64	2.8142705716961302e-64
34.26	1.5395783839681127e-65	1.5440953502421291e-65	1.5531682945756844e-65	1.5668757913192308e-65	1.585337089619155e-65	1.6087138087066485e-65	1.637212249310715e-65	1.6710863665370368e-65	1.7106414629480404e-65	1.756238675432611e-65	1.8083003461548356e-65	1.8673163868502282e-65	1.9338517675151867e-65	2.0085552856949574e-65	2.0921698018137117e-65	2.1855441601475146e-65	2.2896470550725724e-65	2.40558314931607e-65	2.5346118064740697e-65	2.6781688657204707e-65	2.837891964409787e-65	3.0156500065855965e-65	3.21357748515494e-65	3.434114496160593e-65	3.680053439424325e-65	3.954593585937088e-65	4.261404914940545e-65	4.604702890173972e-65	4.989336164363876e-65	5.420889584779572e-65	5.905805334041554e-65	6.451525595755315e-65	7.0666608039710594e-65	7.761188343390437e-65	8.546687543506985e-65	9.436617991096296e-65	1.0446649616412983e-64	1.159505474414777e-64	1.2903174408089911e-64	1.4395973791588981e-64	1.61027047764716e-64	1.8057697386905414e-64	2.0301306557238316e-64	2.288104632578963e-64	2.585295049720664e-64	2.928320731785171e-64	3.3250126135531445e-64	3.784650681803516e-64	4.3182498444653426e-64
34.36	2.4221291268986747e-65	2.429172457611368e-65	2.4433194109987608e-65	2.4646914146507153e-65	2.4934727353187774e-65	2.529913075116394e-65	2.574331110571263e-65	2.627119043329679e-65	2.688748251608153e-65	2.7597761539768402e-65	2.8408544223251435e-65	2.9327387095466587e-65	3.0363000903677403e-65	3.15253845170436e-65	3.282598113006434e-65	3.4277860084924115e-65	3.5895928234133675e-65	3.769717547288071e-65	3.970095990470112e-65	4.192933908944775e-65	4.440745498873372e-65	4.7163981606855826e-65	5.023164596780676e-65	5.364783502297197e-65	5.745530341234742e-65	6.1702999779899105e-65	6.644703266268102e-65	7.175180094416116e-65	7.769131861924244e-65	8.435076932475414e-65	9.182833294303044e-65	1.0023733482873854e-64	1.0970877813437862e-64	1.2039433167657214e-64	1.3246986023085157e-64	1.461396016033072e-64	1.616411159575008e-64	1.7925115847870735e-64	1.9929265751890854e-64	2.221430180958925e-64	2.4824401650582583e-64	2.7811360768142795e-64	3.1236003504563474e-64	3.5169871575558785e-64	3.9697247584362724e-64	4.491758340908539e-64	5.094841857761825e-64	5.792889242495234e-64	6.602397676657143e-64
34.46	3.795418119656643e-65	3.8063579412808655e-65	3.828330408057678e-65	3.86152245450015e-65	3.90621772552594e-65	3.9628005374462785e-65	4.031761276413445e-65	4.113703338339048e-65	4.209351744937217e-65	4.3195636044746055e-65	4.445340623894109e-65	4.587843922183012e-65	4.74841144434267e-65	4.9285783323861436e-65	5.1301006759921066e-65	5.354983142646495e-65	5.6055110774213896e-65	5.884287768608323e-65	6.194277700282768e-65	6.538856760233694e-65	6.92187054593873e-65	7.347702117697134e-65	7.821350793027578e-65	8.348523867614686e-65	8.935743494724659e-65	9.59047136820069e-65	1.0321254347392863e-64	1.1137894751947078e-64	1.2051649760021137e-64	1.3075465189151124e-64	1.4224249953743745e-64	1.5515198712355358e-64	1.6968171684572904e-64	1.8606142383893846e-64	2.0455726143413558e-64	2.2547804883615373e-64	2.4918266681505034e-64	2.7608882464855907e-64	3.066834671758499e-64	3.415351461822345e-64	3.813087475900199e-64	4.267830477368083e-64	4.7887167165013276e-64	5.386481477015505e-64	6.0737590131529715e-64	6.865442116516536e-64	7.779113769698507e-64	8.835566060902163e-64	1.0059424866498785e-63
34.56	5.924054824102448e-65	5.940981551235371e-65	5.974977376280777e-65	6.026328998254983e-65	6.095471396261299e-65	6.182993850488135e-65	6.289648146699595e-65	6.416359120899752e-65	6.56423774694927e-65	6.734597020914694e-65	6.928970953135224e-65	7.149137043828583e-65	7.397142692258944e-65	7.675336074985585e-65	7.986402127800827e-65	8.33340438142245e-65	8.719833535956319e-65	9.149663817491897e-65	9.627418346432397e-65	1.0158244966767607e-64	1.074800424495186e-64	1.1403371654160208e-64	1.2131956323859515e-64	1.2942439167058636e-64	1.384473371193754e-64	1.4850173577094135e-64	1.5971731260204466e-64	1.722427378232482e-64	1.8624861773300733e-64	2.0193099832819136e-64	2.1951547499070444e-64	2.392620195438465e-64	2.614706575736742e-64	2.8648815490453934e-64	3.147159034347055e-64	3.466192343157789e-64	3.827384320846676e-64	4.23701778529237e-64	4.702410218645581e-64	5.2320974776482964e-64	5.8360522706126353e-64	6.525944343154719e-64	7.31545076734594e-64	8.220626498142423e-64	9.260347518410169e-64	1.0456841527878704e-63	1.1836324350996235e-63	1.3429764178774784e-63	1.527380058711351e-63
34.66	9.21096420985799e-65	9.237055480693753e-65	9.289455580887984e-65	9.368602592846631e-65	9.475161109050197e-65	9.610031351331419e-65	9.774361594915739e-65	9.969564132410586e-65	1.0197335082034596e-64	1.0459678420777333e-64	1.0758934708802466e-64	1.1097815068370795e-64	1.1479441091433314e-64	1.1907391477683501e-64	1.2385756352663075e-64	1.291920038758715e-64	1.3513036043503742e-64	1.417330849799037e-64	1.4906894089437677e-64	1.5721614440140517e-64	1.6626368804441385e-64	1.7631287643525033e-64	1.8747910967945513e-64	1.998939562901917e-64	2.137075650084219e-64	2.290914739974364e-64	2.4624188666455777e-64	2.6538349623039847e-64	2.867739565388653e-64	3.1070911499018607e-64	3.375291455043258e-64	3.676257458346355e-64	4.014505952648423e-64	4.39525306847699e-64	4.8245315423143194e-64	5.309329084214657e-64	5.8577518654754206e-64	6.479217953112621e-64	7.184686492771622e-64	7.986929622234209e-64	8.900855528940614e-64	9.943892802228004e-64	1.1136448342298851e-63	1.2502453656762307e-63	1.4070017504837672e-63	1.587220666567899e-63	1.7947981267110093e-63	2.0343316807431847e-63	2.3112551974447615e-63
34.76	1.4267452013452337e-64	1.4307520700427105e-64	1.4387989320932367e-64	1.4509524844338622e-64	1.4673138998364263e-64	1.4880202031864735e-64	1.5132461461735344e-64	1.5432066155726854e-64	1.5781596206211416e-64	1.6184099163986962e-64	1.664313332892631e-64	1.7162818938790102e-64	1.774789826262912e-64	1.840380579510986e-64	1.9136749967820865e-64	1.9953808049200215e-64	2.086303620294234e-64	2.1873597024073353e-64	2.299590728204634e-64	2.424180908303899e-64	2.5624768233106684e-64	2.7160104256764745e-64	2.8865257322142838e-64	3.0760098268107134e-64	3.286728904991287e-64	3.5212702252840866e-64	3.7825909910169675e-64	4.074075375353448e-64	4.399601128170839e-64	4.763617473242257e-64	5.171236327105772e-64	5.628339257894357e-64	6.141703066504422e-64	6.719147429895192e-64	7.369708716581646e-64	8.103844891380481e-64	8.933677399187322e-64	9.873277091515954e-64	1.0939002677968071e-63	1.2149901900741219e-63	1.3528187708564678e-63	1.509980422653442e-63	1.6895100377816495e-63	1.894963273181187e-63	2.1305123678516387e-63	2.4010606541760242e-63	2.712379596821802e-63	3.0712730140208876e-63	3.485774139858193e-63
34.86	2.2017653354323275e-64	2.207896317706305e-64	2.2202085365919373e-64	2.2388031741003998e-64	2.2638336989692697e-64	2.2955079364836954e-64	2.334090887364813e-64	2.3799083481689872e-64	2.4333514010122138e-64	2.494881857402128e-64	2.5650387599467736e-64	2.6444460671748745e-64	2.733821671206602e-64	2.833987926175084e-64	2.945883897853783e-64	3.070579582781324e-64	3.209292389285947e-64	3.3634062244399456e-64	3.534493591542257e-64	3.724341173966871e-64	3.934979465167302e-64	4.16871710374786e-64	4.4281806897479735e-64	4.716360997138899e-64	5.036666662260895e-64	5.3929866235970946e-64	5.7897628210355205e-64	6.232074939989691e-64	6.725739316352882e-64	7.277424513024295e-64	7.894786550708067e-64	8.586627340627851e-64	9.363080543867843e-64	1.0235829894493194e-63	1.1218365999618517e-63	1.2326288803592118e-63	1.357766431719621e-63	1.499344591731986e-63	1.6597972580095056e-63	1.8419558897114868e-63	2.049119473307024e-63	2.2851376027786945e-63	2.554509266593584e-63	2.8625004704775235e-63	3.215284477467987e-63	3.620109240756956e-63	4.0854975723128326e-63	4.6214867704360234e-63	5.239915870639517e-63
34.96	3.385370445564532e-64	3.394717974529643e-64	3.413489007134433e-64	3.4418365021033826e-64	3.4799924393654256e-64	3.5282709222209e-64	3.587072401434991e-64	3.656889099174125e-64	3.738311733510298e-64	3.8320376693789835e-64	3.938880650008455e-64	4.059782294617479e-64	4.195825584426412e-64	4.348250600649622e-64	4.518472826213434e-64	4.708104378774177e-64	4.9189786076443524e-64	5.1531785632897915e-64	5.4130699372108165e-64	5.7013391747924386e-64	6.021037587076073e-64	6.375632432941414e-64	6.769066115178967e-64	7.205824837469492e-64	7.691018310549744e-64	8.230472382178271e-64	8.830836805831076e-64	9.499710768035158e-64	1.0245789276795502e-63	1.1079034089257531e-63	1.2010873544404431e-63	1.3054436488980236e-63	1.4224826469552247e-63	1.553944354415636e-63	1.7018362483869584e-63	1.868477783738256e-63	2.0565528380139218e-63	2.2691715937158894e-63	2.5099436544314156e-63	2.7830645505573174e-63	3.093418224651588e-63	3.4466986119925524e-63	3.8495540686852917e-63	4.3097591720241395e-63	4.836419355781256e-63	5.440214983443293e-63	6.133692850420318e-63	6.931614797621721e-63	7.85137518214805e-63
35.06	5.186549382374936e-64	5.200750792049723e-64	5.229268073786321e-64	5.27233166036505e-64	5.330290998237509e-64	5.4036191812324595e-64	5.492919258986995e-64	5.598932335482878e-64	5.7225476068021094e-64	5.864814524402438e-64	6.026957311760519e-64	6.210392109125355e-64	6.416747074571253e-64	6.647885830860193e-64	6.905934718393028e-64	7.193314396646084e-64	7.51277643206384e-64	7.867445622059358e-64	8.260868935577868e-64	8.69707210427915e-64	9.180625079108969e-64	9.716717780044653e-64	1.0311247818331323e-63	1.097092216794259e-63	1.1703375115255303e-63	1.251730523363969e-63	1.3422634625710847e-63	1.443069426578162e-63	1.5554439977217445e-63	1.6808704416356204e-63	1.8210491433533308e-63	1.9779320375285356e-63	2.1537629319653828e-63	2.3511247946735715e-63	2.572995279740997e-63	2.8228120135384416e-63	3.104549458715713e-63	3.4228095295997854e-63	3.782928561686491e-63	4.1911037554833205e-63	4.654542839975776e-63	5.181641456620551e-63	5.782193679396193e-63	6.467642194752414e-63	7.251376009877102e-63	8.149085190753579e-63	9.179184117156343e-63	1.0363317158918817e-62	1.1726963623544292e-62
35.16	7.917971160515398e-64	7.939472196612037e-64	7.982646130983149e-64	8.047838933455547e-64	8.135575212709779e-64	8.24656511465949e-64	8.381713712455229e-64	8.54213305841427e-64	8.72915711791028e-64	8.944359860040495e-64	9.189576841049847e-64	9.466930685470883e-64	9.778860948492408e-64	1.0128158933123208e-63	1.0518008139561762e-63	1.0952031144582558e-63	1.1434343848764515e-63	1.196961819286834e-63	1.2563154635988668e-63	1.3220965912589636e-63	1.3949873849429903e-63	1.4757621334198225e-63	1.5653001894400924e-63	1.6646009778308212e-63	1.7748013942501024e-63	1.8971959958068096e-63	2.033260456833804e-63	2.1846788487380927e-63	2.353375404715101e-63	2.5415515514301594e-63	2.751729134430538e-63	2.9868009367514667e-63	3.250089796602337e-63	3.5454178770452653e-63	3.8771879365278514e-63	4.2504788041337936e-63	4.671157689716094e-63	5.146012471629682e-63	5.682907721710731e-63	6.290968970601393e-63	6.980800613458032e-63	7.764743939419048e-63	8.657183078225359e-63	9.674908243258305e-63	1.0837547572302588e-62	1.2168081199425295e-62	1.3693454024154626e-62	1.5445307089034524e-62	1.746085167050305e-62
35.26	1.2045856432099378e-63	1.2078298266880527e-63	1.214343912146801e-63	1.2241796698560425e-63	1.2374155943090952e-63	1.2541579278568456e-63	1.274542053833898e-63	1.2987342842331046e-63	1.3269340742932948e-63	1.3593767044102724e-63	1.3963364787564442e-63	1.438130500108952e-63	1.4851230918956105e-63	1.5377309516515857e-63	1.5964291352700324e-63	1.6617579890280502e-63	1.7343311668178366e-63	1.8148448938698902e-63	1.904088666152149e-63	2.0029576073359856e-63	2.1124667436391225e-63	2.233767502069198e-63	2.3681667908953816e-63	2.5171490841009555e-63	2.6824020059771354e-63	2.865846000107303e-63	3.069668771426576e-63	3.296365314008317e-63	3.548784484565787e-63	3.8301832569816345e-63	4.144290002061402e-63	4.4953783858646603e-63	4.888353777518255e-63	5.328854413182912e-63	5.823369988692698e-63	6.379380863749809e-63	7.005521672867264e-63	7.711773873775768e-63	8.509692648502565e-63	9.412674637222386e-63	1.0436274268515242e-62	1.1598577998468065e-62	1.2920647642139916e-62	1.4427046243803016e-62	1.6146462672275957e-62	1.811245444881823e-62	2.036433234527249e-62	2.2948215186290247e-62	2.5918289244117715e-62
35.36	1.8263099656551864e-63	1.8311885486784925e-63	1.8409840750782954e-63	1.8557737585898443e-63	1.875674661084234e-63	1.9008452066339247e-63	1.9314872417561838e-63	1.9678486785838497e-63	2.0102267684195132e-63	2.058972064907261e-63	2.1144931491861614e-63	2.1772622041748064e-63	2.2478215419473709e-63	2.3267912074028467e-63	2.4148778035812855e-63	2.512884709624468e-63	2.6217238921516096e-63	2.742429545529705e-63	2.876173837072906e-63	3.024285080715539e-63	3.188268718467235e-63	3.369831554532963e-63	3.570909764227565e-63	3.7937012909324546e-63	4.040703352000871e-63	4.314755901869695e-63	4.619092051498504e-63	4.957396622186278e-63	5.333874224302102e-63	5.753328504105505e-63	6.221254502576241e-63	6.743946428598449e-63	7.328623576518431e-63	7.98357762900201e-63	8.71834519713043e-63	9.54391018130407e-63	1.0472941413515067e-62	1.1520072094068897e-62	1.2702228800370875e-62	1.403901936644605e-62	1.5553190763514088e-62	1.7271170320070314e-62	1.9223706285011476e-62	2.1446626957433686e-62	2.398174150185585e-62	2.687791028448627e-62	3.019231828445976e-62	3.399199207406438e-62	3.8355609294034247e-62
35.46	2.759614418119523e-63	2.7669266147523596e-63	2.7816080394388395e-63	2.8037734820947895e-63	2.833596957999891e-63	2.87131394018448e-63	2.9172243966243187e-63	2.97169668597598e-63	3.035172381222308e-63	3.1081721077872944e-63	3.191302501829154e-63	3.2852644159670527e-63	3.390862524177545e-63	3.509016505593876e-63	3.6407740191486877e-63	3.7873257182555636e-63	3.950022597944977e-63	4.13039601721666e-63	4.3301807981507293e-63	4.5513418721282865e-63	4.7961050242118266e-63	5.066992381559143e-63	5.366863403360187e-63	5.698962261341579e-63	6.066972655198379e-63	6.475081290891501e-63	6.928051467046205e-63	7.431308472202953e-63	7.991038801233372e-63	8.614305562238827e-63	9.3091828770155e-63	1.0084912592315097e-62	1.0952087232092037e-62	1.1922863852556599e-62	1.3011214336080521e-62	1.4233218705894812e-62	1.5607409296107135e-62	1.715517511352093e-62	1.8901237530621545e-62	2.0874210615736756e-62	2.3107262013064334e-62	2.563889342481698e-62	2.8513863533474756e-62	3.1784280771946034e-62	3.551089887198934e-62	3.976465480246747e-62	4.462849680090548e-62	5.019956001309228e-62	5.659175916423284e-62
35.56	4.156070665761494e-63	4.1669948979233304e-63	4.188927882935333e-63	4.222039731058628e-63	4.2665882984464557e-63	4.3229224684079895e-63	4.391486614900673e-63	4.47282632657663e-63	4.567595492476641e-63	4.676564875478025e-63	4.800632327447118e-63	4.940834831353458e-63	5.098362591145232e-63	5.274575430801795e-63	5.471021810666899e-63	5.68946082312994e-63	5.931887592277865e-63	6.200562574954785e-63	6.498045345613096e-63	6.827233546703164e-63	7.191407802794267e-63	7.594283533340338e-63	8.040070759813781e-63	8.533543192321169e-63	9.080118104237145e-63	9.685948767266357e-63	1.0358031531436754e-62	1.1104330004091343e-62	1.1933919220107804e-62	1.2857153215687365e-62	1.388586003618162e-62	1.5033568943880239e-62	1.6315775467756368e-62	1.7750250981963448e-62	1.9357404747246648e-62	2.1160707840457774e-62	2.3187190181498084e-62	2.5468024004464324e-62	2.8039209683203616e-62	3.094238289937144e-62	3.422576584074979e-62	3.7945289569486584e-62	4.216592006317977e-62	4.696322689977358e-62	5.24252413664604e-62	5.865466021151133e-62	6.577146267870687e-62	7.39160222981711e-62	8.325281168280634e-62
35.66	6.238798696637085e-63	6.255067115955964e-63	6.287728822585083e-63	6.337035119077814e-63	6.403366902662026e-63	6.487239473426768e-63	6.589309073851833e-63	6.710381273512814e-63	6.851421345846897e-63	7.013566820152422e-63	7.198142432362899e-63	7.406677743488852e-63	7.640927746071971e-63	7.902896837746698e-63	8.194866608485317e-63	8.519427966041545e-63	8.879518214385029e-63	9.27846380492383e-63	9.720029602718968e-63	1.020847565296896e-62	1.074862260058609e-62	1.134592711225363e-62	1.2006568881379174e-62	1.2737551068237201e-62	1.3546816348081418e-62	1.444338111822615e-62	1.543749086208258e-62	1.6540800197016156e-62	1.776658175944644e-62	1.9129968823755018e-62	2.064823743404474e-62	2.2341134876917476e-62	2.423126257212566e-62	2.6344522945888156e-62	2.8710641626591885e-62	3.1363778422442857e-62	3.4343243075018227e-62	3.769433481632432e-62	4.146932839202193e-62	4.572863357421226e-62	5.054216042416627e-62	5.599092886152063e-62	6.21689686746251e-62	6.918556523754424e-62	7.716791721317804e-62	8.626428582173979e-62	9.664773133127e-62	1.0852055188327425e-61	1.2211956333703552e-61
35.76	9.335228230986798e-63	9.359379119727435e-63	9.407864804944069e-63	9.481055391168913e-63	9.579511796952843e-63	9.70399277929383e-63	9.85546448595533e-63	1.003511270062328e-62	1.0244357993692723e-62	1.0484874043966538e-62	1.0758609454901783e-62	1.106781345454949e-62	1.1415065942598874e-62	1.1803312432673354e-62	1.2235904535280218e-62	1.2716646739058998e-62	1.32498503778864e-62	1.3840395822390014e-62	1.449380411030906e-62	1.5216319435570222e-62	1.601500415633119e-62	1.6897848264060405e-62	1.7873895586692661e-62	1.8953389388101766e-62	2.014794048457323e-62	2.14707215395692e-62	2.2936691836490903e-62	2.456285758393601e-62	2.6368573701438346e-62	2.837589409258958e-62	3.0609978668891118e-62	3.309956688019556e-62	3.5877529282569285e-62	3.898151078772711e-62	4.245468175703608e-62	4.634661610888845e-62	5.071431919880007e-62	5.562343252580965e-62	6.114964745983101e-62	6.738036634664805e-62	7.441665674099064e-62	8.23755533993312e-62	9.139277334407202e-62	1.016259221673751e-61	1.1325828523688552e-61	1.2650331615798406e-61	1.4160995742255169e-61	1.5886895546865976e-61	1.786203654102434e-61
35.86	1.392440624911621e-62	1.3960147983986037e-62	1.4031901495303058e-62	1.4140210201052469e-62	1.4285897621803115e-62	1.4470077612475847e-62	1.4694168274105985e-62	1.4959909783924797e-62	1.5269386451135224e-62	1.5625053381469366e-62	1.6029768217724791e-62	1.6486828517834188e-62	1.700001543891214e-62	1.7573644517592437e-62	1.8212624476736338e-62	1.8922525149783098e-62	1.9709655800437575e-62	2.0581155331907563e-62	2.154509613192682e-62	2.261060359394017e-62	2.3787993698762394e-62	2.5088931443938905e-62	2.6526613380881914e-62	2.81159780754769e-62	2.9873948961835027e-62	3.1819714829479334e-62	3.397505409358939e-62	3.636471007220981e-62	3.901682576503139e-62	4.1963448133144235e-62	4.524111366325992e-62	4.889152911751089e-62	5.296236388628701e-62	5.7508173355164636e-62	6.259147626209616e-62	6.828401327185735e-62	7.466821906829335e-62	8.18389463276332e-62	8.990548718830866e-62	9.899394651761342e-62	1.0925003168739802e-61	1.20842336066523e-61	1.33966208450945e-61	1.4884831870895945e-61	1.657520516603763e-61	1.8498388741384396e-61	2.069009580066606e-61	2.3192000838604045e-61	2.6052803595500844e-61
35.96	2.0705110771128474e-62	2.075784514847234e-62	2.0863709236601266e-62	2.1023498546563136e-62	2.123841853679846e-62	2.15100994731983e-62	2.18406166307445e-62	2.2232516180091317e-62	2.2688847201823996e-62	2.3213200380025915e-62	2.380975404767893e-62	2.4483328391946056e-62	2.523944878079975e-62	2.608441934724377e-62	2.702540816768071e-62	2.8070545601817473e-62	2.922903762827637e-62	3.0511296319697063e-62	3.1929089961239626e-62	3.349571573640205e-62	3.52261983948125e-62	3.713751889114122e-62	3.924887765797751e-62	4.158199796656871e-62	4.41614757597232e-62	4.7015183436693404e-62	5.017473636161553e-62	5.3676032391999795e-62	5.755987652612321e-62	6.187270490092048e-62	6.666742489861025e-62	7.200439111690246e-62	7.795254051567362e-62	8.459071428246036e-62	9.200919899196812e-62	1.0031152563077257e-61	1.0961657220893573e-61	1.2006102421784176e-61	1.318022573975214e-61	1.4502171948623037e-61	1.5992890224982155e-61	1.7676601262481987e-61	1.9581347286038713e-61	2.1739640484089956e-61	2.4189228420233005e-61	2.6973998650281375e-61	3.0145049188722383e-61	3.3761956800231e-61	3.789428153292646e-61
36.06	3.0693641334597373e-62	3.077121389794327e-62	3.0926936081723257e-62	3.1161969016487396e-62	3.1478072056065563e-62	3.1877624297454716e-62	3.2363653831891644e-62	3.29398752204042e-62	3.3610735829755965e-62	3.4381471820886506e-62	3.5258174755229462e-62	3.624786997840392e-62	3.735860816035579e-62	3.859957162101178e-62	3.998119735678178e-62	4.15153190129259e-62	4.321533042752206e-62	4.509637381431435e-62	4.7175556164924035e-62	4.9472198049006e-62	5.200811968927424e-62	5.48079700052299e-62	5.789960527673028e-62	6.1314525201773034e-62	6.5088375443017315e-62	6.926152731083772e-62	7.387974706087385e-62	7.899496944292822e-62	8.466619268781688e-62	9.096051513362412e-62	9.795433726173163e-62	1.057347571424683e-61	1.14401192308188e-61	1.2406726703175377e-61	1.3486301107503883e-61	1.4693742440806355e-61	1.6046147245159795e-61	1.756315883883242e-61	1.926737734086809e-61	2.1184840287892005e-61	2.334558669099337e-61	2.5784319835493737e-61	2.8541187070888517e-61	3.166269837344261e-61	3.520280971299725e-61	3.9224202367983974e-61	4.3799795490367484e-61	4.901453664683981e-61	5.4967524023887175e-61
36.16	4.536382103505908e-62	4.547759386603464e-62	4.570597940537725e-62	4.605066754171254e-62	4.651421861037733e-62	4.710009446964884e-62	4.781270073518755e-62	4.865744087943061e-62	4.964078310679508e-62	5.077034113895146e-62	5.20549702921167e-62	5.3504880505587435e-62	5.513176829416662e-62	5.694896995370893e-62	5.897163875704514e-62	6.121694934711906e-62	6.370433307604154e-62	6.6455748666766825e-62	6.949599330348714e-62	7.2853060106297175e-62	7.655854893679116e-62	8.064813863982073e-62	8.516213018335176e-62	9.014607174908118e-62	9.565147869472096e-62	1.0173666350541689e-61	1.0846769343800729e-61	1.1591949661033588e-61	1.2417714088558935e-61	1.3333731415244926e-61	1.4351003963007866e-61	1.54820665781283e-61	1.67412177476091e-61	1.814478834258015e-61	1.971145448608705e-61	2.1462602226516273e-61	2.3422753107506936e-61	2.562006140548522e-61	2.8086895810889775e-61	3.0860520724160044e-61	3.398389520152507e-61	3.7506611013947934e-61	4.148599539102578e-61	4.598840895008327e-61	5.109077522924164e-61	5.688238535815403e-61	6.34670299621756e-61	7.096552071019422e-61	7.951867635448458e-61
36.26	6.68468755761001e-62	6.70132569122827e-62	6.73472385013045e-62	6.785127277208155e-62	6.852907509682607e-62	6.938566854219437e-62	7.042744468001921e-62	7.1662241467402505e-62	7.309943949729494e-62	7.475007823936522e-62	7.662699424405658e-62	7.874498367772007e-62	8.112099200291128e-62	8.377433412518415e-62	8.672694890775266e-62	9.000369262244325e-62	9.363267667455665e-62	9.76456558300939e-62	1.0207847420772919e-61	1.0697157750118997e-61	1.1237060130065378e-61	1.1832704702059942e-61	1.2489905885931353e-61	1.3215231746219717e-61	1.4016106859810356e-61	1.4900930825621084e-61	1.5879214921622522e-61	1.6961739843843246e-61	1.8160737968371317e-61	1.9490104175193787e-61	2.0965639979350763e-61	2.2605336551029595e-61	2.4429703196731188e-61	2.6462149048309598e-61	2.872942710117512e-61	3.126215140034946e-61	3.409540014483001e-61	3.7269419829253854e-61	4.083044834187321e-61	4.4831678279908216e-61	4.933438573650659e-61	5.440925458958833e-61	6.013793204160283e-61	6.661485801354925e-61	7.394941922091968e-61	8.226848863745925e-61	9.171942292977307e-61	1.0247360474127668e-60	1.1473063392756011e-60
36.36	9.82160194258862e-62	9.845863872828727e-62	9.894564138693353e-62	9.968057647353795e-62	1.0066882034760876e-61	1.0191764092312995e-61	1.034362849858925e-61	1.0523609000035648e-61	1.0733062225966752e-61	1.0973584368582478e-61	1.124703100890183e-61	1.1555540425635733e-61	1.1901560787373421e-61	1.2287881700426265e-61	1.2717670666911151e-61	1.319451510216611e-61	1.3722470669494741e-61	1.430611681627568e-61	1.495062054165486e-61	1.5661809596046294e-61	1.6446256510747388e-61	1.7311375087197554e-61	1.8265531245798908e-61	1.9318170450795972e-61	2.047996429899795e-61	2.176297929603527e-61	2.3180871356346994e-61	2.474911016633104e-61	2.6485238260969362e-61	2.840917050292105e-61	3.054354064366412e-61	3.2914102817536724e-61	3.5550197205974996e-61	3.848529075222097e-61	4.175760575570364e-61	4.541085148987365e-61	4.949507673870899e-61	5.4067664421703154e-61	5.9194493378133665e-61	6.495129703380671e-61	7.142525422774218e-61	7.871685411402233e-61	8.694208499537592e-61	9.62350064553696e-61	1.0675077555759835e-60	1.1866921156300757e-60	1.3219900005386193e-60	1.4758265712000245e-60	1.6510239805823097e-60
36.46	1.4389055864854e-61	1.442433512262958e-61	1.4495148231873431e-61	1.4602007382933571e-61	1.474568841734377e-61	1.4927240032133874e-61	1.514799628372381e-61	1.5409592595892005e-61	1.5713985535193507e-61	1.606347668153401e-61	1.6460740992795692e-61	1.6908860141938143e-61	1.741136139471368e-61	1.797226269798346e-61	1.8596124764917966e-61	1.9288111076926836e-61	2.005405687595506e-61	2.0900548398652662e-61	2.1835013810076127e-61	2.2865827534168304e-61	2.4002429957220928e-61	2.525546480593181e-61	2.6636936881937317e-61	2.8160393279615676e-61	2.9841131735398198e-61	3.169644036859054e-61	3.374587379246384e-61	3.6011571419773885e-61	3.851862478240892e-61	4.1295501858534724e-61	4.437453778584403e-61	4.779250297621272e-61	5.159126158299951e-61	5.581853556463705e-61	6.052879230539609e-61	6.578427697876443e-61	7.165621466908062e-61	7.822621182198001e-61	8.558789201614676e-61	9.3848807510034e-61	1.0313267572469104e-60	1.1358199902735831e-60	1.2536113718249708e-60	1.3865991500167379e-60	1.536978634932843e-60	1.707292117219448e-60	1.9004876928374864e-60	2.1199886657429033e-60	2.3697755282588614e-60
36.56	2.102081850262621e-61	2.1071975507656342e-61	2.11746559546906e-61	2.132959700775643e-61	2.1537915207015826e-61	2.1801119616102838e-61	2.2121129680097148e-61	2.2500298083994803e-61	2.2941438984923205e-61	2.3447862082393734e-61	2.402341309157614e-61	2.4672521296987053e-61	2.5400254990710156e-61	2.621238574302601e-61	2.711546261737285e-61	2.811689762982816e-61	2.9225063969933927e-61	3.0449408750069685e-61	3.180058234056949e-61	3.3290586684578894e-61	3.493294537852334e-61	3.674289876087695e-61	3.873762778538977e-61	4.093651107866295e-61	4.3361420312474376e-61	4.60370598777142e-61	4.899135785233311e-61	5.22559164375876e-61	5.586653142766639e-61	5.986379191625445e-61	6.429377337602737e-61	6.920883952862764e-61	7.466857111938916e-61	8.074084290198668e-61	8.750307391758628e-61	9.504368063472454e-61	1.0346376783546457e-60	1.1287909845430446e-60	1.2342239109454669e-60	1.352460028990655e-60	1.4852506612297767e-60	1.6346115948726654e-60	1.802866105995773e-60	1.9926954391010403e-60	2.207198104317662e-60	2.4499596152556218e-60	2.7251346031977055e-60	3.0375436186962357e-60	3.392787382740044e-60
36.66	3.062333516466078e-61	3.069731275710348e-61	3.0845793940181298e-61	3.106983682304822e-61	3.137104394883846e-61	3.175158102487592e-61	3.221420236039535e-61	3.2762283421591956e-61	3.339986103159719e-61	3.4131681871506016e-61	3.496326008063666e-61	3.590094491268554e-61	3.695199958298928e-61	3.8124692644518236e-61	3.9428403461037354e-61	4.0873743610590325e-61	4.247269635685408e-61	4.423877667748759e-61	4.6187214745518184e-61	4.833516623209381e-61	5.070195334807491e-61	5.330934118165844e-61	5.618185463578688e-61	5.934714214137569e-61	6.283639334331763e-61	6.66848191523347e-61	7.0932203959107e-61	7.562354145542159e-61	8.08097674454069e-61	8.654860531180201e-61	9.290554249157738e-61	9.995495948817486e-61	1.0778143669521876e-60	1.1648126873765874e-60	1.2616422128073421e-60	1.369555714714125e-60	1.4899848054714147e-60	1.624567558980674e-60	1.77518070269821e-60	1.9439771816915008e-60	2.133430042736548e-60	2.3463837621870073e-60	2.5861143510648915e-60	2.856399821360663e-60	3.1616028971506046e-60	3.506768212813057e-60	3.897736670427178e-60	4.341280143998897e-60	4.8452603371954686e-60
36.76	4.448961856783361e-61	4.4596308177193496e-61	4.481044043864007e-61	4.5133530124923446e-61	4.556787125093208e-61	4.6116563688445436e-61	4.678354930712496e-61	4.757365821969241e-61	4.849266587518881e-61	4.95473619251908e-61	5.074563198777392e-61	5.209655365689413e-61	5.361050835580051e-61	5.52993109173794e-61	5.7176359098282e-61	5.9256805604988454e-61	6.155775563661038e-61	6.40984934416965e-61	6.690074195590524e-61	6.998896024806764e-61	7.339068426982807e-61	7.71369172977329e-61	8.1262577498886e-61	8.580701126823177e-61	9.081458240889307e-61	9.633534889347121e-61	1.0242584089810919e-60	1.091499560944887e-60	1.1657999087993394e-60	1.2479782939626354e-60	1.3389631592202775e-60	1.439808406250535e-60	1.5517117385803795e-60	1.676035903189762e-60	1.814333316587294e-60	1.968374647148861e-60	2.1401820273940447e-60	2.3320676907599537e-60	2.546678970994387e-60	2.7870507729715815e-60	3.056666826859738e-60	3.359531279547074e-60	3.7002524658051187e-60	4.084141046132029e-60	4.517325109835206e-60	5.00688533425775e-60	5.561013880553567e-60	6.189201412958355e-60	6.902457476148288e-60
36.86	6.445930322946859e-61	6.461276067462417e-61	6.492075084625836e-61	6.538543662165532e-61	6.601009329686348e-61	6.679914630859543e-61	6.775822245122015e-61	6.889421540187501e-61	7.021536659994733e-61	7.173136278139401e-61	7.345345174900757e-61	7.539457827241798e-61	7.756954236344078e-61	7.999518257068642e-61	8.269058739091618e-61	8.56773384141584e-61	8.897978941616152e-61	9.262538629990173e-61	9.664503358325835e-61	1.010735140519222e-60	1.0594996926717027e-60	1.1131844986363235e-60	1.1722854602376428e-60	1.2373611020950553e-60	1.3090408621136033e-60	1.3880346089148905e-60	1.4751435771141694e-60	1.5712729431836423e-60	1.6774463020254235e-60	1.7948223483260025e-60	1.9247141184879574e-60	2.0686112098728997e-60	2.2282054659612953e-60	2.40542070089295e-60	2.602447137139233e-60	2.821781348717201e-60	3.066272642877628e-60	3.339176979804671e-60	3.64421972757641e-60	3.9856687845168586e-60	4.368419880386e-60	4.798096200337485e-60	5.281164871770322e-60	5.825073326762852e-60	6.438409117016829e-60	7.131087432601283e-60	7.914571382569344e-60	8.802131061701387e-60	9.809148585811181e-60
36.96	9.314301336059049e-61	9.336316118475545e-61	9.380498830154471e-61	9.447157506053357e-61	9.53675857893956e-61	9.649932212395414e-61	9.787479540779164e-61	9.95038193023286e-61	1.0139812407526128e-60	1.0357149439146364e-60	1.0603993282346797e-60	1.0882185173623583e-60	1.1193829669299505e-60	1.1541320508562284e-60	1.192737043265834e-60	1.2355045466461767e-60	1.282780425185376e-60	1.334954311827604e-60	1.3924647686628473e-60	1.4558051931035176e-60	1.5255305771950738e-60	1.6022652447249355e-60	1.6867117109635823e-60	1.7796608333907318e-60	1.8820034492319067e-60	1.9947437277523098e-60	2.1190145028663362e-60	2.2560948957074436e-60	2.4074305885398706e-60	2.574657172174562e-60	2.759627060536896e-60	2.9644405501952085e-60	3.191481701851012e-60	3.443459837823892e-60	3.723457587776208e-60	4.0349865783365824e-60	4.382052055662454e-60	4.769227959090907e-60	5.201744235709118e-60	5.685588508192863e-60	6.227624591502149e-60	6.835730809864371e-60	7.518961608252084e-60	8.287736599453877e-60	9.154061959621488e-60	1.0131790006861086e-59	1.1236923899230362e-59	1.2487975706919609e-59	1.3906387692531866e-59
37.06	1.3423611419659427e-60	1.3455111942074864e-60	1.3518330554135936e-60	1.3613704846314953e-60	1.3741897382393888e-60	1.3903803220426855e-60	1.4100560121715238e-60	1.4333561607510556e-60	1.46044730688917e-60	1.4915251185057132e-60	1.5268166960177713e-60	1.566583275005159e-60	1.6111233718459292e-60	1.6607764240742918e-60	1.715926986041174e-60	1.7770095505564617e-60	1.8445140787724726e-60	1.9189923339094555e-60	2.0010651298243e-60	2.091430623251417e-60	2.190873799219485e-60	2.3002773231694055e-60	2.420633961259384e-60	2.553060802925542e-60	2.698815557801275e-60	2.859315243540906e-60	3.036157633096761e-60	3.231145890914617e-60	3.4463168989513044e-60	3.683973857288678e-60	3.946723842692325e-60	4.237521124437486e-60	4.5597171733161054e-60	4.9171184607844134e-60	5.31405333526681e-60	5.755449487183559e-60	6.246923779808794e-60	6.794886537435509e-60	7.406662754836924e-60	8.090633133901139e-60	8.856398378009951e-60	9.714970798353415e-60	1.06789980283619e-59	1.1763024526076102e-59	1.2983797597700228e-59	1.4360625932628139e-59	1.5915800141736847e-59	1.7675086586030592e-59	1.9668307931309342e-59
37.16	1.929563929297646e-60	1.9340598021582783e-60	1.9430823793359262e-60	1.9566936693111705e-60	1.9749875540392057e-60	1.9980908470167478e-60	2.0261647293240327e-60	2.0594065859468712e-60	2.0980522710646205e-60	2.1423788379339087e-60	2.1927077766503548e-60	2.249408811580345e-60	2.312904319812071e-60	2.383674442773558e-60	2.4622629754379313e-60	2.549284131566663e-60	2.645430299520047e-60	2.7514809216755383e-60	2.8683126518493714e-60	2.9969109698218987e-60	3.138383460698972e-60	3.293975000087489e-60	3.465085124735844e-60	3.653287913326256e-60	3.860354754644917e-60	4.0882804417058825e-60	4.3393131021459416e-60	4.615988559188598e-60	4.921169815898579e-60	5.258092470921907e-60	5.630417009533117e-60	6.042289073269849e-60	6.498408999112658e-60	7.004112140293047e-60	7.565461741588754e-60	8.189356449856205e-60	8.88365490438025e-60	9.657320282049541e-60	1.0520588182031308e-59	1.1485161838760543e-59	1.256443936888208e-59	1.377377860912349e-59	1.5130806114249426e-59	1.6655778088732875e-59	1.8372002460601657e-59	2.030633301676226e-59	2.248974856106857e-59	2.4958032495986456e-59	2.7752571146073127e-59
37.26	2.766531634239398e-60	2.7729322069365214e-60	2.7857769361270497e-60	2.805153474455773e-60	2.83119452092779e-60	2.8640793058390087e-60	2.904035605920607e-60	2.951342320774094e-60	3.006332650555916e-60	3.0693979245316603e-60	3.1409921407605773e-60	3.2216372889967123e-60	3.3119295421657944e-60	3.4125464167643136e-60	3.524255019549151e-60	3.647921517334448e-60	3.7845219889847387e-60	3.935154844320094e-60	4.1010550241929115e-60	4.283610230153694e-60	4.4843794716850646e-60	4.705114264891443e-60	4.9477828699003335e-60	5.214598016341681e-60	5.508048638683938e-60	5.830936227706942e-60	6.186416503142487e-60	6.57804722803686e-60	7.009843120691251e-60	7.486338978671947e-60	8.012662315580257e-60	8.594617030041547e-60	9.238779883683026e-60	9.952611867830585e-60	1.0744586895693692e-59	1.1624340678060456e-59	1.260284313796235e-59	1.369259830784408e-59	1.4907876348608366e-59	1.626498315413025e-59	1.7782573982078734e-59	1.9482018711656496e-59	2.138782770672156e-59	2.3528148901169214e-59	2.5935348673713175e-59	2.8646691402870643e-59	3.170513536421924e-59	3.5160265940321874e-59	3.9069391066876794e-59
37.36	3.9565294094915896e-60	3.9656190667896453e-60	3.983859842656605e-60	4.011375338854714e-60	4.04835266637849e-60	4.0950445245150203e-60	4.1517720219144846e-60	4.218928282868219e-60	4.2969828943275066e-60	4.38648726260665e-60	4.488080963475831e-60	4.6024991857448374e-60	4.7305813868299644e-60	4.8732812995498103e-60	5.031678452951602e-60	5.206991396866807e-60	5.400592850677546e-60	5.614027032172348e-60	5.849029463151729e-60	6.107549595565486e-60	6.391776656506202e-60	6.704169173635919e-60	7.047488716108579e-60	7.424838471519885e-60	7.839707378998794e-60	8.296020654689048e-60	8.79819768150068e-60	9.351218393577645e-60	9.960699471521684e-60	1.0632981881872162e-59	1.1375231549416168e-59	1.219555525039855e-59	1.3103134166723514e-59	1.4108377955435596e-59	1.522310267556344e-59	1.6460736489542322e-59	1.7836557735103798e-59	1.93679707652944e-59	2.1074825902301485e-59	2.297979097290123e-59	2.510878322284771e-59	2.7491471984201847e-59	3.0161864341381495e-59	3.3158988265812265e-59	3.652769033450448e-59	4.03195682974608e-59	4.459406251223514e-59	4.941973474135434e-59	5.4875768154268695e-59
37.46	5.644308450278706e-60	5.65718546046711e-60	5.683025945411103e-60	5.722003783132297e-60	5.774382177170058e-60	5.840516560673548e-60	5.920858536479258e-60	6.015960913081983e-60	6.126483913500344e-60	6.253202652610392e-60	6.39701599895383e-60	6.55895695970785e-60	6.740204752929458e-60	6.942098759860821e-60	7.166154582607061e-60	7.414082469613948e-60	7.687808413823265e-60	7.989498277167583e-60	8.321585351236332e-60	8.686801828807057e-60	9.088214735966279e-60	9.529266961502771e-60	1.001382412122104e-59	1.0546228112178486e-59	1.1131358348500341e-59	1.1774701829689309e-59	1.2482433378230895e-59	1.326150760047398e-59	1.4119764378800122e-59	1.506605000055415e-59	1.611035637789358e-59	1.726398122185358e-59	1.8539712514501794e-59	1.995204118813722e-59	2.1517406585528094e-59	2.325448005876414e-59	2.518449298830838e-59	2.733161659469061e-59	2.9723402204208642e-59	3.239129215458613e-59	3.537121333156948e-59	3.8704267466523612e-59	4.243753486269012e-59	4.662501123080587e-59	5.1328700895979895e-59	5.661989389820948e-59	6.258065958240653e-59	6.930559532131499e-59	7.690387622984384e-59
37.56	8.032294802571807e-60	8.05049332405929e-60	8.087011719708186e-60	8.142094017422079e-60	8.21610958522364e-60	8.309557178411835e-60	8.423070429819493e-60	8.557424866066694e-60	8.71354655633725e-60	8.892522525869585e-60	9.095613094572728e-60	9.324266332482861e-60	9.580134858849131e-60	9.865095251166156e-60	1.0181270375280704e-59	1.0531054998804333e-59	1.0917145108475822e-59	1.1342571419203821e-59	1.1810737639716232e-59	1.232546414883023e-59	1.2891037839347495e-59	1.35122690058697e-59	1.4194556291249992e-59	1.4943960867188734e-59	1.5767291211596618e-59	1.6672200063289752e-59	1.7667295388794937e-59	1.8762267492868003e-59	1.996803475130524e-59	2.129691085065879e-59	2.276279689511554e-59	2.4381402298552323e-59	2.6170499034492223e-59	2.8150214586012737e-59	3.0343369842468203e-59	3.2775869255264275e-59	3.547715182037197e-59	3.848071293640194e-59	4.18247089359082e-59	4.555265815474648e-59	4.971425485000325e-59	5.436631517324496e-59	5.9573877839202895e-59	6.541148620367708e-59	7.1964683302750125e-59	7.933175715720513e-59	8.762578049035136e-59	9.697699715965693e-59	1.0753561732144251e-58
37.66	1.140291187325555e-59	1.1428570008406388e-59	1.1480056200532029e-59	1.1557712132453982e-59	1.1662054953653296e-59	1.1793782907569185e-59	1.1953782964534066e-59	1.2143140574793162e-59	1.2363151688656388e-59	1.2615337226214947e-59	1.2901460217942672e-59	1.322354588061529e-59	1.3583904941256075e-59	1.3985160576190942e-59	1.4430279393896567e-59	1.4922606960537513e-59	1.5465908447289546e-59	1.606441507060331e-59	1.6722877102426907e-59	1.7446624349504081e-59	1.8241635141932595e-59	1.911461503446205e-59	2.0073086613378887e-59	2.1125492021665607e-59	2.2281310070794917e-59	2.3551190105131204e-59	2.4947105131841606e-59	2.6482527134049785e-59	2.8172627957901636e-59	3.003450971729101e-59	3.208746930749142e-59	3.4353302377718736e-59	3.6856653002757554e-59	3.962541633903199e-59	4.269120277901576e-59	4.60898735634383e-59	4.9862159513061805e-59	5.405437654877977e-59	5.871925403690103e-59	6.3916894793687195e-59	6.971588889033243e-59	7.619460731317384e-59	8.344270617005169e-59	9.15628776305401e-59	1.0067289031163312e-58	1.109079695704299e-58	1.2242357738059706e-58	1.3539866243745688e-58	1.5003946420266864e-58
37.76	1.6149292161798392e-59	1.6185382925504042e-59	1.625780183689517e-59	1.6367026215776848e-59	1.6513778459110815e-59	1.669903384782434e-59	1.6924031134831212e-59	1.7190286071928863e-59	1.7499608078107385e-59	1.7854120300487542e-59	1.8256283372576862e-59	1.870892323378026e-59	1.921526344040511e-59	1.9778962473035113e-59	2.040415662964865e-59	2.109550919011535e-59	2.1858266647587914e-59	2.2698322928359354e-59	2.362229266662605e-59	2.4637594767584685e-59	2.57525476851053e-59	2.6976478063284294e-59	2.8319844649705707e-59	2.979437968817987e-59	3.141325034735295e-59	3.3191243147141377e-59	3.5144974817426317e-59	3.729313357443975e-59	3.9656755443567673e-59	4.225954100913183e-59	4.51282188513441e-59	4.829296296078358e-59	5.178787262842611e-59	5.565152472651439e-59	5.992760996021704e-59	6.46656666275064e-59	6.992192772831226e-59	7.576029997809475e-59	8.225349648127118e-59	8.948434859752544e-59	9.754732699718595e-59	1.0655030717982006e-58	1.166166209782049e-58	1.2788744297250813e-58	1.4052456951909817e-58	1.5471365852052276e-58	1.706680104468269e-58	1.8863298584674434e-58	2.0889117212005963e-58
37.86	2.281743836672651e-59	2.2868086431465577e-59	2.296971344025094e-59	2.3122984684522183e-59	2.3328906985258736e-59	2.358883949945476e-59	2.390450837477474e-59	2.42780254691175e-59	2.4711911413447032e-59	2.520912336307908e-59	2.5773087855980877e-59	2.6407739277886975e-59	2.7117564524904086e-59	2.7907654556503385e-59	2.878376364746904e-59	2.9752377279058304e-59	3.0820789759862327e-59	3.1997192839097537e-59	3.329077677289146e-59	3.4711845532029033e-59	3.6271948102620397e-59	3.7984028135221034e-59	3.986259455014085e-59	4.192391611506292e-59	4.418624348548123e-59	4.667006274999875e-59	4.939838516467899e-59	5.239707850905204e-59	5.569524636961552e-59	5.932566267662075e-59	6.332527001251451e-59	6.7735751606183605e-59	7.260418856242323e-59	7.798381579388116e-59	8.393489237388997e-59	9.052570467403372e-59	9.78337237614761e-59	1.0594694219418794e-58	1.1496541966864088e-58	1.2500307206617624e-58	1.3618974445584489e-58	1.4867361571569973e-58	1.6262399083859327e-58	1.7823454693874173e-58	1.9572711076797768e-58	2.1535605953955325e-58	2.3741345346719573e-58	2.6223502816761037e-58	2.902071985567343e-58
37.96	3.2163976996141757e-59	3.2234892135205443e-59	3.2377182581966515e-59	3.259177355390816e-59	3.2880065148810593e-59	3.324394727078509e-59	3.3685819869177653e-59	3.4208618787622916e-59	3.481584760499844e-59	3.551161594158043e-59	3.6300684804157583e-59	3.7188519655036256e-59	3.8181352014146887e-59	3.9286250543185363e-59	4.051120271872723e-59	4.186520838103327e-59	4.335838665023865e-59	4.500209793648292e-59	4.680908304014036e-59	4.8793621648707375e-59	5.09717128948862e-59	5.336128105405329e-59	5.598240993815452e-59	5.885761009797181e-59	6.201212358991845e-59	6.547427181204205e-59	6.927585278490828e-59	7.345259526754039e-59	7.804467828159342e-59	8.309732599785363e-59	8.866148955279904e-59	9.479462925036885e-59	1.0156161281397167e-58	1.0903574794385578e-58	1.172999704732847e-58	1.2644821298513445e-58	1.3658698294416814e-58	1.4783718433462051e-58	1.6033622260329838e-58	1.7424043955796623e-58	1.8972793295246995e-58	2.07001825034073e-58	2.2629405561110357e-58	2.4786978854810024e-58	2.720325364055342e-58	2.9913012668234506e-58	3.295616553561598e-58	3.6378559982503506e-58	4.0232929474642835e-58
38.06	4.523510225049684e-59	4.533417121658928e-59	4.5532947715969e-59	4.583271560996858e-59	4.623541760517889e-59	4.674367582501686e-59	4.736081970056426e-59	4.809092158759165e-59	4.89388406322094e-59	4.991027553274089e-59	5.101182698266937e-59	5.225107073132715e-59	5.363664236860853e-59	5.517833513056931e-59	5.688721223816332e-59	5.877573552629981e-59	6.08579123994921e-59	6.314946346997144e-59	6.566801360079582e-59	6.843330949837934e-59	7.1467467485155205e-59	7.479525564466733e-59	7.844441518111535e-59	8.24460265878515e-59	8.683492709240431e-59	9.165018685944862e-59	9.69356526121737e-59	1.0274056870498014e-58	1.0912028727991466e-58	1.1613708100518512e-58	1.2386107407318421e-58	1.3237130968266557e-58	1.4175697521028928e-58	1.5211880976795345e-58	1.635707229351082e-58	1.7624165825872433e-58	1.9027774075542478e-58	2.0584475428438223e-58	2.2313100246657084e-58	2.4235061602285475e-58	2.6374738024743414e-58	2.8759916913076627e-58	3.142230877647455e-58	3.4398144253840205e-58	3.772886797884856e-58	4.146194586304661e-58	4.565180534100454e-58	5.0360931648036864e-58	5.5661147389920676e-58
38.16	6.3474257878380945e-59	6.361235093912977e-59	6.38894212618368e-59	6.430724650166914e-59	6.486851640610404e-59	6.557686110704155e-59	6.643688947490771e-59	6.745423809056815e-59	6.863563154855086e-59	6.998895497581274e-59	7.152333983743578e-59	7.324926430752832e-59	7.517866971461957e-59	7.732509483025606e-59	7.970383006252174e-59	8.233209394922497e-59	8.522923472472238e-59	8.841696016838747e-59	9.191959944037687e-59	9.576440118264147e-59	9.99818728223873e-59	1.0460616677608941e-58	1.0967552013199069e-58	1.1523275540738242e-58	1.2132585115787246e-58	1.2800859258635185e-58	1.3534131389224895e-58	1.4339174595479346e-58	1.52235985102362e-58	1.6195960123638207e-58	1.7265890651522507e-58	1.844424092345509e-58	1.9743248155285946e-58	2.117672744077796e-58	2.2760291847127216e-58	2.4511605644603874e-58	2.6450675958115967e-58	2.860018901874127e-58	3.0985898240228526e-58	3.363707257801612e-58	3.658701508065285e-58	3.987366325634116e-58	4.354028489945929e-58	4.76362854111626e-58	5.2218145473972494e-58	5.735051128536543e-58	6.310746351885307e-58	6.957399588159664e-58	7.684773971713768e-58
38.26	8.886871340276152e-59	8.906078111415833e-59	8.94461382324882e-59	9.002724084901498e-59	9.080780503226553e-59	9.179284565652805e-59	9.298872903386026e-59	9.440324010726456e-59	9.604566517745682e-59	9.792689136810018e-59	1.0005952428904223e-58	1.0245802563846014e-58	1.0513887279882407e-58	1.0812074283400144e-58	1.1142472369263929e-58	1.1507455587484402e-58	1.1909690833344836e-58	1.23521692969426e-58	1.28382422755105e-58	1.3371661929359921e-58	1.395662765148662e-58	1.4597838823772631e-58	1.5300554851625264e-58	1.6070663506445674e-58	1.6914758764735486e-58	1.784022951755298e-58	1.885536073881162e-58	1.9969448950641513e-58	2.119293411472275e-58	2.2537550417210784e-58	2.401649880995645e-58	2.564464463199231e-58	2.7438744174343798e-58	2.941770468189222e-58	3.1602883024437337e-58	3.4018429134672915e-58	3.669168132613372e-58	3.965362179657667e-58	4.293940202366726e-58	4.6588949408612124e-58	5.064766846489387e-58	5.5167252137515126e-58	6.020662153783117e-58	6.583301556669735e-58	7.212325566621568e-58	7.91652153972507e-58	8.705952981704767e-58	9.592158588550308e-58	1.0588384254719314e-57
38.36	1.241486743187596e-58	1.2441523594287741e-58	1.2495004362697013e-58	1.2575648363870619e-58	1.2683967911597965e-58	1.2820654324527767e-58	1.2986585133721127e-58	1.3182833282990546e-58	1.3410678454288445e-58	1.3671620681990976e-58	1.3967396454507101e-58	1.4299997539831995e-58	1.4671692814259897e-58	1.5085053421250352e-58	1.5542981641344599e-58	1.6048743915224415e-58	1.6606008531608384e-58	1.7218888571255038e-58	1.789199078947277e-58	1.8630471224219085e-58	1.9440098437324702e-58	2.032732543524384e-58	2.1299371476122913e-58	2.2364315155412553e-58	2.3531200377035927e-58	2.481015706611104e-58	2.6212538768277984e-58	2.7751079616572346e-58	2.944007353754269e-58	3.1295579023354985e-58	3.333565332709189e-58	3.558062055741803e-58	3.805337887173339e-58	4.0779752812195e-58	4.378889781805409e-58	4.711376510641543e-58	5.07916364718335e-58	5.4864740149338766e-58	5.938096075790375e-58	6.439465854286969e-58	6.996761572658491e-58	7.617013082792564e-58	8.308228540907617e-58	9.079541195313265e-58	9.941379659024633e-58	1.0905665631759185e-57	1.1986043737221207e-57	1.3198148972245994e-57	1.4559918249007127e-57
38.46	1.730572077729848e-58	1.7342636713104963e-58	1.741670034422816e-58	1.752837756760432e-58	1.767837320690372e-58	1.7867638280788357e-58	1.8097379852935733e-58	1.8369073603760928e-58	1.868447930337478e-58	1.9045659408140864e-58	1.9455001050067328e-58	1.9915241739999932e-58	2.0429499163252492e-58	2.100130551096035e-58	2.163464686333654e-58	2.2334008223721904e-58	2.3104424896339226e-58	2.3951541008091417e-58	2.4881676097705272e-58	2.5901900836691098e-58	2.7020123108933176e-58	2.8245185862782913e-58	2.9586978365458837e-58	3.10565627390622e-58	3.2666317946359604e-58	3.443010372912387e-58	3.6363447390097334e-58	3.8483756760571856e-58	4.0810563219866216e-58	4.3365799243171715e-58	4.617411566514676e-58	4.92632446756649e-58	5.2664415531848796e-58	5.641283110129303e-58	6.054821467373178e-58	6.511543802656291e-58	7.016524354343485e-58	7.575507531255202e-58	8.1950036628544e-58	8.882399425598873e-58	9.646085326348954e-58	1.0495603029902775e-57	1.1441815796321601e-57	1.2497105858060049e-57	1.36756032330549e-57	1.4993451256890496e-57	1.6469115047705487e-57	1.8123740218843245e-57	1.9981570458828183e-57
38.56	2.4071543953897094e-58	2.4122560978538764e-58	2.422491324527994e-58	2.437924043292857e-58	2.4586510214799438e-58	2.4848028172694636e-58	2.5165451231038485e-58	2.5540804800771367e-58	2.5976503876230135e-58	2.6475378386199877e-58	2.7040703163726203e-58	2.7676232969214433e-58	2.838624307926756e-58	2.917557604102272e-58	3.0049695290132112e-58	3.1014746442110832e-58	3.207762719353062e-58	3.324606691429729e-58	3.452871717784267e-58	3.593525466607215e-58	3.7476498104298025e-58	3.91645411328841e-58	4.101290331248473e-58	4.3036701794844236e-58	4.525284657882364e-58	4.768026272024078e-58	5.034014338468782e-58	5.325623823673371e-58	5.645518236106079e-58	5.99668717278034e-58	6.382489216533681e-58	6.806700991209891e-58	7.273573311203821e-58	7.787895512824637e-58	8.355069231406699e-58	8.981193094581042e-58	9.67316004388568e-58	1.0438769280292927e-57	1.1286855161678554e-57	1.2227435770645481e-57	1.32718843299395e-57	1.4433127182416616e-57	1.5725872688050742e-57	1.7166876139398423e-57	1.8775246680366277e-57	2.057280325610659e-57	2.258448785432112e-57	2.4838845755935185e-57	2.7368584238623906e-57
38.66	3.341156752723393e-58	3.348192546863734e-58	3.3623077390427805e-58	3.383589978698275e-58	3.41217185022689e-58	3.448232222566883e-58	3.4919980777883874e-58	3.543746844332095e-58	3.603809267783333e-58	3.672572859896922e-58	3.750485975148275e-58	3.838062573523114e-58	3.935887738767683e-58	4.044624033089461e-58	4.165018782552399e-58	4.2979124024336154e-58	4.444247888865379e-58	4.605081622555172e-58	4.781595652635159e-58	4.9751116542191105e-58	5.187106782568095e-58	5.4192316805159494e-58	5.673330934722775e-58	5.951466321242321e-58	6.255943232832069e-58	6.58934074054604e-58	6.954545811818329e-58	7.354792288064926e-58	7.793705318692294e-58	8.275352057516659e-58	8.80429955457872e-58	9.385680924244548e-58	1.0025271042934536e-57	1.0729573231090813e-57	1.1505918609081808e-57	1.2362580091645854e-57	1.3308903307156486e-57	1.4355457104841988e-57	1.5514206754889678e-57	1.6798713464842996e-57	1.8224364444688904e-57	1.9808638468944557e-57	2.1571412726513052e-57	2.353531774122424e-57	2.5726148315549455e-57	2.817333982988222e-57	3.0910520859293216e-57	3.3976154995698634e-57	3.741428704178349e-57
38.76	4.6278596165819054e-58	4.63754282799124e-58	4.656968879164033e-58	4.686257626898661e-58	4.725590364904231e-58	4.7752116573629205e-58	4.8354318230263176e-58	4.906630104453806e-58	4.9892585667743315e-58	5.0838467809065715e-58	5.1910073577072974e-58	5.3114424122272356e-58	5.445951051400472e-58	5.595437994325789e-58	5.76092345211961e-58	5.943554414509519e-58	6.144617513246809e-58	6.3655536585518376e-58	6.607974674669617e-58	6.873682194842985e-58	7.164689115310214e-58	7.483243953141341e-58	7.831858504828638e-58	8.213339262648056e-58	8.630823115272531e-58	9.087817939461294e-58	9.58824878271513e-58	1.0136510444690119e-57	1.0737527390407116e-57	1.1396822073812127e-57	1.2120592919490576e-57	1.2915803407364357e-57	1.3790283934790778e-57	1.475284839828357e-57	1.5813427749692792e-57	1.6983223147027843e-57	1.827488174736674e-57	1.970269868953084e-57	2.128284940029627e-57	2.303365704530939e-57	2.4975900752772332e-57	2.713317118594093e-57	2.953228115532663e-57	3.2203740273592035e-57	3.5182304201885725e-57	3.850761085892478e-57	4.22249181149847e-57	4.638596003352544e-57	5.104994172656739e-57
38.86	6.396839715656417e-58	6.41013952194079e-58	6.436820514494267e-58	6.477046267087896e-58	6.531064186048098e-58	6.599207996522027e-58	6.681901110512789e-58	6.779660923307248e-58	6.893104098075734e-58	7.022952912624034e-58	7.170042757791925e-58	7.335330894077374e-58	7.51990659207283e-58	7.725002803560376e-58	7.95200953403045e-58	8.202489114470875e-58	8.478193600986283e-58	8.781084565827735e-58	9.113355583405713e-58	9.477457760676098e-58	9.876128713862183e-58	1.0312425453920297e-57	1.0789761712781205e-57	1.1311950322671431e-57	1.1883251353546134e-57	1.2508426820856461e-57	1.3192802899972688e-57	1.394234072738777e-57	1.4763717035649441e-57	1.5664416062688504e-57	1.6652834401394545e-57	1.77384007172847e-57	1.8931712567233876e-57	2.024469290793597e-57	2.1690769297750357e-57	2.328507928028904e-57	2.5044706004602192e-57	2.6988948799690206e-57	2.9139634197242153e-57	3.1521473806281724e-57	3.41624765106948e-57	3.709442371373655e-57	4.0353417826416346e-57	4.3980515928950303e-57	4.8022462573962014e-57	5.253253810329183e-57	5.757154168450609e-57	6.320893161880263e-57	6.952414942449878e-57
38.96	8.823970689246835e-58	8.84220133005606e-58	8.878773460359905e-58	8.93390987903347e-58	9.007947553168239e-58	9.101340982920713e-58	9.214666759274136e-58	9.348629377403847e-58	9.504068386015146e-58	9.68196697209562e-58	9.883462101350979e-58	1.0109856357517374e-57	1.0362631649233753e-57	1.0643464981654702e-57	1.0954246522025371e-57	1.1297100224701744e-57	1.167440732219965e-57	1.2088833035694878e-57	1.2543356911858521e-57	1.3041307254125542e-57	1.3586400186698388e-57	1.4182783970259145e-57	1.4835089281238588e-57	1.5548486273510415e-57	1.632874936493976e-57	1.7182330833971688e-57	1.8116444476630366e-57	1.9139160765609268e-57	2.0259515174946605e-57	2.1487631591214153e-57	2.2834863031228607e-57	2.4313952234072032e-57	2.5939215100006715e-57	2.772675042050251e-57	2.969467989351603e-57	3.186342306009931e-57	3.4256012548250473e-57	3.6898455886796046e-57	3.982015117824025e-57	4.3054365121582995e-57	4.663878328543941e-57	5.0616144185498036e-57	5.503497066276834e-57	5.995041434229403e-57	6.542523163845593e-57	7.153091293649709e-57	7.834899030846762e-57	8.59725535202729e-57	9.450800927950689e-57
39.06	1.2147504137738101e-57	1.2172444351269416e-57	1.222247547454152e-57	1.2297900388065943e-57	1.239917715300318e-57	1.2526923556438981e-57	1.2681923267458538e-57	1.2865133688158375e-57	1.3077695607445912e-57	1.3320944791046355e-57	1.359642566904501e-57	1.3905907312995688e-57	1.4251401928748674e-57	1.463518612927888e-57	1.5059825294640305e-57	1.5528201374637786e-57	1.604354454470759e-57	1.6609469188032864e-57	1.723001474825773e-57	1.7909692078803336e-57	1.8653536008368727e-57	1.9467164949675276e-57	2.0356848502183267e-57	2.1329584141937446e-57	2.23931842560548e-57	2.355637496915607e-57	2.4828908428531258e-57	2.6221690468895087e-57	2.774692587200525e-57	2.941828377792617e-57	3.1251086201262643e-57	3.3262523066538663e-57	3.547189771301e-57	3.7900907443476193e-57	4.0573964419147424e-57	4.351856305135689e-57	4.67657010317247e-57	5.035036230039417e-57	5.431207160630242e-57	5.8695531899038e-57	6.355135764970892e-57	6.893691937694811e-57	7.491731721170036e-57	8.156650433883924e-57	8.896858468646814e-57	9.72193133913257e-57	1.0642783346581336e-56	1.1671868786547348e-56	1.28234152967547e-56
39.16	1.6689578664418243e-57	1.6723631298177887e-57	1.6791941042208355e-57	1.6894918856128526e-57	1.7033186222875482e-57	1.720758127703243e-57	1.7419167104168575e-57	1.766924232391227e-57	1.7959354101220733e-57	1.8291313764526607e-57	1.86672152467716e-57	1.9089456606383254e-57	1.956076493084778e-57	2.008422497645128e-57	2.0663311954952872e-57	2.1301928942611884e-57	2.200444946019591e-57	2.277576585593734e-57	2.3621344218428724e-57	2.4547286655135505e-57	2.556040189672364e-57	2.666828533033447e-57	2.787940972932608e-57	2.920322813622124e-57	3.0650290573842765e-57	3.223237651149295e-57	3.396264530417452e-57	3.5855807159675056e-57	3.792831757844879e-57	4.0198598663497e-57	4.2687291222310626e-57	4.5417542192586113e-57	4.841533263224494e-57	5.170985233921334e-57	5.533392812718896e-57	5.932451390388609e-57	6.372325200529773e-57	6.857711676624885e-57	7.393915309204622e-57	7.986932488404168e-57	8.643549061704823e-57	9.371452623219754e-57	1.0179361887071467e-56	1.1077175892100637e-56	1.207614624897107e-56	1.3189076186248843e-56	1.4430550794180915e-56	1.5817203621467229e-56	1.7368025672413585e-56
39.26	2.2884936589731435e-57	2.2931341511947623e-57	2.3024428282630005e-57	2.3164753455042193e-57	2.335315864712752e-57	2.359077878897855e-57	2.3879053290975412e-57	2.4219740283331842e-57	2.4614934120205927e-57	2.5067086387239192e-57	2.5579030701229964e-57	2.6154011645423425e-57	2.679571824472058e-57	2.7508322452992317e-57	2.829652320088912e-57	2.916559663864876e-57	3.012145330584339e-57	3.117070307088301e-57	3.2320728809441744e-57	3.3579769935419794e-57	3.495701706345318e-57	3.6462719271746205e-57	3.8108305652133037e-57	3.990652308522778e-57	4.187159246781426e-57	4.401938595332946e-57	4.636762815181589e-57	4.893612468149954e-57	5.17470219801812e-57	5.482510288256009e-57	5.819812316314211e-57	6.189719504951442e-57	6.595722464635621e-57	7.041741129879877e-57	7.532181819048783e-57	8.07200249479078e-57	8.666787474388054e-57	9.322833040269155e-57	1.0047245635679735e-56	1.0848054605019743e-56	1.1734341759630037e-56	1.2716390426117708e-56	1.3805857075517767e-56	1.5015969149264068e-56	1.6361753305923605e-56	1.786029902726993e-56	1.953106336296431e-56	2.1396223582991966e-56	2.348108567346479e-56
39.36	3.131919455835715e-57	3.138231216068154e-57	3.150892171246804e-57	3.169977553642744e-57	3.1956011235967847e-57	3.2279162774341863e-57	3.2671175475826316e-57	3.3134425150153456e-57	3.3671741597997105e-57	3.4286436816262845e-57	3.498233828836326e-57	3.5763827817629725e-57	3.663588644299542e-57	3.7604146066426093e-57	3.867494852293589e-57	3.985541293850881e-57	4.1153512350717606e-57	4.257816071408312e-57	4.413931157993119e-57	4.584806993214216e-57	4.771681887951133e-57	4.975936315693907e-57	5.199109167662233e-57	5.442916170267627e-57	5.70927076054383e-57	6.000307759306931e-57	6.318410232770365e-57	6.666239992238744e-57	7.046772249649473e-57	7.463335025649541e-57	7.919653998382964e-57	8.419903587316616e-57	8.968765189718064e-57	9.571493630722818e-57	1.0233993054668478e-56	1.0962903679577876e-56	1.1765701063001319e-56	1.2650809791499102e-56	1.3627733814351054e-56	1.4707206002400928e-56	1.5901359934398584e-56	1.7223927406560545e-56	1.8690465739177402e-56	2.0318619631992941e-56	2.212842311575588e-56	2.414264808201696e-56	2.638720697213798e-56	2.889161849958349e-56	3.1689546802402715e-56
39.46	4.277975582328293e-57	4.2865443851744324e-57	4.3037325016974593e-57	4.329641440154523e-57	4.364424685852003e-57	4.408289186768224e-57	4.461497364901012e-57	4.524369680153187e-57	4.5972877811039265e-57	4.680698285126438e-57	4.775117239151034e-57	4.8811353220767266e-57	4.999423860598771e-57	5.130741742221707e-57	5.275943322686448e-57	5.435987440233914e-57	5.611947666301548e-57	5.805023941771741e-57	6.016555770115172e-57	6.248037164153545e-57	6.501133572199602e-57	6.777701042608222e-57	7.079807923984621e-57	7.409759442211777e-57	7.770125546033716e-57	8.163772471209098e-57	8.593898540508037e-57	9.064074794515745e-57	9.57829113804652e-57	1.0141008790960685e-56	1.0757219952665386e-56	1.1432515729306446e-56	1.217316353485067e-56	1.2986195365710236e-56	1.3879508567681987e-56	1.4861980969049407e-56	1.594360255079566e-56	1.713562617132973e-56	1.845074026738641e-56	1.9903266924955957e-56	2.150938926609239e-56	2.32874127432408e-56	2.5258065689011384e-56	2.744484535563559e-56	2.9874416718021035e-56	3.2577072534892777e-56	3.558726459666713e-56	3.8944217775301054e-56	4.269264047637653e-56
39.56	5.832342102812452e-57	5.843953459059576e-57	5.867244202080999e-57	5.902351044323332e-57	5.949480691494529e-57	6.008911831115321e-57	6.080997824521504e-57	6.166170137984077e-57	6.264942558630605e-57	6.37791625163069e-57	6.505785726848254e-57	6.649345796045777e-57	6.809499616009208e-57	6.987267928880148e-57	7.183799628822493e-57	7.400383804281699e-57	7.638463427836567e-57	7.89965089148286e-57	8.185745614587829e-57	8.498753985314591e-57	8.840911934684321e-57	9.214710486397997e-57	9.622924675988235e-57	1.0068646290821373e-56	1.055532094917277e-56	1.1086790113421262e-56	1.1667338721025857e-56	1.2301749219257023e-56	1.2995362907902907e-56	1.3754149630970648e-56	1.45847870168257e-56	1.549475064983245e-56	1.6492416769590736e-56	1.7587179341252845e-56	1.878958362790081e-56	2.0111478730450579e-56	2.156619194993063e-56	2.3168728280796365e-56	2.4935998873175985e-56	2.6887082919769715e-56	2.9043528144949015e-56	3.142969591759929e-56	3.407315799708663e-56	3.700515307871816e-56	4.0261112661472403e-56	4.388126735223457e-56	4.791134658960301e-56	5.240338696678974e-56	5.741666691665671e-56
39.66	7.936601850518793e-57	7.952307237364206e-57	7.983809473339251e-57	8.031292353478455e-57	8.095033757865138e-57	8.175408308686592e-57	8.272890966896274e-57	8.388061615846026e-57	8.521610692543422e-57	8.674345941488605e-57	8.847200381611184e-57	9.041241593900985e-57	9.25768245624762e-57	9.497893473079186e-57	9.763416870999532e-57	1.0055982658250611e-56	1.0377526875890836e-56	1.073021230272332e-56	1.111645191483541e-56	1.1538935444910644e-56	1.2000659437096905e-56	1.250496125117634e-56	1.3055557536276816e-56	1.3656587770706693e-56	1.4312663552324544e-56	1.5028924424960064e-56	1.5811101142970017e-56	1.6665587410523685e-56	1.759952128759853e-56	1.8620877634339643e-56	1.9738573173401276e-56	2.096258599080523e-56	2.23040915752089e-56	2.3775617819718535e-56	2.539122178698817e-56	2.716669147627151e-56	2.911977634061268e-56	3.1270450895869414e-56	3.364121645502242e-56	3.6257446828333694e-56	3.914778477235619e-56	4.234459707212225e-56	4.5884497429124785e-56	4.980894783571804e-56	5.416495088347101e-56	5.900584752488386e-56	6.439223723941943e-56	7.039304041091861e-56	7.708672608086775e-56
39.76	1.0780102167522932e-56	1.08013066065503e-56	1.0843838230933972e-56	1.0907943694526944e-56	1.0993995896168026e-56	1.1102497523806123e-56	1.123408585149196e-56	1.1389538852024755e-56	1.1569782705650631e-56	1.1775900804145642e-56	1.2009144370221618e-56	1.2270944834781954e-56	1.2562928139577327e-56	1.2886931160668488e-56	1.3245020479294054e-56	1.3639513761902288e-56	1.4073004050784895e-56	1.4548387311791314e-56	1.5068893636795895e-56	1.5638122556971178e-56	1.6260082989600376e-56	1.6939238417471706e-56	1.768055798739728e-56	1.848957431480762e-56	1.9372448896834456e-56	2.0336046169140036e-56	2.1388017394838587e-56	2.253689575041832e-56	2.379220417743439e-56	2.516457780434878e-56	2.666590301545785e-56	2.8309475559438607e-56	3.0110180455800194e-56	3.208469688182828e-56	3.4251731715168794e-56	3.6632285979656083e-56	3.9249959107673287e-56	4.213129670732822e-56	4.530618842552428e-56	4.880832355076074e-56	5.267571322808612e-56	5.695128959353628e-56	6.168359381294136e-56	6.692756697253112e-56	7.274546006691891e-56	7.920788202329419e-56	8.639500785958398e-56	9.439797278267158e-56	1.0332048238934853e-55
39.86	1.4615626227322678e-56	1.4644203896110054e-56	1.4701523675572833e-56	1.4787915995850775e-56	1.490388038801373e-56	1.505009020328952e-56	1.5227398999997344e-56	1.5436848681282123e-56	1.5679679490034872e-56	1.5957341992418968e-56	1.6271511208652232e-56	1.6624103079532169e-56	1.7017293490228624e-56	1.7453540109629177e-56	1.7935607344661607e-56	1.8466594755371939e-56	1.9049969328819354e-56	1.9689602069168286e-56	2.038980942874737e-56	2.1155400181657448e-56	2.199172842919946e-56	2.2904753526695747e-56	2.3901107836235076e-56	2.4988173341720916e-56	2.617416831414609e-56	2.746824538928953e-56	2.8880602620759574e-56	3.04226093027021e-56	3.2106948623529457e-56	3.3947779520488596e-56	3.5960920461557594e-56	3.816405829392033e-56	4.0576985776394803e-56	4.322187196756216e-56	4.612357028455725e-56	4.9309969794643055e-56	5.281239617005935e-56	5.666606974706228e-56	6.091062930647968e-56	6.559073156417562e-56	7.075673795900438e-56	7.6465502192532e-56	8.278127415594589e-56	8.977673842981063e-56	9.753420852697273e-56	1.0614700154466938e-55	1.1572102198971183e-55	1.2637658834830932e-55	1.382505416169051e-55
39.96	1.978006279530097e-56	1.9818509392211777e-56	1.989562250511734e-56	2.0011844027981762e-56	2.0167841967607888e-56	2.0364516716928443e-56	2.0603009544440324e-56	2.0884713409571106e-56	2.1211286244518623e-56	2.1584666876147353e-56	2.2007093797451023e-56	2.2481127037437886e-56	2.300967342184184e-56	2.359601556549394e-56	2.424384499136118e-56	2.495729983227057e-56	2.5741007640115497e-56	2.6600133905339112e-56	2.754043697805543e-56	2.8568330183070185e-56	2.9690952036195135e-56	3.091624560087966e-56	3.22530481749716e-56	3.371119267028049e-56	3.530162224620224e-56	3.7036519986922876e-56	3.892945567450014e-56	4.099555201289954e-56	4.325167300730481e-56	4.571663760624303e-56	4.841146218006773e-56	5.1359635948357355e-56	5.45874340928401e-56	5.812427401565599e-56	6.200312104142724e-56	6.626095083529604e-56	7.093927694012954e-56	7.608475315146665e-56	8.174986197940648e-56	8.799370222957206e-56	9.488289081372794e-56	1.0249259632541572e-55	1.109077247476447e-55	1.2022428096866843e-55	1.3055093365234033e-55	1.4201081554022549e-55	1.5474359657058566e-55	1.6890787342321198e-55	1.8468392640236065e-55
40.06	2.672162361842589e-56	2.677325683430349e-56	2.687681687467074e-56	2.703289368522143e-56	2.7242379040457613e-56	2.7506474868821465e-56	2.782670451783922e-56	2.820492710409707e-56	2.8643355133407484e-56	2.9144575620065687e-56	2.971157498141775e-56	3.0347768035764624e-56	3.105703148893398e-56	3.1843742358555435e-56	3.271282185629476e-56	3.366978532847706e-56	3.4720798945863363e-56	3.5872743935741066e-56	3.7133289265699686e-56	3.8510973820798207e-56	4.0015299266754994e-56	4.165683496426004e-56	4.344733649698725e-56	4.5399879602157895e-56	4.752901155233211e-56	4.985092233560532e-56	5.238363832487028e-56	5.514724152237236e-56	5.816411792183684e-56	6.14592390567208e-56	6.506048141105728e-56	6.899898907216608e-56	7.330958581778229e-56	7.803124377216112e-56	8.320761685755318e-56	8.88876485344205e-56	9.512626479471182e-56	1.0198516508230348e-55	1.0953372580322684e-55	1.1785003340337086e-55	1.270220666886639e-55	1.3714905120780116e-55	1.4834301218838857e-55	1.6073055680455983e-55	1.744549215659606e-55	1.896783264814394e-55	2.0658468451622115e-55	2.2538272290684965e-55	2.463095823335839e-55
[truncated: 292 more columns]
