# Supplementary material for: Simple Physical Model for the Estimation of Irreversible Dissociation Rates for Bimolecular Complexes
Source: J Phys Chem A. 2023 Jul 7;127(28):5956–66. doi: 10.1021/acs.jpca.3c01890 (PMC10364079; doi:10.1021/acs.jpca.3c01890)
Supplement: Supplementary file 2 — jp3c01890_si_002.zip [file jp3c01890_si_002.zip › Supplementary/Freqs&Rots/AceOFreqs/rts-loc.txt]

E	J=0	J=1	J=2	J=3	J=4	J=5	J=6	J=7	J=8	J=9	J=10	J=11	J=12	J=13	J=14	J=15	J=16	J=17	J=18	J=19	J=20	J=21	J=22	J=23	J=24	J=25	J=26	J=27	J=28	J=29	J=30	J=31	J=32	J=33	J=34	J=35	J=36	J=37	J=38	J=39	J=40	J=41	J=42	J=43	J=44	J=45	J=46	J=47	J=48
28.66	13.32411	13.32411	13.32411	13.32411	13.32411	13.32411	13.32411	13.32411	13.32411	13.32411	13.32411	13.32411	13.32411	13.32411	13.32411	13.32411	13.32411	13.32411	13.32411	13.32411	13.32411	13.32411	13.32411	13.32411	13.32411	13.32411	13.32411	13.32411	13.32411	13.32411	13.32411	13.32411	13.32411	13.32411	13.32411	13.32411	13.32411	13.32411	13.32411	13.32411	13.32411	13.32411	13.32411	13.32411	13.32411	13.32411	13.32411	13.32411	13.32411
28.76	13.32411	13.32411	13.32411	13.32411	13.32411	13.32411	13.32411	13.32411	13.32411	13.32411	13.32411	13.32411	13.32411	13.32411	13.32411	13.32411	13.32411	13.32411	13.32411	13.32411	13.32411	13.32411	13.32411	13.32411	13.32411	13.32411	13.32411	13.32411	13.32411	13.32411	13.32411	13.32411	13.32411	13.32411	13.32411	13.32411	13.32411	13.32411	13.32411	13.32411	13.32411	13.32411	13.32411	13.32411	13.32411	13.32411	13.32411	13.32411	13.32411
28.86	13.32411	13.32411	13.32411	13.32411	13.32411	13.32411	13.32411	13.32411	13.32411	13.32411	13.32411	13.32411	13.32411	13.32411	13.32411	13.32411	13.32411	13.32411	13.32411	13.32411	13.32411	13.32411	13.32411	13.32411	13.32411	13.32411	13.32411	13.32411	13.32411	13.32411	13.32411	13.32411	13.32411	13.32411	13.32411	13.32411	13.32411	13.32411	13.32411	13.32411	13.32411	13.32411	13.32411	13.32411	13.32411	13.32411	13.32411	13.32411	13.32411
28.96	13.32411	13.32411	13.32411	13.32411	13.32411	13.32411	13.32411	13.32411	13.32411	13.32411	13.32411	13.32411	13.32411	13.32411	13.32411	13.32411	13.32411	13.32411	13.32411	13.32411	13.32411	13.32411	13.32411	13.32411	13.32411	13.32411	13.32411	13.32411	13.32411	13.32411	13.32411	13.32411	13.32411	13.32411	13.32411	13.32411	13.32411	13.32411	13.32411	13.32411	13.32411	13.32411	13.32411	13.32411	13.32411	13.32411	13.32411	13.32411	13.32411
29.06	13.32411	13.32411	13.32411	13.32411	13.32411	13.32411	13.32411	13.32411	13.32411	13.32411	13.32411	13.32411	13.32411	13.32411	13.32411	13.32411	13.32411	13.32411	13.32411	13.32411	13.32411	13.32411	13.32411	13.32411	13.32411	13.32411	13.32411	13.32411	13.32411	13.32411	13.32411	13.32411	13.32411	13.32411	13.32411	13.32411	13.32411	13.32411	13.32411	13.32411	13.32411	13.32411	13.32411	13.32411	13.32411	13.32411	13.32411	13.32411	13.32411
29.16	13.32411	13.32411	13.32411	13.32411	13.32411	13.32411	13.32411	13.32411	13.32411	13.32411	13.32411	13.32411	13.32411	13.32411	13.32411	13.32411	13.32411	13.32411	13.32411	13.32411	13.32411	13.32411	13.32411	13.32411	13.32411	13.32411	13.32411	13.32411	13.32411	13.32411	13.32411	13.32411	13.32411	13.32411	13.32411	13.32411	13.32411	13.32411	13.32411	13.32411	13.32411	13.32411	13.32411	13.32411	13.32411	13.32411	13.32411	13.32411	13.32411
29.26	13.32411	13.32411	13.32411	13.32411	13.32411	13.32411	13.32411	13.32411	13.32411	13.32411	13.32411	13.32411	13.32411	13.32411	13.32411	13.32411	13.32411	13.32411	13.32411	13.32411	13.32411	13.32411	13.32411	13.32411	13.32411	13.32411	13.32411	13.32411	13.32411	13.32411	13.32411	13.32411	13.32411	13.32411	13.32411	13.32411	13.32411	13.32411	13.32411	13.32411	13.32411	13.32411	13.32411	13.32411	13.32411	13.32411	13.32411	13.32411	13.32411
29.36	13.32411	13.32411	13.32411	13.32411	13.32411	13.32411	13.32411	13.32411	13.32411	13.32411	13.32411	13.32411	13.32411	13.32411	13.32411	13.32411	13.32411	13.32411	13.32411	13.32411	13.32411	13.32411	13.32411	13.32411	13.32411	13.32411	13.32411	13.32411	13.32411	13.32411	13.32411	13.32411	13.32411	13.32411	13.32411	13.32411	13.32411	13.32411	13.32411	13.32411	13.32411	13.32411	13.32411	13.32411	13.32411	13.32411	13.32411	13.32411	13.32411
29.46	13.32411	13.32411	13.32411	13.32411	13.32411	13.32411	13.32411	13.32411	13.32411	13.32411	13.32411	13.32411	13.32411	13.32411	13.32411	13.32411	13.32411	13.32411	13.32411	13.32411	13.32411	13.32411	13.32411	13.32411	13.32411	13.32411	13.32411	13.32411	13.32411	13.32411	13.32411	13.32411	13.32411	13.32411	13.32411	13.32411	13.32411	13.32411	13.32411	13.32411	13.32411	13.32411	13.32411	13.32411	13.32411	13.32411	13.32411	13.32411	13.32411
29.56	13.32411	13.32411	13.32411	13.32411	13.32411	13.32411	13.32411	13.32411	13.32411	13.32411	13.32411	13.32411	13.32411	13.32411	13.32411	13.32411	13.32411	13.32411	13.32411	13.32411	13.32411	13.32411	13.32411	13.32411	13.32411	13.32411	13.32411	13.32411	13.32411	13.32411	13.32411	13.32411	13.32411	13.32411	13.32411	13.32411	13.32411	13.32411	13.32411	13.32411	13.32411	13.32411	13.32411	13.32411	13.32411	13.32411	13.32411	13.32411	13.32411
29.66	13.32411	13.32411	13.32411	13.32411	13.32411	13.32411	13.32411	13.32411	13.32411	13.32411	13.32411	13.32411	13.32411	13.32411	13.32411	13.32411	13.32411	13.32411	13.32411	13.32411	13.32411	13.32411	13.32411	13.32411	13.32411	13.32411	13.32411	13.32411	13.32411	13.32411	13.32411	13.32411	13.32411	13.32411	13.32411	13.32411	13.32411	13.32411	13.32411	13.32411	13.32411	13.32411	13.32411	13.32411	13.32411	13.32411	13.32411	13.32411	13.32411
29.76	13.32411	13.32411	13.32411	13.32411	13.32411	13.32411	13.32411	13.32411	13.32411	13.32411	13.32411	13.32411	13.32411	13.32411	13.32411	13.32411	13.32411	13.32411	13.32411	13.32411	13.32411	13.32411	13.32411	13.32411	13.32411	13.32411	13.32411	13.32411	13.32411	13.32411	13.32411	13.32411	13.32411	13.32411	13.32411	13.32411	13.32411	13.32411	13.32411	13.32411	13.32411	13.32411	13.32411	13.32411	13.32411	13.32411	13.32411	13.32411	13.32411
29.86	13.32411	13.32411	13.32411	13.32411	13.32411	13.32411	13.32411	13.32411	13.32411	13.32411	13.32411	13.32411	13.32411	13.32411	13.32411	13.32411	13.32411	13.32411	13.32411	13.32411	13.32411	13.32411	13.32411	13.32411	13.32411	13.32411	13.32411	13.32411	13.32411	13.32411	13.32411	13.32411	13.32411	13.32411	13.32411	13.32411	13.32411	13.32411	13.32411	13.32411	13.32411	13.32411	13.32411	13.32411	13.32411	13.32411	13.32411	13.32411	13.32411
29.96	13.32411	13.32411	13.32411	13.32411	13.32411	13.32411	13.32411	13.32411	13.32411	13.32411	13.32411	13.32411	13.32411	13.32411	13.32411	13.32411	13.32411	13.32411	13.32411	13.32411	13.32411	13.32411	13.32411	13.32411	13.32411	13.32411	13.32411	13.32411	13.32411	13.32411	13.32411	13.32411	13.32411	13.32411	13.32411	13.32411	13.32411	13.32411	13.32411	13.32411	13.32411	13.32411	13.32411	13.32411	13.32411	13.32411	13.32411	13.32411	13.32411
30.06	13.32411	13.32411	13.32411	13.32411	13.32411	13.32411	13.32411	13.32411	13.32411	13.32411	13.32411	13.32411	13.32411	13.32411	13.32411	13.32411	13.32411	13.32411	13.32411	13.32411	13.32411	13.32411	13.32411	13.32411	13.32411	13.32411	13.32411	13.32411	13.32411	13.32411	13.32411	13.32411	13.32411	13.32411	13.32411	13.32411	13.32411	13.32411	13.32411	13.32411	13.32411	13.32411	13.32411	13.32411	13.32411	13.32411	13.32411	13.32411	13.32411
30.16	13.32411	13.32411	13.32411	13.32411	13.32411	13.32411	13.32411	13.32411	13.32411	13.32411	13.32411	13.32411	13.32411	13.32411	13.32411	13.32411	13.32411	13.32411	13.32411	13.32411	13.32411	13.32411	13.32411	13.32411	13.32411	13.32411	13.32411	13.32411	13.32411	13.32411	13.32411	13.32411	13.32411	13.32411	13.32411	13.32411	13.32411	13.32411	13.32411	13.32411	13.32411	13.32411	13.32411	13.32411	13.32411	13.32411	13.32411	13.32411	13.32411
30.26	13.32411	13.32411	13.32411	13.32411	13.32411	13.32411	13.32411	13.32411	13.32411	13.32411	13.32411	13.32411	13.32411	13.32411	13.32411	13.32411	13.32411	13.32411	13.32411	13.32411	13.32411	13.32411	13.32411	13.32411	13.32411	13.32411	13.32411	13.32411	13.32411	13.32411	13.32411	13.32411	13.32411	13.32411	13.32411	13.32411	13.32411	13.32411	13.32411	13.32411	13.32411	13.32411	13.32411	13.32411	13.32411	13.32411	13.32411	13.32411	13.32411
30.36	13.32411	13.32411	13.32411	13.32411	13.32411	13.32411	13.32411	13.32411	13.32411	13.32411	13.32411	13.32411	13.32411	13.32411	13.32411	13.32411	13.32411	13.32411	13.32411	13.32411	13.32411	13.32411	13.32411	13.32411	13.32411	13.32411	13.32411	13.32411	13.32411	13.32411	13.32411	13.32411	13.32411	13.32411	13.32411	13.32411	13.32411	13.32411	13.32411	13.32411	13.32411	13.32411	13.32411	13.32411	13.32411	13.32411	13.32411	13.32411	13.32411
30.46	13.32411	13.32411	13.32411	13.32411	13.32411	13.32411	13.32411	13.32411	13.32411	13.32411	13.32411	13.32411	13.32411	13.32411	13.32411	13.32411	13.32411	13.32411	13.32411	13.32411	13.32411	13.32411	13.32411	13.32411	13.32411	13.32411	13.32411	13.32411	13.32411	13.32411	13.32411	13.32411	13.32411	13.32411	13.32411	13.32411	13.32411	13.32411	13.32411	13.32411	13.32411	13.32411	13.32411	13.32411	13.32411	13.32411	13.32411	13.32411	13.32411
30.56	13.32411	13.32411	13.32411	13.32411	13.32411	13.32411	13.32411	13.32411	13.32411	13.32411	13.32411	13.32411	13.32411	13.32411	13.32411	13.32411	13.32411	13.32411	13.32411	13.32411	13.32411	13.32411	13.32411	13.32411	13.32411	13.32411	13.32411	13.32411	13.32411	13.32411	13.32411	13.32411	13.32411	13.32411	13.32411	13.32411	13.32411	13.32411	13.32411	13.32411	13.32411	13.32411	13.32411	13.32411	13.32411	13.32411	13.32411	13.32411	13.32411
30.66	13.32411	13.32411	13.32411	13.32411	13.32411	13.32411	13.32411	13.32411	13.32411	13.32411	13.32411	13.32411	13.32411	13.32411	13.32411	13.32411	13.32411	13.32411	13.32411	13.32411	13.32411	13.32411	13.32411	13.32411	13.32411	13.32411	13.32411	13.32411	13.32411	13.32411	13.32411	13.32411	13.32411	13.32411	13.32411	13.32411	13.32411	13.32411	13.32411	13.32411	13.32411	13.32411	13.32411	13.32411	13.32411	13.32411	13.32411	13.32411	13.32411
30.76	13.32411	13.32411	13.32411	13.32411	13.32411	13.32411	13.32411	13.32411	13.32411	13.32411	13.32411	13.32411	13.32411	13.32411	13.32411	13.32411	13.32411	13.32411	13.32411	13.32411	13.32411	13.32411	13.32411	13.32411	13.32411	13.32411	13.32411	13.32411	13.32411	13.32411	13.32411	13.32411	13.32411	13.32411	13.32411	13.32411	13.32411	13.32411	13.32411	13.32411	13.32411	13.32411	13.32411	13.32411	13.32411	13.32411	13.32411	13.32411	13.32411
30.86	13.32411	13.32411	13.32411	13.32411	13.32411	13.32411	13.32411	13.32411	13.32411	13.32411	13.32411	13.32411	13.32411	13.32411	13.32411	13.32411	13.32411	13.32411	13.32411	13.32411	13.32411	13.32411	13.32411	13.32411	13.32411	13.32411	13.32411	13.32411	13.32411	13.32411	13.32411	13.32411	13.32411	13.32411	13.32411	13.32411	13.32411	13.32411	13.32411	13.32411	13.32411	13.32411	13.32411	13.32411	13.32411	13.32411	13.32411	13.32411	13.32411
30.96	13.32411	13.32411	13.32411	13.32411	13.32411	13.32411	13.32411	13.32411	13.32411	13.32411	13.32411	13.32411	13.32411	13.32411	13.32411	13.32411	13.32411	13.32411	13.32411	13.32411	13.32411	13.32411	13.32411	13.32411	13.32411	13.32411	13.32411	13.32411	13.32411	13.32411	13.32411	13.32411	13.32411	13.32411	13.32411	13.32411	13.32411	13.32411	13.32411	13.32411	13.32411	13.32411	13.32411	13.32411	13.32411	13.32411	13.32411	13.32411	13.32411
31.06	13.32411	13.32411	13.32411	13.32411	13.32411	13.32411	13.32411	13.32411	13.32411	13.32411	13.32411	13.32411	13.32411	13.32411	13.32411	13.32411	13.32411	13.32411	13.32411	13.32411	13.32411	13.32411	13.32411	13.32411	13.32411	13.32411	13.32411	13.32411	13.32411	13.32411	13.32411	13.32411	13.32411	13.32411	13.32411	13.32411	13.32411	13.32411	13.32411	13.32411	13.32411	13.32411	13.32411	13.32411	13.32411	13.32411	13.32411	13.32411	13.32411
31.16	13.32411	13.32411	13.32411	13.32411	13.32411	13.32411	13.32411	13.32411	13.32411	13.32411	13.32411	13.32411	13.32411	13.32411	13.32411	13.32411	13.32411	13.32411	13.32411	13.32411	13.32411	13.32411	13.32411	13.32411	13.32411	13.32411	13.32411	13.32411	13.32411	13.32411	13.32411	13.32411	13.32411	13.32411	13.32411	13.32411	13.32411	13.32411	13.32411	13.32411	13.32411	13.32411	13.32411	13.32411	13.32411	13.32411	13.32411	13.32411	13.32411
31.26	13.32411	13.32411	13.32411	13.32411	13.32411	13.32411	13.32411	13.32411	13.32411	13.32411	13.32411	13.32411	13.32411	13.32411	13.32411	13.32411	13.32411	13.32411	13.32411	13.32411	13.32411	13.32411	13.32411	13.32411	13.32411	13.32411	13.32411	13.32411	13.32411	13.32411	13.32411	13.32411	13.32411	13.32411	13.32411	13.32411	13.32411	13.32411	13.32411	13.32411	13.32411	13.32411	13.32411	13.32411	13.32411	13.32411	13.32411	13.32411	13.32411
31.36	13.32411	13.32411	13.32411	13.32411	13.32411	13.32411	13.32411	13.32411	13.32411	13.32411	13.32411	13.32411	13.32411	13.32411	13.32411	13.32411	13.32411	13.32411	13.32411	13.32411	13.32411	13.32411	13.32411	13.32411	13.32411	13.32411	13.32411	13.32411	13.32411	13.32411	13.32411	13.32411	13.32411	13.32411	13.32411	13.32411	13.32411	13.32411	13.32411	13.32411	13.32411	13.32411	13.32411	13.32411	13.32411	13.32411	13.32411	13.32411	13.32411
31.46	13.32411	13.32411	13.32411	13.32411	13.32411	13.32411	13.32411	13.32411	13.32411	13.32411	13.32411	13.32411	13.32411	13.32411	13.32411	13.32411	13.32411	13.32411	13.32411	13.32411	13.32411	13.32411	13.32411	13.32411	13.32411	13.32411	13.32411	13.32411	13.32411	13.32411	13.32411	13.32411	13.32411	13.32411	13.32411	13.32411	13.32411	13.32411	13.32411	13.32411	13.32411	13.32411	13.32411	13.32411	13.32411	13.32411	13.32411	13.32411	13.32411
31.56	13.32411	13.32411	13.32411	13.32411	13.32411	13.32411	13.32411	13.32411	13.32411	13.32411	13.32411	13.32411	13.32411	13.32411	13.32411	13.32411	13.32411	13.32411	13.32411	13.32411	13.32411	13.32411	13.32411	13.32411	13.32411	13.32411	13.32411	13.32411	13.32411	13.32411	13.32411	13.32411	13.32411	13.32411	13.32411	13.32411	13.32411	13.32411	13.32411	13.32411	13.32411	13.32411	13.32411	13.32411	13.32411	13.32411	13.32411	13.32411	13.32411
31.66	13.32411	13.32411	13.32411	13.32411	13.32411	13.32411	13.32411	13.32411	13.32411	13.32411	13.32411	13.32411	13.32411	13.32411	13.32411	13.32411	13.32411	13.32411	13.32411	13.32411	13.32411	13.32411	13.32411	13.32411	13.32411	13.32411	13.32411	13.32411	13.32411	13.32411	13.32411	13.32411	13.32411	13.32411	13.32411	13.32411	13.32411	13.32411	13.32411	13.32411	13.32411	13.32411	13.32411	13.32411	13.32411	13.32411	13.32411	13.32411	13.32411
31.76	13.32411	13.32411	13.32411	13.32411	13.32411	13.32411	13.32411	13.32411	13.32411	13.32411	13.32411	13.32411	13.32411	13.32411	13.32411	13.32411	13.32411	13.32411	13.32411	13.32411	13.32411	13.32411	13.32411	13.32411	13.32411	13.32411	13.32411	13.32411	13.32411	13.32411	13.32411	13.32411	13.32411	13.32411	13.32411	13.32411	13.32411	13.32411	13.32411	13.32411	13.32411	13.32411	13.32411	13.32411	13.32411	13.32411	13.32411	13.32411	13.32411
31.86	13.32411	13.32411	13.32411	13.32411	13.32411	13.32411	13.32411	13.32411	13.32411	13.32411	13.32411	13.32411	13.32411	13.32411	13.32411	13.32411	13.32411	13.32411	13.32411	13.32411	13.32411	13.32411	13.32411	13.32411	13.32411	13.32411	13.32411	13.32411	13.32411	13.32411	13.32411	13.32411	13.32411	13.32411	13.32411	13.32411	13.32411	13.32411	13.32411	13.32411	13.32411	13.32411	13.32411	13.32411	13.32411	13.32411	13.32411	13.32411	13.32411
31.96	13.32411	13.32411	13.32411	13.32411	13.32411	13.32411	13.32411	13.32411	13.32411	13.32411	13.32411	13.32411	13.32411	13.32411	13.32411	13.32411	13.32411	13.32411	13.32411	13.32411	13.32411	13.32411	13.32411	13.32411	13.32411	13.32411	13.32411	13.32411	13.32411	13.32411	13.32411	13.32411	13.32411	13.32411	13.32411	13.32411	13.32411	13.32411	13.32411	13.32411	13.32411	13.32411	13.32411	13.32411	13.32411	13.32411	13.32411	13.32411	13.32411
32.06	13.32411	13.32411	13.32411	13.32411	13.32411	13.32411	13.32411	13.32411	13.32411	13.32411	13.32411	13.32411	13.32411	13.32411	13.32411	13.32411	13.32411	13.32411	13.32411	13.32411	13.32411	13.32411	13.32411	13.32411	13.32411	13.32411	13.32411	13.32411	13.32411	13.32411	13.32411	13.32411	13.32411	13.32411	13.32411	13.32411	13.32411	13.32411	13.32411	13.32411	13.32411	13.32411	13.32411	13.32411	13.32411	13.32411	13.32411	13.32411	13.32411
32.16	13.32411	13.32411	13.32411	13.32411	13.32411	13.32411	13.32411	13.32411	13.32411	13.32411	13.32411	13.32411	13.32411	13.32411	13.32411	13.32411	13.32411	13.32411	13.32411	13.32411	13.32411	13.32411	13.32411	13.32411	13.32411	13.32411	13.32411	13.32411	13.32411	13.32411	13.32411	13.32411	13.32411	13.32411	13.32411	13.32411	13.32411	13.32411	13.32411	13.32411	13.32411	13.32411	13.32411	13.32411	13.32411	13.32411	13.32411	13.32411	13.32411
32.26	13.32411	13.32411	13.32411	13.32411	13.32411	13.32411	13.32411	13.32411	13.32411	13.32411	13.32411	13.32411	13.32411	13.32411	13.32411	13.32411	13.32411	13.32411	13.32411	13.32411	13.32411	13.32411	13.32411	13.32411	13.32411	13.32411	13.32411	13.32411	13.32411	13.32411	13.32411	13.32411	13.32411	13.32411	13.32411	13.32411	13.32411	13.32411	13.32411	13.32411	13.32411	13.32411	13.32411	13.32411	13.32411	13.32411	13.32411	13.32411	13.32411
32.36	13.32411	13.32411	13.32411	13.32411	13.32411	13.32411	13.32411	13.32411	13.32411	13.32411	13.32411	13.32411	13.32411	13.32411	13.32411	13.32411	13.32411	13.32411	13.32411	13.32411	13.32411	13.32411	13.32411	13.32411	13.32411	13.32411	13.32411	13.32411	13.32411	13.32411	13.32411	13.32411	13.32411	13.32411	13.32411	13.32411	13.32411	13.32411	13.32411	13.32411	13.32411	13.32411	13.32411	13.32411	13.32411	13.32411	13.32411	13.32411	13.32411
32.46	13.32411	13.32411	13.32411	13.32411	13.32411	13.32411	13.32411	13.32411	13.32411	13.32411	13.32411	13.32411	13.32411	13.32411	13.32411	13.32411	13.32411	13.32411	13.32411	13.32411	13.32411	13.32411	13.32411	13.32411	13.32411	13.32411	13.32411	13.32411	13.32411	13.32411	13.32411	13.32411	13.32411	13.32411	13.32411	13.32411	13.32411	13.32411	13.32411	13.32411	13.32411	13.32411	13.32411	13.32411	13.32411	13.32411	13.32411	13.32411	13.32411
32.56	13.32411	13.32411	13.32411	13.32411	13.32411	13.32411	13.32411	13.32411	13.32411	13.32411	13.32411	13.32411	13.32411	13.32411	13.32411	13.32411	13.32411	13.32411	13.32411	13.32411	13.32411	13.32411	13.32411	13.32411	13.32411	13.32411	13.32411	13.32411	13.32411	13.32411	13.32411	13.32411	13.32411	13.32411	13.32411	13.32411	13.32411	13.32411	13.32411	13.32411	13.32411	13.32411	13.32411	13.32411	13.32411	13.32411	13.32411	13.32411	13.32411
32.66	13.32411	13.32411	13.32411	13.32411	13.32411	13.32411	13.32411	13.32411	13.32411	13.32411	13.32411	13.32411	13.32411	13.32411	13.32411	13.32411	13.32411	13.32411	13.32411	13.32411	13.32411	13.32411	13.32411	13.32411	13.32411	13.32411	13.32411	13.32411	13.32411	13.32411	13.32411	13.32411	13.32411	13.32411	13.32411	13.32411	13.32411	13.32411	13.32411	13.32411	13.32411	13.32411	13.32411	13.32411	13.32411	13.32411	13.32411	13.32411	13.32411
32.76	13.32411	13.32411	13.32411	13.32411	13.32411	13.32411	13.32411	13.32411	13.32411	13.32411	13.32411	13.32411	13.32411	13.32411	13.32411	13.32411	13.32411	13.32411	13.32411	13.32411	13.32411	13.32411	13.32411	13.32411	13.32411	13.32411	13.32411	13.32411	13.32411	13.32411	13.32411	13.32411	13.32411	13.32411	13.32411	13.32411	13.32411	13.32411	13.32411	13.32411	13.32411	13.32411	13.32411	13.32411	13.32411	13.32411	13.32411	13.32411	13.32411
32.86	13.32411	13.32411	13.32411	13.32411	13.32411	13.32411	13.32411	13.32411	13.32411	13.32411	13.32411	13.32411	13.32411	13.32411	13.32411	13.32411	13.32411	13.32411	13.32411	13.32411	13.32411	13.32411	13.32411	13.32411	13.32411	13.32411	13.32411	13.32411	13.32411	13.32411	13.32411	13.32411	13.32411	13.32411	13.32411	13.32411	13.32411	13.32411	13.32411	13.32411	13.32411	13.32411	13.32411	13.32411	13.32411	13.32411	13.32411	13.32411	13.32411
32.96	13.32411	13.32411	13.32411	13.32411	13.32411	13.32411	13.32411	13.32411	13.32411	13.32411	13.32411	13.32411	13.32411	13.32411	13.32411	13.32411	13.32411	13.32411	13.32411	13.32411	13.32411	13.32411	13.32411	13.32411	13.32411	13.32411	13.32411	13.32411	13.32411	13.32411	13.32411	13.32411	13.32411	13.32411	13.32411	13.32411	13.32411	13.32411	13.32411	13.32411	13.32411	13.32411	13.32411	13.32411	13.32411	13.32411	13.32411	13.32411	13.32411
33.06	13.32411	13.32411	13.32411	13.32411	13.32411	13.32411	13.32411	13.32411	13.32411	13.32411	13.32411	13.32411	13.32411	13.32411	13.32411	13.32411	13.32411	13.32411	13.32411	13.32411	13.32411	13.32411	13.32411	13.32411	13.32411	13.32411	13.32411	13.32411	13.32411	13.32411	13.32411	13.32411	13.32411	13.32411	13.32411	13.32411	13.32411	13.32411	13.32411	13.32411	13.32411	13.32411	13.32411	13.32411	13.32411	13.32411	13.32411	13.32411	13.32411
33.16	13.32411	13.32411	13.32411	13.32411	13.32411	13.32411	13.32411	13.32411	13.32411	13.32411	13.32411	13.32411	13.32411	13.32411	13.32411	13.32411	13.32411	13.32411	13.32411	13.32411	13.32411	13.32411	13.32411	13.32411	13.32411	13.32411	13.32411	13.32411	13.32411	13.32411	13.32411	13.32411	13.32411	13.32411	13.32411	13.32411	13.32411	13.32411	13.32411	13.32411	13.32411	13.32411	13.32411	13.32411	13.32411	13.32411	13.32411	13.32411	13.32411
33.26	13.32411	13.32411	13.32411	13.32411	13.32411	13.32411	13.32411	13.32411	13.32411	13.32411	13.32411	13.32411	13.32411	13.32411	13.32411	13.32411	13.32411	13.32411	13.32411	13.32411	13.32411	13.32411	13.32411	13.32411	13.32411	13.32411	13.32411	13.32411	13.32411	13.32411	13.32411	13.32411	13.32411	13.32411	13.32411	13.32411	13.32411	13.32411	13.32411	13.32411	13.32411	13.32411	13.32411	13.32411	13.32411	13.32411	13.32411	13.32411	13.32411
33.36	13.32411	13.32411	13.32411	13.32411	13.32411	13.32411	13.32411	13.32411	13.32411	13.32411	13.32411	13.32411	13.32411	13.32411	13.32411	13.32411	13.32411	13.32411	13.32411	13.32411	13.32411	13.32411	13.32411	13.32411	13.32411	13.32411	13.32411	13.32411	13.32411	13.32411	13.32411	13.32411	13.32411	13.32411	13.32411	13.32411	13.32411	13.32411	13.32411	13.32411	13.32411	13.32411	13.32411	13.32411	13.32411	13.32411	13.32411	13.32411	13.32411
33.46	13.32411	13.32411	13.32411	13.32411	13.32411	13.32411	13.32411	13.32411	13.32411	13.32411	13.32411	13.32411	13.32411	13.32411	13.32411	13.32411	13.32411	13.32411	13.32411	13.32411	13.32411	13.32411	13.32411	13.32411	13.32411	13.32411	13.32411	13.32411	13.32411	13.32411	13.32411	13.32411	13.32411	13.32411	13.32411	13.32411	13.32411	13.32411	13.32411	13.32411	13.32411	13.32411	13.32411	13.32411	13.32411	13.32411	13.32411	13.32411	13.32411
33.56	13.32411	13.32411	13.32411	13.32411	13.32411	13.32411	13.32411	13.32411	13.32411	13.32411	13.32411	13.32411	13.32411	13.32411	13.32411	13.32411	13.32411	13.32411	13.32411	13.32411	13.32411	13.32411	13.32411	13.32411	13.32411	13.32411	13.32411	13.32411	13.32411	13.32411	13.32411	13.32411	13.32411	13.32411	13.32411	13.32411	13.32411	13.32411	13.32411	13.32411	13.32411	13.32411	13.32411	13.32411	13.32411	13.32411	13.32411	13.32411	13.32411
33.66	13.32411	13.32411	13.32411	13.32411	13.32411	13.32411	13.32411	13.32411	13.32411	13.32411	13.32411	13.32411	13.32411	13.32411	13.32411	13.32411	13.32411	13.32411	13.32411	13.32411	13.32411	13.32411	13.32411	13.32411	13.32411	13.32411	13.32411	13.32411	13.32411	13.32411	13.32411	13.32411	13.32411	13.32411	13.32411	13.32411	13.32411	13.32411	13.32411	13.32411	13.32411	13.32411	13.32411	13.32411	13.32411	13.32411	13.32411	13.32411	13.32411
33.76	13.32411	13.32411	13.32411	13.32411	13.32411	13.32411	13.32411	13.32411	13.32411	13.32411	13.32411	13.32411	13.32411	13.32411	13.32411	13.32411	13.32411	13.32411	13.32411	13.32411	13.32411	13.32411	13.32411	13.32411	13.32411	13.32411	13.32411	13.32411	13.32411	13.32411	13.32411	13.32411	13.32411	13.32411	13.32411	13.32411	13.32411	13.32411	13.32411	13.32411	13.32411	13.32411	13.32411	13.32411	13.32411	13.32411	13.32411	13.32411	13.32411
33.86	13.32411	13.32411	13.32411	13.32411	13.32411	13.32411	13.32411	13.32411	13.32411	13.32411	13.32411	13.32411	13.32411	13.32411	13.32411	13.32411	13.32411	13.32411	13.32411	13.32411	13.32411	13.32411	13.32411	13.32411	13.32411	13.32411	13.32411	13.32411	13.32411	13.32411	13.32411	13.32411	13.32411	13.32411	13.32411	13.32411	13.32411	13.32411	13.32411	13.32411	13.32411	13.32411	13.32411	13.32411	13.32411	13.32411	13.32411	13.32411	13.32411
33.96	13.32411	13.32411	13.32411	13.32411	13.32411	13.32411	13.32411	13.32411	13.32411	13.32411	13.32411	13.32411	13.32411	13.32411	13.32411	13.32411	13.32411	13.32411	13.32411	13.32411	13.32411	13.32411	13.32411	13.32411	13.32411	13.32411	13.32411	13.32411	13.32411	13.32411	13.32411	13.32411	13.32411	13.32411	13.32411	13.32411	13.32411	13.32411	13.32411	13.32411	13.32411	13.32411	13.32411	13.32411	13.32411	13.32411	13.32411	13.32411	13.32411
34.06	13.32411	13.32411	13.32411	13.32411	13.32411	13.32411	13.32411	13.32411	13.32411	13.32411	13.32411	13.32411	13.32411	13.32411	13.32411	13.32411	13.32411	13.32411	13.32411	13.32411	13.32411	13.32411	13.32411	13.32411	13.32411	13.32411	13.32411	13.32411	13.32411	13.32411	13.32411	13.32411	13.32411	13.32411	13.32411	13.32411	13.32411	13.32411	13.32411	13.32411	13.32411	13.32411	13.32411	13.32411	13.32411	13.32411	13.32411	13.32411	13.32411
34.16	13.32411	13.32411	13.32411	13.32411	13.32411	13.32411	13.32411	13.32411	13.32411	13.32411	13.32411	13.32411	13.32411	13.32411	13.32411	13.32411	13.32411	13.32411	13.32411	13.32411	13.32411	13.32411	13.32411	13.32411	13.32411	13.32411	13.32411	13.32411	13.32411	13.32411	13.32411	13.32411	13.32411	13.32411	13.32411	13.32411	13.32411	13.32411	13.32411	13.32411	13.32411	13.32411	13.32411	13.32411	13.32411	13.32411	13.32411	13.32411	13.32411
34.26	13.32411	13.32411	13.32411	13.32411	13.32411	13.32411	13.32411	13.32411	13.32411	13.32411	13.32411	13.32411	13.32411	13.32411	13.32411	13.32411	13.32411	13.32411	13.32411	13.32411	13.32411	13.32411	13.32411	13.32411	13.32411	13.32411	13.32411	13.32411	13.32411	13.32411	13.32411	13.32411	13.32411	13.32411	13.32411	13.32411	13.32411	13.32411	13.32411	13.32411	13.32411	13.32411	13.32411	13.32411	13.32411	13.32411	13.32411	13.32411	13.32411
34.36	13.32411	13.32411	13.32411	13.32411	13.32411	13.32411	13.32411	13.32411	13.32411	13.32411	13.32411	13.32411	13.32411	13.32411	13.32411	13.32411	13.32411	13.32411	13.32411	13.32411	13.32411	13.32411	13.32411	13.32411	13.32411	13.32411	13.32411	13.32411	13.32411	13.32411	13.32411	13.32411	13.32411	13.32411	13.32411	13.32411	13.32411	13.32411	13.32411	13.32411	13.32411	13.32411	13.32411	13.32411	13.32411	13.32411	13.32411	13.32411	13.32411
34.46	13.32411	13.32411	13.32411	13.32411	13.32411	13.32411	13.32411	13.32411	13.32411	13.32411	13.32411	13.32411	13.32411	13.32411	13.32411	13.32411	13.32411	13.32411	13.32411	13.32411	13.32411	13.32411	13.32411	13.32411	13.32411	13.32411	13.32411	13.32411	13.32411	13.32411	13.32411	13.32411	13.32411	13.32411	13.32411	13.32411	13.32411	13.32411	13.32411	13.32411	13.32411	13.32411	13.32411	13.32411	13.32411	13.32411	13.32411	13.32411	13.32411
34.56	13.32411	13.32411	13.32411	13.32411	13.32411	13.32411	13.32411	13.32411	13.32411	13.32411	13.32411	13.32411	13.32411	13.32411	13.32411	13.32411	13.32411	13.32411	13.32411	13.32411	13.32411	13.32411	13.32411	13.32411	13.32411	13.32411	13.32411	13.32411	13.32411	13.32411	13.32411	13.32411	13.32411	13.32411	13.32411	13.32411	13.32411	13.32411	13.32411	13.32411	13.32411	13.32411	13.32411	13.32411	13.32411	13.32411	13.32411	13.32411	13.32411
34.66	13.32411	13.32411	13.32411	13.32411	13.32411	13.32411	13.32411	13.32411	13.32411	13.32411	13.32411	13.32411	13.32411	13.32411	13.32411	13.32411	13.32411	13.32411	13.32411	13.32411	13.32411	13.32411	13.32411	13.32411	13.32411	13.32411	13.32411	13.32411	13.32411	13.32411	13.32411	13.32411	13.32411	13.32411	13.32411	13.32411	13.32411	13.32411	13.32411	13.32411	13.32411	13.32411	13.32411	13.32411	13.32411	13.32411	13.32411	13.32411	13.32411
34.76	13.32411	13.32411	13.32411	13.32411	13.32411	13.32411	13.32411	13.32411	13.32411	13.32411	13.32411	13.32411	13.32411	13.32411	13.32411	13.32411	13.32411	13.32411	13.32411	13.32411	13.32411	13.32411	13.32411	13.32411	13.32411	13.32411	13.32411	13.32411	13.32411	13.32411	13.32411	13.32411	13.32411	13.32411	13.32411	13.32411	13.32411	13.32411	13.32411	13.32411	13.32411	13.32411	13.32411	13.32411	13.32411	13.32411	13.32411	13.32411	13.32411
34.86	13.32411	13.32411	13.32411	13.32411	13.32411	13.32411	13.32411	13.32411	13.32411	13.32411	13.32411	13.32411	13.32411	13.32411	13.32411	13.32411	13.32411	13.32411	13.32411	13.32411	13.32411	13.32411	13.32411	13.32411	13.32411	13.32411	13.32411	13.32411	13.32411	13.32411	13.32411	13.32411	13.32411	13.32411	13.32411	13.32411	13.32411	13.32411	13.32411	13.32411	13.32411	13.32411	13.32411	13.32411	13.32411	13.32411	13.32411	13.32411	13.32411
34.96	13.32411	13.32411	13.32411	13.32411	13.32411	13.32411	13.32411	13.32411	13.32411	13.32411	13.32411	13.32411	13.32411	13.32411	13.32411	13.32411	13.32411	13.32411	13.32411	13.32411	13.32411	13.32411	13.32411	13.32411	13.32411	13.32411	13.32411	13.32411	13.32411	13.32411	13.32411	13.32411	13.32411	13.32411	13.32411	13.32411	13.32411	13.32411	13.32411	13.32411	13.32411	13.32411	13.32411	13.32411	13.32411	13.32411	13.32411	13.32411	13.32411
35.06	13.32411	13.32411	13.32411	13.32411	13.32411	13.32411	13.32411	13.32411	13.32411	13.32411	13.32411	13.32411	13.32411	13.32411	13.32411	13.32411	13.32411	13.32411	13.32411	13.32411	13.32411	13.32411	13.32411	13.32411	13.32411	13.32411	13.32411	13.32411	13.32411	13.32411	13.32411	13.32411	13.32411	13.32411	13.32411	13.32411	13.32411	13.32411	13.32411	13.32411	13.32411	13.32411	13.32411	13.32411	13.32411	13.32411	13.32411	13.32411	13.32411
35.16	13.32411	13.32411	13.32411	13.32411	13.32411	13.32411	13.32411	13.32411	13.32411	13.32411	13.32411	13.32411	13.32411	13.32411	13.32411	13.32411	13.32411	13.32411	13.32411	13.32411	13.32411	13.32411	13.32411	13.32411	13.32411	13.32411	13.32411	13.32411	13.32411	13.32411	13.32411	13.32411	13.32411	13.32411	13.32411	13.32411	13.32411	13.32411	13.32411	13.32411	13.32411	13.32411	13.32411	13.32411	13.32411	13.32411	13.32411	13.32411	13.32411
35.26	13.32411	13.32411	13.32411	13.32411	13.32411	13.32411	13.32411	13.32411	13.32411	13.32411	13.32411	13.32411	13.32411	13.32411	13.32411	13.32411	13.32411	13.32411	13.32411	13.32411	13.32411	13.32411	13.32411	13.32411	13.32411	13.32411	13.32411	13.32411	13.32411	13.32411	13.32411	13.32411	13.32411	13.32411	13.32411	13.32411	13.32411	13.32411	13.32411	13.32411	13.32411	13.32411	13.32411	13.32411	13.32411	13.32411	13.32411	13.32411	13.32411
35.36	13.32411	13.32411	13.32411	13.32411	13.32411	13.32411	13.32411	13.32411	13.32411	13.32411	13.32411	13.32411	13.32411	13.32411	13.32411	13.32411	13.32411	13.32411	13.32411	13.32411	13.32411	13.32411	13.32411	13.32411	13.32411	13.32411	13.32411	13.32411	13.32411	13.32411	13.32411	13.32411	13.32411	13.32411	13.32411	13.32411	13.32411	13.32411	13.32411	13.32411	13.32411	13.32411	13.32411	13.32411	13.32411	13.32411	13.32411	13.32411	13.32411
35.46	13.32411	13.32411	13.32411	13.32411	13.32411	13.32411	13.32411	13.32411	13.32411	13.32411	13.32411	13.32411	13.32411	13.32411	13.32411	13.32411	13.32411	13.32411	13.32411	13.32411	13.32411	13.32411	13.32411	13.32411	13.32411	13.32411	13.32411	13.32411	13.32411	13.32411	13.32411	13.32411	13.32411	13.32411	13.32411	13.32411	13.32411	13.32411	13.32411	13.32411	13.32411	13.32411	13.32411	13.32411	13.32411	13.32411	13.32411	13.32411	13.32411
35.56	13.32411	13.32411	13.32411	13.32411	13.32411	13.32411	13.32411	13.32411	13.32411	13.32411	13.32411	13.32411	13.32411	13.32411	13.32411	13.32411	13.32411	13.32411	13.32411	13.32411	13.32411	13.32411	13.32411	13.32411	13.32411	13.32411	13.32411	13.32411	13.32411	13.32411	13.32411	13.32411	13.32411	13.32411	13.32411	13.32411	13.32411	13.32411	13.32411	13.32411	13.32411	13.32411	13.32411	13.32411	13.32411	13.32411	13.32411	13.32411	13.32411
35.66	13.32411	13.32411	13.32411	13.32411	13.32411	13.32411	13.32411	13.32411	13.32411	13.32411	13.32411	13.32411	13.32411	13.32411	13.32411	13.32411	13.32411	13.32411	13.32411	13.32411	13.32411	13.32411	13.32411	13.32411	13.32411	13.32411	13.32411	13.32411	13.32411	13.32411	13.32411	13.32411	13.32411	13.32411	13.32411	13.32411	13.32411	13.32411	13.32411	13.32411	13.32411	13.32411	13.32411	13.32411	13.32411	13.32411	13.32411	13.32411	13.32411
35.76	13.32411	13.32411	13.32411	13.32411	13.32411	13.32411	13.32411	13.32411	13.32411	13.32411	13.32411	13.32411	13.32411	13.32411	13.32411	13.32411	13.32411	13.32411	13.32411	13.32411	13.32411	13.32411	13.32411	13.32411	13.32411	13.32411	13.32411	13.32411	13.32411	13.32411	13.32411	13.32411	13.32411	13.32411	13.32411	13.32411	13.32411	13.32411	13.32411	13.32411	13.32411	13.32411	13.32411	13.32411	13.32411	13.32411	13.32411	13.32411	13.32411
35.86	13.32411	13.32411	13.32411	13.32411	13.32411	13.32411	13.32411	13.32411	13.32411	13.32411	13.32411	13.32411	13.32411	13.32411	13.32411	13.32411	13.32411	13.32411	13.32411	13.32411	13.32411	13.32411	13.32411	13.32411	13.32411	13.32411	13.32411	13.32411	13.32411	13.32411	13.32411	13.32411	13.32411	13.32411	13.32411	13.32411	13.32411	13.32411	13.32411	13.32411	13.32411	13.32411	13.32411	13.32411	13.32411	13.32411	13.32411	13.32411	13.32411
35.96	13.32411	13.32411	13.32411	13.32411	13.32411	13.32411	13.32411	13.32411	13.32411	13.32411	13.32411	13.32411	13.32411	13.32411	13.32411	13.32411	13.32411	13.32411	13.32411	13.32411	13.32411	13.32411	13.32411	13.32411	13.32411	13.32411	13.32411	13.32411	13.32411	13.32411	13.32411	13.32411	13.32411	13.32411	13.32411	13.32411	13.32411	13.32411	13.32411	13.32411	13.32411	13.32411	13.32411	13.32411	13.32411	13.32411	13.32411	13.32411	13.32411
36.06	13.32411	13.32411	13.32411	13.32411	13.32411	13.32411	13.32411	13.32411	13.32411	13.32411	13.32411	13.32411	13.32411	13.32411	13.32411	13.32411	13.32411	13.32411	13.32411	13.32411	13.32411	13.32411	13.32411	13.32411	13.32411	13.32411	13.32411	13.32411	13.32411	13.32411	13.32411	13.32411	13.32411	13.32411	13.32411	13.32411	13.32411	13.32411	13.32411	13.32411	13.32411	13.32411	13.32411	13.32411	13.32411	13.32411	13.32411	13.32411	13.32411
36.16	13.32411	13.32411	13.32411	13.32411	13.32411	13.32411	13.32411	13.32411	13.32411	13.32411	13.32411	13.32411	13.32411	13.32411	13.32411	13.32411	13.32411	13.32411	13.32411	13.32411	13.32411	13.32411	13.32411	13.32411	13.32411	13.32411	13.32411	13.32411	13.32411	13.32411	13.32411	13.32411	13.32411	13.32411	13.32411	13.32411	13.32411	13.32411	13.32411	13.32411	13.32411	13.32411	13.32411	13.32411	13.32411	13.32411	13.32411	13.32411	13.32411
36.26	13.32411	13.32411	13.32411	13.32411	13.32411	13.32411	13.32411	13.32411	13.32411	13.32411	13.32411	13.32411	13.32411	13.32411	13.32411	13.32411	13.32411	13.32411	13.32411	13.32411	13.32411	13.32411	13.32411	13.32411	13.32411	13.32411	13.32411	13.32411	13.32411	13.32411	13.32411	13.32411	13.32411	13.32411	13.32411	13.32411	13.32411	13.32411	13.32411	13.32411	13.32411	13.32411	13.32411	13.32411	13.32411	13.32411	13.32411	13.32411	13.32411
36.36	13.32411	13.32411	13.32411	13.32411	13.32411	13.32411	13.32411	13.32411	13.32411	13.32411	13.32411	13.32411	13.32411	13.32411	13.32411	13.32411	13.32411	13.32411	13.32411	13.32411	13.32411	13.32411	13.32411	13.32411	13.32411	13.32411	13.32411	13.32411	13.32411	13.32411	13.32411	13.32411	13.32411	13.32411	13.32411	13.32411	13.32411	13.32411	13.32411	13.32411	13.32411	13.32411	13.32411	13.32411	13.32411	13.32411	13.32411	13.32411	13.32411
36.46	13.32411	13.32411	13.32411	13.32411	13.32411	13.32411	13.32411	13.32411	13.32411	13.32411	13.32411	13.32411	13.32411	13.32411	13.32411	13.32411	13.32411	13.32411	13.32411	13.32411	13.32411	13.32411	13.32411	13.32411	13.32411	13.32411	13.32411	13.32411	13.32411	13.32411	13.32411	13.32411	13.32411	13.32411	13.32411	13.32411	13.32411	13.32411	13.32411	13.32411	13.32411	13.32411	13.32411	13.32411	13.32411	13.32411	13.32411	13.32411	13.32411
36.56	13.32411	13.32411	13.32411	13.32411	13.32411	13.32411	13.32411	13.32411	13.32411	13.32411	13.32411	13.32411	13.32411	13.32411	13.32411	13.32411	13.32411	13.32411	13.32411	13.32411	13.32411	13.32411	13.32411	13.32411	13.32411	13.32411	13.32411	13.32411	13.32411	13.32411	13.32411	13.32411	13.32411	13.32411	13.32411	13.32411	13.32411	13.32411	13.32411	13.32411	13.32411	13.32411	13.32411	13.32411	13.32411	13.32411	13.32411	13.32411	13.32411
36.66	13.32411	13.32411	13.32411	13.32411	13.32411	13.32411	13.32411	13.32411	13.32411	13.32411	13.32411	13.32411	13.32411	13.32411	13.32411	13.32411	13.32411	13.32411	13.32411	13.32411	13.32411	13.32411	13.32411	13.32411	13.32411	13.32411	13.32411	13.32411	13.32411	13.32411	13.32411	13.32411	13.32411	13.32411	13.32411	13.32411	13.32411	13.32411	13.32411	13.32411	13.32411	13.32411	13.32411	13.32411	13.32411	13.32411	13.32411	13.32411	13.32411
36.76	13.32411	13.32411	13.32411	13.32411	13.32411	13.32411	13.32411	13.32411	13.32411	13.32411	13.32411	13.32411	13.32411	13.32411	13.32411	13.32411	13.32411	13.32411	13.32411	13.32411	13.32411	13.32411	13.32411	13.32411	13.32411	13.32411	13.32411	13.32411	13.32411	13.32411	13.32411	13.32411	13.32411	13.32411	13.32411	13.32411	13.32411	13.32411	13.32411	13.32411	13.32411	13.32411	13.32411	13.32411	13.32411	13.32411	13.32411	13.32411	13.32411
36.86	13.32411	13.32411	13.32411	13.32411	13.32411	13.32411	13.32411	13.32411	13.32411	13.32411	13.32411	13.32411	13.32411	13.32411	13.32411	13.32411	13.32411	13.32411	13.32411	13.32411	13.32411	13.32411	13.32411	13.32411	13.32411	13.32411	13.32411	13.32411	13.32411	13.32411	13.32411	13.32411	13.32411	13.32411	13.32411	13.32411	13.32411	13.32411	13.32411	13.32411	13.32411	13.32411	13.32411	13.32411	13.32411	13.32411	13.32411	13.32411	13.32411
36.96	13.32411	13.32411	13.32411	13.32411	13.32411	13.32411	13.32411	13.32411	13.32411	13.32411	13.32411	13.32411	13.32411	13.32411	13.32411	13.32411	13.32411	13.32411	13.32411	13.32411	13.32411	13.32411	13.32411	13.32411	13.32411	13.32411	13.32411	13.32411	13.32411	13.32411	13.32411	13.32411	13.32411	13.32411	13.32411	13.32411	13.32411	13.32411	13.32411	13.32411	13.32411	13.32411	13.32411	13.32411	13.32411	13.32411	13.32411	13.32411	13.32411
37.06	13.32411	13.32411	13.32411	13.32411	13.32411	13.32411	13.32411	13.32411	13.32411	13.32411	13.32411	13.32411	13.32411	13.32411	13.32411	13.32411	13.32411	13.32411	13.32411	13.32411	13.32411	13.32411	13.32411	13.32411	13.32411	13.32411	13.32411	13.32411	13.32411	13.32411	13.32411	13.32411	13.32411	13.32411	13.32411	13.32411	13.32411	13.32411	13.32411	13.32411	13.32411	13.32411	13.32411	13.32411	13.32411	13.32411	13.32411	13.32411	13.32411
37.16	13.32411	13.32411	13.32411	13.32411	13.32411	13.32411	13.32411	13.32411	13.32411	13.32411	13.32411	13.32411	13.32411	13.32411	13.32411	13.32411	13.32411	13.32411	13.32411	13.32411	13.32411	13.32411	13.32411	13.32411	13.32411	13.32411	13.32411	13.32411	13.32411	13.32411	13.32411	13.32411	13.32411	13.32411	13.32411	13.32411	13.32411	13.32411	13.32411	13.32411	13.32411	13.32411	13.32411	13.32411	13.32411	13.32411	13.32411	13.32411	13.32411
37.26	13.32411	13.32411	13.32411	13.32411	13.32411	13.32411	13.32411	13.32411	13.32411	13.32411	13.32411	13.32411	13.32411	13.32411	13.32411	13.32411	13.32411	13.32411	13.32411	13.32411	13.32411	13.32411	13.32411	13.32411	13.32411	13.32411	13.32411	13.32411	13.32411	13.32411	13.32411	13.32411	13.32411	13.32411	13.32411	13.32411	13.32411	13.32411	13.32411	13.32411	13.32411	13.32411	13.32411	13.32411	13.32411	13.32411	13.32411	13.32411	13.32411
37.36	13.32411	13.32411	13.32411	13.32411	13.32411	13.32411	13.32411	13.32411	13.32411	13.32411	13.32411	13.32411	13.32411	13.32411	13.32411	13.32411	13.32411	13.32411	13.32411	13.32411	13.32411	13.32411	13.32411	13.32411	13.32411	13.32411	13.32411	13.32411	13.32411	13.32411	13.32411	13.32411	13.32411	13.32411	13.32411	13.32411	13.32411	13.32411	13.32411	13.32411	13.32411	13.32411	13.32411	13.32411	13.32411	13.32411	13.32411	13.32411	13.32411
37.46	13.32411	13.32411	13.32411	13.32411	13.32411	13.32411	13.32411	13.32411	13.32411	13.32411	13.32411	13.32411	13.32411	13.32411	13.32411	13.32411	13.32411	13.32411	13.32411	13.32411	13.32411	13.32411	13.32411	13.32411	13.32411	13.32411	13.32411	13.32411	13.32411	13.32411	13.32411	13.32411	13.32411	13.32411	13.32411	13.32411	13.32411	13.32411	13.32411	13.32411	13.32411	13.32411	13.32411	13.32411	13.32411	13.32411	13.32411	13.32411	13.32411
37.56	13.32411	13.32411	13.32411	13.32411	13.32411	13.32411	13.32411	13.32411	13.32411	13.32411	13.32411	13.32411	13.32411	13.32411	13.32411	13.32411	13.32411	13.32411	13.32411	13.32411	13.32411	13.32411	13.32411	13.32411	13.32411	13.32411	13.32411	13.32411	13.32411	13.32411	13.32411	13.32411	13.32411	13.32411	13.32411	13.32411	13.32411	13.32411	13.32411	13.32411	13.32411	13.32411	13.32411	13.32411	13.32411	13.32411	13.32411	13.32411	13.32411
37.66	13.32411	13.32411	13.32411	13.32411	13.32411	13.32411	13.32411	13.32411	13.32411	13.32411	13.32411	13.32411	13.32411	13.32411	13.32411	13.32411	13.32411	13.32411	13.32411	13.32411	13.32411	13.32411	13.32411	13.32411	13.32411	13.32411	13.32411	13.32411	13.32411	13.32411	13.32411	13.32411	13.32411	13.32411	13.32411	13.32411	13.32411	13.32411	13.32411	13.32411	13.32411	13.32411	13.32411	13.32411	13.32411	13.32411	13.32411	13.32411	13.32411
37.76	13.32411	13.32411	13.32411	13.32411	13.32411	13.32411	13.32411	13.32411	13.32411	13.32411	13.32411	13.32411	13.32411	13.32411	13.32411	13.32411	13.32411	13.32411	13.32411	13.32411	13.32411	13.32411	13.32411	13.32411	13.32411	13.32411	13.32411	13.32411	13.32411	13.32411	13.32411	13.32411	13.32411	13.32411	13.32411	13.32411	13.32411	13.32411	13.32411	13.32411	13.32411	13.32411	13.32411	13.32411	13.32411	13.32411	13.32411	13.32411	13.32411
37.86	13.32411	13.32411	13.32411	13.32411	13.32411	13.32411	13.32411	13.32411	13.32411	13.32411	13.32411	13.32411	13.32411	13.32411	13.32411	13.32411	13.32411	13.32411	13.32411	13.32411	13.32411	13.32411	13.32411	13.32411	13.32411	13.32411	13.32411	13.32411	13.32411	13.32411	13.32411	13.32411	13.32411	13.32411	13.32411	13.32411	13.32411	13.32411	13.32411	13.32411	13.32411	13.32411	13.32411	13.32411	13.32411	13.32411	13.32411	13.32411	13.32411
37.96	13.32411	13.32411	13.32411	13.32411	13.32411	13.32411	13.32411	13.32411	13.32411	13.32411	13.32411	13.32411	13.32411	13.32411	13.32411	13.32411	13.32411	13.32411	13.32411	13.32411	13.32411	13.32411	13.32411	13.32411	13.32411	13.32411	13.32411	13.32411	13.32411	13.32411	13.32411	13.32411	13.32411	13.32411	13.32411	13.32411	13.32411	13.32411	13.32411	13.32411	13.32411	13.32411	13.32411	13.32411	13.32411	13.32411	13.32411	13.32411	13.32411
38.06	13.32411	13.32411	13.32411	13.32411	13.32411	13.32411	13.32411	13.32411	13.32411	13.32411	13.32411	13.32411	13.32411	13.32411	13.32411	13.32411	13.32411	13.32411	13.32411	13.32411	13.32411	13.32411	13.32411	13.32411	13.32411	13.32411	13.32411	13.32411	13.32411	13.32411	13.32411	13.32411	13.32411	13.32411	13.32411	13.32411	13.32411	13.32411	13.32411	13.32411	13.32411	13.32411	13.32411	13.32411	13.32411	13.32411	13.32411	13.32411	13.32411
38.16	13.32411	13.32411	13.32411	13.32411	13.32411	13.32411	13.32411	13.32411	13.32411	13.32411	13.32411	13.32411	13.32411	13.32411	13.32411	13.32411	13.32411	13.32411	13.32411	13.32411	13.32411	13.32411	13.32411	13.32411	13.32411	13.32411	13.32411	13.32411	13.32411	13.32411	13.32411	13.32411	13.32411	13.32411	13.32411	13.32411	13.32411	13.32411	13.32411	13.32411	13.32411	13.32411	13.32411	13.32411	13.32411	13.32411	13.32411	13.32411	13.32411
38.26	13.32411	13.32411	13.32411	13.32411	13.32411	13.32411	13.32411	13.32411	13.32411	13.32411	13.32411	13.32411	13.32411	13.32411	13.32411	13.32411	13.32411	13.32411	13.32411	13.32411	13.32411	13.32411	13.32411	13.32411	13.32411	13.32411	13.32411	13.32411	13.32411	13.32411	13.32411	13.32411	13.32411	13.32411	13.32411	13.32411	13.32411	13.32411	13.32411	13.32411	13.32411	13.32411	13.32411	13.32411	13.32411	13.32411	13.32411	13.32411	13.32411
38.36	13.32411	13.32411	13.32411	13.32411	13.32411	13.32411	13.32411	13.32411	13.32411	13.32411	13.32411	13.32411	13.32411	13.32411	13.32411	13.32411	13.32411	13.32411	13.32411	13.32411	13.32411	13.32411	13.32411	13.32411	13.32411	13.32411	13.32411	13.32411	13.32411	13.32411	13.32411	13.32411	13.32411	13.32411	13.32411	13.32411	13.32411	13.32411	13.32411	13.32411	13.32411	13.32411	13.32411	13.32411	13.32411	13.32411	13.32411	13.32411	13.32411
38.46	13.32411	13.32411	13.32411	13.32411	13.32411	13.32411	13.32411	13.32411	13.32411	13.32411	13.32411	13.32411	13.32411	13.32411	13.32411	13.32411	13.32411	13.32411	13.32411	13.32411	13.32411	13.32411	13.32411	13.32411	13.32411	13.32411	13.32411	13.32411	13.32411	13.32411	13.32411	13.32411	13.32411	13.32411	13.32411	13.32411	13.32411	13.32411	13.32411	13.32411	13.32411	13.32411	13.32411	13.32411	13.32411	13.32411	13.32411	13.32411	13.32411
38.56	13.32411	13.32411	13.32411	13.32411	13.32411	13.32411	13.32411	13.32411	13.32411	13.32411	13.32411	13.32411	13.32411	13.32411	13.32411	13.32411	13.32411	13.32411	13.32411	13.32411	13.32411	13.32411	13.32411	13.32411	13.32411	13.32411	13.32411	13.32411	13.32411	13.32411	13.32411	13.32411	13.32411	13.32411	13.32411	13.32411	13.32411	13.32411	13.32411	13.32411	13.32411	13.32411	13.32411	13.32411	13.32411	13.32411	13.32411	13.32411	13.32411
38.66	13.32411	13.32411	13.32411	13.32411	13.32411	13.32411	13.32411	13.32411	13.32411	13.32411	13.32411	13.32411	13.32411	13.32411	13.32411	13.32411	13.32411	13.32411	13.32411	13.32411	13.32411	13.32411	13.32411	13.32411	13.32411	13.32411	13.32411	13.32411	13.32411	13.32411	13.32411	13.32411	13.32411	13.32411	13.32411	13.32411	13.32411	13.32411	13.32411	13.32411	13.32411	13.32411	13.32411	13.32411	13.32411	13.32411	13.32411	13.32411	13.32411
38.76	13.32411	13.32411	13.32411	13.32411	13.32411	13.32411	13.32411	13.32411	13.32411	13.32411	13.32411	13.32411	13.32411	13.32411	13.32411	13.32411	13.32411	13.32411	13.32411	13.32411	13.32411	13.32411	13.32411	13.32411	13.32411	13.32411	13.32411	13.32411	13.32411	13.32411	13.32411	13.32411	13.32411	13.32411	13.32411	13.32411	13.32411	13.32411	13.32411	13.32411	13.32411	13.32411	13.32411	13.32411	13.32411	13.32411	13.32411	13.32411	13.32411
38.86	13.32411	13.32411	13.32411	13.32411	13.32411	13.32411	13.32411	13.32411	13.32411	13.32411	13.32411	13.32411	13.32411	13.32411	13.32411	13.32411	13.32411	13.32411	13.32411	13.32411	13.32411	13.32411	13.32411	13.32411	13.32411	13.32411	13.32411	13.32411	13.32411	13.32411	13.32411	13.32411	13.32411	13.32411	13.32411	13.32411	13.32411	13.32411	13.32411	13.32411	13.32411	13.32411	13.32411	13.32411	13.32411	13.32411	13.32411	13.32411	13.32411
38.96	13.32411	13.32411	13.32411	13.32411	13.32411	13.32411	13.32411	13.32411	13.32411	13.32411	13.32411	13.32411	13.32411	13.32411	13.32411	13.32411	13.32411	13.32411	13.32411	13.32411	13.32411	13.32411	13.32411	13.32411	13.32411	13.32411	13.32411	13.32411	13.32411	13.32411	13.32411	13.32411	13.32411	13.32411	13.32411	13.32411	13.32411	13.32411	13.32411	13.32411	13.32411	13.32411	13.32411	13.32411	13.32411	13.32411	13.32411	13.32411	13.32411
39.06	13.32411	13.32411	13.32411	13.32411	13.32411	13.32411	13.32411	13.32411	13.32411	13.32411	13.32411	13.32411	13.32411	13.32411	13.32411	13.32411	13.32411	13.32411	13.32411	13.32411	13.32411	13.32411	13.32411	13.32411	13.32411	13.32411	13.32411	13.32411	13.32411	13.32411	13.32411	13.32411	13.32411	13.32411	13.32411	13.32411	13.32411	13.32411	13.32411	13.32411	13.32411	13.32411	13.32411	13.32411	13.32411	13.32411	13.32411	13.32411	13.32411
39.16	13.32411	13.32411	13.32411	13.32411	13.32411	13.32411	13.32411	13.32411	13.32411	13.32411	13.32411	13.32411	13.32411	13.32411	13.32411	13.32411	13.32411	13.32411	13.32411	13.32411	13.32411	13.32411	13.32411	13.32411	13.32411	13.32411	13.32411	13.32411	13.32411	13.32411	13.32411	13.32411	13.32411	13.32411	13.32411	13.32411	13.32411	13.32411	13.32411	13.32411	13.32411	13.32411	13.32411	13.32411	13.32411	13.32411	13.32411	13.32411	13.32411
39.26	13.32411	13.32411	13.32411	13.32411	13.32411	13.32411	13.32411	13.32411	13.32411	13.32411	13.32411	13.32411	13.32411	13.32411	13.32411	13.32411	13.32411	13.32411	13.32411	13.32411	13.32411	13.32411	13.32411	13.32411	13.32411	13.32411	13.32411	13.32411	13.32411	13.32411	13.32411	13.32411	13.32411	13.32411	13.32411	13.32411	13.32411	13.32411	13.32411	13.32411	13.32411	13.32411	13.32411	13.32411	13.32411	13.32411	13.32411	13.32411	13.32411
39.36	13.32411	13.32411	13.32411	13.32411	13.32411	13.32411	13.32411	13.32411	13.32411	13.32411	13.32411	13.32411	13.32411	13.32411	13.32411	13.32411	13.32411	13.32411	13.32411	13.32411	13.32411	13.32411	13.32411	13.32411	13.32411	13.32411	13.32411	13.32411	13.32411	13.32411	13.32411	13.32411	13.32411	13.32411	13.32411	13.32411	13.32411	13.32411	13.32411	13.32411	13.32411	13.32411	13.32411	13.32411	13.32411	13.32411	13.32411	13.32411	13.32411
39.46	13.32411	13.32411	13.32411	13.32411	13.32411	13.32411	13.32411	13.32411	13.32411	13.32411	13.32411	13.32411	13.32411	13.32411	13.32411	13.32411	13.32411	13.32411	13.32411	13.32411	13.32411	13.32411	13.32411	13.32411	13.32411	13.32411	13.32411	13.32411	13.32411	13.32411	13.32411	13.32411	13.32411	13.32411	13.32411	13.32411	13.32411	13.32411	13.32411	13.32411	13.32411	13.32411	13.32411	13.32411	13.32411	13.32411	13.32411	13.32411	13.32411
39.56	13.32411	13.32411	13.32411	13.32411	13.32411	13.32411	13.32411	13.32411	13.32411	13.32411	13.32411	13.32411	13.32411	13.32411	13.32411	13.32411	13.32411	13.32411	13.32411	13.32411	13.32411	13.32411	13.32411	13.32411	13.32411	13.32411	13.32411	13.32411	13.32411	13.32411	13.32411	13.32411	13.32411	13.32411	13.32411	13.32411	13.32411	13.32411	13.32411	13.32411	13.32411	13.32411	13.32411	13.32411	13.32411	13.32411	13.32411	13.32411	13.32411
39.66	13.32411	13.32411	13.32411	13.32411	13.32411	13.32411	13.32411	13.32411	13.32411	13.32411	13.32411	13.32411	13.32411	13.32411	13.32411	13.32411	13.32411	13.32411	13.32411	13.32411	13.32411	13.32411	13.32411	13.32411	13.32411	13.32411	13.32411	13.32411	13.32411	13.32411	13.32411	13.32411	13.32411	13.32411	13.32411	13.32411	13.32411	13.32411	13.32411	13.32411	13.32411	13.32411	13.32411	13.32411	13.32411	13.32411	13.32411	13.32411	13.32411
39.76	13.32411	13.32411	13.32411	13.32411	13.32411	13.32411	13.32411	13.32411	13.32411	13.32411	13.32411	13.32411	13.32411	13.32411	13.32411	13.32411	13.32411	13.32411	13.32411	13.32411	13.32411	13.32411	13.32411	13.32411	13.32411	13.32411	13.32411	13.32411	13.32411	13.32411	13.32411	13.32411	13.32411	13.32411	13.32411	13.32411	13.32411	13.32411	13.32411	13.32411	13.32411	13.32411	13.32411	13.32411	13.32411	13.32411	13.32411	13.32411	13.32411
39.86	13.32411	13.32411	13.32411	13.32411	13.32411	13.32411	13.32411	13.32411	13.32411	13.32411	13.32411	13.32411	13.32411	13.32411	13.32411	13.32411	13.32411	13.32411	13.32411	13.32411	13.32411	13.32411	13.32411	13.32411	13.32411	13.32411	13.32411	13.32411	13.32411	13.32411	13.32411	13.32411	13.32411	13.32411	13.32411	13.32411	13.32411	13.32411	13.32411	13.32411	13.32411	13.32411	13.32411	13.32411	13.32411	13.32411	13.32411	13.32411	13.32411
39.96	13.32411	13.32411	13.32411	13.32411	13.32411	13.32411	13.32411	13.32411	13.32411	13.32411	13.32411	13.32411	13.32411	13.32411	13.32411	13.32411	13.32411	13.32411	13.32411	13.32411	13.32411	13.32411	13.32411	13.32411	13.32411	13.32411	13.32411	13.32411	13.32411	13.32411	13.32411	13.32411	13.32411	13.32411	13.32411	13.32411	13.32411	13.32411	13.32411	13.32411	13.32411	13.32411	13.32411	13.32411	13.32411	13.32411	13.32411	13.32411	13.32411
40.06	13.32411	13.32411	13.32411	13.32411	13.32411	13.32411	13.32411	13.32411	13.32411	13.32411	13.32411	13.32411	13.32411	13.32411	13.32411	13.32411	13.32411	13.32411	13.32411	13.32411	13.32411	13.32411	13.32411	13.32411	13.32411	13.32411	13.32411	13.32411	13.32411	13.32411	13.32411	13.32411	13.32411	13.32411	13.32411	13.32411	13.32411	13.32411	13.32411	13.32411	13.32411	13.32411	13.32411	13.32411	13.32411	13.32411	13.32411	13.32411	13.32411
[truncated: 292 more columns]
