# Supplementary material for: Simple Physical Model for the Estimation of Irreversible Dissociation Rates for Bimolecular Complexes
Source: J Phys Chem A. 2023 Jul 7;127(28):5956–66. doi: 10.1021/acs.jpca.3c01890 (PMC10364079; doi:10.1021/acs.jpca.3c01890)
Supplement: Supplementary file 2 — jp3c01890_si_002.zip [file jp3c01890_si_002.zip › Supplementary/Freqs&Rots/ButFreq/ButO-scan-1-jul-freq.txt]

24.7604 37.1690 43.2369 49.5982 60.0458 87.6609 163.6514 180.6740 245.7098 250.3364 256.5112 279.8388 332.3691 335.1390 341.1385 343.6199 420.0904 421.4525 422.9718 427.1927 440.9598 446.2430 755.6151 756.8718 894.8385 896.4012 911.2733 913.0871 934.3861 935.7415 963.0675 963.6644 1009.7446 1014.4601 1020.1097 1021.6515 1168.6621 1169.9174 1192.7872 1196.2859 1262.5004 1266.4366 1367.9366 1371.7009 1376.7006 1379.1202 1408.6907 1410.2868 1456.9828 1459.3109 1470.3972 1474.1711 1476.4672 1480.6170 1483.4678 1486.6955 1489.7253 1495.2728 1509.8885 1518.5336 3046.3440 3047.7223 3050.4064 3051.8437 3054.6842 3056.8186 3135.7855 3136.6086 3141.0223 3141.7263 3149.9617 3150.0140 3151.4243 3152.2973 3155.2428 3156.3372 3164.3730 3167.8923
