# Supplementary material for: Simple Physical Model for the Estimation of Irreversible Dissociation Rates for Bimolecular Complexes
Source: J Phys Chem A. 2023 Jul 7;127(28):5956–66. doi: 10.1021/acs.jpca.3c01890 (PMC10364079; doi:10.1021/acs.jpca.3c01890)
Supplement: Supplementary file 2 — jp3c01890_si_002.zip [file jp3c01890_si_002.zip › Supplementary/Freqs&Rots/ButFreq/ButO-scan-2-jul-freq.txt]

15.1066 27.2213 35.9352 43.3640 57.0470 78.2747 165.0325 170.4921 244.0493 246.9541 254.2832 264.7922 331.6838 334.1081 339.0921 342.0384 417.0123 419.9097 421.7711 422.6574 444.4593 445.7927 755.7813 756.6331 896.7388 898.0606 909.7023 910.8739 932.4758 935.3912 960.4401 963.4927 1006.5371 1012.3846 1018.4029 1023.1627 1168.7951 1169.6143 1193.1546 1198.1161 1262.6137 1265.0950 1367.4926 1369.1531 1377.2639 1379.4292 1407.3730 1410.3678 1457.4749 1457.9376 1472.3620 1473.6646 1476.2937 1479.9021 1482.7790 1487.1126 1488.6837 1491.8608 1512.0348 1513.7578 3043.9648 3046.8510 3051.4139 3052.2244 3056.9115 3057.6631 3134.1680 3136.1450 3140.9758 3141.8836 3145.5735 3147.7885 3151.5722 3152.3892 3155.1891 3156.4477 3167.1715 3168.5729
