# Supplementary material for: Simple Physical Model for the Estimation of Irreversible Dissociation Rates for Bimolecular Complexes
Source: J Phys Chem A. 2023 Jul 7;127(28):5956–66. doi: 10.1021/acs.jpca.3c01890 (PMC10364079; doi:10.1021/acs.jpca.3c01890)
Supplement: Supplementary file 2 — jp3c01890_si_002.zip [file jp3c01890_si_002.zip › Supplementary/Freqs&Rots/ButFreq/ButO-scan-3-jul-F-freq.txt]

-30.2862 11.4766 18.8990 31.5233 58.6413 75.5152 158.5245 168.6781 237.5196 245.5620 249.6085 258.4342 331.8686 334.2805 337.8224 341.2993 418.7089 420.9360 423.7215 425.3789 438.1727 444.2819 755.9946 756.5695 897.3140 899.6264 906.9854 910.8308 933.3872 935.0362 960.2942 963.1999 1011.1924 1012.1703 1017.5388 1018.8592 1169.3364 1173.4797 1196.6992 1197.9461 1262.7559 1265.0917 1368.8068 1370.3548 1374.3917 1380.1638 1407.2088 1409.9406 1456.0410 1458.0891 1471.6782 1473.2406 1478.3702 1480.1029 1482.1763 1485.0064 1487.6589 1490.9805 1511.0410 1514.5316 3046.4371 3047.3511 3051.7952 3053.0634 3057.1449 3057.9633 3135.1158 3135.3715 3141.0567 3141.2992 3147.9541 3150.6449 3151.9427 3153.0391 3155.5946 3156.7069 3168.4206 3168.9376
