# Supplementary material for: Simple Physical Model for the Estimation of Irreversible Dissociation Rates for Bimolecular Complexes
Source: J Phys Chem A. 2023 Jul 7;127(28):5956–66. doi: 10.1021/acs.jpca.3c01890 (PMC10364079; doi:10.1021/acs.jpca.3c01890)
Supplement: Supplementary file 2 — jp3c01890_si_002.zip [file jp3c01890_si_002.zip › Supplementary/Freqs&Rots/ButFreq/ButO-scan-4-jul-freq.txt]

-29.7952 -7.5076 11.8217 20.7428 50.6793 68.0192 153.5108 154.1550 235.1383 241.1093 242.7275 247.6700 331.2420 333.4571 337.1641 340.0065 417.8251 418.9795 422.0524 423.7330 437.5764 441.8632 755.9533 756.5781 898.3889 900.7257 906.2160 908.5062 933.2798 934.1782 959.8654 961.9867 1010.5434 1012.0197 1017.0059 1018.0460 1170.6838 1173.9877 1196.8560 1198.3114 1263.3761 1264.8467 1369.0349 1370.5390 1374.2691 1378.9135 1407.2523 1408.6320 1456.0180 1456.9362 1471.4039 1471.9389 1478.6601 1478.9428 1482.8514 1484.3098 1485.7275 1486.6254 1510.2173 1513.4947 3047.2381 3048.4957 3051.7440 3053.8056 3057.3841 3058.0730 3136.1538 3137.0255 3141.0658 3142.5531 3148.7523 3150.0979 3151.3606 3152.9310 3155.5331 3156.1996 3168.6519 3168.9287
