# Supplementary material for: Simple Physical Model for the Estimation of Irreversible Dissociation Rates for Bimolecular Complexes
Source: J Phys Chem A. 2023 Jul 7;127(28):5956–66. doi: 10.1021/acs.jpca.3c01890 (PMC10364079; doi:10.1021/acs.jpca.3c01890)
Supplement: Supplementary file 2 — jp3c01890_si_002.zip [file jp3c01890_si_002.zip › Supplementary/Freqs&Rots/ButFreq/ButO-scan-5-jul-freq.txt]

-13.9125 19.3465 29.9623 39.7916 61.2419 68.7221 161.5644 177.8382 243.2474 252.0663 255.9374 263.5220 331.3537 332.6507 337.4831 342.4751 418.0725 419.4313 420.7977 423.6568 439.9708 443.0111 756.4948 756.6333 899.2867 901.0437 908.0855 912.0169 934.0143 934.7537 960.2754 960.5258 1009.8045 1011.1674 1019.0501 1023.1313 1171.3928 1173.6889 1195.8901 1200.3087 1264.2495 1265.2100 1369.0290 1369.9487 1374.8296 1377.1147 1406.5566 1407.7084 1455.6474 1457.5344 1471.3994 1472.8379 1479.1867 1481.5442 1482.3412 1485.0248 1488.5780 1489.8691 1513.3273 1514.0848 3043.8397 3048.3554 3050.0604 3053.5785 3054.0469 3058.0351 3134.5477 3137.5024 3140.9090 3143.7690 3145.4842 3149.4798 3152.2470 3152.2766 3154.2789 3156.5622 3165.9496 3168.9849
