# Supplementary material for: Simple Physical Model for the Estimation of Irreversible Dissociation Rates for Bimolecular Complexes
Source: J Phys Chem A. 2023 Jul 7;127(28):5956–66. doi: 10.1021/acs.jpca.3c01890 (PMC10364079; doi:10.1021/acs.jpca.3c01890)
Supplement: Supplementary file 2 — jp3c01890_si_002.zip [file jp3c01890_si_002.zip › Supplementary/Freqs&Rots/ButFreq/ButO-scan-6-jul-freq.txt]

-19.7097 13.0280 30.5719 36.8254 49.3356 62.1056 153.5143 178.1336 239.4735 243.1578 255.3042 264.7762 330.9028 332.8431 337.2518 340.4290 417.3607 418.5948 418.7969 423.1342 437.6982 441.2852 756.4683 756.7643 900.4154 901.2466 906.3087 908.9362 933.1723 933.7915 959.0263 959.5706 1009.7969 1011.2794 1017.9887 1020.1646 1172.5332 1174.0411 1195.8189 1199.6256 1264.0245 1265.5374 1369.3285 1369.8244 1374.9628 1376.1633 1406.6014 1406.9808 1456.0459 1457.2647 1471.3614 1471.9695 1478.9152 1480.6848 1482.1816 1485.0856 1486.9712 1488.2686 1512.2121 1513.4873 3043.5993 3049.2355 3050.5659 3054.2288 3054.7647 3058.0826 3133.6183 3138.5900 3140.4155 3143.4978 3145.1497 3150.8795 3152.6238 3153.3377 3155.1941 3157.0040 3166.6472 3168.6623
