# Supplementary material for: Simple Physical Model for the Estimation of Irreversible Dissociation Rates for Bimolecular Complexes
Source: J Phys Chem A. 2023 Jul 7;127(28):5956–66. doi: 10.1021/acs.jpca.3c01890 (PMC10364079; doi:10.1021/acs.jpca.3c01890)
Supplement: Supplementary file 2 — jp3c01890_si_002.zip [file jp3c01890_si_002.zip › Supplementary/Freqs&Rots/ButFreq/ButO-scan-7-jul-F-freq.txt]

-17.4949 -15.3999 -7.0886 13.1566 20.0230 21.6448 154.8618 156.8960 236.2064 242.2438 248.2055 250.2405 329.8477 331.2798 337.0300 337.6633 412.7019 417.3841 418.4685 423.3853 437.5455 438.8734 755.5812 756.6393 900.6611 903.0880 905.9301 908.2585 933.1436 934.0756 959.7227 960.8167 1006.9529 1012.6794 1016.8947 1019.4220 1172.0749 1175.7192 1192.8723 1197.4632 1263.8828 1265.7203 1369.0562 1370.5626 1375.8589 1376.8564 1407.0333 1408.4089 1456.5620 1457.4297 1470.5353 1473.5215 1479.2322 1479.6916 1483.6536 1484.5158 1486.5652 1487.7254 1511.7157 1513.1105 3043.3552 3045.3855 3050.5118 3054.5408 3054.9521 3057.5160 3129.1325 3134.6249 3140.1662 3143.5489 3147.5047 3148.0265 3150.5511 3153.6195 3153.7103 3157.0030 3164.9844 3167.9524
