# Supplementary material for: Simple Physical Model for the Estimation of Irreversible Dissociation Rates for Bimolecular Complexes
Source: J Phys Chem A. 2023 Jul 7;127(28):5956–66. doi: 10.1021/acs.jpca.3c01890 (PMC10364079; doi:10.1021/acs.jpca.3c01890)
Supplement: Supplementary file 2 — jp3c01890_si_002.zip [file jp3c01890_si_002.zip › Supplementary/Freqs&Rots/ButFreq/ButO-scan-8-jul-F-freq.txt]

-15.9227 -10.4610 -4.4061 9.7269 15.6510 28.2723 155.0967 159.5119 239.0177 240.4399 247.3570 251.3479 330.9715 331.0309 336.7343 337.4211 415.4384 417.3781 418.3389 421.2012 437.9370 438.7848 755.3284 756.9993 900.8694 903.7917 904.7132 907.4160 933.1745 933.2494 959.3128 959.8993 1008.4744 1011.2868 1017.3703 1018.5581 1172.1522 1175.9497 1194.6224 1196.3316 1264.0742 1265.4269 1368.7766 1370.3314 1375.8784 1376.5246 1406.7166 1408.2830 1456.4464 1457.5552 1471.6734 1473.0928 1479.0624 1479.7878 1483.9512 1485.3361 1485.9627 1486.8291 1512.0498 1512.5717 3044.3862 3045.7007 3050.5591 3050.8185 3056.3656 3056.4947 3133.8718 3134.3222 3139.4191 3141.0105 3143.8617 3147.1914 3150.1091 3150.8722 3154.1346 3154.1761 3166.6614 3168.8043
