# Supplementary material for: Simple Physical Model for the Estimation of Irreversible Dissociation Rates for Bimolecular Complexes
Source: J Phys Chem A. 2023 Jul 7;127(28):5956–66. doi: 10.1021/acs.jpca.3c01890 (PMC10364079; doi:10.1021/acs.jpca.3c01890)
Supplement: Supplementary file 2 — jp3c01890_si_002.zip [file jp3c01890_si_002.zip › Supplementary/Freqs&Rots/ButFreq/ButO-scan-9-jul-F-freq.txt]

-13.9106 11.4815 16.3505 20.8682 24.9130 31.0960 167.3888 169.7617 248.7199 249.0775 252.6196 256.3760 331.4574 331.7186 338.2003 338.5240 418.3151 419.4830 421.2325 424.8802 438.3918 439.5225 756.2503 756.2889 900.5719 902.5783 907.0622 907.7081 933.8341 934.2814 960.0455 961.0563 1012.0996 1014.4624 1017.5333 1018.5557 1174.5817 1175.7044 1195.8585 1199.8457 1263.2056 1264.2166 1370.2291 1371.0198 1375.2759 1376.9728 1406.6529 1408.6551 1457.1502 1457.5571 1472.6416 1473.5998 1479.6968 1480.4098 1484.1864 1485.0050 1486.4786 1486.9448 1512.2990 1513.0380 3042.8519 3043.5357 3047.8635 3048.0741 3051.9638 3053.4032 3131.5219 3132.6900 3136.9586 3138.1762 3144.9587 3146.5977 3147.0687 3147.5483 3150.7078 3150.7852 3159.7673 3165.8998
