# Supplementary material for: Simple Physical Model for the Estimation of Irreversible Dissociation Rates for Bimolecular Complexes
Source: J Phys Chem A. 2023 Jul 7;127(28):5956–66. doi: 10.1021/acs.jpca.3c01890 (PMC10364079; doi:10.1021/acs.jpca.3c01890)
Supplement: Supplementary file 2 — jp3c01890_si_002.zip [file jp3c01890_si_002.zip › Supplementary/Freqs&Rots/ButFreq/D.txt]

24.7604 37.1690 43.2369 49.5982 60.0458 87.6609 163.6514 180.6740 245.7098 250.3364 256.5112 279.8388 332.3691 335.1390 341.1385 343.6199 420.0904 421.4525 422.9718 427.1927 440.9598 446.2430 755.6151 756.8718 894.8385 896.4012 911.2733 913.0871 934.3861 935.7415 963.0675 963.6644 1009.7446 1014.4601 1020.1097 1021.6515 1168.6621 1169.9174 1192.7872 1196.2859 1262.5004 1266.4366 1367.9366 1371.7009 1376.7006 1379.1202 1408.6907 1410.2868 1456.9828 1459.3109 1470.3972 1474.1711 1476.4672 1480.6170 1483.4678 1486.6955 1489.7253 1495.2728 1509.8885 1518.5336 3046.3440 3047.7223 3050.4064 3051.8437 3054.6842 3056.8186 3135.7855 3136.6086 3141.0223 3141.7263 3149.9617 3150.0140 3151.4243 3152.2973 3155.2428 3156.3372 3164.3730 3167.8923
15.1066 27.2213 35.9352 43.3640 57.0470 78.2747 165.0325 170.4921 244.0493 246.9541 254.2832 264.7922 331.6838 334.1081 339.0921 342.0384 417.0123 419.9097 421.7711 422.6574 444.4593 445.7927 755.7813 756.6331 896.7388 898.0606 909.7023 910.8739 932.4758 935.3912 960.4401 963.4927 1006.5371 1012.3846 1018.4029 1023.1627 1168.7951 1169.6143 1193.1546 1198.1161 1262.6137 1265.0950 1367.4926 1369.1531 1377.2639 1379.4292 1407.3730 1410.3678 1457.4749 1457.9376 1472.3620 1473.6646 1476.2937 1479.9021 1482.7790 1487.1126 1488.6837 1491.8608 1512.0348 1513.7578 3043.9648 3046.8510 3051.4139 3052.2244 3056.9115 3057.6631 3134.1680 3136.1450 3140.9758 3141.8836 3145.5735 3147.7885 3151.5722 3152.3892 3155.1891 3156.4477 3167.1715 3168.5729
-30.2862 11.4766 18.8990 31.5233 58.6413 75.5152 158.5245 168.6781 237.5196 245.5620 249.6085 258.4342 331.8686 334.2805 337.8224 341.2993 418.7089 420.9360 423.7215 425.3789 438.1727 444.2819 755.9946 756.5695 897.3140 899.6264 906.9854 910.8308 933.3872 935.0362 960.2942 963.1999 1011.1924 1012.1703 1017.5388 1018.8592 1169.3364 1173.4797 1196.6992 1197.9461 1262.7559 1265.0917 1368.8068 1370.3548 1374.3917 1380.1638 1407.2088 1409.9406 1456.0410 1458.0891 1471.6782 1473.2406 1478.3702 1480.1029 1482.1763 1485.0064 1487.6589 1490.9805 1511.0410 1514.5316 3046.4371 3047.3511 3051.7952 3053.0634 3057.1449 3057.9633 3135.1158 3135.3715 3141.0567 3141.2992 3147.9541 3150.6449 3151.9427 3153.0391 3155.5946 3156.7069 3168.4206 3168.9376
-29.7952 -7.5076 11.8217 20.7428 50.6793 68.0192 153.5108 154.1550 235.1383 241.1093 242.7275 247.6700 331.2420 333.4571 337.1641 340.0065 417.8251 418.9795 422.0524 423.7330 437.5764 441.8632 755.9533 756.5781 898.3889 900.7257 906.2160 908.5062 933.2798 934.1782 959.8654 961.9867 1010.5434 1012.0197 1017.0059 1018.0460 1170.6838 1173.9877 1196.8560 1198.3114 1263.3761 1264.8467 1369.0349 1370.5390 1374.2691 1378.9135 1407.2523 1408.6320 1456.0180 1456.9362 1471.4039 1471.9389 1478.6601 1478.9428 1482.8514 1484.3098 1485.7275 1486.6254 1510.2173 1513.4947 3047.2381 3048.4957 3051.7440 3053.8056 3057.3841 3058.0730 3136.1538 3137.0255 3141.0658 3142.5531 3148.7523 3150.0979 3151.3606 3152.9310 3155.5331 3156.1996 3168.6519 3168.9287
-13.9125 19.3465 29.9623 39.7916 61.2419 68.7221 161.5644 177.8382 243.2474 252.0663 255.9374 263.5220 331.3537 332.6507 337.4831 342.4751 418.0725 419.4313 420.7977 423.6568 439.9708 443.0111 756.4948 756.6333 899.2867 901.0437 908.0855 912.0169 934.0143 934.7537 960.2754 960.5258 1009.8045 1011.1674 1019.0501 1023.1313 1171.3928 1173.6889 1195.8901 1200.3087 1264.2495 1265.2100 1369.0290 1369.9487 1374.8296 1377.1147 1406.5566 1407.7084 1455.6474 1457.5344 1471.3994 1472.8379 1479.1867 1481.5442 1482.3412 1485.0248 1488.5780 1489.8691 1513.3273 1514.0848 3043.8397 3048.3554 3050.0604 3053.5785 3054.0469 3058.0351 3134.5477 3137.5024 3140.9090 3143.7690 3145.4842 3149.4798 3152.2470 3152.2766 3154.2789 3156.5622 3165.9496 3168.9849
-19.7097 13.0280 30.5719 36.8254 49.3356 62.1056 153.5143 178.1336 239.4735 243.1578 255.3042 264.7762 330.9028 332.8431 337.2518 340.4290 417.3607 418.5948 418.7969 423.1342 437.6982 441.2852 756.4683 756.7643 900.4154 901.2466 906.3087 908.9362 933.1723 933.7915 959.0263 959.5706 1009.7969 1011.2794 1017.9887 1020.1646 1172.5332 1174.0411 1195.8189 1199.6256 1264.0245 1265.5374 1369.3285 1369.8244 1374.9628 1376.1633 1406.6014 1406.9808 1456.0459 1457.2647 1471.3614 1471.9695 1478.9152 1480.6848 1482.1816 1485.0856 1486.9712 1488.2686 1512.2121 1513.4873 3043.5993 3049.2355 3050.5659 3054.2288 3054.7647 3058.0826 3133.6183 3138.5900 3140.4155 3143.4978 3145.1497 3150.8795 3152.6238 3153.3377 3155.1941 3157.0040 3166.6472 3168.6623
-17.4949 -15.3999 -7.0886 13.1566 20.0230 21.6448 154.8618 156.8960 236.2064 242.2438 248.2055 250.2405 329.8477 331.2798 337.0300 337.6633 412.7019 417.3841 418.4685 423.3853 437.5455 438.8734 755.5812 756.6393 900.6611 903.0880 905.9301 908.2585 933.1436 934.0756 959.7227 960.8167 1006.9529 1012.6794 1016.8947 1019.4220 1172.0749 1175.7192 1192.8723 1197.4632 1263.8828 1265.7203 1369.0562 1370.5626 1375.8589 1376.8564 1407.0333 1408.4089 1456.5620 1457.4297 1470.5353 1473.5215 1479.2322 1479.6916 1483.6536 1484.5158 1486.5652 1487.7254 1511.7157 1513.1105 3043.3552 3045.3855 3050.5118 3054.5408 3054.9521 3057.5160 3129.1325 3134.6249 3140.1662 3143.5489 3147.5047 3148.0265 3150.5511 3153.6195 3153.7103 3157.0030 3164.9844 3167.9524
-15.9227 -10.4610 -4.4061 9.7269 15.6510 28.2723 155.0967 159.5119 239.0177 240.4399 247.3570 251.3479 330.9715 331.0309 336.7343 337.4211 415.4384 417.3781 418.3389 421.2012 437.9370 438.7848 755.3284 756.9993 900.8694 903.7917 904.7132 907.4160 933.1745 933.2494 959.3128 959.8993 1008.4744 1011.2868 1017.3703 1018.5581 1172.1522 1175.9497 1194.6224 1196.3316 1264.0742 1265.4269 1368.7766 1370.3314 1375.8784 1376.5246 1406.7166 1408.2830 1456.4464 1457.5552 1471.6734 1473.0928 1479.0624 1479.7878 1483.9512 1485.3361 1485.9627 1486.8291 1512.0498 1512.5717 3044.3862 3045.7007 3050.5591 3050.8185 3056.3656 3056.4947 3133.8718 3134.3222 3139.4191 3141.0105 3143.8617 3147.1914 3150.1091 3150.8722 3154.1346 3154.1761 3166.6614 3168.8043
-13.9106 11.4815 16.3505 20.8682 24.9130 31.0960 167.3888 169.7617 248.7199 249.0775 252.6196 256.3760 331.4574 331.7186 338.2003 338.5240 418.3151 419.4830 421.2325 424.8802 438.3918 439.5225 756.2503 756.2889 900.5719 902.5783 907.0622 907.7081 933.8341 934.2814 960.0455 961.0563 1012.0996 1014.4624 1017.5333 1018.5557 1174.5817 1175.7044 1195.8585 1199.8457 1263.2056 1264.2166 1370.2291 1371.0198 1375.2759 1376.9728 1406.6529 1408.6551 1457.1502 1457.5571 1472.6416 1473.5998 1479.6968 1480.4098 1484.1864 1485.0050 1486.4786 1486.9448 1512.2990 1513.0380 3042.8519 3043.5357 3047.8635 3048.0741 3051.9638 3053.4032 3131.5219 3132.6900 3136.9586 3138.1762 3144.9587 3146.5977 3147.0687 3147.5483 3150.7078 3150.7852 3159.7673 3165.8998
