# Supplementary material for: Simple Physical Model for the Estimation of Irreversible Dissociation Rates for Bimolecular Complexes
Source: J Phys Chem A. 2023 Jul 7;127(28):5956–66. doi: 10.1021/acs.jpca.3c01890 (PMC10364079; doi:10.1021/acs.jpca.3c01890)
Supplement: Supplementary file 2 — jp3c01890_si_002.zip [file jp3c01890_si_002.zip › Supplementary/Freqs&Rots/ButFreq/N(EJ).txt]

E	J=0	J=1	J=2	J=3	J=4	J=5	J=6	J=7	J=8	J=9	J=10	J=11	J=12	J=13	J=14	J=15	J=16	J=17	J=18	J=19	J=20	J=21	J=22	J=23	J=24	J=25	J=26	J=27	J=28	J=29	J=30	J=31	J=32	J=33	J=34	J=35	J=36	J=37	J=38	J=39	J=40	J=41	J=42	J=43	J=44	J=45	J=46	J=47	J=48
19.04	1.9885649725107124e-140	2.0007453549060556e-140	2.025327456862104e-140	2.0627605800387018e-140	2.113735519839238e-140	2.1792055602063114e-140	2.2604158164650286e-140	2.3589421746875696e-140	2.476741509437246e-140	2.616215387270546e-140	2.7802901117805063e-140	2.972516776318336e-140	3.197196012864962e-140	3.459533424643374e-140	3.7658333503173662e-140	4.1237407394276653e-140	4.542543667182374e-140	5.033552573201217e-140	5.610576926628026e-140	6.29052603528464e-140	7.094168576937116e-140	8.047095733830239e-140	9.180946357917178e-140	1.0534970458367818e-139	1.2158030932695475e-139	1.4111174813168177e-139	1.6470947019237578e-139	1.933367529118232e-139	2.282102952925987e-139	2.7087258868564672e-139	3.2328644649557637e-139	3.8795889590902485e-139	4.6810410282574204e-139	5.678583555866359e-139	6.92564705816587e-139	8.491511169693319e-139	1.0466345455488551e-138	1.2967951741710044e-138	1.6150812872125079e-138	2.0218277954389162e-138	2.543902664403484e-138	3.2169389980140175e-138	4.088371252903264e-138	5.22157908340713e-138	6.701561713108417e-138	8.64273387991343e-138	1.119967190130062e-137	1.4581974820014565e-137	1.9074883475688921e-137
19.14	9.270289986032237e-140	9.325945219956428e-140	9.438246918099065e-140	9.60920662933425e-140	9.841915578850961e-140	1.014063671855549e-139	1.0510933261125977e-139	1.0959839054691112e-139	1.149607800442393e-139	1.2130341983266063e-139	1.2875639424535214e-139	1.3747730216454537e-139	1.4765666829641403e-139	1.5952467070551043e-139	1.7335950813543e-139	1.8949781974111716e-139	2.083476843869661e-139	2.304048744159061e-139	2.562732300507364e-139	2.8669026894880343e-139	3.2255946894926517e-139	3.649910847448598e-139	4.153539131425731e-139	4.7534114964887694e-139	5.4705443891327965e-139	6.331114905767851e-139	7.367843148859528e-139	8.621773705723327e-139	1.0144579030232514e-138	1.2001547450417588e-138	1.4275472121519835e-138	1.7071729374752504e-138	2.0524932273165452e-138	2.4807676991461195e-138	3.0142078599169086e-138	3.6815036534820505e-138	4.519850291433577e-138	5.577648276574097e-138	6.918112167788157e-138	8.624109942797839e-138	1.080467408094453e-137	1.3603790776234961e-137	1.7212303423931555e-137	2.188408674941632e-137	2.79580955923917e-137	3.5888519910658233e-137	4.628615982972214e-137	5.997537842424763e-137	7.80727485027649e-137
19.24	4.193170648636277e-139	4.217854787348357e-139	4.267654120576799e-139	4.343443162419603e-139	4.446565184010248e-139	4.578871420991317e-139	4.7427757724091405e-139	4.941327225038982e-139	5.1783030042574685e-139	5.4583263774264824e-139	5.787014170169653e-139	6.171160465366635e-139	6.618964722443858e-139	7.140314787826124e-139	7.747138104922874e-139	8.45383805419111e-139	9.27783699630969e-139	1.0240253563138318e-138	1.1366749448193838e-138	1.2688590926428244e-138	1.424398329097272e-138	1.6079753272012322e-138	1.8253476550784952e-138	2.083617636748416e-138	2.391575717671374e-138	2.7601387319809525e-138	3.20291107837224e-138	3.736905572693406e-138	4.3834723910794733e-138	5.169500042709556e-138	6.128973068312027e-138	7.304998992975658e-138	8.752454489651978e-138	1.0541451186963481e-137	1.2761889828557451e-137	1.5529464102815943e-137	1.8993601450253845e-137	2.334800004469008e-137	2.8844656330760246e-137	3.5812600217640556e-137	4.468299912165182e-137	5.602290491237811e-137	7.058076599040456e-137	8.934800388306113e-137	1.136425920991533e-136	1.4522286162518357e-136	1.864429578092563e-136	2.4046586501984205e-136	3.1155623679532146e-136
19.34	1.8424312577838105e-138	1.8530700928062683e-138	1.874529993638842e-138	1.9071805645984353e-138	1.9515892698257012e-138	2.0085376747079995e-138	2.0790440852990757e-138	2.1643934922007632e-138	2.2661760350263383e-138	2.386335575869001e-138	2.5272304255842017e-138	2.691708830893753e-138	2.883202535967907e-138	3.1058426211351574e-138	3.3646029477374205e-138	3.665477971975557e-138	4.015703523143621e-138	4.4240314921684526e-138	4.901072401255318e-138	5.459723730225867e-138	6.115706931026658e-138	6.888242627307372e-138	7.800902046427067e-138	8.882683898686749e-138	1.0169380545740202e-137	1.1705316513232271e-137	1.354556771145573e-137	1.5758803160814813e-137	1.8430935309725658e-137	2.166982387443998e-137	2.5611356526013067e-137	3.042733449459579e-137	3.633573150968831e-137	4.361408308376352e-137	5.261701727725584e-137	6.379928150590626e-137	7.774608535743214e-137	9.52132118868656e-137	1.1718021188100432e-136	1.4492117371982488e-136	1.800991761676287e-136	2.248927506739111e-136	2.821657384112e-136	3.556961545440691e-136	4.504855307922575e-136	5.731783491344044e-136	7.326325253742881e-136	9.406977553557742e-136	1.213280750313806e-135
19.44	7.872540983364527e-138	7.917148024528844e-138	8.007111832193546e-138	8.143952617262614e-138	8.330003392042392e-138	8.568475471095485e-138	8.863549700311985e-138	9.220496996531051e-138	9.645832997687423e-138	1.0147513083554971e-137	1.0735175808214051e-137	1.142044498598168e-137	1.2217303417371757e-137	1.3142554690287746e-137	1.4216393849295106e-137	1.546311325790202e-137	1.6911977029947911e-137	1.8598306425427793e-137	2.0564830180572474e-137	2.28633686411097e-137	2.555693980353456e-137	2.872240027546662e-137	3.2453766506594617e-137	3.6866403752944545e-137	4.2102325225511337e-137	4.833691587736509e-137	5.5787489829658e-137	6.4724214930419035e-137	7.548410232390914e-137	8.848897657028535e-137	1.0426863086761998e-136	1.234907567518629e-136	1.4699975147824934e-136	1.758671942814241e-136	2.1145770647642836e-136	2.555151541526044e-136	3.1027583155891223e-136	3.786175370089384e-136	4.642565401638533e-136	5.7200864239531386e-136	7.081362697006222e-136	8.80811392475156e-136	1.100734848979069e-135	1.381967491260911e-135	1.743049057524739e-135	2.208509025839993e-135	2.810913046761825e-135	3.593643294983253e-135	4.6146874539867076e-135
19.54	3.2746311654253413e-137	3.292844483355588e-137	3.329571596714113e-137	3.385421627309129e-137	3.4613289819890744e-137	3.558579096157847e-137	3.6788442609063755e-137	3.824230913994106e-137	3.9973402417911062e-137	4.201344497686311e-137	4.440082121802488e-137	4.718175583994454e-137	5.041176913502889e-137	5.415747183610629e-137	5.849877864255605e-137	6.353164037897742e-137	6.937142121045898e-137	7.615708110732675e-137	8.405636697092415e-137	9.327227131191674e-137	1.0405108880211934e-136	1.1669249324457014e-136	1.3156217691358429e-136	1.4910774924459655e-136	1.6987879368555148e-136	1.9455224500648223e-136	2.2396459427928152e-136	2.5915288148643423e-136	3.0140703163575608e-136	3.5233687677198454e-136	4.1395824718816346e-136	4.888038965131354e-136	5.8006686356775815e-136	6.917863267312958e-136	8.290892885180204e-136	9.985058314034481e-136	1.2083816099692138e-135	1.4694192360771022e-135	1.7953910240608877e-135	2.204080225726675e-135	2.718527827179398e-135	3.368689175395999e-135	4.1936418904700407e-135	5.2445375074226925e-135	6.58855938753235e-135	8.314246061052597e-135	1.053867270239026e-134	1.3417168488049796e-134	1.7156504689630473e-134
19.64	1.327266508818638e-136	1.3345153724923623e-136	1.3491305258671126e-136	1.3713499547414023e-136	1.401538587875949e-136	1.440198166458965e-136	1.4879809689638501e-136	1.545707910332239e-136	1.6143917091277207e-136	1.6952660247408716e-136	1.7898217196521475e-136	1.8998517126316548e-136	2.0275062744829254e-136	2.1753611000548518e-136	2.3465010962833245e-136	2.5446235913995254e-136	2.7741656408916822e-136	3.0404613405773213e-136	3.3499366332971587e-136	3.710351113663088e-136	4.131098926312705e-136	4.623584189241762e-136	5.201690681191963e-136	5.882371108585373e-136	6.68638850666411e-136	7.639251752280896e-136	8.772399463947532e-136	1.0124702658801637e-135	1.1744377654395775e-135	1.3691428488630997e-135	1.604077478694565e-135	1.888626949407164e-135	2.2345875200353456e-135	2.6568353323808174e-135	3.174193446539605e-135	3.810559075840405e-135	4.596373549128365e-135	5.570545013176085e-135	6.782970934155254e-135	8.297857524108132e-135	1.0198101063142988e-134	1.2591088267591077e-134	1.5616398429049284e-134	1.9456061569591015e-134	2.4348261751894237e-134	3.060569720799334e-134	3.8640252955500326e-134	4.899625439947779e-134	6.239541845067176e-134
19.74	5.246913368693416e-136	5.275061040330521e-136	5.331804252200259e-136	5.418050481028267e-136	5.5351907164574795e-136	5.6851364021121445e-136	5.870370769604814e-136	6.094016471038125e-136	6.359922054196243e-136	6.672770584677726e-136	7.03821463920054e-136	7.463043022218715e-136	7.955385953978092e-136	8.524967218611972e-136	9.183413943259666e-136	9.94463742848431e-136	1.0825301927465658e-135	1.1845402684536604e-135	1.3028980162449064e-135	1.4405004562797028e-135	1.600847393263473e-135	1.7881780949756894e-135	2.0076418672613397e-135	2.2655115156707442e-135	2.5694512232501174e-135	2.928853669859804e-135	3.355265507576708e-135	3.862925903300896e-135	4.4694501814401035e-135	5.196700203605074e-135	6.071895753321e-135	7.129037849840467e-135	8.410736936886914e-135	9.970568085061651e-135	1.1876114148218153e-134	1.421290952314948e-134	1.7089566254048619e-134	2.0644456785298854e-134	2.5054451997149543e-134	3.054638060090814e-134	3.7412102062964985e-134	4.60283913120091e-134	5.688324894288009e-134	7.0610816011659525e-134	8.803784391256246e-134	1.1024572502050172e-133	1.3865353689059158e-133	1.7512954246377023e-133	2.2214133131089e-133
19.84	2.024791244804456e-135	2.0354641415501836e-135	2.056976790832007e-135	2.08966720137818e-135	2.1340532822511904e-135	2.1908463536159303e-135	2.2609699082699605e-135	2.34558430791051e-135	2.4461183263374458e-135	2.564308722760836e-135	2.702249355565149e-135	2.8624517470323844e-135	3.0479195035729195e-135	3.2622396104766315e-135	3.5096943888042176e-135	3.795398867953499e-135	4.125469546106952e-135	4.5072320536412044e-135	4.949477194111576e-135	5.4627773333845265e-135	6.059878295753306e-135	6.756186009430016e-135	7.570372388164681e-135	8.525131688472258e-135	9.648127299761142e-135	1.09731802085838e-134	1.2541765021682346e-134	1.440489848492792e-134	1.6625530288530858e-134	1.9281578453367972e-134	2.2469794214708677e-134	2.6310697352157307e-134	3.0954896769438573e-134	3.6591208726363442e-134	4.3457114436462746e-134	5.185227051613926e-134	6.215601453948709e-134	7.485011341803388e-134	9.054841125526084e-134	1.100355821804455e-133	1.343179322214955e-133	1.6469019065260833e-133	2.028235788982572e-133	2.5088227248769547e-133	3.116778558445215e-133	3.8887475555419386e-133	4.872642640290416e-133	6.131311025222659e-133	7.747451745966902e-133
19.94	7.633929191576681e-135	7.673479111949417e-135	7.753186650715018e-135	7.87428258540076e-135	8.038652074604277e-135	8.248882980734714e-135	8.508332926776339e-135	8.821217488722738e-135	9.192722723276239e-135	9.629146175621707e-135	1.0138071650676581e-134	1.0728584420415806e-134	1.1411535250958607e-134	1.2199863756205273e-134	1.3108994234233085e-134	1.415732046433275e-134	1.5366800123487505e-134	1.6763684761596595e-134	1.8379417965055479e-134	2.025174283924626e-134	2.2426070772412596e-134	2.495717728208731e-134	2.7911308472335823e-134	3.1368804396514693e-134	3.5427374934293714e-134	4.0206201632641672e-134	4.585108793385869e-134	5.254094375596041e-134	6.049597304628363e-134	6.998804072166391e-134	8.13538363409938e-134	9.501163658770108e-134	1.1148271140069608e-133	1.314187384258067e-133	1.5563701291070907e-133	1.8516579958259348e-133	2.2130291572501423e-133	2.656916231539847e-133	3.2041922578613e-133	3.8814553397091835e-133	4.722707231694287e-133	5.771552962696875e-133	7.084091475161613e-133	8.7327252137551e-133	1.081119510594093e-132	1.3441253998983924e-132	1.6781536779321853e-132	2.103938352117195e-132	2.6486643079955614e-132
20.04	2.814168360172865e-134	2.828502461577557e-134	2.8573871972420405e-134	2.9012610209574215e-134	2.960795269086492e-134	3.036911074800142e-134	3.130802824192233e-134	3.243968979839195e-134	3.3782513705281275e-134	3.535884368723264e-134	3.7195557653371124e-134	3.932481623667029e-134	4.178497974736754e-134	4.462172934747129e-134	4.788943719847002e-134	5.165284152325209e-134	5.598909657390201e-134	6.099028520164327e-134	6.676650410390293e-134	7.344966019090253e-134	8.119815257286029e-134	9.020266062407733e-134	1.0069331730162334e-133	1.129486221202765e-133	1.2730654479527548e-133	1.4417839495123955e-133	1.6406619384946909e-133	1.87584491841453e-133	2.154878447656502e-133	2.4870551300021692e-133	2.8838540384511213e-133	3.359498751685154e-133	3.9316680084985425e-133	4.622403265708109e-133	5.459270983005866e-133	6.476855331008919e-133	7.718680673594882e-133	9.239694561430025e-133	1.1109483721292564e-132	1.3416451194964731e-132	1.627325719956968e-132	1.9823926010221988e-132	2.425315514610265e-132	2.979854358135282e-132	3.676669931286594e-132	4.555451632211064e-132	5.667735828720983e-132	7.080649477090666e-132	8.881896502338326e-132
20.14	1.0151063379626052e-133	1.0201911870225564e-133	1.0304364232546447e-133	1.0459949713013777e-133	1.067100901741338e-133	1.0940752293076761e-133	1.127333948524559e-133	1.1673985847807212e-133	1.214909630478101e-133	1.2706433439422163e-133	1.3355325183410908e-133	1.4106919852113463e-133	1.497449810113644e-133	1.5973853762262408e-133	1.712375847691545e-133	1.844652873956498e-133	1.9968718592149243e-133	2.172196702973915e-133	2.374403651623903e-133	2.608008828978664e-133	2.878425190701087e-133	3.1921561439260103e-133	3.557034980861456e-133	3.98252171267419e-133	4.480072012664901e-133	5.0635969880727126e-133	5.750037662912828e-133	6.560084717744035e-133	7.519082653455797e-133	8.658168727734131e-133	1.0015711550958774e-132	1.1639133177157447e-132	1.3587223284436246e-132	1.593308646927017e-132	1.876790626186241e-132	2.2205765521941492e-132	2.638983683838212e-132	3.150035439615563e-132	3.776490851636468e-132	4.547177654435109e-132	5.498723359057964e-132	6.677809364612152e-132	8.14411427239776e-132	9.97416775657321e-132	1.2266410609115636e-131	1.514785675046087e-131	1.878288844623621e-131	2.338489955690558e-131	2.9231751073949714e-131
20.24	3.585435843330019e-133	3.603103289737413e-133	3.638696358700256e-133	3.692737616838726e-133	3.766026656807409e-133	3.859659576660657e-133	3.9750559591999735e-133	4.113994269148856e-133	4.278656887286217e-133	4.4716863552301596e-133	4.696254828779988e-133	4.956149251799908e-133	5.2558753915244435e-133	5.600784651229965e-133	5.997228536911695e-133	6.452746850958762e-133	6.976297181479855e-133	7.578535132104766e-133	8.272157097868598e-133	9.072320371647567e-133	9.997159134615596e-133	1.1068419665050105e-132	1.2312244179689914e-132	1.3760140472648865e-132	1.5450184422304753e-132	1.7428515126270302e-132	1.9751198720850086e-132	2.248655792001126e-132	2.571809138079907e-132	2.954814202188429e-132	3.4102518832732593e-132	3.9536335739021324e-132	4.6041408005022126e-132	5.385564711930937e-132	6.327502665601018e-132	7.466886426285683e-132	8.849939209917086e-132	1.0534688766702144e-131	1.2594203310936185e-131	1.5120769604325478e-131	1.823130224548877e-131	2.2074366099444437e-131	2.6839317788905235e-131	3.276823807908183e-131	4.0171549524668277e-131	4.944851295086934e-131	6.111419957782507e-131	7.583508032888979e-131	9.447611147204004e-131
20.34	1.2408971705135745e-132	1.2469137303440457e-132	1.2590333588510001e-132	1.2774311225190627e-132	1.302374810175526e-132	1.3342313506315863e-132	1.3734756959244006e-132	1.4207024674047964e-132	1.4766407591162614e-132	1.5421726070628772e-132	1.6183557692489814e-132	1.706451626171105e-132	1.8079592126136393e-132	1.9246566389945968e-132	2.058651466498421e-132	2.2124419804679208e-132	2.388991780871599e-132	2.5918207024010865e-132	2.825115822227691e-132	3.093867252024763e-132	3.4040345957528754e-132	3.762751454304886e-132	4.1785772607993924e-132	4.661808150272701e-132	5.2248616528927954e-132	5.882753942960525e-132	6.653693427468357e-132	7.559820944814645e-132	8.628135194165285e-132	9.891652789663416e-132	1.1390866267958774e-131	1.317558144262229e-131	1.5307238975430102e-131	1.786185561609149e-131	2.0933760494365262e-131	2.464035411530028e-131	2.9128186282890346e-131	3.458073936251469e-131	4.122842218132712e-131	4.93614369669854e-131	5.93463898143378e-131	7.164779144923501e-131	8.68559627428749e-131	1.0572334991519446e-130	1.292119102065316e-130	1.5855510779815082e-130	1.953392406159469e-130	2.4161040871382398e-130	3.0001558098349506e-130
20.44	4.210886204557752e-132	4.230980751509019e-132	4.2714542079804684e-132	4.332881927100987e-132	4.4161437222350896e-132	4.522444614464954e-132	4.6533435343801677e-132	4.8107909230484034e-132	4.9971764848777986e-132	5.215388705876585e-132	5.468888180664763e-132	5.761797310278586e-132	6.099009564641292e-132	6.486322278957096e-132	6.930597910315107e-132	7.439959867547529e-132	8.024030504771848e-132	8.694220714402182e-132	9.46408286745604e-132	1.0349741753674758e-131	1.137042183299571e-131	1.254909373058238e-131	1.3913268757239077e-131	1.5495977660085083e-131	1.7336979250744782e-131	1.948425659757912e-131	2.1995873855236124e-131	2.494228651588551e-131	2.840922317667662e-131	3.2501289494054277e-131	3.734648702187322e-131	4.3101893975807503e-131	4.996082540763793e-131	5.816188179137676e-131	6.800041420529534e-131	7.984308986656451e-131	9.414644532735557e-131	1.1148058159529359e-130	1.3255950636742153e-130	1.5828009096039683e-130	1.897722202130935e-130	2.2846352207858195e-130	2.761631363385641e-130	3.3517040856640716e-130	4.084162973436647e-130	4.996478239340686e-130	6.136692968784446e-130	7.566586122063837e-130	9.365830759893443e-130
20.54	1.401917302285744e-131	1.408503390321792e-131	1.4217673176770687e-131	1.441894692161852e-131	1.4691692554178759e-131	1.5039794686043626e-131	1.5468276178151788e-131	1.598341734211826e-131	1.6592907196169176e-131	1.7306031803261673e-131	1.8133906050768284e-131	1.908975683484677e-131	2.018926756217669e-131	2.1450996269342501e-131	2.2896882601059443e-131	2.455286252786571e-131	2.644961420534558e-131	2.862346401293204e-131	3.1117488857038637e-131	3.3982859657737886e-131	3.7280482043379113e-131	4.1083004271227077e-131	4.547728006925637e-131	5.056739647650494e-131	5.647840516663875e-131	6.336093187686649e-131	7.139688464302716e-131	8.080654043188559e-131	9.185736519990523e-131	1.0487501926754064e-130	1.2025712454965725e-130	1.384905309718747e-130	1.6017302728573345e-130	1.8604071088835773e-130	2.170025811631024e-130	2.541843764038426e-130	2.989842688310498e-130	3.531438096970463e-130	4.188385357256484e-130	4.987939873955949e-130	5.964346533920222e-130	7.160756838452163e-130	8.631702954641551e-130	1.0446298767033327e-129	1.2692392306395287e-129	1.548196626250523e-129	1.895817986225755e-129	2.3304574631404767e-129	2.875713989517502e-129
20.64	4.581813835435935e-131	4.603009537974269e-131	4.645691698566211e-131	4.710448397320693e-131	4.798178382385122e-131	4.910111606463924e-131	5.047837605242068e-131	5.213342622680583e-131	5.409056680900344e-131	5.637912134153181e-131	5.903415651937972e-131	6.209736063709697e-131	6.561811088925152e-131	6.965476698871512e-131	7.427623745134513e-131	7.956387586794859e-131	8.561377808867559e-131	9.253956816870167e-131	1.004757820411442e-130	1.0958198430362701e-130	1.2004778664766352e-130	1.3209897813595196e-130	1.4600503006678156e-130	1.6208830453895661e-130	1.8073537988784884e-130	2.024110128569716e-130	2.276753931077154e-130	2.5720551875150244e-130	2.91821742791057e-130	3.3252082370350717e-130	3.805171771716695e-130	4.3729449406575694e-130	5.04670493484752e-130	5.848783600475516e-130	6.80669425682682e-130	7.954429690736007e-130	9.334107146793902e-130	1.099805842284639e-129	1.3011492323681758e-129	1.545589491570644e-129	1.8433383183722198e-129	2.2072293717796495e-129	2.6534375170727403e-129	3.2024068417989643e-129	3.880051101611853e-129	4.719310533702159e-129	5.762175971106222e-129	7.062327209542554e-129	8.688580742314624e-129
20.74	1.4708284507299362e-130	1.4775300626630559e-130	1.4910238299463142e-130	1.5114928541666072e-130	1.5392168865963544e-130	1.5745786229104206e-130	1.618072396939455e-130	1.6703155464221362e-130	1.7320628117193244e-130	1.8042242310014656e-130	1.8878871168675817e-130	1.984342845020166e-130	2.095119361992788e-130	2.2220205340742863e-130	2.367173723535799e-130	2.5330873036391053e-130	2.722720226538177e-130	2.93956625808062e-130	3.1877561160451124e-130	3.4721815256706895e-130	3.798646179467388e-130	4.174049809481901e-130	4.6066131163586906e-130	5.106153236330674e-130	5.684421874832466e-130	6.355521335394899e-130	7.136417607669278e-130	8.047574685056498e-130	9.113740666526147e-130	1.036492435606082e-129	1.1837611523477418e-129	1.3576283405807433e-129	1.5635317288884677e-129	1.8081371266195132e-129	2.099638403748565e-129	2.4481357869460066e-129	2.8661141211927143e-129	3.369049039926793e-129	3.976177193874874e-129	4.711477415152142e-129	5.6049237436020937e-129	6.694089687845909e-129	8.026207362976649e-129	9.660817150195858e-129	1.1673185819211307e-128	1.4158727075624163e-128	1.7238732861114462e-128	2.1067822668075645e-128	2.584365003795954e-128
20.84	4.64011383098139e-130	4.660942012890283e-130	4.702875597181826e-130	4.7664751016430026e-130	4.852596679298426e-130	4.962411092988858e-130	5.097429908033846e-130	5.25953971287521e-130	5.451045437835365e-130	5.674724144831519e-130	5.933891018698402e-130	6.232479719117049e-130	6.5751397697896254e-130	6.96735429173627e-130	7.41558215934734e-130	7.927429607318044e-130	8.51185748930978e-130	9.179431842396781e-130	9.942627217590298e-130	1.081619448768975e-129	1.1817607656165963e-129	1.2967607713091665e-129	1.4290866006022709e-129	1.581679515741065e-129	1.7580542576435855e-129	1.9624210480935453e-129	2.199835757803721e-129	2.4763851812380916e-129	2.7994161734419543e-129	3.1778197176784337e-129	3.6223839492598924e-129	4.14623394768786e-129	4.765380969868165e-129	5.4994100501201505e-129	6.372342954565554e-129	7.413723894538222e-129	8.659988893740887e-129	1.0156197212125553e-128	1.1958226002985356e-128	1.4135559067305925e-128	1.6774839355508605e-128	1.9984405651372028e-128	2.3900100514132023e-128	2.869272419532117e-128	3.457762475626622e-128	4.182706718477279e-128	5.078622627677624e-128	6.189391598227469e-128	7.570952412990103e-128
20.94	1.439327138574967e-129	1.4456933844210723e-129	1.458509369030975e-129	1.477943881614359e-129	1.5042546682957284e-129	1.537794059773225e-129	1.5790167359013217e-129	1.628489863692648e-129	1.686905920979818e-129	1.7550986059287115e-129	1.8340623363627873e-129	1.9249759668486482e-129	2.0292315010503468e-129	2.148468758607004e-129	2.284617177932106e-129	2.4399462091278476e-129	2.6171260875088455e-129	2.819301194188706e-129	3.0501787262155016e-129	3.31413604060691e-129	3.616350837073572e-129	3.962959344733273e-129	4.361248931684672e-129	4.819893130407973e-129	5.349239053019318e-129	5.961659669076185e-129	6.671986577119173e-129	7.498042902349489e-129	8.461301032706182e-129	9.587696368956565e-129	1.0908636505915644e-128	1.246225579368248e-128	1.4294978715564169e-128	1.646347283048145e-128	1.903709429435399e-128	2.210095767823589e-128	2.575979888213238e-128	3.014284795209145e-128	3.540999090002316e-128	4.1759580625964154e-128	4.94383625989734e-128	5.875411880856667e-128	7.009181392708558e-128	8.393426428287854e-128	1.0088866132927613e-127	1.2172069109136535e-127	1.4739853206395996e-127	1.791497297502806e-127	2.18534894924632e-127
21.04	4.39204960239496e-129	4.411195917597088e-129	4.449736026171799e-129	4.508170152515297e-129	4.5872619584613504e-129	4.6880549736364734e-129	4.811895253708172e-129	4.9604609464841116e-129	5.135799662914276e-129	5.3403748016861124e-129	5.577122272457926e-129	5.849519416237055e-129	6.161668346968585e-129	6.518396454607634e-129	6.925377439740647e-129	7.389277021804812e-129	7.917928412920405e-129	8.520543822180514e-129	9.207969707560892e-129	9.992995295714106e-129	1.08907261342545e-128	1.1919037241140557e-128	1.3099123917196776e-128	1.4456172675971198e-128	1.6020180256845382e-128	1.7826955625166806e-128	1.9919348615213453e-128	2.2348759936055236e-128	2.517700127784645e-128	2.8478592053161533e-128	3.2343601952204083e-128	3.6881177364172907e-128	4.222392661231648e-128	4.85333861971883e-128	5.600685087575653e-128	6.488592838293494e-128	7.546728010468045e-128	8.811613882176772e-128	1.032833626671654e-127	1.2152700239335878e-127	1.4353964237201963e-127	1.7018314484298786e-127	2.025329087841617e-127	2.4193438517925537e-127	2.9007541696895587e-127	3.490790578872175e-127	4.2162295414921684e-127	5.1109325942451915e-127	6.217835478240789e-127
21.14	1.3190318098491191e-128	1.324700171693432e-128	1.3361091199937704e-128	1.353404619510631e-128	1.3768094502111913e-128	1.4066279314321975e-128	1.4432524336517728e-128	1.4871718704453694e-128	1.5389824244971218e-128	1.5994008324669806e-128	1.6692806368994324e-128	1.7496319126348232e-128	1.841645094493964e-128	1.9467196774710772e-128	2.066498736607224e-128	2.2029104289912577e-128	2.3582179047701155e-128	2.535079379937332e-128	2.7366205264899956e-128	2.966521834751314e-128	3.229124222886413e-128	3.5295569409891013e-128	3.873892781136478e-128	4.26933681065519e-128	4.724456357514807e-128	5.249461875839761e-128	5.856550710431634e-128	6.560328795643215e-128	7.378329137697687e-128	8.331650761550467e-128	9.445747938445354e-128	1.0751407316327405e-127	1.2285960528339514e-127	1.4094792572171105e-127	1.6233222537310715e-127	1.8768854152713417e-127	2.1784520496609836e-127	2.5381981834054624e-127	2.9686580258897515e-127	3.485311267597183e-127	4.107325869109751e-127	4.85849974831847e-127	5.768457471348954e-127	6.874174623919e-127	8.221924210978236e-127	9.869767832458376e-127	1.1890751678889704e-126	1.4377016471131974e-126	1.7445095191424438e-126
21.24	3.9004838628999525e-128	3.9170108168278865e-128	3.950272351939198e-128	4.000688018324631e-128	4.0688980029826243e-128	4.1557765126630547e-128	4.2624502122706885e-128	4.3903222563075544e-128	4.541102621399366e-128	4.716845644996605e-128	4.919995906588726e-128	5.153443862601608e-128	5.420592975860272e-128	5.725440479025233e-128	6.072674395910083e-128	6.467790036382352e-128	6.917229906217124e-128	7.428551866012304e-128	8.010631474827448e-128	8.67390581691016e-128	9.430667799904907e-128	1.029542201364931e-127	1.1285315855879194e-127	1.2420662898815948e-127	1.372557955926537e-127	1.5228761261489209e-127	1.6964430723898227e-127	1.8973499111782537e-127	2.1304991032863963e-127	2.4017797293268085e-127	2.71828357282297e-127	3.0885721240807045e-127	3.5230072670858916e-127	4.034161789012078e-127	4.637330167065847e-127	5.351165612220584e-127	6.1984764377923135e-127	7.2072239342685934e-127	8.411775673317629e-127	9.854483322866352e-127	1.1587673667014888e-126	1.3676166950190708e-126	1.6200469696310405e-126	1.9260832155023512e-126	2.2982416623588428e-126	2.7521896223724895e-126	3.3075899770490554e-126	3.989184445719378e-126	4.82818639238148e-126
21.34	1.1361708432389187e-127	1.1409184557950747e-127	1.1504724997132109e-127	1.1649518126441606e-127	1.1845376850235783e-127	1.2094775968449084e-127	1.2400903637526315e-127	1.2767728403468707e-127	1.3200083753858891e-127	1.3703772675459031e-127	1.4285695336314657e-127	1.4954003761524196e-127	1.571828827031687e-127	1.6589801526221093e-127	1.7581727367864326e-127	1.8709503192340817e-127	1.9991206627058256e-127	2.1448019637974664e-127	2.310478619318741e-127	2.49906832698516e-127	2.714002953476761e-127	2.9593261665108504e-127	3.2398115285056293e-127	3.5611056229434097e-127	3.9299018755340066e-127	4.354152097675772e-127	4.843324492121713e-127	5.408719012780567e-127	6.063853680668668e-127	6.8249388779232995e-127	7.711460966261336e-127	8.746902055857683e-127	9.959629708136601e-127	1.1383999208222684e-126	1.3061722328981634e-126	1.504357092749623e-126	1.7391502174014416e-126	2.0181315893583295e-126	2.350598494103647e-126	2.7479838741114856e-126	3.224383073819259e-126	3.797218596375231e-126	4.488080977573059e-126	5.323794901597809e-126	6.337774023457269e-126	7.571746663243677e-126	9.077958972936402e-126	1.092199417111089e-125	1.31863884178962e-125
21.44	3.2614431644533763e-127	3.2748857146700897e-127	3.3019350839195696e-127	3.3429231155038708e-127	3.3983559305509965e-127	3.468924216266016e-127	3.555517388229485e-127	3.6592420280814147e-127	3.781445124558149e-127	3.923742791670562e-127	4.088055308369892e-127	4.276649526063535e-127	4.4921899318706116e-127	4.7377999464517205e-127	5.017135387757362e-127	5.334472461160058e-127	5.694813160851985e-127	6.104011610356204e-127	6.568925660657484e-127	7.097599039197636e-127	7.69948054767107e-127	8.38568829873067e-127	9.169328834180011e-127	1.0065883271745575e-126	1.1093675500544132e-126	1.227444103441771e-126	1.3634019625165038e-126	1.520320037333201e-126	1.701875515773372e-126	1.91247051263355e-126	2.1573876250160858e-126	2.4429814179912073e-126	2.7769146686658004e-126	3.16845048758257e-126	3.628814350945012e-126	4.171643792896989e-126	4.8135482538411165e-126	5.5748076569391244e-126	6.480246078630705e-126	7.560326895998379e-126	8.852528694454803e-126	1.040307786732526e-125	1.2269135366505342e-125	1.452156295691338e-125	1.7248430542308263e-125	2.055947324331813e-125	2.4591768323141016e-125	2.951698227392712e-125	3.5550643363611696e-125
21.54	9.22972651208956e-127	9.267256773359058e-127	9.342769743676043e-127	9.457179300720448e-127	9.611878962930307e-127	9.808769830875434e-127	1.0050299033702916e-126	1.0339509755211496e-126	1.0680104252210841e-126	1.1076521666562532e-126	1.1534032886246624e-126	1.2058855247587824e-126	1.2658290511489554e-126	1.3340890317056465e-126	1.4116654248031193e-126	1.4997266780215276e-126	1.599638076007235e-126	1.7129956756373378e-126	1.8416669703555082e-126	1.9878396811531038e-126	2.15408038704703e-126	2.343405097879835e-126	2.5593643555712827e-126	2.806146050145837e-126	3.0886998837988535e-126	3.4128883476896503e-126	3.785670240011794e-126	4.215324211098178e-126	4.7117216494829367e-126	5.2866605209955206e-126	5.954274667700695e-126	6.731536727009448e-126	7.638877451675572e-126	8.700950066245531e-126	9.947575729538346e-126	1.1414915630708729e-125	1.31469273035815e-125	1.5197178145270726e-125	1.7631108837622531e-125	2.0528864651033972e-125	2.398884509763039e-125	2.8132164232278767e-125	3.310826787061708e-125	3.9102023764770663e-125	4.634269115523248e-125	5.511529342003952e-125	6.577507009321566e-125	7.876588330756169e-125	9.464371325486153e-125
21.64	2.575998735545103e-126	2.5863343863301593e-126	2.6071286345883145e-126	2.6386297820065734e-126	2.6812163671336602e-126	2.7354046535127734e-126	2.8018589288709237e-126	2.8814048993231606e-126	2.975046551652273e-126	3.083986959018463e-126	3.209653624715745e-126	3.3537290993918014e-126	3.518187774933978e-126	3.705339959679662e-126	3.91788458289923e-126	4.1589721717024566e-126	4.4322801031091794e-126	4.742102573468986e-126	5.0934582660378224e-126	5.492219359356535e-126	5.945266334335782e-126	6.460674044367098e-126	7.047935757958817e-126	7.718233427095579e-126	8.484764352329064e-126	9.363136802910011e-126	1.0371850128031184e-125	1.153287861682513e-125	1.2872383025199773e-125	1.44215795353004e-125	1.6217803265279604e-125	1.8305812708363509e-125	2.073939316983272e-125	2.3583332054365646e-125	2.6915857590225603e-125	3.0831656363356264e-125	3.5445615296066825e-125	4.08974722802324e-125	4.735760894510451e-125	5.503428209431137e-125	6.418267120132589e-125	7.511622323708693e-125	8.822090984025668e-125	1.0397318434713546e-124	1.2296264915108666e-124	1.45920732577883e-124	1.7375704907412835e-124	2.0760560351388336e-124	2.48883634791593e-124
21.74	7.093142675696866e-126	7.121229766468039e-126	7.177733675035757e-126	7.26332022945325e-126	7.379004277209023e-126	7.5261694946072e-126	7.706595621686539e-126	7.922493863536945e-126	8.176551430727587e-126	8.471986457350003e-126	8.812614844574226e-126	9.202930942308675e-126	9.6482044154519e-126	1.0154596161365943e-125	1.0729296772361832e-125	1.1380691796771816e-125	1.211855897622775e-125	1.2954303764228988e-125	1.3901240810819767e-125	1.497493079084767e-125	1.6193584034952848e-125	1.757854498802368e-125	1.9154874688886374e-125	2.095205238721916e-125	2.300482227821356e-125	2.535421738053339e-125	2.804880011019425e-125	3.114616849367399e-125	3.471478870229813e-125	3.883622929248852e-125	4.3607890986939047e-125	4.914634903087264e-125	5.559145438414426e-125	6.311137690196654e-125	7.190882031579893e-125	8.222869795203113e-125	9.436763319727288e-125	1.086857442210765e-124	1.2562129419745167e-124	1.4570894373126802e-124	1.6960254113035365e-124	1.9810364121921403e-124	2.3219727103414116e-124	2.7309688244880324e-124	3.223009756134213e-124	3.816645797746697e-124	4.534896877326058e-124	5.406399201384918e-124	6.466862292812378e-124
21.84	1.92761480438212e-125	1.9351490306824812e-125	1.9503047864255237e-125	1.9732583437016003e-125	2.0042783191166113e-125	2.043730848500514e-125	2.0920866985712978e-125	2.149930506458769e-125	2.2179723975822836e-125	2.2970623005892117e-125	2.3882073573433254e-125	2.492592919260369e-125	2.611607732128912e-125	2.7468740442201947e-125	2.900283532204118e-125	3.0740401325768514e-125	3.270711100897413e-125	3.4932879069221796e-125	3.74525892292212e-125	4.0306962901875456e-125	4.354359873920888e-125	4.721821862967835e-125	5.139616367805037e-125	5.615419354976075e-125	6.158265475513378e-125	6.778809857592321e-125	7.489644814039946e-125	8.305683757212504e-125	9.244627536098499e-125	1.0327532064197257e-124	1.1579500683564742e-124	1.3030530454721105e-124	1.4716548785515973e-124	1.6680685912891566e-124	1.8974840239833543e-124	2.166160805986601e-124	2.48166676140366e-124	2.853173080274207e-124	3.291820561294122e-124	3.811175022376303e-124	4.427794815467579e-124	5.161939574710642e-124	6.0384572654640685e-124	7.087896797535108e-124	8.347906586265966e-124	9.864996360955704e-124	1.169676137117283e-123	1.39146964214453e-123	1.6607763834675863e-123
21.94	5.171740590919366e-125	5.191696799671605e-125	5.23183750639913e-125	5.29262358975708e-125	5.374757230268895e-125	5.47919526271594e-125	5.607167519491658e-125	5.760200650917796e-125	5.940148059837964e-125	6.149226760773348e-125	6.390062174664166e-125	6.665742106113497e-125	6.97988142983831e-125	7.336699347400675e-125	7.741111477218444e-125	8.198839526284953e-125	8.716541880601373e-125	9.30196916726676e-125	9.964149714617661e-125	1.0713610905026413e-124	1.1562643724603684e-124	1.2525619423029314e-124	1.361936917783142e-124	1.486364010145796e-124	1.6281643950779002e-124	1.7900718640691395e-124	1.9753127307307604e-124	2.187702544003032e-124	2.431763379438523e-124	2.7128663774486895e-124	3.0374053199383064e-124	3.413008443114546e-124	3.848797449547014e-124	4.355704902588589e-124	4.946863983499054e-124	5.638088122800326e-124	6.4484624836068494e-124	7.401074934224992e-124	8.523921332709567e-124	9.851029086000336e-124	1.1423854594510233e-123	1.3293025066143485e-123	1.5520514210539997e-123	1.8182365711032784e-123	2.137210968740332e-123	2.520505765169806e-123	2.982371339134645e-123	3.540460427908508e-123	4.216692428043603e-123
22.04	1.3703420715955769e-124	1.3755631943828811e-124	1.3860644136495428e-124	1.4019647736194794e-124	1.4234456109390303e-124	1.450753958957433e-124	1.4842072227484833e-124	1.5241992471442734e-124	1.5712079380274281e-124	1.6258046404776601e-124	1.688665527603574e-124	1.7605853128355036e-124	1.842493668263333e-124	1.935474814904437e-124	2.0407908507692934e-124	2.1599095031673475e-124	2.2945371376733138e-124	2.4466580334767726e-124	2.6185811508242735e-124	2.8129958800148737e-124	3.0330385842812e-124	3.2823721449496414e-124	3.565281204181073e-124	3.8867864003367656e-124	4.25278163124005e-124	4.670199295939286e-124	5.147209599646125e-124	5.693461414222937e-124	6.320373937259236e-124	7.041490574062982e-124	7.872909189805351e-124	8.833806284486268e-124	9.947076910378007e-124	1.1240117508163176e-123	1.2745785574962469e-123	1.4503578566459973e-123	1.656108515214464e-123	1.8975775497291805e-123	2.1817214421396968e-123	2.516980308872766e-123	2.9136182622459318e-123	3.3841468378175886e-123	3.9438528736943014e-123	4.611457999678056e-123	5.409944290721161e-123	6.367590135500799e-123	7.519272585841838e-123	8.908108193670483e-123	1.058752466468828e-122
22.14	3.5870101330370155e-124	3.600506909990205e-124	3.62765101385015e-124	3.6687463096536872e-124	3.724255578012234e-124	3.794809093683205e-124	3.8812164020573586e-124	3.984481597658313e-124	4.105822502969879e-124	4.246694253313757e-124	4.408817917788843e-124	4.5942149319088265e-124	4.805248289783843e-124	5.044671648884912e-124	5.315687746352141e-124	5.622017821947518e-124	5.96798410076094e-124	6.358607822974582e-124	6.799725836146474e-124	7.298129409479208e-124	7.861729716729018e-124	8.499755398593461e-124	9.22298879896417e-124	1.0044048925013765e-123	1.0977730974833503e-123	1.204141449092351e-123	1.325555493725756e-123	1.4644276892538989e-123	1.623609126735512e-123	1.806476419610598e-123	2.0170371788630474e-123	2.2600583084343942e-123	2.5412223755806882e-123	2.8673185895872056e-123	3.246476527653701e-123	3.688452766019209e-123	4.2049831189194766e-123	4.8102164003310864e-123	5.521249686468996e-123	6.35879020543998e-123	7.347975516381824e-123	8.519391953123134e-123	9.910341899469278e-123	1.1566423984617393e-122	1.3543507579933227e-122	1.5910205135052336e-122	1.875097433240532e-122	2.2170018614332995e-122	2.6296201758497034e-122
22.24	9.278507521696017e-124	9.312990548530845e-124	9.382336511105586e-124	9.487312119018158e-124	9.629084839022168e-124	9.809244267420281e-124	1.002983145926887e-123	1.0293376962255523e-123	1.0602948534276079e-123	1.0962209786909391e-123	1.1375491301094594e-123	1.1847876117119497e-123	1.2385301921174224e-123	1.299468275062e-123	1.3684053638381815e-123	1.4462742336265307e-123	1.534157312543704e-123	1.6333108774050617e-123	1.745193797950473e-123	1.8715017188283364e-123	2.01420775848618e-123	2.1756110363140898e-123	2.3583946239906203e-123	2.5656948664723382e-123	2.801184448099407e-123	3.069172109392745e-123	3.37472257482627e-123	3.7238010619352026e-123	4.123447746295826e-123	4.581988803975377e-123	5.109292204578151e-123	5.717078361886993e-123	6.419298163937098e-123	7.23259392530123e-123	8.17686259046429e-123	9.275945270887677e-123	1.0558473177966323e-122	1.2058907549431753e-122	1.3818820680047372e-122	1.5888477199825644e-122	1.832878998940354e-122	2.1213744476482022e-122	2.4633409671095423e-122	2.8697685657416024e-122	3.3540977287660666e-122	3.932803500836438e-122	4.626126931966074e-122	5.458992951985734e-122	6.46216455819273e-122
22.34	2.37241866814366e-123	2.381128584244335e-123	2.398643209681701e-123	2.4251538296141475e-123	2.460951660589437e-123	2.5064331162987423e-123	2.5621070312435583e-123	2.6286040242320726e-123	2.7066882397222367e-123	2.7972717688141256e-123	2.901432125299109e-123	3.0204332381703456e-123	3.155750523402783e-123	3.309100718291783e-123	3.482477305623293e-123	3.678192527841775e-123	3.898927199803249e-123	4.147789780758734e-123	4.42838647194554e-123	4.744904477888518e-123	5.102211022577983e-123	5.505971265005609e-123	5.962788935747379e-123	6.480374346662634e-123	7.067745445994965e-123	7.735468846887738e-123	8.495949305848779e-123	9.363778040726216e-123	1.0356152645421423e-122	1.1493384294227408e-122	1.2799511575164697e-122	1.4303044829332212e-122	1.6037870530061329e-122	1.804435230032459e-122	2.0370674005782216e-122	2.3074481439597862e-122	2.6224893026484197e-122	2.9904967473092984e-122	3.421473834533899e-122	3.927495339575102e-122	4.5231691678730313e-122	5.226207611120301e-122	6.058135577450317e-122	7.04517042775432e-122	8.21931722561381e-122	9.619734918429111e-122	1.1294443939071272e-121	1.3302464893594624e-121	1.5716502605976554e-121
22.44	5.99782048985016e-123	6.0195763118277075e-123	6.063321889227379e-123	6.129529230612145e-123	6.218916804408869e-123	6.332462372656642e-123	6.471420590664889e-123	6.63734581038442e-123	6.832120660001756e-123	7.057991125231919e-123	7.317609034058945e-123	7.614083052341626e-123	7.951039539877766e-123	8.332694903856898e-123	8.763941429543593e-123	9.250448979227405e-123	9.798785445482309e-123	1.0416559442596038e-122	1.1112589444147805e-122	1.1897104453903953e-122	1.2781982367276547e-122	1.3781033485588814e-122	1.491033824031639e-122	1.6188650137309934e-122	1.763787732678162e-122	1.9283659149290702e-122	2.115605763351891e-122	2.3290388393782679e-122	2.572822090167116e-122	2.8518584947715815e-122	3.171942859360686e-122	3.539938345667832e-122	3.9639906287995736e-122	4.4537882163266597e-122	5.020879503772413e-122	5.679059698224461e-122	6.444843946571513e-122	7.338047029292713e-122	8.38249504349097e-122	9.60690087922841e-122	1.1045943348486977e-121	1.2741600014068395e-121	1.4744796674142313e-121	1.711745284252366e-121	1.9935023398176844e-121	2.3289663115150016e-121	2.7294174648102654e-121	3.2086943837968286e-121	3.783812163855614e-121
22.54	1.4996897447126575e-122	1.5050650772114232e-122	1.5158728556359203e-122	1.5322283059937457e-122	1.5543067893512556e-122	1.5823468967160992e-122	1.6166546918305956e-122	1.6576092061440505e-122	1.7056693222431853e-122	1.7613822183243748e-122	1.825393588072386e-122	1.8984598989927227e-122	1.981463009489817e-122	2.075427532810814e-122	2.181541416810688e-122	2.3011803052951099e-122	2.435936363071023e-122	2.5876523871878985e-122	2.758462196627375e-122	2.950838498549432e-122	3.167649679402885e-122	3.4122272739116423e-122	3.688446236825708e-122	4.000820597008487e-122	4.3546176304456906e-122	4.755994372345435e-122	5.212161128970004e-122	5.731577685021517e-122	6.324189179689968e-122	7.00171020327996e-122	7.77796762127343e-122	8.669315057666385e-122	9.695134982741134e-122	1.087844810145748e-121	1.2246654416217125e-121	1.383243618100969e-121	1.5674860276313828e-121	1.7820726701078023e-121	2.0326221390358708e-121	2.3258946050266413e-121	2.670041595461793e-121	3.074913969186843e-121	3.5524423995626274e-121	4.1171083717328915e-121	4.786528386498214e-121	5.582180021766536e-121	6.530306091761248e-121	7.663042827188501e-121	9.019830375711223e-121
22.64	3.709607724202072e-122	3.722748311924246e-122	3.749167470148984e-122	3.789143549999153e-122	3.843100099096039e-122	3.911613248093865e-122	3.995421833668522e-122	4.095440503768794e-122	4.212776126239661e-122	4.3487479072241473e-122	4.5049117237858874e-122	4.683089289272463e-122	4.885402903901945e-122	5.114316701568686e-122	5.372685492525907e-122	5.663812527222219e-122	5.991517777447829e-122	6.360218657204882e-122	6.775025499842443e-122	7.241854585228239e-122	7.767562089996443e-122	8.360103038403179e-122	9.02872018994377e-122	9.784168848232296e-122	1.0638984858126943e-121	1.1607804629741315e-121	1.270774795755566e-121	1.395887677595983e-121	1.5384745916354222e-121	1.7013065539504186e-121	1.8876499378310769e-121	2.101362845179199e-121	2.347011676658148e-121	2.6300124042560746e-121	2.956802110712619e-121	3.335047683249777e-121	3.773900201939719e-121	4.284305631692753e-121	4.879385020366148e-121	5.574900662715379e-121	6.3898287878295235e-121	7.347064492287213e-121	8.474291161547121e-121	9.805054868251197e-121	1.1380094683159086e-120	1.3248993092771131e-120	1.5472227573095662e-120	1.8123725834501547e-120	2.1294054636429038e-120
22.74	9.079919677478782e-122	9.111711197386001e-122	9.175624194948947e-122	9.272324224063294e-122	9.402823844801409e-122	9.568500075510169e-122	9.771118302788512e-122	1.0012863223086887e-121	1.0296377565058824e-121	1.0624809540226748e-121	1.1001870197298526e-121	1.1431902120173822e-121	1.1919961220109086e-121	1.2471913739348007e-121	1.3094551019556549e-121	1.3795725109167096e-121	1.458450890814925e-121	1.547138529981079e-121	1.6468470625370462e-121	1.7589778952801643e-121	1.8851534919725518e-121	2.027254454339178e-121	2.1874635354347256e-121	2.3683179604552135e-121	2.572771722553128e-121	2.8042698791448663e-121	3.066837313019747e-121	3.36518496147573e-121	3.7048371797119556e-121	4.092284721788673e-121	4.535168831157162e-121	5.042503180161379e-121	5.62494194315776e-121	6.29510420541018e-121	7.067967293485275e-121	7.961344580866889e-121	8.996467024620105e-121	1.0198692314683281e-120	1.159837130718899e-120	1.323190867252966e-120	1.514306380637989e-120	1.7384549522940814e-120	2.0020000506714124e-120	2.312640175080138e-120	2.6797090291724262e-120	3.114547279160367e-120	3.6309638625201415e-120	4.2458095298399435e-120	4.97969130875836e-120
22.84	2.199725929877736e-121	2.2073396789610926e-121	2.2226452932874583e-121	2.2458003247339313e-121	2.2770444308331286e-121	2.3167034576448514e-121	2.36519503171349e-121	2.4230357937319714e-121	2.4908504469898138e-121	2.5693828394014878e-121	2.659509350324418e-121	2.7622549142088895e-121	2.878812084371011e-121	3.010563624266409e-121	3.159109213460006e-121	3.326296974548696e-121	3.51426066986836e-121	3.725463588094166e-121	3.962750347213153e-121	4.229408089579503e-121	4.52923884648948e-121	4.86664521569193e-121	5.246731940108768e-121	5.675426517724923e-121	6.159622633461723e-121	6.707351011467149e-121	7.327983275019183e-121	8.032475613829155e-121	8.833660548202725e-121	9.746596912718651e-121	1.0788990441873372e-120	1.1981700130561466e-120	1.3349348993765549e-120	1.492106212631473e-120	1.673136027127149e-120	1.8821243704272986e-120	2.123950945906969e-120	2.404435517125258e-120	2.7305335627966817e-120	3.110575414731553e-120	3.554559101835667e-120	4.074509648768439e-120	4.684920755363333e-120	5.403298787545329e-120	6.250834066132849e-120	7.253230833278828e-120	8.441735375082473e-120	9.854412055380957e-120	1.1537730077575385e-119
22.94	5.275810667618857e-121	5.293864806671433e-121	5.330156219799791e-121	5.385054235533942e-121	5.459120563507818e-121	5.553118754486903e-121	5.668027153062401e-121	5.805055646664536e-121	5.965666606989979e-121	6.151600524283965e-121	6.364906954394609e-121	6.607981537013147e-121	6.883610005516248e-121	7.19502029977497e-121	7.545944119678037e-121	7.940689526802142e-121	8.38422652419862e-121	8.882287931244225e-121	9.441488336180468e-121	1.0069464470642607e-120	1.0775041029594028e-120	1.1568426782747358e-120	1.2461446822230994e-120	1.3467818005702712e-120	1.4603476133761249e-120	1.5886965206323956e-120	1.7339901310475366e-120	1.8987526396178314e-120	2.0859370513323684e-120	2.2990045159842587e-120	2.5420195408174397e-120	2.8197644664142835e-120	3.137877355347764e-120	3.503018388466677e-120	3.923071035208991e-120	4.407385718599539e-120	4.9670755038743474e-120	5.6153755919440236e-120	6.368081208919162e-120	7.244081994685183e-120	8.266015389695767e-120	9.461067031757235e-120	1.0861953098775774e-119	1.250812824534463e-119	1.4447273760659255e-119	1.6737134436111288e-119	1.9447790158529046e-119	2.2664470446538597e-119	2.6491048316390737e-119
23.04	1.2529737714821869e-120	1.2572135460987055e-120	1.2657356204399994e-120	1.2786257469588237e-120	1.2960143259597668e-120	1.3180785769090235e-120	1.3450455105244235e-120	1.3771957705276698e-120	1.4148684348689772e-120	1.4584668898306772e-120	1.508465917401728e-120	1.5654201675576692e-120	1.6299742235798328e-120	1.7028745115145747e-120	1.7849833557499265e-120	1.8772955432197095e-120	1.980957831050767e-120	2.097291919112997e-120	2.2278215130670155e-120	2.3743042289495635e-120	2.5387692418207922e-120	2.7235617642689214e-120	2.9313956627670504e-120	3.165415789732705e-120	3.4292719374979966e-120	3.7272067206067766e-120	4.064160181505637e-120	4.445894512322839e-120	4.8791430175818105e-120	5.37178834116073e-120	5.933076085196402e-120	6.573871308416173e-120	7.30696706840518e-120	8.14745624403935e-120	9.113180437904772e-120	1.0225272936023512e-119	1.150881664722192e-119	1.2993642850531356e-119	1.4715302690427918e-119	1.671625098530283e-119	1.9047291445350663e-119	2.1769344327913095e-119	2.495561252102083e-119	2.8694240840562156e-119	3.309158697384292e-119	3.8276252304679986e-119	4.440405847709056e-119	5.166420312648993e-119	6.02868884603242e-119
23.14	2.9472822662623924e-120	2.9571448364390583e-120	2.9769678030156248e-120	3.0069484159749606e-120	3.0473865802057012e-120	3.0986897934314944e-120	3.161379903310172e-120	3.236101838544144e-120	3.323634515796293e-120	3.424904177086335e-120	3.5410004727459215e-120	3.6731956748589486e-120	3.8229674876128806e-120	3.992026016809836e-120	4.182345574109221e-120	4.396202126239266e-120	4.6362173600750346e-120	4.905410526764281e-120	5.2072594589014594e-120	5.5457724324611686e-120	5.925572880144947e-120	6.351999367516225e-120	6.83122373336973e-120	7.37039089020497e-120	7.977784503034084e-120	8.663023644037626e-120	9.437296592767923e-120	1.0313639261153948e-119	1.1307267324732673e-119	1.24359731049599e-119	1.3720600657545527e-119	1.5185615485046432e-119	1.6859788941384232e-119	1.8777021897826174e-119	2.0977337802556888e-119	2.35080821504743e-119	2.6425373914519383e-119	2.979586508759355e-119	3.369887766540867e-119	3.822900382223632e-119	4.349927552383383e-119	4.964503543600547e-119	5.68286730562828e-119	6.524543021284981e-119	7.513053059214135e-119	8.676795151717798e-119	1.005012363019066e-118	1.1674684662350695e-118	1.3601068220670796e-118
23.24	6.867839717781446e-120	6.890570233576756e-120	6.936254257681787e-120	7.005341376736494e-120	7.098515055162629e-120	7.216703763996593e-120	7.361096205388346e-120	7.533160977757124e-120	7.734671131006772e-120	7.967734178669799e-120	8.23482826786887e-120	8.538845362775647e-120	8.88314247763854e-120	9.271602207290025e-120	9.708704053267397e-120	1.01996083406713e-119	1.0750254874779241e-119	1.1367478909472779e-119	1.2059147506750226e-119	1.2834319976113354e-119	1.370343681685533e-119	1.4678542472389715e-119	1.5773548277423354e-119	1.7004543277005464e-119	1.8390162172147175e-119	1.9952021562208525e-119	2.1715237986976657e-119	2.370904411679501e-119	2.5967522915737815e-119	2.853048385765746e-119	3.1444510490609873e-119	3.476421504919134e-119	3.855374369019999e-119	4.288858562885451e-119	4.7857751423401936e-119	5.356640044983758e-119	6.013901592147487e-119	6.772324851413639e-119	7.649457785670254e-119	8.666197622442034e-119	9.847480247799138e-119	1.1223120883591439e-118	1.2828841124991374e-118	1.4707525952232342e-118	1.6910765036630275e-118	1.9500746109556032e-118	2.255258508392765e-118	2.6157198942063537e-118	3.042485432091303e-118
23.34	1.5857179669846818e-119	1.5909094073849767e-119	1.6013426657083522e-119	1.6171193018349724e-119	1.63839368545064e-119	1.6653754821615967e-119	1.6983330536215187e-119	1.737597847870061e-119	1.7835698791008436e-119	1.8367244219456709e-119	1.8976200748421586e-119	1.9669083810616848e-119	2.0453452355617204e-119	2.1338043522594522e-119	2.2332931211045544e-119	2.3449712492713607e-119	2.4701726580844332e-119	2.610431199578447e-119	2.767510867111987e-119	2.943441307106466e-119	3.140559598586839e-119	3.361559459587299e-119	3.6095492718759326e-119	3.888120596628261e-119	4.2014291945213356e-119	4.55429097755512e-119	4.952295823243917e-119	5.401942794996055e-119	5.910801060721456e-119	6.487701716202049e-119	7.142966839275172e-119	7.888683473611223e-119	8.739031926785703e-119	9.710679841248821e-119	1.0823256052092729e-118	1.2099921398997229e-118	1.35680575577404e-118	1.5260099782699848e-118	1.7214545436467281e-118	1.947717761616513e-118	2.210255243392904e-118	2.5155810032714556e-118	2.871488380133588e-118	3.287320023272093e-118	3.7742984382721128e-118	4.34593141217901e-118	5.01851018395626e-118	5.811722688705511e-118	6.74940982772133e-118
23.44	3.628481931865598e-119	3.640233899246411e-119	3.6638506520244567e-119	3.699559609279124e-119	3.7477063962110045e-119	3.8087603502143023e-119	3.8833220492125893e-119	3.972133029136047e-119	4.076087907736522e-119	4.196249188426719e-119	4.333865082133411e-119	4.49039075925263e-119	4.667513529942898e-119	4.867182551919758e-119	5.091643783847774e-119	5.343481043255694e-119	5.625664195319265e-119	5.941605698517252e-119	6.295226971994002e-119	6.691036335782277e-119	7.134220619135929e-119	7.630752946498756e-119	8.187519710461409e-119	8.812470345080919e-119	9.514794244244672e-119	1.0305130056587503e-118	1.119581366575104e-118	1.2201172475486234e-118	1.3337875216441216e-118	1.462534844126368e-118	1.608627325842739e-118	1.774717877426817e-118	1.9639152292957917e-118	2.1798690722324387e-118	2.4268723045041434e-118	2.709984038384779e-118	3.035177842150056e-118	3.409520711352092e-118	3.841389523430562e-118	4.340733292757236e-118	4.919391484886208e-118	5.591481064660086e-118	6.373867963514444e-118	7.286742409261396e-118	8.354322259759287e-118	9.605714364767463e-118	1.1075971358450366e-117	1.2807390553181128e-117	1.4851113266171068e-117
23.54	8.230009020007378e-119	8.25638201348504e-119	8.309378493774545e-119	8.389503364465163e-119	8.497523857930639e-119	8.634481627146793e-119	8.801709274220471e-119	9.000851678065095e-119	9.233892592744481e-119	9.503187110347487e-119	9.811500721364019e-119	1.016205586564861e-118	1.0558587052996232e-118	1.1005405849940792e-118	1.15074772854945e-118	1.2070509531457159e-118	1.2701059072614025e-118	1.3406654010608998e-118	1.4195938657213968e-118	1.507884318574311e-118	1.6066782845242196e-118	1.717289212701865e-118	1.8412300339507177e-118	1.9802456334680486e-118	2.1363511685821537e-118	2.3118773501820833e-118	2.5095240350604114e-118	2.7324237543942398e-118	2.9842171419153564e-118	3.2691426377715526e-118	3.5921433476886133e-118	3.958994552935338e-118	4.376456120988748e-118	4.852454992300577e-118	5.3963040557857035e-118	6.018965125211856e-118	6.733365453819938e-118	7.554779354326947e-118	8.501289125055227e-118	9.594342744572776e-118	1.0859429843087514e-117	1.2326902485381304e-117	1.4032973554876112e-117	1.602093332390855e-117	1.8342634526271842e-117	2.1060308414266136e-117	2.424878951727484e-117	2.7998245926194704e-117	3.241753592997227e-117
23.64	1.8506848457426063e-118	1.8565531666501978e-118	1.8683449613622843e-118	1.886171389028826e-118	1.910201340021547e-118	1.9406640695194261e-118	1.97785279647652e-118	2.0221293460486233e-118	2.073929937013219e-118	2.133772241998901e-118	2.202263878191466e-118	2.280112520504801e-118	2.3681378690153508e-118	2.467285748992592e-118	2.5786446765677985e-118	2.7034652877180838e-118	2.8431831049063735e-118	2.999445206937707e-118	3.174141476459423e-118	3.3694412297503956e-118	3.587836189581467e-118	3.8321909494764815e-118	4.105802303455552e-118	4.412469087514367e-118	4.7565745078404015e-118	5.143183328467828e-118	5.5781567730131995e-118	6.068288580063045e-118	6.621466362855477e-118	7.246863289678858e-118	7.955166157202121e-118	8.758847218491683e-118	9.672488704953802e-118	1.071317091418356e-117	1.190093710741596e-117	1.325935137517798e-117	1.4816169217868125e-117	1.6604145011684164e-117	1.8662005992721446e-117	2.1035629147565385e-117	2.3779465766499784e-117	2.6958268796515778e-117	3.0649191030159275e-117	3.494433821857989e-117	3.9953881205072525e-117	4.580985615257133e-117	5.267081316780132e-117	6.072751273178421e-117	7.020991839464213e-117
23.74	4.126666815949872e-118	4.139616250689287e-118	4.165635560198305e-118	4.204967468678418e-118	4.257980711827121e-118	4.325175726470711e-118	4.4071924238568115e-118	4.504820213463017e-118	4.61901049422259e-118	4.750891886081434e-118	4.901788538352573e-118	5.073241924323038e-118	5.267036616136402e-118	5.485230632713645e-118	5.73019106943343e-118	6.00463585513467e-118	6.311682644133098e-118	6.654906043641235e-118	7.038404606703985e-118	7.466879295230048e-118	7.945725446433105e-118	8.48114067041594e-118	9.08025158086056e-118	9.751262831873347e-118	1.0503632623033031e-117	1.13482796672276e-117	1.2297827623557758e-117	1.3366894219150789e-117	1.4572433766930702e-117	1.5934143590082276e-117	1.7474947060756306e-117	1.922156864036487e-117	2.1205219582817155e-117	2.3462416968197898e-117	2.603596364401443e-117	2.8976122677224128e-117	3.2342027328194166e-117	3.62033766783963e-117	4.064247829043116e-117	4.575671316889538e-117	5.166151547140732e-117	5.849398070329902e-117	6.641724253790759e-117	7.56257912213684e-117	8.635194736448418e-117	9.887375583635256e-117	1.1352462803499787e-116	1.3070514028370956e-116	1.5089749562535078e-116
23.84	9.125920456326135e-118	9.154263394355321e-118	9.211210172370914e-118	9.297286548034334e-118	9.413291125048441e-118	9.560307547953843e-118	9.73972115878364e-118	9.95324046938603e-118	1.0202923909159589e-117	1.049121242640137e-117	1.0820968655723591e-117	1.1195523518020455e-117	1.1618731297731396e-117	1.2095034450054712e-117	1.262953963466062e-117	1.3228106759956168e-117	1.3897453162213632e-117	1.4645275447844793e-117	1.5480392008170407e-117	1.641290979016986e-117	1.745441959359354e-117	1.8618224988052415e-117	1.991961093241312e-117	2.137615936812919e-117	2.3008120491370426e-117	2.4838850138635134e-117	2.689532581184917e-117	2.9208756401155777e-117	3.18153037344863e-117	3.475693781294147e-117	3.808245212835027e-117	4.184867098745045e-117	4.6121887512511814e-117	5.097957923157345e-117	5.6512458260904424e-117	6.2826925450006486e-117	7.004801304326207e-117	7.832291908170703e-117	8.782525975885209e-117	9.876019429924323e-117	1.1137061195284897e-116	1.2594461402732521e-116	1.428245775649339e-116	1.6241815388817364e-116	1.8521163802985026e-116	2.1178624811368318e-116	2.4283798221396954e-116	2.7920188060777083e-116	3.2188172187904835e-116
23.94	2.001877661757053e-117	2.0080318150788998e-117	2.0203961954083372e-117	2.0390837912114878e-117	2.0642662053680603e-117	2.096176248685652e-117	2.1351114814752465e-117	2.1814387776386823e-117	2.2356000079730712e-117	2.2981189642577996e-117	2.3696096738371327e-117	2.4507862866696757e-117	2.5424747541100643e-117	2.6456265621367464e-117	2.7613348326535232e-117	2.8908531664448242e-117	3.0356176722417326e-117	3.197272710413319e-117	3.377700979790289e-117	3.579058695335991e-117	3.803816746847057e-117	4.054808899422922e-117	4.335288301061191e-117	4.64899380859239e-117	5.000227939119492e-117	5.3939486109187956e-117	5.835877268619134e-117	6.332626508564334e-117	6.891850951465094e-117	7.522425875203216e-117	8.234659051047987e-117	9.040542358718645e-117	9.954051135508922e-117	1.0991500898784321e-116	1.2171973139808778e-116	1.351782440713787e-116	1.5055295987955232e-116	1.681524529027031e-116	1.8834024695507586e-116	2.115453939877381e-116	2.3827522844219958e-116	2.691307712215194e-116	3.048253653222867e-116	3.462072594670599e-116	3.9428702274315775e-116	4.502708804053563e-116	5.156013188613083e-116	5.920066293267246e-116	6.815614610086854e-116
24.04	4.356653239644559e-117	4.3699116435129545e-117	4.3965480386222916e-117	4.436803375420773e-117	4.491043555294273e-117	4.55976490443899e-117	4.64360164693525e-117	4.743335532514891e-117	4.859907820916763e-117	4.994433876513099e-117	5.148220685464465e-117	5.3227876747210705e-117	5.5198912896339864e-117	5.741553877069852e-117	5.990097526425697e-117	6.268183645040963e-117	6.578859191062753e-117	6.925610660449205e-117	7.312427131122034e-117	7.743873912992892e-117	8.225178645932686e-117	8.762332038556719e-117	9.362205861106333e-117	1.0032691310292435e-116	1.0782861470697637e-116	1.1623162327976552e-116	1.2565637670425879e-116	1.362419428017575e-116	1.4814915103430582e-116	1.6156429650148192e-116	1.7670352767878338e-116	1.9381805236888564e-116	2.132003243625566e-116	2.3519140747067064e-116	2.601897553000439e-116	2.8866169614639083e-116	3.2115397483056e-116	3.583087798946681e-116	4.008817786448894e-116	4.4976379823911887e-116	5.0600693356325635e-116	5.708560385052716e-116	6.457867745357323e-116	7.325516594014824e-116	8.332358919864757e-116	9.503251430082708e-116	1.0867880153516586e-115	1.2461765178746627e-115	1.4327486944806804e-115
24.14	9.407884065156994e-117	9.436229404464926e-117	9.493173201118056e-117	9.579225412121284e-117	9.6951603509369e-117	9.842028154721809e-117	1.0021170436050067e-116	1.023424044149082e-116	1.0483228135458284e-116	1.0770490734846838e-116	1.1098789340973554e-116	1.1471332453747618e-116	1.1891827312648517e-116	1.2364540194711838e-116	1.289436701676961e-116	1.3486915844232083e-116	1.414860320957829e-116	1.4886766499803365e-116	1.570979509476845e-116	1.66272834412601e-116	1.7650209847279278e-116	1.8791145497501466e-116	2.006449904851024e-116	2.1486803190685597e-116	2.3077050798734064e-116	2.485708977856498e-116	2.685208750837245e-116	2.909107793192852e-116	3.160760697273575e-116	3.444049509753163e-116	3.763473968787141e-116	4.1242584528384765e-116	4.532478937350967e-116	4.995213943778389e-116	5.520724304825133e-116	6.11866759476162e-116	6.80035432728545e-116	7.579054558845373e-116	8.470365418803442e-116	9.492652401570225e-116	1.066758010244965e-115	1.202075158627284e-115	1.3582479905776415e-115	1.5388720634976725e-115	1.7482200901905574e-115	1.991378860911606e-115	2.274415571394158e-115	2.6045802099913683e-115	2.9905522331292266e-115
24.24	2.0161427108082585e-116	2.02215729400854e-116	2.0342396390845793e-116	2.0524968774081626e-116	2.0770916566656926e-116	2.1082445256206392e-116	2.1462371883507496e-116	2.1914166943143098e-116	2.2442006503378793e-116	2.305083562607062e-116	2.374644441562905e-116	2.4535558309656347e-116	2.542594455070044e-116	2.6426537158129955e-116	2.754758316250803e-116	2.88008133852851e-116	3.019964165998527e-116	3.17593971161938e-116	3.349759500756742e-116	3.5434252587024627e-116	3.7592257749782276e-116	3.999779961783084e-116	4.268087197699213e-116	4.567586255870645e-116	4.902224365561297e-116	5.276538256030397e-116	5.695749392781495e-116	6.165876051515191e-116	6.693865400579483e-116	7.287749398000192e-116	7.95682907836506e-116	8.711892737547211e-116	9.565474655897227e-116	1.0532162377992658e-115	1.1628962244696095e-115	1.2875734919539699e-115	1.4295715151012114e-115	1.5916133070031365e-115	1.7768958067915365e-115	1.9891790896164763e-115	2.2328935276526977e-115	2.5132687258701883e-115	2.8364889126331685e-115	3.2098805220156044e-115	3.6421390108997443e-115	4.143603570662371e-115	4.72659039733306e-115	5.405797671964858e-115	6.198798495910042e-115
24.34	4.2885039749381366e-116	4.3011725249830574e-116	4.326620540454567e-116	4.365071450702045e-116	4.4168644280701054e-116	4.482459311874777e-116	4.562443326135664e-116	4.6575397266807716e-116	4.768618553519231e-116	4.896709709209263e-116	5.0430186345053057e-116	5.208944910274203e-116	5.396104181105824e-116	5.606353873120134e-116	5.841823268415292e-116	6.104948604070773e-116	6.398513987791776e-116	6.725699068933623e-116	7.090134577380535e-116	7.495967049012703e-116	7.947934301979817e-116	8.451453520648221e-116	9.012724153708847e-116	9.638848251223147e-116	1.0337971366749832e-115	1.1119447752500423e-115	1.1994034299029478e-115	1.2974118542160132e-115	1.4073987110400885e-115	1.531014225482762e-115	1.670167563780989e-115	1.82707104154472e-115	2.0042924902845472e-115	2.20481738496837e-115	2.432122668469632e-115	2.6902646145924576e-115	2.9839835664814743e-115	3.3188289921666743e-115	3.70130903919842e-115	4.139069677348993e-115	4.64110963141295e-115	5.218038674014401e-115	5.882388531813688e-115	6.648987733433174e-115	7.535414288530529e-115	8.562543253253877e-115	9.755210156288649e-115	1.1143016118065419e-114	1.2761306527379554e-114
24.44	9.055419861454844e-116	9.081911447217647e-116	9.135124311461771e-116	9.215521118025914e-116	9.32380412336838e-116	9.460925272157186e-116	9.628099967556506e-116	9.826824791471809e-116	1.0058899531644634e-115	1.0326453963265636e-115	1.0631979935044872e-115	1.0978369426297585e-115	1.1368959375729342e-115	1.1807584238056862e-115	1.2298637405819382e-115	1.2847142846024228e-115	1.3458838550954964e-115	1.4140273697062084e-115	1.489892175450632e-115	1.5743312203426326e-115	1.6683184004650816e-115	1.7729664558088577e-115	1.8895478580821531e-115	2.019519217211044e-115	2.164549833255028e-115	2.3265551403722055e-115	2.507735933487461e-115	2.710624441536477e-115	2.9381385198148004e-115	3.193645485672903e-115	3.481037425885192e-115	3.80482017192225e-115	4.170218585098722e-115	4.583301334405579e-115	5.051129007001691e-115	5.581930190996706e-115	6.1853111446168775e-115	6.872505855012317e-115	7.656674743253548e-115	8.553262050684339e-115	9.58042412172335e-115	1.0759543473827098e-114	1.2115846834099104e-114	1.3679149370290676e-114	1.5484752334259002e-114	1.7574527496412076e-114	1.9998229365626354e-114	2.2815085617962075e-114	2.6095727847589302e-114
24.54	1.8984133122027877e-115	1.90391389933394e-115	1.9149623085445696e-115	1.9316536774443753e-115	1.9541323947806524e-115	1.982594156097601e-115	2.0172887670309133e-115	2.058523749729325e-115	2.106668824326036e-115	2.162161355640103e-115	2.225512875837042e-115	2.2973168171877513e-115	2.378257615962086e-115	2.469121379636693e-115	2.570808345865833e-115	2.6843474041094375e-115	2.8109130006859897e-115	2.9518448068030672e-115	3.1086705986227574e-115	3.28313288077034e-115	3.477219882512963e-115	3.6932016722123474e-115	3.9336722744102395e-115	4.201598839574626e-115	4.500379114701801e-115	4.83390870034201e-115	5.206659864416765e-115	5.623774025381297e-115	6.091170429037159e-115	6.615674039480701e-115	7.2051662634453525e-115	7.868762850926167e-115	8.617024190736692e-115	9.46220428104332e-115	1.041854594314372e-114	1.1502631412486561e-114	1.2733799346694555e-114	1.413464161327263e-114	1.5731596055143934e-114	1.7555654898155823e-114	1.9643212707524547e-114	2.2037083001345227e-114	2.478771901436078e-114	2.795468195483158e-114	3.160840976128723e-114	3.5832351280484295e-114	4.072554549816507e-114	4.640574364203724e-114	5.301319449600418e-114
24.64	3.951953115019016e-115	3.963295094159298e-115	3.986075523778556e-115	4.020488697308041e-115	4.066829457927997e-115	4.125497356058184e-115	4.197002317711869e-115	4.281971934838452e-115	4.381160521635725e-115	4.495460117289044e-115	4.625913656611758e-115	4.773730576744538e-115	4.940305181656256e-115	5.127238148172777e-115	5.336361629374714e-115	5.569768495518234e-115	5.829846351604589e-115	6.1193170872669455e-115	6.441282852304475e-115	6.799279514140056e-115	7.197338846841814e-115	7.640060931172686e-115	8.132698518879272e-115	8.681255440951655e-115	9.292601529767e-115	9.974606991930534e-115	1.0736299728244873e-114	1.158804976891884e-114	1.2541785799514068e-114	1.361124972504037e-114	1.4812296391221476e-114	1.6163246996339312e-114	1.768530643692478e-114	1.9403056900558344e-114	2.1345042528588536e-114	2.3544463018259906e-114	2.6039997737819347e-114	2.887678643778075e-114	3.2107598139684995e-114	3.579422649650316e-114	4.000915812627396e-114	4.483757046957837e-114	5.037972804267352e-114	5.675386108666107e-114	6.409962921484787e-114	7.258229556517938e-114	8.239776520756513e-114	9.3778676430229e-114	1.0700177665289413e-113
24.74	8.170137734906402e-115	8.193365334845693e-115	8.240016242485405e-115	8.310484587765688e-115	8.405368403693717e-115	8.52547797905598e-115	8.67184724420452e-115	8.845748411000027e-115	9.04871015326621e-115	9.282539686513832e-115	9.549349187035258e-115	9.85158708296385e-115	1.0192074855958005e-114	1.0574050114741194e-114	1.1001216844197172e-114	1.1477803900125866e-114	1.20086330149158e-114	1.259919780896557e-114	1.325575557360702e-114	1.3985433911655321e-114	1.4796354701526238e-114	1.5697778301854224e-114	1.6700271450212702e-114	1.781590294903629e-114	1.9058471995272533e-114	2.0443774922916166e-114	2.198991722033271e-114	2.3717678994518834e-114	2.5650943627788783e-114	2.781720126435399e-114	3.024814104257924e-114	3.2980348736185214e-114	3.605612978553284e-114	3.952448171242196e-114	4.344224477074102e-114	4.787546557760055e-114	5.2901015625175334e-114	5.860851527523511e-114	6.510262443531259e-114	7.250577403834731e-114	8.096142822914107e-114	9.063798646032044e-114	1.0173345833501674e-113	1.144810730174616e-113	1.291560206267353e-113	1.4608356680166784e-113	1.6564883553117893e-113	1.8830862182265662e-113	2.1460567787836927e-113
24.84	1.6776435169485936e-114	1.6823686160835467e-114	1.691858255300831e-114	1.706191858427782e-114	1.7254899263320632e-114	1.7499157041449746e-114	1.7796774534310712e-114	1.815031373006871e-114	1.856285224995617e-114	1.9038027369855092e-114	1.9580088671877395e-114	2.019396037700271e-114	2.088531461845041e-114	2.1660657156316983e-114	2.2527427313693537e-114	2.3494114240846934e-114	2.4570391996430348e-114	2.5767276384100983e-114	2.709730701277059e-114	2.8574758674683557e-114	3.0215886876932858e-114	3.203921324154022e-114	3.4065857534829346e-114	3.631992433156368e-114	3.8828953803845185e-114	4.162444789767158e-114	4.474248528077388e-114	4.8224440985609435e-114	5.211782971863848e-114	5.647729546764528e-114	6.1365774442414395e-114	6.685586368886557e-114	7.303143411601301e-114	7.998953440542363e-114	8.78426416240943e-114	9.672132568924648e-114	1.0677740857440262e-113	1.1818771583723228e-113	1.311585383528779e-113	1.459309468674788e-113	1.6278713215301998e-113	1.8205798039194358e-113	2.0413213849036766e-113	2.2946687922384758e-113	2.5860114383211014e-113	2.9217122284799003e-113	3.309296382410036e-113	3.757679159499065e-113	4.277440932772213e-113
24.94	3.421978432768215e-114	3.4315275332746824e-114	3.4507047055932684e-114	3.479668967399244e-114	3.51866155309979e-114	3.5680092204395925e-114	3.628128755995334e-114	3.699532765406172e-114	3.7828368594607335e-114	3.878768375150969e-114	3.9881768021921016e-114	4.11204612113508e-114	4.251509299975725e-114	4.407865243199793e-114	4.582598541769684e-114	4.77740243617373e-114	4.9942054791229156e-114	5.235202471915101e-114	5.502890351476212e-114	5.80010982664675e-114	6.130093706126648e-114	6.496523030968471e-114	6.903592326988908e-114	7.356085533281607e-114	7.859464449943006e-114	8.419971890456075e-114	9.044752133273513e-114	9.741991756682474e-114	1.0521084527693314e-113	1.1392824719732042e-113	1.2369634079970169e-113	1.3465828685282542e-113	1.469793315275814e-113	1.6085051151256617e-113	1.764930294960724e-113	1.941634290191745e-113	2.1415972393665947e-113	2.3682866955146474e-113	2.6257440116180497e-113	2.918687128142409e-113	3.2526330638571396e-113	3.6340441106278024e-113	4.07050258740533e-113	4.5709200540932265e-113	5.1457881667535527e-113	5.807479926841547e-113	6.570612007358545e-113	7.45248121324064e-113	8.47359105821815e-113
25.04	6.934500786558423e-114	6.95367472518166e-114	6.9921797203302e-114	7.050332127119844e-114	7.12861181602668e-114	7.227668689836174e-114	7.348331561723275e-114	7.49161956205628e-114	7.65875629078846e-114	7.851186986825478e-114	8.070599046848251e-114	8.318946295350132e-114	8.598477486868658e-114	8.911769612685815e-114	9.261766690084551e-114	9.651824835496223e-114	1.0085764567006406e-113	1.0567931450770274e-113	1.1103266404870507e-113	1.169738720879259e-113	1.2356683044098968e-113	1.3088424220344598e-113	1.3900889630038875e-113	1.4803514939574042e-113	1.5807065074322893e-113	1.692383521321326e-113	1.8167885292588844e-113	1.9555313957016673e-113	2.110457901750741e-113	2.2836872823727097e-113	2.477656257279785e-113	2.6951707520052073e-113	2.939466739583238e-113	3.214281915167945e-113	3.523940256241206e-113	3.873451932413744e-113	4.2686315267283715e-113	4.716238133852208e-113	5.224141632986308e-113	5.801520323486899e-113	6.459096194527687e-113	7.209415420345898e-113	8.067183283697414e-113	9.049664698859816e-113	1.0177163914530097e-112	1.1473599928750302e-112	1.2967197769790856e-112	1.4691320246834985e-112	1.668547024915274e-112
25.14	1.3962561699217316e-113	1.4000818484896798e-113	1.407764270290306e-113	1.4193659798713144e-113	1.4349818397730078e-113	1.4547403070526693e-113	1.4788051719661035e-113	1.5073777913260308e-113	1.5406998586046514e-113	1.579056763405e-113	1.6227816047444165e-113	1.6722599359844757e-113	1.7279353345404377e-113	1.7903159071173624e-113	1.85998186161689e-113	1.9375943005944094e-113	2.023905418879208e-113	2.1197703204743805e-113	2.226160708070607e-113	2.3441807435332408e-113	2.4750854309056906e-113	2.6203019363858486e-113	2.7814543343199627e-113	2.9603923568010336e-113	3.15922482976063e-113	3.380358603839885e-113	3.6265439378922753e-113	3.9009274716022743e-113	4.207114137356475e-113	4.5492396173972467e-113	4.932055259186361e-113	5.361027730486229e-113	5.842456138917586e-113	6.383609874526771e-113	6.992891077554231e-113	7.680026410792846e-113	8.456293755650102e-113	9.334790588780522e-113	1.0330752175545011e-112	1.1461929391136727e-112	1.2749038015920447e-112	1.4216293829568111e-112	1.5892050849131136e-112	1.7809563743012696e-112	2.0007899958926086e-112	2.253303261884853e-112	2.54391519926781e-112	2.8790241656409173e-112	3.26619756327462e-112
25.24	2.793683512572905e-113	2.80126934895296e-113	2.8165020654666937e-113	2.8395045582094826e-113	2.870463207602773e-113	2.909630363729247e-113	2.9573277308255305e-113	3.013950713658339e-113	3.079973806901425e-113	3.1559571289515235e-113	3.242554224350928e-113	3.340521284715484e-113	3.450727967437106e-113	3.574170025215048e-113	3.7119839985574906e-113	3.865464268839931e-113	4.036082822557367e-113	4.225512139528999e-113	4.435651690790297e-113	4.668658617805812e-113	4.926983266008975e-113	5.213410365485965e-113	5.531106793535804e-113	5.883677022151426e-113	6.275227553454156e-113	6.710441884044863e-113	7.194667822762102e-113	7.734019324640702e-113	8.335495408106469e-113	9.007119206139548e-113	9.758100781678175e-113	1.059902803286715e-112	1.154209084911989e-112	1.260134468391271e-112	1.3793020920822005e-112	1.5135892869551999e-112	1.6651707992456627e-112	1.8365699095225832e-112	2.030718979884881e-112	2.2510312742873268e-112	2.5014862774325656e-112	2.7867312002500154e-112	3.1122019232098655e-112	3.4842673154045076e-112	3.9104017056512667e-112	4.399391306683348e-112	4.961581647967032e-112	5.609174610322249e-112	6.35658554277896e-112
25.34	5.555208726712581e-113	5.570158842491852e-113	5.600178307183589e-113	5.645507152343386e-113	5.706509366937892e-113	5.783677707496777e-113	5.877640247287129e-113	5.989168784792883e-113	6.119189267002884e-113	6.268794421897852e-113	6.439258837985888e-113	6.632056777893048e-113	6.848883069075212e-113	7.091677479146376e-113	7.36265305779292e-113	7.664329013754053e-113	7.999568796248722e-113	8.371624168277786e-113	8.784186197783984e-113	9.241444255595983e-113	9.748154301212202e-113	1.0309717964351695e-112	1.0932274198689844e-112	1.162280560234144e-112	1.2389261877330935e-112	1.3240703349211106e-112	1.418746800245143e-112	1.5241366124338085e-112	1.6415907410714088e-112	1.7726566296104458e-112	1.9191092359095276e-112	2.0829873958339843e-112	2.2666364820237024e-112	2.472758518096626e-112	2.7044711349956943e-112	2.965377029043492e-112	3.2596459105003526e-112	3.5921113291936654e-112	3.968385245012858e-112	4.3949937940190635e-112	4.879538408047019e-112	5.430887304562032e-112	6.059403408132042e-112	6.7772160370228065e-112	7.598545239745236e-112	8.540089560649813e-112	9.62149032976231e-112	1.086588840766095e-111	1.2300592792454173e-111
25.44	1.0979491297345492e-112	1.100877855418442e-112	1.1067584583424303e-112	1.1156375428666812e-112	1.1275857740702228e-112	1.1426988032932712e-112	1.1610985280619488e-112	1.1829347093283065e-112	1.2083869756650713e-112	1.2376672514535727e-112	1.2710226543655304e-112	1.3087389167770285e-112	1.351144396392485e-112	1.3986147535736978e-112	1.4515783869787493e-112	1.5105227354912592e-112	1.5760015735033993e-112	1.6486434489226672e-112	1.7291614394311661e-112	1.8183644332627408e-112	1.9171701769740552e-112	2.0266203754066243e-112	2.1478981795507418e-112	2.282348457824906e-112	2.4315013172145154e-112	2.5970994249478325e-112	2.781129781580819e-112	2.9858607156917907e-112	3.2138850127086797e-112	3.468170260365846e-112	3.752117696551929e-112	4.069631088716851e-112	4.425197465860324e-112	4.82398187453302e-112	5.271938751550316e-112	5.775943013231789e-112	6.34394457224631e-112	6.985150730905472e-112	7.710241791370215e-112	8.531626302204312e-112	9.463743668115465e-112	1.0523423436007486e-111	1.173031249764718e-111	1.3107383793661766e-111	1.4681542959303836e-111	1.6484352835536022e-111	1.8552900022932e-111	2.0930832858043728e-111	2.3669606561997984e-111
25.54	2.157093889568491e-112	2.162797523159607e-112	2.174249482985998e-112	2.1915397307832727e-112	2.2148046605523497e-112	2.244228869246868e-112	2.2800475667459897e-112	2.3225496685896285e-112	2.372081627651385e-112	2.4290520749238376e-112	2.493937355210594e-112	2.5672880611578367e-112	2.64973668913821e-112	2.7420065635379147e-112	2.844922202581401e-112	2.959421329654252e-112	3.086568769976321e-112	3.227572514395558e-112	3.3838022811885855e-112	3.556810964415057e-112	3.7483594252455024e-112	3.960445162687803e-112	4.195335494656126e-112	4.455605992126978e-112	4.74418504161488e-112	5.064405568398017e-112	5.420065139738688e-112	5.815495889635489e-112	6.255645971525491e-112	6.746174561408832e-112	7.293562811469679e-112	7.905243606013367e-112	8.589753512682645e-112	9.356910970999954e-112	1.0218025539861635e-111	1.1186143963119223e-111	1.2276339941311788e-111	1.3506055858783408e-111	1.4895506358775838e-111	1.646815564568279e-111	1.8251282798328477e-111	2.0276652292648727e-111	2.2581310469218597e-111	2.5208532979252474e-111	2.8208953472581914e-111	3.164191016293985e-111	3.557705467913405e-111	4.009627710589651e-111	4.529601273197588e-111
25.64	4.213141001022432e-112	4.224184529555919e-112	4.246357371055723e-112	4.279832191232489e-112	4.324870750153855e-112	4.381827270763091e-112	4.451153022750944e-112	4.533402203749289e-112	4.629239223725601e-112	4.73944752479883e-112	4.864940098064109e-112	5.006771892148889e-112	5.166154345913063e-112	5.344472320911098e-112	5.543303759045953e-112	5.764442448557138e-112	6.009924348624015e-112	6.282058001211241e-112	6.583459650503868e-112	6.917093797866267e-112	7.286320046792881e-112	7.694947241343616e-112	8.147296077465908e-112	8.648271574498426e-112	9.203447040299287e-112	9.819161455241642e-112	1.0502632546790475e-111	1.1262088238275068e-111	1.2106919645846477e-111	1.3047859382187967e-111	1.4097189623320085e-111	1.5268985228850284e-111	1.6579398204128288e-111	1.804699098882921e-111	1.9693127491624985e-111	2.154243251479506e-111	2.362333228681336e-111	2.5968691319336732e-111	2.8616563818309104e-111	3.1611081517839448e-111	3.5003504205728724e-111	3.885346453710904e-111	4.323044519142052e-111	4.821553426816572e-111	5.390351434631094e-111	6.040535222974975e-111	6.785117053402524e-111	7.639379951384289e-111	8.621302859915363e-111
25.74	8.1815767924157915e-112	8.202838140499142e-112	8.245524571204793e-112	8.309965629112001e-112	8.396660856216326e-112	8.506286164720108e-112	8.639702507604174e-112	8.797967000677016e-112	8.982346694576177e-112	9.194335244492987e-112	9.435672780306449e-112	9.708369341723605e-112	1.0014732313386526e-111	1.0357398375498149e-111	1.0739370578355622e-111	1.1164061256650923e-111	1.1635341624318154e-111	1.2157599036356027e-111	1.2735803074426462e-111	1.337558181270571e-111	1.4083309855110549e-111	1.4866210011141536e-111	1.5732470803245332e-111	1.66913823831403e-111	1.775349388946535e-111	1.8930795817932484e-111	2.0236931614380714e-111	2.1687443460390857e-111	2.330005812423212e-111	2.509501982554951e-111	2.7095478344953263e-111	2.932794214146422e-111	3.1822808072259275e-111	3.461498150181873e-111	3.774460321601987e-111	4.125790271152278e-111	4.520820122230489e-111	4.965709240763942e-111	5.467583412306949e-111	6.034699132791451e-111	6.67663781941024e-111	7.40453571708263e-111	8.231356449438217e-111	9.17221458623928e-111	1.0244760326901477e-110	1.1469637500218539e-110	1.287102963723027e-110	1.4477311990520018e-110	1.632183117641467e-110
25.84	1.579810258128383e-111	1.5838807107986549e-111	1.5920526955811355e-111	1.6043887619613318e-111	1.62098371745847e-111	1.641965826724579e-111	1.6674984427137124e-111	1.6977820985860616e-111	1.7330570973528875e-111	1.7736066454446153e-111	1.8197605865986246e-111	1.8718998039698733e-111	1.930461371433913e-111	1.99594455000551e-111	2.0689177425072915e-111	2.150026539530631e-111	2.2400030128518586e-111	2.339676439401998e-111	2.4499856703698426e-111	2.5719933968836313e-111	2.706902607003287e-111	2.856075579650013e-111	3.0210558210769315e-111	3.2035934202458672e-111	3.4056743831164236e-111	3.629554604836622e-111	3.877799256150316e-111	4.153328499575113e-111	4.459470616378237e-111	4.8000238222883565e-111	5.179328284496692e-111	5.6023501324121046e-111	6.0747795890045734e-111	6.603145749507776e-111	7.194951013225069e-111	7.858828748528554e-111	8.60472846074095e-111	9.444133561601652e-111	1.0390317836911379e-110	1.14586479116318e-110	1.2666940463068109e-110	1.4035884686410528e-110	1.558954263851747e-110	1.7355942655850493e-110	1.9367784159646948e-110	2.1663275947023984e-110	2.4287134669939076e-110	2.7291775808442044e-110	3.0738736276945283e-110
25.94	3.033552322073095e-111	3.041302377153273e-111	3.056861161606948e-111	3.0803467551909144e-111	3.111938118062651e-111	3.1518773349480456e-111	3.200472667435347e-111	3.258102467574498e-111	3.3252200214171987e-111	3.402359408125307e-111	3.490142479174529e-111	3.589287083454492e-111	3.700616688204595e-111	3.825071573327112e-111	3.9637218083620795e-111	4.117782258094842e-111	4.288629905339758e-111	4.47782382899874e-111	4.687128233366394e-111	4.918538992368089e-111	5.1743142518623854e-111	5.4570097264705254e-111	5.7695194372924024e-111	6.115122766417752e-111	6.497538857143969e-111	6.920989569726808e-111	7.390272416750017e-111	7.91084515625836e-111	8.488924022465642e-111	9.131597932514139e-111	9.846961434726841e-111	1.0644269672736249e-110	1.153411924728465e-110	1.2528659583345476e-110	1.3641840278714468e-110	1.488970095067797e-110	1.629071134543507e-110	1.7866170973898936e-110	1.964067934006602e-110	2.1642689998506816e-110	2.3905164294061344e-110	2.6466343795182107e-110	2.9370664249573795e-110	3.266983851007098e-110	3.6424141475642166e-110	4.0703936882459905e-110	4.559149402787579e-110	5.118315254141905e-110	5.759190553265462e-110
26.04	5.793184780591885e-111	5.8078611013595256e-111	5.837323923180591e-111	5.881794968119375e-111	5.941610246263602e-111	6.0172242337339236e-111	6.1092155542593034e-111	6.2182942624663245e-111	6.3453108555230985e-111	6.491267171081618e-111	6.657329364252312e-111	6.844843195476086e-111	7.055351905522866e-111	7.290617004534924e-111	7.552642360279447e-111	7.84370203803729e-111	8.166372422546436e-111	8.52356924312868e-111	8.9185902289793e-111	9.355164245350731e-111	9.837507906434861e-111	1.037039083104073e-110	1.0959210907520886e-110	1.161008117039148e-110	1.2329930169578903e-110	1.3126618042244114e-110	1.400907088647192e-110	1.4987436497377405e-110	1.607326507341777e-110	1.7279719150769855e-110	1.862181779682363e-110	2.011672101467404e-110	2.1784061408506452e-110	2.364633147071239e-110	2.572933641871039e-110	2.806272438514289e-110	3.0680608012993256e-110	3.362229420435029e-110	3.693314201196199e-110	4.066557256056282e-110	4.488025957951195e-110	4.964753478940176e-110	5.504904922054785e-110	6.117973980445641e-110	6.815016058125139e-110	7.608924998758517e-110	8.514762039837127e-110	9.550147396613348e-110	1.0735727054072328e-109
26.14	1.1003789512287351e-110	1.1031434670643856e-110	1.108693080373373e-110	1.1170692066413434e-110	1.1283346038952966e-110	1.1425741465156288e-110	1.1598958773538192e-110	1.1804323561778999e-110	1.2043423276936637e-110	1.2318127381270699e-110	1.263061135725082e-110	1.2983384976937217e-110	1.3379325342047385e-110	1.382171529364262e-110	1.4314287896710477e-110	1.4861277827624716e-110	1.5467480634629625e-110	1.6138321006711723e-110	1.6879931378864566e-110	1.76992424267911e-110	1.860408726769414e-110	1.9603321492985444e-110	2.0706961522220662e-110	2.192634419534431e-110	2.32743110247311e-110	2.476542112394441e-110	2.6416197534147824e-110	2.824541250249007e-110	3.0274418254663994e-110	3.252753097636612e-110	3.5032477111775845e-110	3.7820912745197344e-110	4.092902880732102e-110	4.439825720383705e-110	4.8276095778366697e-110	5.2617073386951106e-110	5.74838803906503e-110	6.294869470301326e-110	6.909473932677921e-110	7.60181142813861e-110	8.382995420610948e-110	9.265897302313417e-110	1.0265446922703799e-109	1.1398988007969575e-109	1.268669907800513e-109	1.4152092621707995e-109	1.5822607902378089e-109	1.7730315933901337e-109	1.9912759019264375e-109
26.24	2.0790496354536583e-110	2.0842298605707677e-110	2.0946285592381006e-110	2.1103226931559743e-110	2.1314288747701297e-110	2.1581047931768605e-110	2.1905511525529608e-110	2.2290141560374668e-110	2.2737885775290136e-110	2.3252214743264748e-110	2.3837166051524756e-110	2.4497396311409197e-110	2.5238241921314903e-110	2.6065789674540615e-110	2.6986958497056586e-110	2.8009593822974214e-110	2.914257637336163e-110	3.0395947403496376e-110	3.178105283253053e-110	3.3310709076774586e-110	3.499939388446064e-110	3.6863466028460295e-110	3.8921418369637815e-110	4.11941695751885e-110	4.370540068548474e-110	4.648194379533786e-110	4.955423138249771e-110	5.29568163146985e-110	5.672897434136836e-110	6.091540298089574e-110	6.556703321347267e-110	7.074197336074858e-110	7.650660807026442e-110	8.293687953777777e-110	9.011978313051401e-110	9.815511558379672e-110	1.0715752113219978e-109	1.172588895460321e-109	1.2861117036840912e-109	1.413896800438586e-109	1.5579699353031546e-109	1.7206752992063197e-109	1.9047296321146341e-109	2.1132861543258261e-109	2.3500102084875856e-109	2.6191688804421906e-109	2.9257373283561155e-109	3.2755251089725705e-109	3.675326468887267e-109
26.34	3.9077148791139925e-110	3.917371898296138e-110	3.93675665658778e-110	3.966011446270583e-110	4.005351851039496e-110	4.0550693603970875e-110	4.115534923202766e-110	4.1872035002393333e-110	4.270619692978095e-110	4.366424544713908e-110	4.4753636312997465e-110	4.598296582343842e-110	4.7362082004625826e-110	4.8902213766517986e-110	5.0616120347679794e-110	5.2518263783509506e-110	5.462500759568642e-110	5.695484544075849e-110	5.95286640845953e-110	6.237004580282138e-110	6.550561616510657e-110	6.896544416565073e-110	7.278350284123293e-110	7.699819990359058e-110	8.165298954387048e-110	8.679707848912332e-110	9.248624165991432e-110	9.87837654598004e-110	1.0576153990100952e-109	1.1350132453115422e-109	1.2209621758713861e-109	1.3165236310201709e-109	1.4229093699346073e-109	1.541504606678963e-109	1.6738949962276215e-109	1.8218981521080047e-109	1.9876005049647633e-109	2.173400464104424e-109	2.3820590270953823e-109	2.6167592020268146e-109	2.881175870680088e-109	3.179558037887868e-109	3.516825794019526e-109	3.8986847775760103e-109	4.331761480074533e-109	4.823763406249495e-109	5.383668914172407e-109	6.021952542909066e-109	6.75085282746258e-109
26.44	7.307235816398361e-110	7.325147598650637e-110	7.361101270033378e-110	7.415358599823558e-110	7.488316156449256e-110	7.58051007742189e-110	7.692622551743525e-110	7.825490123094092e-110	7.980113953402584e-110	8.157672220703997e-110	8.359534863189268e-110	8.587280923977948e-110	8.842718799313239e-110	9.127909747745844e-110	9.445195080721128e-110	9.797227527332852e-110	1.0187007349634597e-109	1.0617923881858971e-109	1.109380327969039e-109	1.1618963397191227e-109	1.2198276862611679e-109	1.2837243604079378e-109	1.354207428701251e-109	1.4319786372658339e-109	1.5178314798375188e-109	1.6126639623224582e-109	1.717493338695618e-109	1.8334731408150903e-109	1.961912881213709e-109	2.1043008748059074e-109	2.2623307047222628e-109	2.437931951575701e-109	2.6333059172735265e-109	2.850967207518092e-109	3.0937921956067082e-109	3.3650755791357754e-109	3.66859646689556e-109	4.008695703048661e-109	4.390366458642428e-109	4.81936050754239e-109	5.302313068270137e-109	5.846889651115421e-109	6.461959020902026e-109	7.157797193831729e-109	7.946328361069976e-109	8.84140980777093e-109	9.859169317588604e-109	1.1018405272615012e-108	1.2341061742366118e-108
26.54	1.3595386144483266e-109	1.3628443736230292e-109	1.369479710997895e-109	1.3794925471042068e-109	1.3929554735712857e-109	1.409966619187467e-109	1.4306508267105232e-109	1.4551611599290062e-109	1.4836807661055848e-109	1.5164251250985796e-109	1.5536447232845872e-109	1.5956281980556763e-109	1.6427060073043753e-109	1.69525468814314e-109	1.7537017803603012e-109	1.8185315030613583e-109	1.8902912878984429e-109	1.9695992896153117e-109	2.0571530147743553e-109	2.1537392329846915e-109	2.2602453623390306e-109	2.3776725527902523e-109	2.507150728730688e-109	2.6499558960697047e-109	2.807530070863606e-109	2.9815042474572986e-109	3.173724895880551e-109	3.386284562941845e-109	3.621557251539092e-109	3.8822393710983993e-109	4.171397192278064e-109	4.492521905373378e-109	4.849593579308134e-109	5.247155552821875e-109	5.690401068833806e-109	6.185274295866592e-109	6.738588277592269e-109	7.358162825980395e-109	8.0529859409000805e-109	8.833403018363313e-109	9.711338923976125e-109	1.0700558985592073e-108	1.1816976133695088e-108	1.3079012831111079e-108	1.4508028135740717e-108	1.6128822292688752e-108	1.7970233730631584e-108	2.006584633338937e-108	2.2454828483946813e-108
26.64	2.5169419843555986e-109	2.5230131898619114e-109	2.5351989966198166e-109	2.5535867066581884e-109	2.5783085576699446e-109	2.6095432880091235e-109	2.6475182629027986e-109	2.6925121968276606e-109	2.7448585170794807e-109	2.804949424593939e-109	2.8732407202826167e-109	2.9502574788166835e-109	3.0366006672151736e-109	3.132954823137201e-109	3.2400969278411884e-109	3.3589066318360023e-109	3.490378017865839e-109	3.6356331166838784e-109	3.795937426862505e-109	3.9727177315379493e-109	4.1675825535917647e-109	4.382345647557553e-109	4.619052993046763e-109	4.880013832451983e-109	5.167836387261001e-109	5.485468994990449e-109	5.836247535557013e-109	6.22395016541471e-109	6.652860554299867e-109	7.12784102807745e-109	7.654417268115872e-109	8.238876510225967e-109	8.888381533336095e-109	9.611103140398404e-109	1.041637432436442e-108	1.1314869895869781e-108	1.2318816045193314e-108	1.3442235141595021e-108	1.4701232065536585e-108	1.6114329556471783e-108	1.7702861480801114e-108	1.949143462963018e-108	2.1508471702975716e-108	2.3786850597524327e-108	2.6364658075989144e-108	2.928607946356203e-108	3.2602450320296703e-108	3.637350123539184e-108	4.0668833173440485e-108
26.74	4.636949071961675e-109	4.648045514010475e-109	4.670317085124859e-109	4.703922077732112e-109	4.749100241276563e-109	4.806175596972355e-109	4.875560261375421e-109	4.957759341121465e-109	5.0533769791364185e-109	5.163123652270099e-109	5.287824842025343e-109	5.428431224364186e-109	5.586030551983839e-109	5.761861433607559e-109	5.957329250438702e-109	6.174024490818931e-109	6.413743831293528e-109	6.6785143468428015e-109	6.970621296365395e-109	7.292640003133871e-109	7.647472435810218e-109	8.0383891958548165e-109	8.469077734480157e-109	8.943697759729206e-109	9.466944955557672e-109	1.0044124324313911e-108	1.068123468703187e-108	1.1385066138696328e-108	1.216331256559604e-108	1.3024701697985588e-108	1.3979145604206964e-108	1.5037915045020785e-108	1.6213841714525657e-108	1.752155311518528e-108	1.897774567136904e-108	2.0601502705164684e-108	2.2414665112321336e-108	2.44422640238863e-108	2.671302646744464e-108	2.925996710764176e-108	3.2121081617687604e-108	3.534016019515358e-108	3.8967743287751016e-108	4.3062245860777624e-108	4.76912816669271e-108	5.293322515302868e-108	5.8879056078685895e-108	6.563454089901191e-108	7.332281580803954e-108
26.84	8.501632554214532e-109	8.521817642077318e-109	8.56232982956773e-109	8.623454784670675e-109	8.705625146827701e-109	8.809425566126899e-109	8.935599547566616e-109	9.085058211107787e-109	9.258891110089096e-109	9.45837928540597e-109	9.685010771337893e-109	9.940498811946748e-109	1.0226803095463568e-108	1.0546154369154307e-108	1.0901082860050372e-108	1.1294450999116288e-108	1.1729491029619152e-108	1.2209848176629134e-108	1.2739630166124312e-108	1.3323464011777485e-108	1.3966561138529381e-108	1.467479208823815e-108	1.5454772258736348e-108	1.6313960368807703e-108	1.7260771624461508e-108	1.830470789397799e-108	1.9456507589717248e-108	2.0728318414407917e-108	2.2133896671547804e-108	2.3688837479137696e-108	2.5410840981709768e-108	2.7320020549718393e-108	2.9439260014375993e-108	3.1794628241852817e-108	3.44158608417716e-108	3.733692057717116e-108	4.059665015218174e-108	4.4239533566405085e-108	4.831658522228585e-108	5.2886389551126214e-108	5.801631820293114e-108	6.378395696787179e-108	7.027878073610808e-108	7.76041221682593e-108	8.587948859635725e-108	9.524329231527502e-108	1.0585607223565053e-107	1.1790430031200723e-107	1.3160488479670065e-107
26.94	1.551371669673109e-108	1.5550263368286683e-108	1.562361183031902e-108	1.5734275251827904e-108	1.5883030760765596e-108	1.6070928424655823e-108	1.6299303446392565e-108	1.6569791770945672e-108	1.6884349354964963e-108	1.7245275412743774e-108	1.7655240019879722e-108	1.8117316531830106e-108	1.8635019359974403e-108	1.9212347744728706e-108	1.98538362758759e-108	2.0564613037143503e-108	2.135046639816643e-108	2.221792164573622e-108	2.3174328841853575e-108	2.422796352322302e-108	2.538814212130346e-108	2.6665354290335234e-108	2.807141469105814e-108	2.9619637199265824e-108	3.132503500225154e-108	3.3204550625640204e-108	3.527732061397451e-108	3.756498038935182e-108	4.009201575581749e-108	4.288616862981622e-108	4.597890589063144e-108	4.9405961797667944e-108	5.320796625932641e-108	5.74311734159515e-108	6.212830758280053e-108	6.735954666722665e-108	7.31936668226494e-108	7.970937644495013e-108	8.699687279312342e-108	9.515966069215846e-108	1.0431668015404767e-107	1.1460479857650786e-107	1.2618173374406818e-107	1.392294865209483e-107	1.539583773245138e-107	1.706117987304571e-107	1.8947181852909417e-107	2.1086579400866893e-107	2.3517419014066934e-107
27.04	2.8177650752726637e-108	2.8243517583990755e-108	2.837570748211092e-108	2.8575138119558187e-108	2.884319909023524e-108	2.9181767842841185e-108	2.9593231315547756e-108	3.0080513616479053e-108	3.0647110193416356e-108	3.129712904416715e-108	3.2035339638234943e-108	3.286723035355438e-108	3.3799075381844235e-108	3.483801222599788e-108	3.599213110664084e-108	3.727057781699159e-108	3.868367182064811e-108	4.024304168181949e-108	4.196178025909681e-108	4.385462249016138e-108	4.5938149055987756e-108	4.8231019750294364e-108	5.075424100733381e-108	5.35314727743681e-108	5.6589380773920305e-108	5.995804120760896e-108	6.367140613545266e-108	6.776783915401078e-108	7.229073263216377e-108	7.728921969060794e-108	8.281899638491025e-108	8.89432722378689e-108	9.573387044322189e-108	1.0327250282339815e-107	1.1165224908175434e-107	1.2097927517971089e-107	1.3137483195426659e-107	1.429775825670137e-107	1.5594631627806958e-107	1.704631166514697e-107	1.8673706496608583e-107	2.0500857474294933e-107	2.2555447140826127e-107	2.4869395279961456e-107	2.7479559222861736e-107	3.04285577031533e-107	3.3765741305905527e-107	3.754833707001131e-107	4.1842800241520176e-107
27.14	5.094484562993039e-108	5.106301861420863e-108	5.130017684101978e-108	5.165795401584694e-108	5.213882381306516e-108	5.274612802049126e-108	5.348411474938528e-108	5.435798731360389e-108	5.537396455479932e-108	5.653935357955492e-108	5.786263608276836e-108	5.935356966421766e-108	6.102330580679754e-108	6.288452648131676e-108	6.4951601680514936e-108	6.724077057178977e-108	6.97703494029809e-108	7.256096980866604e-108	7.563585175834232e-108	7.902111607644859e-108	8.27461422649018e-108	8.684397829089221e-108	9.13518100904e-108	9.631149980834231e-108	1.0177020328308226e-107	1.0778107902478179e-107	1.1440410298076357e-107	1.21707005781533e-107	1.2976635198443405e-107	1.386687841565644e-107	1.4851245855799535e-107	1.5940870381265472e-107	1.714839394210122e-107	1.848818974361995e-107	1.9976619828552293e-107	2.16323340802537e-107	2.3476617731804097e-107	2.553379574737887e-107	2.7831703967131356e-107	3.040223872322642e-107	3.32819988008489e-107	3.6513036204259885e-107	4.0143735279295095e-107	4.4229843442941164e-107	4.883568120239151e-107	5.4035564461388623e-107	5.991547849422671e-107	6.657505064043254e-107	7.41298780072805e-107
27.24	9.169226317107921e-108	9.190333591725313e-108	9.232692116003777e-108	9.29659145638633e-108	9.382470028513825e-108	9.490920047118983e-108	9.622694245254912e-108	9.778714468200884e-108	9.960082277579911e-108	1.0168091734150771e-107	1.040424456402542e-107	1.0670267953539085e-107	1.0968135263478118e-107	1.130009000487276e-107	1.1668673477209984e-107	1.2076756537041734e-107	1.2527576042097948e-107	1.3024776604919671e-107	1.3572458392864281e-107	1.4175231830478857e-107	1.4838280198689068e-107	1.55674312863008e-107	1.6369239437125828e-107	1.72510795552524e-107	1.8221254887346448e-107	1.9289120700974873e-107	2.0465226329820366e-107	2.1761478469669585e-107	2.3191329094465164e-107	2.476999193289286e-107	2.6514692118836434e-107	2.8444954422652986e-107	3.058293640730667e-107	3.295381396116935e-107	3.55862279703618e-107	3.8512802446880304e-107	4.1770746271387966e-107	4.540255289769695e-107	4.94568149674563e-107	5.398917387988968e-107	5.906342805096396e-107	6.475282799769563e-107	7.11415916397248e-107	7.832667949503814e-107	8.641987696948741e-107	9.555023995460515e-107	1.0586697076344645e-106	1.1754280442388943e-106	1.3077800096810616e-106
27.34	1.6429783677507833e-107	1.6467318813546868e-107	1.654264318136328e-107	1.6656267803494305e-107	1.6808966335005105e-107	1.700178373192667e-107	1.7236048016636823e-107	1.7513385323229663e-107	1.783573845832936e-107	1.8205389269933418e-107	1.8624985179788773e-107	1.9097570304938906e-107	1.962662167282659e-107	2.0216091123453835e-107	2.0870453593511464e-107	2.1594762593371167e-107	2.2394713821024574e-107	2.3276718010465577e-107	2.424798428934211e-107	2.531661552600941e-107	2.6491717384531912e-107	2.778352308331611e-107	2.920353617602891e-107	3.0764694050151844e-107	3.2481555278761505e-107	3.437051447611594e-107	3.645004891103347e-107	3.874100183978378e-107	4.126690835140402e-107	4.4054370495706245e-107	4.713348961473643e-107	5.053836515441253e-107	5.430767083295689e-107	5.848532093260428e-107	6.312124171604148e-107	6.827226561501706e-107	7.400316897481239e-107	8.038787785964783e-107	8.751087084491514e-107	9.546881297959318e-107	1.0437246136180269e-106	1.1434889023149614e-106	1.2554409238743532e-106	1.3812602437154473e-106	1.522881755839702e-106	1.682537567222815e-106	1.8628062119413952e-106	2.0666705505986885e-106	2.2975859737996234e-106
27.44	2.9310739640461664e-107	2.937720026116701e-107	2.9510568034929694e-107	2.971174096423249e-107	2.9982078472733977e-107	3.032341652196962e-107	3.073808812602944e-107	3.122894958095715e-107	3.1799412816221066e-107	3.245348437431626e-107	3.3195811633198725e-107	3.4031737007278856e-107	3.496736099849542e-107	3.600961512256422e-107	3.7166345910134815e-107	3.844641138218027e-107	3.985979162799997e-107	4.141771537786082e-107	4.3132804766848597e-107	4.5019240838848804e-107	4.709295274847396e-107	4.937183409372931e-107	5.1875990365371937e-107	5.462802214364622e-107	5.765334942605131e-107	6.098058335000035e-107	6.464195260484034e-107	6.867379303564186e-107	7.311711035881694e-107	7.801822757536273e-107	8.342953062693046e-107	8.941032814757215e-107	9.602784388476831e-107	1.0335836357481698e-106	1.114885618527196e-106	1.2051703926621714e-106	1.305561047808967e-106	1.417338454676611e-106	1.5419653254722634e-106	1.6811142185882325e-106	1.836700173992667e-106	2.010918791777561e-106	2.206290716538451e-106	2.4257136695684127e-106	2.672523385115725e-106	2.9505650632812e-106	3.2642772591190263e-106	3.6187904955725274e-106	4.0200433296756327e-106
27.54	5.206500406189643e-107	5.21821802602841e-107	5.241731407169346e-107	5.277197690192333e-107	5.3248547431137114e-107	5.3850237866427717e-107	5.458112956418474e-107	5.544621856812889e-107	5.645147176487652e-107	5.760389452875644e-107	5.891161091443285e-107	6.038395766389059e-107	6.203159352756242e-107	6.386662566296062e-107	6.590275517371194e-107	6.815544419399473e-107	7.064210731571459e-107	7.338233060703093e-107	7.639812199178748e-107	7.971419736169314e-107	8.33583074915991e-107	8.736161163903487e-107	9.175910465283271e-107	9.659010551478271e-107	1.0189881652104265e-106	1.0773496380852531e-106	1.1415453168483405e-106	1.2122060527392073e-106	1.2900433839806882e-106	1.37586066444707e-106	1.4705658729061903e-106	1.5751863726813908e-106	1.6908859376687184e-106	1.8189844150068802e-106	1.960980458890144e-106	2.1185778458963264e-106	2.2937159720060654e-106	2.488605237882788e-106	2.705768155174496e-106	2.9480871564342386e-106	3.218860269366527e-106	3.521866028059403e-106	3.8614392463682286e-106	4.2425595797692555e-106	4.6709551615681435e-106	5.153224029137055e-106	5.696976570151765e-106	6.311002834897927e-106	7.005469299593173e-106
27.64	9.209096367346031e-107	9.229669027425109e-107	9.270950526624972e-107	9.3332147066259e-107	9.416876061285711e-107	9.522494277223182e-107	9.650780394189349e-107	9.802604678920606e-107	9.979006332918531e-107	1.0181205183713861e-106	1.0410615541173591e-106	1.066886243601593e-106	1.095780049759428e-106	1.127953577307165e-106	1.1636450841278837e-106	1.2031233632954034e-106	1.2466910435997876e-106	1.294688364131754e-106	1.347497487359254e-106	1.4055474253845306e-106	1.4693196659553254e-106	1.5393545985910547e-106	1.6162588572203991e-106	1.7007137143911428e-106	1.7934846838819493e-106	1.8954325139579046e-106	2.0075257832255245e-106	2.1308553458210601e-106	2.2666509134248625e-106	2.4163001094188595e-106	2.5813703866794235e-106	2.7636342665622846e-106	2.96509843441349e-106	3.1880373186111134e-106	3.4350318883104736e-106	3.709014532835266e-106	4.0133210367547137e-106	4.3517508435597602e-106	4.728637012847025e-106	5.148927527439842e-106	5.618279905624154e-106	6.143171428907194e-106	6.731027718565006e-106	7.390372898158495e-106	8.131005180363319e-106	8.964202434434445e-106	9.902963149059389e-106	1.0962289232837498e-105	1.2159518325819814e-105
27.74	1.6220613778996728e-106	1.6256584103127335e-106	1.6328761106823933e-106	1.6437620057014177e-106	1.6583880282447234e-106	1.676851299542462e-106	1.6992751902477519e-106	1.7258106764172538e-106	1.7566380109920396e-106	1.791968736336178e-106	1.8320480688502919e-106	1.8771576927483948e-106	1.9276190068844812e-106	1.98379687618837e-106	2.0461039479782637e-106	2.1150056033495835e-106	2.1910256252151873e-106	2.2747526776388575e-106	2.366847706168322e-106	2.468052386267443e-106	2.579198767092802e-106	2.701220281213257e-106	2.8351643180154576e-106	2.9822065901113044e-106	3.1436675588636433e-106	3.321031228076766e-106	3.5159666650620633e-106	3.7303526669624903e-106	3.9663060589356445e-106	4.226214191367248e-106	4.512772297861686e-106	4.829026486901656e-106	5.178423270826599e-106	5.564866689783164e-106	5.99278426988711e-106	6.46720326917e-106	6.993838918162369e-106	7.579196661575671e-106	8.230690762366742e-106	8.95678205011958e-106	9.767138094927956e-106	1.0672819681133574e-105	1.1686498160812789e-105	1.2822709107010815e-105	1.4098148688152421e-105	1.5532020380094427e-105	1.7146441059928352e-105	1.896691723300418e-105	2.1022904188798366e-105
27.84	2.8452686758853036e-106	2.8515323238104394e-106	2.864100477310911e-106	2.8830552903198294e-106	2.9085210968287945e-106	2.9406657529446637e-106	2.9797024572480513e-106	3.025892076731903e-106	3.0795460133726293e-106	3.141029654837961e-106	3.2107664621146036e-106	3.289242757150387e-106	3.3770132851445776e-106	3.474707639135626e-106	3.5830376492969737e-106	3.702805856177031e-106	3.834915206377535e-106	3.980380131271191e-106	4.140339194829444e-106	4.3160695260193378e-106	4.509003285245143e-106	4.7207464537173e-106	4.953100280406004e-106	5.208085774444119e-106	5.487971692820417e-106	5.795306545455607e-106	6.132955224123226e-106	6.504140960292331e-106	6.912493432385069e-106	7.362103978178846e-106	7.857589026712693e-106	8.404163050351113e-106	9.007722556670026e-106	9.674942897592521e-106	1.0413389976912835e-105	1.1231649295568356e-105	1.213947519701858e-105	1.314796367509612e-105	1.4269752698395115e-105	1.551925470620745e-105	1.6912926762294403e-105	1.846958483967876e-105	2.0210769882573754e-105	2.2161174687105294e-105	2.434914230467836e-105	2.6807248653783884e-105	2.9572984391833052e-105	3.268955392559945e-105	3.62068128206772e-105
27.94	4.970625172761255e-106	4.981488555304365e-106	5.003285669559523e-106	5.036157963642061e-106	5.080319495216255e-106	5.13605922521677e-106	5.20374412865727e-106	5.283823168801392e-106	5.376832194147565e-106	5.483399831996512e-106	5.604254468079565e-106	5.740232419173184e-106	5.892287425136454e-106	6.061501608802547e-106	6.249098077083107e-106	6.456455365039773e-106	6.685123957156839e-106	6.936845157308545e-106	7.213572621815501e-106	7.51749691945292e-106	7.851073539496575e-106	8.217054835139561e-106	8.618526466516441e-106	9.058948996903252e-106	9.542205399649137e-106	1.007265535454302e-105	1.065519735369256e-105	1.1295339802126451e-105	1.1999282491469447e-105	1.277401005119281e-105	1.362739924703463e-105	1.4568342307291319e-105	1.5606888823171497e-105	1.6754409199259735e-105	1.8023783136257768e-105	1.9429617224701048e-105	2.098849643223851e-105	2.271927509848523e-105	2.464341403462092e-105	2.678537148871677e-105	2.9173057116932965e-105	3.1838359736823066e-105	3.481776158198136e-105	3.8153054087221815e-105	4.189217298263583e-105	4.609017375026841e-105	5.0810372403747095e-105	5.612568121557648e-105	6.21201745920563e-105
28.04	8.648801297435568e-106	8.667567770638904e-106	8.705221372546139e-106	8.76200469085899e-106	8.83828481755798e-106	8.934557254042825e-106	9.051451206750049e-106	9.18973635145159e-106	9.350331166686343e-106	9.534312960938942e-106	9.742929744675872e-106	9.977614127758808e-106	1.023999945562346e-105	1.0531938434639422e-105	1.0855524539005974e-105	1.1213116539280847e-105	1.1607366547213726e-105	1.2041252034121595e-105	1.2518112352036443e-105	1.3041690369815779e-105	1.3616179932312355e-105	1.4246279961656858e-105	1.4937256148433025e-105	1.5695011329955954e-105	1.6526165826700391e-105	1.743814921031633e-105	1.8439305212697187e-105	1.9539011761079406e-105	2.074781844617649e-105	2.2077604107168863e-105	2.3541757658770244e-105	2.515538580325674e-105	2.6935551878081397e-105	2.890155080396435e-105	3.107522593874878e-105	3.3481334632131536e-105	3.614797044350009e-105	3.910705136268948e-105	4.239488500128236e-105	4.605282364754901e-105	5.012802435817949e-105	5.467433196273728e-105	5.975330606408874e-105	6.543541692817684e-105	7.180143968752829e-105	7.894408167696485e-105	8.69698841484556e-105	9.600144728131247e-105	1.0618003656343913e-104
28.14	1.498935310987541e-105	1.502164583367299e-105	1.5086437421183816e-105	1.5184142317922641e-105	1.5315387637825252e-105	1.5481019786675096e-105	1.5682113442815413e-105	1.5919983026815506e-105	1.6196196829185112e-105	1.6512594005856657e-105	1.6871304695677685e-105	1.7274773563546685e-105	1.7725787127989593e-105	1.822750529407984e-105	1.8783497582904598e-105	1.939778462875538e-105	2.007488560658471e-105	2.0819872356944204e-105	2.163843109599151e-105	2.2536932736772822e-105	2.352251300813956e-105	2.4603163742825067e-105	2.5787836920893194e-105	2.708656330382896e-105	2.8510587784093157e-105	3.007252391185837e-105	3.1786530453280566e-105	3.3668513292682985e-105	3.573635652602148e-105	3.80101872186121e-105	4.051267903244251e-105	4.32694007866886e-105	4.630921702200957e-105	4.9664748821842495e-105	5.337290453444356e-105	5.747549167602527e-105	6.2019923223734925e-105	6.706003378171694e-105	7.265702378919727e-105	7.888055311401102e-105	8.581000913128582e-105	9.353597883637534e-105	1.0216195981713236e-104	1.118063511734076e-104	1.226047729136954e-104	1.347127712115385e-104	1.4830897744633135e-104	1.6359880151999367e-104	1.8081875493771756e-104
28.24	2.5877141023579835e-105	2.593249580818559e-105	2.604355623234474e-105	2.6211027665888807e-105	2.6435977366187474e-105	2.6719845670009065e-105	2.706446116678938e-105	2.7472060074176842e-105	2.7945310099447418e-105	2.8487339138438865e-105	2.9101769238194115e-105	2.979275633214769e-105	3.0565036348935405e-105	3.1423978399697617e-105	3.2375645866156396e-105	3.3426866345232817e-105	3.4585311558368794e-105	3.5859588508207e-105	3.725934336581791e-105	3.8795379802450206e-105	4.047979374625591e-105	4.232612685234259e-105	4.434954133127315e-105	4.656701919475786e-105	4.89975894578586e-105	5.1662587395820164e-105	5.4585950604482806e-105	5.779455737196272e-105	6.131861375495064e-105	6.5192096787983176e-105	6.945326246481568e-105	7.414522854910416e-105	7.931664393416274e-105	8.5022458222884e-105	9.13248074916461e-105	9.829403489862919e-105	1.0600986797212103e-104	1.1456277815675649e-104	1.2405555261141217e-104	1.3460511346812889e-104	1.46344625928488e-104	1.594259438734368e-104	1.7402245031179897e-104	1.903323602519352e-104	2.085825657627081e-104	2.290331174695322e-104	2.5198245396065005e-104	2.777735111012844e-104	3.068008677246537e-104
28.34	4.450204571231579e-105	4.459657310163384e-105	4.478622281166403e-105	4.507219086756259e-105	4.545628680122947e-105	4.5940952492928106e-105	4.652928771268103e-105	4.7225082730591704e-105	4.8032858469989926e-105	4.895791479089404e-105	5.000638761562831e-105	5.118531574622212e-105	5.250271837691822e-105	5.396768447794794e-105	5.559047542211958e-105	5.738264244776824e-105	5.935716080491552e-105	6.152858272132144e-105	6.391321165800771e-105	6.652930070670581e-105	6.939727842349784e-105	7.25400059030935e-105	7.59830694889769e-105	7.975511419916414e-105	8.388822374212968e-105	8.841835392105913e-105	9.338582729964582e-105	9.883589825512867e-105	1.0481939900534413e-104	1.1139347890290583e-104	1.1862245128444074e-104	1.2657876449763592e-104	1.3534411646438035e-104	1.4501073534678315e-104	1.5568285265016636e-104	1.674783995250131e-104	1.805309622399324e-104	1.9499203893420074e-104	2.1103364699404196e-104	2.2885133893695664e-104	2.486676947791024e-104	2.7073637079575722e-104	2.9534679871626564e-104	3.2282964614419964e-104	3.5356316886648473e-104	3.879806093191391e-104	4.265788235421192e-104	4.6992835235892714e-104	5.186851923159364e-104
28.44	7.624252814746383e-105	7.640334635552142e-105	7.672598785637803e-105	7.721247315759288e-105	7.786585901270388e-105	7.86902700260228e-105	7.969094149067605e-105	8.087427407466343e-105	8.224790114400499e-105	8.382076970097605e-105	8.56032361221227e-105	8.760717810965923e-105	8.984612452503784e-105	9.233540506025942e-105	9.509232202650065e-105	9.813634690754697e-105	1.0148934474504794e-104	1.0517582990234529e-104	1.0922325730431137e-104	1.1366235388359507e-104	1.1852749569364243e-104	1.2385713699124323e-104	1.2969429856627003e-104	1.3608712372513312e-104	1.4308951164445574e-104	1.507618393327544e-104	1.5917178520756745e-104	1.6839526935588555e-104	1.7851752794777823e-104	1.896343420765841e-104	2.0185344457434312e-104	2.15296132182234e-104	2.3009911494140826e-104	2.4641663992729467e-104	2.6442293261972167e-104	2.84315006447281e-104	3.063158995646413e-104	3.306784079498677e-104	3.5768939572506073e-104	3.87674777540445e-104	4.2100528431747e-104	4.581031430955408e-104	4.9944982473839065e-104	5.4559504051051824e-104	5.971672008473326e-104	6.548855879934427e-104	7.19574539747783e-104	7.92179995743973e-104	8.737888222106028e-104
28.54	1.3013409481806136e-104	1.304066851167683e-104	1.3095355754624323e-104	1.3177811305172505e-104	1.3288549649789793e-104	1.3428264949255044e-104	1.35978381977177e-104	1.3798346360473055e-104	1.4031073621374002e-104	1.4297524902112847e-104	1.4599441849843236e-104	1.4938821527508135e-104	1.531793808346068e-104	1.573936772438373e-104	1.620601736905592e-104	1.6721157421273005e-104	1.7288459169475572e-104	1.7912037399765524e-104	1.8596498899774255e-104	1.9346997635124318e-104	2.0169297500416834e-104	2.1069843685290386e-104	2.2055843856424112e-104	2.3135360541885737e-104	2.4317416319392148e-104	2.5612113659768023e-104	2.7030771567200268e-104	2.858608149568424e-104	3.0292285414619437e-104	3.216537935555658e-104	3.422334630805876e-104	3.648642295914226e-104	3.897740550382694e-104	4.1722000612998634e-104	4.474922865167023e-104	4.809188742256348e-104	5.1787086098652255e-104	5.587686064170681e-104	6.040888392715967e-104	6.543728606246465e-104	7.102360306074267e-104	7.723787519045198e-104	8.415992005667652e-104	9.188080988992814e-104	1.0050458775528372e-103	1.1015026360549277e-103	1.2095413847518365e-103	1.330725138759863e-103	1.466848538769725e-103
28.64	2.2130120879114763e-104	2.217615769655747e-104	2.2268515092246943e-104	2.2407763466285367e-104	2.2594765655429782e-104	2.2830685730732936e-104	2.3117000919439747e-104	2.3455516819851883e-104	2.3848386125627188e-104	2.4298131127695534e-104	2.4807670318485815e-104	2.5380349485678667e-104	2.6019977752312747e-104	2.673086909821025e-104	2.751788998586158e-104	2.838651381391107e-104	2.934288303527863e-104	3.0393879907031255e-104	3.154720698825981e-104	3.2811478673428726e-104	3.4196325245888935e-104	3.571251116355789e-104	3.737206955153907e-104	3.918845518033898e-104	4.117671856056334e-104	4.335370419350597e-104	4.5738276491700337e-104	4.835157743545801e-104	5.1217320674090144e-104	5.4362127529643775e-104	5.781591123509057e-104	6.161231676002945e-104	6.578922477100078e-104	7.038932967123324e-104	7.546080330254918e-104	8.10580578133762e-104	8.724262345284341e-104	9.408415970266542e-104	1.0166162127871967e-103	1.1006460420926917e-103	1.1939490152989231e-103	1.2976830324932675e-103	1.4131668128264995e-103	1.5419040719420175e-103	1.6856115905267656e-103	1.8462518372675125e-103	2.0260709284363835e-103	2.2276428475729224e-103	2.4539210166343797e-103
28.74	3.749706629703771e-104	3.7574537723968274e-104	3.7729954830192866e-104	3.796427089838644e-104	3.8278927863980166e-104	3.867587091631889e-104	3.915756828286785e-104	3.972703647451102e-104	4.038787134862006e-104	4.1144285431692556e-104	4.200115203632435e-104	4.296405681007333e-104	4.4039357468158614e-104	4.5234252590259813e-104	4.6556860506395315e-104	4.801630946088847e-104	4.9622840430134375e-104	5.1387924182987956e-104	5.3324394416791395e-104	5.544659908222314e-104	5.777057233269176e-104	6.031422990552447e-104	6.309759117142736e-104	6.614303158478467e-104	6.947556984202863e-104	7.312319472143938e-104	7.711723735122003e-104	8.14927955515871e-104	8.628921794261552e-104	9.155065672809684e-104	9.732669948657764e-104	1.036730919595924e-103	1.1065256576562321e-103	1.1833578723606377e-103	1.2680244622517456e-103	1.3614250685905334e-103	1.4645764584177376e-103	1.5786290822783419e-103	1.7048861561572958e-103	1.8448256765630928e-103	2.000125847670349e-103	2.1726944819623426e-103	2.3647030332525383e-103	2.578626036119929e-103	2.8172868620265356e-103	3.0839108637182487e-103	3.382187170763548e-103	3.716340626033258e-103	4.09121562251089e-103
28.84	6.330719797917052e-104	6.343710732184676e-104	6.36977158660095e-104	6.409061123280166e-104	6.461819472207864e-104	6.528370546213795e-104	6.609125312845461e-104	6.704585968809037e-104	6.815351075549592e-104	6.942121728505669e-104	7.085708847814906e-104	7.247041695091279e-104	7.427177739627333e-104	7.62731401837726e-104	7.848800157748386e-104	8.093153252044124e-104	8.362074823905626e-104	8.657470126896771e-104	8.981470090228165e-104	9.336456251308704e-104	9.725089074387803e-104	1.0150340114074016e-103	1.0615528552398252e-103	1.1124362718809695e-103	1.168098729594304e-103	1.229003702225492e-103	1.2956697828259787e-103	1.3686776489009583e-103	1.4486780045150932e-103	1.5364006442450822e-103	1.6326648069908434e-103	1.7383910145184485e-103	1.854614620978115e-103	1.9825013363152392e-103	2.1233650294138595e-103	2.2786881670920615e-103	2.4501453040336453e-103	2.6396301079550413e-103	2.849286485640027e-103	3.0815444711413267e-103	3.3391616500905554e-103	3.6252710268199816e-103	3.943436397634837e-103	4.297716478562281e-103	4.692739254594632e-103	5.133788276241955e-103	5.626902935780952e-103	6.178995119111655e-103	6.797985060636927e-103
28.94	1.0650554935810143e-103	1.0672263072936498e-103	1.0715810444201118e-103	1.0781460546564692e-103	1.0869611900713232e-103	1.0980802031775963e-103	1.1115712861937064e-103	1.1275177589695252e-103	1.1460189151633717e-103	1.1671910385391482e-103	1.1911686037432937e-103	1.218105678672158e-103	1.2481775485980607e-103	1.2815825856484532e-103	1.3185443910919657e-103	1.35931424225443e-103	1.4041738808554806e-103	1.4534386852195875e-103	1.5074612752974417e-103	1.5666356068614753e-103	1.631401619781025e-103	1.7022505151098515e-103	1.7797307470592877e-103	1.8644548290217895e-103	1.957107067957162e-103	2.0584523589911318e-103	2.169346192415858e-103	2.2907460488912925e-103	2.423724386086158e-103	2.56948345192425e-103	2.7293721967856616e-103	2.904905600369602e-103	3.097786779528784e-103	3.309932302508146e-103	3.543501204170044e-103	3.8009282777407516e-103	4.0849623134872274e-103	4.398710066026297e-103	4.745686862661869e-103	5.129874918768073e-103	5.555790606996753e-103	6.028562139989772e-103	6.554019377290264e-103	7.138797763389988e-103	7.790458753822444e-103	8.517629500072118e-103	9.330165053980561e-103	1.0239336932832784e-102	1.1258052574862835e-102
29.04	1.7855637044377836e-103	1.789178705448465e-103	1.79643039247691e-103	1.8073623496139245e-103	1.8220404911090961e-103	1.840553715335737e-103	1.8630147906126666e-103	1.8895614850792722e-103	1.9203579562615625e-103	1.9555964196869948e-103	1.995499119962197e-103	2.040320632205834e-103	2.0903505267033987e-103	2.1459164352216445e-103	2.2073875636920452e-103	2.2751787030689296e-103	2.3497547982311097e-103	2.4316361439829157e-103	2.5214042877200475e-103	2.61970873036146e-103	2.7272745309815184e-103	2.844910936481998e-103	2.973521175988023e-103	3.1141135808164226e-103	3.267814215339225e-103	3.4358812323841025e-103	3.6197211996390504e-103	3.820907681607869e-103	4.041202405894267e-103	4.282579394025883e-103	4.547252496895501e-103	4.837706844659189e-103	5.156734802302689e-103	5.50747711709963e-103	5.893470055240764e-103	6.318699454843052e-103	6.787662774723876e-103	7.305440396722343e-103	7.877777648707469e-103	8.511179261338054e-103	9.21301826081558e-103	9.99166164023811e-103	1.0856615553186204e-102	1.1818693246129554e-102	1.289020950459357e-102	1.4085206047841862e-102	1.5419713087341669e-102	1.6912053188459761e-102	1.8583194670251974e-102
29.14	2.9832018556858293e-103	2.989201395413842e-103	3.0012362243291154e-103	3.019378191922642e-103	3.0437359536149927e-103	3.074456041562545e-103	3.111724314956349e-103	3.1557678096479134e-103	3.20685701252816e-103	3.2653085921282486e-103	3.331488623496141e-103	3.405816352668915e-103	3.4887685541279656e-103	3.5808845436533625e-103	3.6827719191527345e-103	3.795113113528275e-103	3.9186728566915572e-103	4.05430665869182e-103	4.202970442908323e-103	4.365731477697651e-103	4.54378077721773e-103	4.738447167811506e-103	4.951213245913498e-103	5.183733487549641e-103	5.437854808920024e-103	5.715639923139237e-103	6.019393891017949e-103	6.351694324994466e-103	6.715425776399948e-103	7.113818918840109e-103	7.550495236560117e-103	8.029518038559547e-103	8.555450749666314e-103	9.133423581993377e-103	9.769209868009382e-103	1.0469313544349468e-102	1.124106951883028e-102	1.2092758938215784e-102	1.3033741708624247e-102	1.4074609012951776e-102	1.5227359030896818e-102	1.650559960966077e-102	1.7924782272138723e-102	1.9502472702217405e-102	2.1258663734910786e-102	2.32161379278442e-102	2.5400888030355387e-102	2.784260513340745e-102	3.057524602099482e-102
29.24	4.967225998548226e-103	4.977149630283035e-103	4.997055634817087e-103	5.027062066505892e-103	5.067347445155921e-103	5.118152503655321e-103	5.179782554719773e-103	5.252610508904996e-103	5.337080585095182e-103	5.433712764459957e-103	5.543108049528728e-103	5.665954601783866e-103	5.80303484421464e-103	5.955233629861634e-103	6.12354759378524e-103	6.309095824431388e-103	6.513132011409487e-103	6.737058250644659e-103	6.982440715230153e-103	7.251027431607271e-103	7.544768436636269e-103	7.865838632393066e-103	8.216663703075368e-103	8.5999495131954805e-103	9.018715469529553e-103	9.476332402443318e-103	9.97656560690868e-103	1.0523623781660907e-102	1.1122214718803094e-102	1.1777608728405482e-102	1.2495710936385733e-102	1.3283143772895324e-102	1.4147341176900713e-102	1.509665628575985e-102	1.6140484662407391e-102	1.7289405444394924e-102	1.8555343186960565e-102	1.9951753626492344e-102	2.1493837123082455e-102	2.3198784165370012e-102	2.5086058054242256e-102	2.717772074401656e-102	2.9498808834047333e-102	3.2077767898357606e-102	3.494695474932545e-102	3.814321889354468e-102	4.170857640137084e-102	4.569099173319954e-102	5.014528581331039e-102
29.34	8.24306275936332e-103	8.25942285002723e-103	8.292239235876977e-103	8.341705256975635e-103	8.408113263422239e-103	8.491857458434286e-103	8.593437748229034e-103	8.71346465065614e-103	8.852665329159563e-103	9.01189083443658e-103	9.19212465335192e-103	9.394492683614109e-103	9.62027477373513e-103	9.87091799128901e-103	1.0148051808889549e-102	1.0453505427132906e-102	1.0789327487582973e-102	1.1157808467358915e-102	1.1561506090832296e-102	1.20032741441844e-102	1.2486295136225905e-102	1.3014117315053626e-102	1.3590696626315547e-102	1.422044428661136e-102	1.4908280746867481e-102	1.5659696937549762e-102	1.6480823822993389e-102	1.7378511448946166e-102	1.836041884925646e-102	1.943511638870996e-102	2.061220236426136e-102	2.190243597218103e-102	2.331788908078181e-102	2.4872119635508696e-102	2.658036997482824e-102	2.8459793862784114e-102	3.0529716660665965e-102	3.281193378168581e-102	3.5331053417593385e-102	3.811489051687671e-102	4.1194920156874765e-102	4.460679981792904e-102	4.839097167369467e-102	5.259335790199688e-102	5.726616424763963e-102	6.246880969490524e-102	6.826900320779703e-102	7.47439921593948e-102	8.198201140460724e-102
29.44	1.36340768577652e-102	1.3660960117253727e-102	1.3714883690244525e-102	1.3796163194733433e-102	1.390527585270561e-102	1.4042865100641128e-102	1.4209746832077638e-102	1.4406917355916083e-102	1.4635563177696512e-102	1.489707273647644e-102	1.519305025758805e-102	1.5525331912008045e-102	1.5896004506832027e-102	1.6307426969067491e-102	1.6762254927330632e-102	1.726346874386618e-102	1.781440540353947e-102	1.8418794728097214e-102	1.908080045436064e-102	1.980506679541518e-102	2.0596771196067448e-102	2.1461684099615075e-102	2.2406236664707127e-102	2.3437597511194003e-102	2.456375973554243e-102	2.5793639623037836e-102	2.7137188699856884e-102	2.860552101792501e-102	3.0211057854999506e-102	3.196769234830557e-102	3.389097697008809e-102	3.599833720687995e-102	3.830931533191615e-102	4.08458487747117e-102	4.363258830843911e-102	4.669726211207969e-102	5.007109274143057e-102	5.3789275185632114e-102	5.789152552336352e-102	6.2422711259919024e-102	6.743357626427806e-102	7.298157538287396e-102	7.913183634215108e-102	8.595826953420639e-102	9.354484979098004e-102	1.0198709839041932e-101	1.1139379841949343e-101	1.2188898238290929e-101	1.336142377592261e-101
29.54	2.2477291691737934e-102	2.2521324635152933e-102	2.2609646098327797e-102	2.274276967520994e-102	2.2921471892103466e-102	2.314679966090488e-102	2.3420080369686152e-102	2.3742934745011196e-102	2.4117292658147437e-102	2.4545412088084547e-102	2.5029901498590676e-102	2.5573745935342015e-102	2.6180337203226398e-102	2.6853508544302687e-102	2.7597574304683002e-102	2.8417375155087393e-102	2.931832951648238e-102	3.0306491940674633e-102	3.138861930805802e-102	3.257224583298283e-102	3.3865768014244836e-102	3.527854083675995e-102	3.682098672438767e-102	3.850471896692732e-102	4.034268160154987e-102	4.234930802572742e-102	4.454070096179015e-102	4.693483679007506e-102	4.955179772725678e-102	5.241403585937409e-102	5.554667365754651e-102	5.897784632298044e-102	6.273909214355779e-102	6.686579801715513e-102	7.139770843052841e-102	7.637950750488949e-102	8.18614852632203e-102	8.790030107865023e-102	9.45598593739716e-102	1.0191231511388616e-101	1.100392295284242e-101	1.1903289990454566e-101	1.2899789127402852e-101	1.4005280251716127e-101	1.523323049216837e-101	1.6598949773742183e-101	1.81198632931026e-101	1.9815827038864873e-101	2.1709493549620182e-101
29.64	3.693700203413754e-102	3.700889578675346e-102	3.715309789089827e-102	3.737044147911533e-102	3.766218613863977e-102	3.803002992286278e-102	3.847612561149669e-102	3.900310143458562e-102	3.961408653593844e-102	4.031274151672718e-102	4.110329447082867e-102	4.199058300145755e-102	4.298010279496417e-102	4.407806342403044e-102	4.52914521606133e-102	4.662810670090735e-102	4.809679784267274e-102	4.970732331205852e-102	5.1470614115823505e-102	5.339885499888917e-102	5.550562082090665e-102	5.7806030933361845e-102	6.0316923946668764e-102	6.305705563074555e-102	6.604732310064074e-102	6.931101890934782e-102	7.287411921357793e-102	7.676561080674363e-102	8.101786254092911e-102	8.566704750269236e-102	9.075362328540798e-102	9.632287883638062e-102	1.0242555767673622e-101	1.0911856882759754e-101	1.1646579856434554e-101	1.2453903820533374e-101	1.3341904557392266e-101	1.4319676061368768e-101	1.5397469895817253e-101	1.6586855114339096e-101	1.7900901970416596e-101	1.935439317334621e-101	2.0964067074861134e-101	2.2748897906763904e-101	2.4730419055224967e-101	2.693309637587176e-101	2.938475975366156e-101	3.211710252642482e-101	3.516626006106764e-101
29.74	6.050575398067235e-102	6.062276855348026e-102	6.085746818405327e-102	6.1211200164748396e-102	6.1686001322631785e-102	6.228461731777992e-102	6.301052876526704e-102	6.386798452423581e-102	6.486204259383793e-102	6.599861915972762e-102	6.728454644767038e-102	6.87276401650205e-102	7.033677744824526e-102	7.212198638799299e-102	7.409454837513424e-102	7.62671147049867e-102	7.865383909627164e-102	8.127052803027007e-102	8.413481109932906e-102	8.726633387745447e-102	9.06869761962506e-102	9.442109913379603e-102	9.849582451163043e-102	1.0294135125532408e-101	1.0779131361956631e-101	1.1308318702261685e-101	1.1885874809391097e-101	1.2516459653107549e-101	1.3205274751084358e-101	1.3958130472821631e-101	1.4781522567983422e-101	1.568271925966784e-101	1.6669860450950976e-101	1.7752070834705022e-101	1.8939588977973327e-101	2.024391477987449e-101	2.167797808416592e-101	2.3256331673663074e-101	2.4995372394910417e-101	2.6913594771033848e-101	2.903188217424945e-101	3.1373841465583047e-101	3.39661879899609e-101	3.6839188966034684e-101	4.002717466286514e-101	4.356912834670905e-101	4.750936785444757e-101	5.1898333857734807e-101	5.679350248593654e-101
29.84	9.880221797417408e-102	9.899208147930384e-102	9.937288947649856e-102	9.994681406811555e-102	1.0071713886011053e-101	1.0168828987432555e-101	1.028658773870701e-101	1.0425674924047127e-101	1.0586905632635241e-101	1.0771233110755782e-101	1.0979758022098715e-101	1.1213739240383342e-101	1.1474606320264436e-101	1.1763973816806062e-101	1.2083657651069537e-101	1.2435693750071417e-101	1.2822359224108158e-101	1.3246196383848957e-101	1.3710039944483143e-101	1.421704781537857e-101	1.4770735932270266e-101	1.53750176560288e-101	1.603424833904064e-101	1.6753275748647924e-101	1.7537497138896174e-101	1.8392923879102007e-101	1.9326254683078662e-101	2.034495863913275e-101	2.145736942165024e-101	2.267279227426343e-101	2.400162559693642e-101	2.5455499250409725e-101	2.704743201779005e-101	2.8792011042323606e-101	3.070559650157257e-101	3.2806555291884166e-101	3.51155280957447e-101	3.765573490301745e-101	4.045332487262192e-101	4.353777737441463e-101	4.6942362166210757e-101	5.070466796676496e-101	5.486721021619321e-101	5.94781306111435e-101	6.459200311093394e-101	7.027076358979295e-101	7.658478322698468e-101	8.361410916141931e-101	9.144989998635358e-101
29.94	1.6083811343717694e-101	1.611452367847883e-101	1.617612210375887e-101	1.6268955748815e-101	1.6393552372710667e-101	1.6550623301152134e-101	1.674107010767702e-101	1.6965993125904868e-101	1.7226701903864424e-101	1.7524727737589702e-101	1.7861838449589186e-101	1.824005560902341e-101	1.8661674424947947e-101	1.912928658245431e-101	1.9645806334640998e-101	2.021450021187279e-101	2.0839020764653375e-101	2.1523444818636182e-101	2.2272316791111525e-101	2.3090697698993852e-101	2.3984220580628515e-101	2.4959153159320292e-101	2.602246869768437e-101	2.7181926131042003e-101	2.8446160728184802e-101	2.982478671215154e-101	3.1328513486260386e-101	3.2969277356018344e-101	3.476039092111335e-101	3.6716712639776706e-101	3.8854839447706223e-101	4.119332575415549e-101	4.37529326488074e-101	4.655691174657178e-101	4.9631328787494856e-101	5.3005432911931746e-101	5.6712078466477224e-101	6.078820728661961e-101	6.527540067471685e-101	7.022051177842419e-101	7.567639081278933e-101	8.170271760329422e-101	8.836695830985078e-101	9.574546598551576e-101	1.0392474790245488e-100	1.1300292642926599e-100	1.2309142477257406e-100	1.343169142257538e-100	1.4682356584654825e-100
30.04	2.6102400977447285e-101	2.6151931247655017e-101	2.6251270247434098e-101	2.6400977471803146e-101	2.6601898636972356e-101	2.685517354153099e-101	2.7162246704271934e-101	2.7524880915838602e-101	2.7945173879805717e-101	2.8425578160176737e-101	2.896892469716196e-101	2.9578450202412916e-101	3.025782879936765e-101	3.101120833504897e-101	3.1843251857603763e-101	3.275918483033076e-101	3.376484873935102e-101	3.4866761849976254e-101	3.607218797823355e-101	3.738921427086976e-101	3.882683913220705e-101	4.039507160205975e-101	4.210504367919524e-101	4.396913730311274e-101	4.60011279579981e-101	4.8216347151621826e-101	5.063186635500954e-101	5.3266705372924094e-101	5.614206855899107e-101	5.928161280245468e-101	6.271175180743419e-101	6.64620018736547e-101	7.056537518558845e-101	7.505882754322938e-101	7.998376854404802e-101	8.538664347740911e-101	9.131959765000055e-101	9.784123555878801e-101	1.0501748930846337e-100	1.1292261298230296e-100	1.2164032237692074e-100	1.3126510267111356e-100	1.419037102980671e-100	1.536768996247037e-100	1.6672141012579544e-100	1.8119225570873463e-100	1.9726536485809028e-100	2.1514062851767276e-100	2.3504542233879267e-100
30.14	4.223356927651623e-101	4.231320932275604e-101	4.2472934358369e-101	4.27136383605136e-101	4.3036672574158073e-101	4.3443857993538816e-101	4.3937502250626094e-101	4.4520421127018935e-101	4.519596496627066e-101	4.596805032884426e-101	4.684119730259156e-101	4.782057295928903e-101	4.891204153349269e-101	5.012222199542713e-101	5.1458553796435875e-101	5.292937168565464e-101	5.4543990632261626e-101	5.63128020413214e-101	5.824738262600613e-101	6.036061749789401e-101	6.266683926435936e-101	6.518198518182517e-101	6.792377471153019e-101	7.091191016602568e-101	7.416830352729299e-101	7.771733296896583e-101	8.158613313548061e-101	8.580492383090666e-101	9.040738246280762e-101	9.54310663869073e-101	1.0091789222417525e-100	1.0691468029409689e-100	1.1347377355053176e-100	1.206537418482422e-100	1.285201840424407e-100	1.3714664236972835e-100	1.4661564582307077e-100	1.570199018702055e-100	1.6846365893851865e-100	1.8106426567544325e-100	1.9495395718130653e-100	2.1028190330670256e-100	2.2721655983375725e-100	2.4594837006772437e-100	2.666928722270717e-100	2.896942772439083e-100	3.1522959241846617e-100	3.436133791031563e-100	3.7520324757116167e-100
30.24	6.812982633107167e-101	6.82575029466775e-101	6.851356507490776e-101	6.889943698709793e-101	6.941727136532177e-101	7.006996906280216e-101	7.086120583899226e-101	7.179546640978762e-101	7.287808624856438e-101	7.411530167619631e-101	7.551430888924597e-101	7.708333269742086e-101	7.883170587591519e-101	8.076996018797066e-101	8.29099303004328e-101	8.526487200331035e-101	8.784959635684462e-101	9.068062163011012e-101	9.377634516857931e-101	9.71572376391113e-101	1.0084606245607934e-100	1.0486812359809466e-100	1.0925154548984733e-100	1.1402758915656778e-100	1.1923100947104338e-100	1.2490045901707693e-100	1.3107894490397466e-100	1.3781434580086461e-100	1.451599975376008e-100	1.5317535686412333e-100	1.619267543995875e-100	1.7148824946859578e-100	1.8194260145176597e-100	1.9338237451566286e-100	2.0591119518450995e-100	2.196451852333973e-100	2.3471459589147165e-100	2.5126567342723655e-100	2.6946279094564524e-100	2.8949088677408003e-100	3.1155825628899256e-100	3.3589975159866945e-100	3.627804523417851e-100	3.924998812123582e-100	4.2539684994727363e-100	4.61855035729986e-100	5.023094046499898e-100	5.472536184581164e-100	5.972485839038742e-100
30.34	1.0958092548414085e-100	1.0978501753274976e-100	1.1019432782433875e-100	1.1081111897441062e-100	1.1163881060151413e-100	1.1268201052299433e-100	1.1394655695787705e-100	1.1543957227098197e-100	1.171695289416582e-100	1.1914632860109843e-100	1.2138139515612243e-100	1.238877832081717e-100	1.266803031867808e-100	1.2977566485096083e-100	1.331926410736992e-100	1.3695225411889413e-100	1.4107798695191327e-100	1.4559602250038775e-100	1.5053551420841995e-100	1.5592889171237692e-100	1.6181220602013537e-100	1.6822551920769186e-100	1.752133443711563e-100	1.8282514240156738e-100	1.911158831025535e-100	2.0014667926523153e-100	2.0998550357442175e-100	2.2070799967110366e-100	2.323984003692473e-100	2.4515056795682854e-100	2.590691737428025e-100	2.7427103659374146e-100	2.90886643193107e-100	3.0906187622042913e-100	3.289599806664501e-100	3.5076380316620264e-100	3.746783446548962e-100	4.009336729593055e-100	4.297882492819854e-100	4.61532731094713e-100	4.96494323941537e-100	5.350417663082389e-100	5.775910453367777e-100	6.246119570962732e-100	6.766356437754156e-100	7.34263262019339e-100	7.981759622715755e-100	8.691463890787077e-100	9.480519476812036e-100
30.44	1.757383557418027e-100	1.760636610825173e-100	1.7671605582795696e-100	1.7769912420761704e-100	1.7901828302033738e-100	1.8068083074530856e-100	1.8269601397557768e-100	1.8507511200959892e-100	1.8783154066978878e-100	1.909809766679746e-100	1.945415041093246e-100	1.9853378502434429e-100	2.0298125614707266e-100	2.079103545228831e-100	2.1335077493740952e-100	2.193357626164345e-100	2.2590244516346376e-100	2.330922082861312e-100	2.409511205262923e-100	2.495304129628898e-100	2.5888702071732983e-100	2.690841940730331e-100	2.801921881452361e-100	2.9228904132438973e-100	3.054614541942063e-100	3.1980578232218197e-100	3.354291582725311e-100	3.524507604386631e-100	3.7100324888261507e-100	3.9123439135770553e-100	4.133089061423707e-100	4.3741055230394794e-100	4.637445026291255e-100	4.925400398067188e-100	5.240536226501612e-100	5.585723763435178e-100	5.964180690541892e-100	6.379516469735068e-100	6.835784111554449e-100	7.337539326951837e-100	7.889908181447457e-100	8.498664549802831e-100	9.170318878617055e-100	9.91222000887567e-100	1.0732672096699265e-99	1.164106900573037e-99	1.26480489375072e-99	1.376567252714374e-99	1.500762817297079e-99
[truncated: 325 more columns]
