# Supplementary material for: Simple Physical Model for the Estimation of Irreversible Dissociation Rates for Bimolecular Complexes
Source: J Phys Chem A. 2023 Jul 7;127(28):5956–66. doi: 10.1021/acs.jpca.3c01890 (PMC10364079; doi:10.1021/acs.jpca.3c01890)
Supplement: Supplementary file 2 — jp3c01890_si_002.zip [file jp3c01890_si_002.zip › Supplementary/Freqs&Rots/ButFreq/R.txt]

2.39974 0.52477 0.51665
2.42133 0.47752 0.46979
2.42987 0.43348 0.42709
2.44326 0.39112 0.38555
2.34490 0.41607 0.41287
2.39343 0.38740 0.38326
2.37449 0.28924 0.28736
2.44084 0.28489 0.28207
2.46626 0.25200 0.24966
