# Supplementary material for: Simple Physical Model for the Estimation of Irreversible Dissociation Rates for Bimolecular Complexes
Source: J Phys Chem A. 2023 Jul 7;127(28):5956–66. doi: 10.1021/acs.jpca.3c01890 (PMC10364079; doi:10.1021/acs.jpca.3c01890)
Supplement: Supplementary file 2 — jp3c01890_si_002.zip [file jp3c01890_si_002.zip › Supplementary/Freqs&Rots/ButFreq/rts-loc.txt]

E	J=0	J=1	J=2	J=3	J=4	J=5	J=6	J=7	J=8	J=9	J=10	J=11	J=12	J=13	J=14	J=15	J=16	J=17	J=18	J=19	J=20	J=21	J=22	J=23	J=24	J=25	J=26	J=27	J=28	J=29	J=30	J=31	J=32	J=33	J=34	J=35	J=36	J=37	J=38	J=39	J=40	J=41	J=42	J=43	J=44	J=45	J=46	J=47	J=48
19.04	14.45544	14.45544	14.45544	14.45544	14.45544	14.45544	14.45544	14.45544	14.45544	14.45544	14.45544	14.45544	14.45544	14.45544	14.45544	14.45544	14.45544	14.45544	14.45544	14.45544	14.45544	14.45544	14.45544	14.45544	14.45544	14.45544	14.45544	14.45544	14.45544	14.45544	14.45544	14.45544	14.45544	14.45544	14.45544	14.45544	14.45544	14.45544	14.45544	14.45544	14.45544	14.45544	14.45544	14.45544	14.45544	14.45544	14.45544	14.45544	14.45544
19.14	14.45544	14.45544	14.45544	14.45544	14.45544	14.45544	14.45544	14.45544	14.45544	14.45544	14.45544	14.45544	14.45544	14.45544	14.45544	14.45544	14.45544	14.45544	14.45544	14.45544	14.45544	14.45544	14.45544	14.45544	14.45544	14.45544	14.45544	14.45544	14.45544	14.45544	14.45544	14.45544	14.45544	14.45544	14.45544	14.45544	14.45544	14.45544	14.45544	14.45544	14.45544	14.45544	14.45544	14.45544	14.45544	14.45544	14.45544	14.45544	14.45544
19.24	14.45544	14.45544	14.45544	14.45544	14.45544	14.45544	14.45544	14.45544	14.45544	14.45544	14.45544	14.45544	14.45544	14.45544	14.45544	14.45544	14.45544	14.45544	14.45544	14.45544	14.45544	14.45544	14.45544	14.45544	14.45544	14.45544	14.45544	14.45544	14.45544	14.45544	14.45544	14.45544	14.45544	14.45544	14.45544	14.45544	14.45544	14.45544	14.45544	14.45544	14.45544	14.45544	14.45544	14.45544	14.45544	14.45544	14.45544	14.45544	14.45544
19.34	14.45544	14.45544	14.45544	14.45544	14.45544	14.45544	14.45544	14.45544	14.45544	14.45544	14.45544	14.45544	14.45544	14.45544	14.45544	14.45544	14.45544	14.45544	14.45544	14.45544	14.45544	14.45544	14.45544	14.45544	14.45544	14.45544	14.45544	14.45544	14.45544	14.45544	14.45544	14.45544	14.45544	14.45544	14.45544	14.45544	14.45544	14.45544	14.45544	14.45544	14.45544	14.45544	14.45544	14.45544	14.45544	14.45544	14.45544	14.45544	14.45544
19.44	14.45544	14.45544	14.45544	14.45544	14.45544	14.45544	14.45544	14.45544	14.45544	14.45544	14.45544	14.45544	14.45544	14.45544	14.45544	14.45544	14.45544	14.45544	14.45544	14.45544	14.45544	14.45544	14.45544	14.45544	14.45544	14.45544	14.45544	14.45544	14.45544	14.45544	14.45544	14.45544	14.45544	14.45544	14.45544	14.45544	14.45544	14.45544	14.45544	14.45544	14.45544	14.45544	14.45544	14.45544	14.45544	14.45544	14.45544	14.45544	14.45544
19.54	14.45544	14.45544	14.45544	14.45544	14.45544	14.45544	14.45544	14.45544	14.45544	14.45544	14.45544	14.45544	14.45544	14.45544	14.45544	14.45544	14.45544	14.45544	14.45544	14.45544	14.45544	14.45544	14.45544	14.45544	14.45544	14.45544	14.45544	14.45544	14.45544	14.45544	14.45544	14.45544	14.45544	14.45544	14.45544	14.45544	14.45544	14.45544	14.45544	14.45544	14.45544	14.45544	14.45544	14.45544	14.45544	14.45544	14.45544	14.45544	14.45544
19.64	14.45544	14.45544	14.45544	14.45544	14.45544	14.45544	14.45544	14.45544	14.45544	14.45544	14.45544	14.45544	14.45544	14.45544	14.45544	14.45544	14.45544	14.45544	14.45544	14.45544	14.45544	14.45544	14.45544	14.45544	14.45544	14.45544	14.45544	14.45544	14.45544	14.45544	14.45544	14.45544	14.45544	14.45544	14.45544	14.45544	14.45544	14.45544	14.45544	14.45544	14.45544	14.45544	14.45544	14.45544	14.45544	14.45544	14.45544	14.45544	14.45544
19.74	14.45544	14.45544	14.45544	14.45544	14.45544	14.45544	14.45544	14.45544	14.45544	14.45544	14.45544	14.45544	14.45544	14.45544	14.45544	14.45544	14.45544	14.45544	14.45544	14.45544	14.45544	14.45544	14.45544	14.45544	14.45544	14.45544	14.45544	14.45544	14.45544	14.45544	14.45544	14.45544	14.45544	14.45544	14.45544	14.45544	14.45544	14.45544	14.45544	14.45544	14.45544	14.45544	14.45544	14.45544	14.45544	14.45544	14.45544	14.45544	14.45544
19.84	14.45544	14.45544	14.45544	14.45544	14.45544	14.45544	14.45544	14.45544	14.45544	14.45544	14.45544	14.45544	14.45544	14.45544	14.45544	14.45544	14.45544	14.45544	14.45544	14.45544	14.45544	14.45544	14.45544	14.45544	14.45544	14.45544	14.45544	14.45544	14.45544	14.45544	14.45544	14.45544	14.45544	14.45544	14.45544	14.45544	14.45544	14.45544	14.45544	14.45544	14.45544	14.45544	14.45544	14.45544	14.45544	14.45544	14.45544	14.45544	14.45544
19.94	14.45544	14.45544	14.45544	14.45544	14.45544	14.45544	14.45544	14.45544	14.45544	14.45544	14.45544	14.45544	14.45544	14.45544	14.45544	14.45544	14.45544	14.45544	14.45544	14.45544	14.45544	14.45544	14.45544	14.45544	14.45544	14.45544	14.45544	14.45544	14.45544	14.45544	14.45544	14.45544	14.45544	14.45544	14.45544	14.45544	14.45544	14.45544	14.45544	14.45544	14.45544	14.45544	14.45544	14.45544	14.45544	14.45544	14.45544	14.45544	14.45544
20.04	14.45544	14.45544	14.45544	14.45544	14.45544	14.45544	14.45544	14.45544	14.45544	14.45544	14.45544	14.45544	14.45544	14.45544	14.45544	14.45544	14.45544	14.45544	14.45544	14.45544	14.45544	14.45544	14.45544	14.45544	14.45544	14.45544	14.45544	14.45544	14.45544	14.45544	14.45544	14.45544	14.45544	14.45544	14.45544	14.45544	14.45544	14.45544	14.45544	14.45544	14.45544	14.45544	14.45544	14.45544	14.45544	14.45544	14.45544	14.45544	14.45544
20.14	14.45544	14.45544	14.45544	14.45544	14.45544	14.45544	14.45544	14.45544	14.45544	14.45544	14.45544	14.45544	14.45544	14.45544	14.45544	14.45544	14.45544	14.45544	14.45544	14.45544	14.45544	14.45544	14.45544	14.45544	14.45544	14.45544	14.45544	14.45544	14.45544	14.45544	14.45544	14.45544	14.45544	14.45544	14.45544	14.45544	14.45544	14.45544	14.45544	14.45544	14.45544	14.45544	14.45544	14.45544	14.45544	14.45544	14.45544	14.45544	14.45544
20.24	14.45544	14.45544	14.45544	14.45544	14.45544	14.45544	14.45544	14.45544	14.45544	14.45544	14.45544	14.45544	14.45544	14.45544	14.45544	14.45544	14.45544	14.45544	14.45544	14.45544	14.45544	14.45544	14.45544	14.45544	14.45544	14.45544	14.45544	14.45544	14.45544	14.45544	14.45544	14.45544	14.45544	14.45544	14.45544	14.45544	14.45544	14.45544	14.45544	14.45544	14.45544	14.45544	14.45544	14.45544	14.45544	14.45544	14.45544	14.45544	14.45544
20.34	14.45544	14.45544	14.45544	14.45544	14.45544	14.45544	14.45544	14.45544	14.45544	14.45544	14.45544	14.45544	14.45544	14.45544	14.45544	14.45544	14.45544	14.45544	14.45544	14.45544	14.45544	14.45544	14.45544	14.45544	14.45544	14.45544	14.45544	14.45544	14.45544	14.45544	14.45544	14.45544	14.45544	14.45544	14.45544	14.45544	14.45544	14.45544	14.45544	14.45544	14.45544	14.45544	14.45544	14.45544	14.45544	14.45544	14.45544	14.45544	14.45544
20.44	14.45544	14.45544	14.45544	14.45544	14.45544	14.45544	14.45544	14.45544	14.45544	14.45544	14.45544	14.45544	14.45544	14.45544	14.45544	14.45544	14.45544	14.45544	14.45544	14.45544	14.45544	14.45544	14.45544	14.45544	14.45544	14.45544	14.45544	14.45544	14.45544	14.45544	14.45544	14.45544	14.45544	14.45544	14.45544	14.45544	14.45544	14.45544	14.45544	14.45544	14.45544	14.45544	14.45544	14.45544	14.45544	14.45544	14.45544	14.45544	14.45544
20.54	14.45544	14.45544	14.45544	14.45544	14.45544	14.45544	14.45544	14.45544	14.45544	14.45544	14.45544	14.45544	14.45544	14.45544	14.45544	14.45544	14.45544	14.45544	14.45544	14.45544	14.45544	14.45544	14.45544	14.45544	14.45544	14.45544	14.45544	14.45544	14.45544	14.45544	14.45544	14.45544	14.45544	14.45544	14.45544	14.45544	14.45544	14.45544	14.45544	14.45544	14.45544	14.45544	14.45544	14.45544	14.45544	14.45544	14.45544	14.45544	14.45544
20.64	14.45544	14.45544	14.45544	14.45544	14.45544	14.45544	14.45544	14.45544	14.45544	14.45544	14.45544	14.45544	14.45544	14.45544	14.45544	14.45544	14.45544	14.45544	14.45544	14.45544	14.45544	14.45544	14.45544	14.45544	14.45544	14.45544	14.45544	14.45544	14.45544	14.45544	14.45544	14.45544	14.45544	14.45544	14.45544	14.45544	14.45544	14.45544	14.45544	14.45544	14.45544	14.45544	14.45544	14.45544	14.45544	14.45544	14.45544	14.45544	14.45544
20.74	14.45544	14.45544	14.45544	14.45544	14.45544	14.45544	14.45544	14.45544	14.45544	14.45544	14.45544	14.45544	14.45544	14.45544	14.45544	14.45544	14.45544	14.45544	14.45544	14.45544	14.45544	14.45544	14.45544	14.45544	14.45544	14.45544	14.45544	14.45544	14.45544	14.45544	14.45544	14.45544	14.45544	14.45544	14.45544	14.45544	14.45544	14.45544	14.45544	14.45544	14.45544	14.45544	14.45544	14.45544	14.45544	14.45544	14.45544	14.45544	14.45544
20.84	14.45544	14.45544	14.45544	14.45544	14.45544	14.45544	14.45544	14.45544	14.45544	14.45544	14.45544	14.45544	14.45544	14.45544	14.45544	14.45544	14.45544	14.45544	14.45544	14.45544	14.45544	14.45544	14.45544	14.45544	14.45544	14.45544	14.45544	14.45544	14.45544	14.45544	14.45544	14.45544	14.45544	14.45544	14.45544	14.45544	14.45544	14.45544	14.45544	14.45544	14.45544	14.45544	14.45544	14.45544	14.45544	14.45544	14.45544	14.45544	14.45544
20.94	14.45544	14.45544	14.45544	14.45544	14.45544	14.45544	14.45544	14.45544	14.45544	14.45544	14.45544	14.45544	14.45544	14.45544	14.45544	14.45544	14.45544	14.45544	14.45544	14.45544	14.45544	14.45544	14.45544	14.45544	14.45544	14.45544	14.45544	14.45544	14.45544	14.45544	14.45544	14.45544	14.45544	14.45544	14.45544	14.45544	14.45544	14.45544	14.45544	14.45544	14.45544	14.45544	14.45544	14.45544	14.45544	14.45544	14.45544	14.45544	14.45544
21.04	14.45544	14.45544	14.45544	14.45544	14.45544	14.45544	14.45544	14.45544	14.45544	14.45544	14.45544	14.45544	14.45544	14.45544	14.45544	14.45544	14.45544	14.45544	14.45544	14.45544	14.45544	14.45544	14.45544	14.45544	14.45544	14.45544	14.45544	14.45544	14.45544	14.45544	14.45544	14.45544	14.45544	14.45544	14.45544	14.45544	14.45544	14.45544	14.45544	14.45544	14.45544	14.45544	14.45544	14.45544	14.45544	14.45544	14.45544	14.45544	14.45544
21.14	14.45544	14.45544	14.45544	14.45544	14.45544	14.45544	14.45544	14.45544	14.45544	14.45544	14.45544	14.45544	14.45544	14.45544	14.45544	14.45544	14.45544	14.45544	14.45544	14.45544	14.45544	14.45544	14.45544	14.45544	14.45544	14.45544	14.45544	14.45544	14.45544	14.45544	14.45544	14.45544	14.45544	14.45544	14.45544	14.45544	14.45544	14.45544	14.45544	14.45544	14.45544	14.45544	14.45544	14.45544	14.45544	14.45544	14.45544	14.45544	14.45544
21.24	14.45544	14.45544	14.45544	14.45544	14.45544	14.45544	14.45544	14.45544	14.45544	14.45544	14.45544	14.45544	14.45544	14.45544	14.45544	14.45544	14.45544	14.45544	14.45544	14.45544	14.45544	14.45544	14.45544	14.45544	14.45544	14.45544	14.45544	14.45544	14.45544	14.45544	14.45544	14.45544	14.45544	14.45544	14.45544	14.45544	14.45544	14.45544	14.45544	14.45544	14.45544	14.45544	14.45544	14.45544	14.45544	14.45544	14.45544	14.45544	14.45544
21.34	14.45544	14.45544	14.45544	14.45544	14.45544	14.45544	14.45544	14.45544	14.45544	14.45544	14.45544	14.45544	14.45544	14.45544	14.45544	14.45544	14.45544	14.45544	14.45544	14.45544	14.45544	14.45544	14.45544	14.45544	14.45544	14.45544	14.45544	14.45544	14.45544	14.45544	14.45544	14.45544	14.45544	14.45544	14.45544	14.45544	14.45544	14.45544	14.45544	14.45544	14.45544	14.45544	14.45544	14.45544	14.45544	14.45544	14.45544	14.45544	14.45544
21.44	14.45544	14.45544	14.45544	14.45544	14.45544	14.45544	14.45544	14.45544	14.45544	14.45544	14.45544	14.45544	14.45544	14.45544	14.45544	14.45544	14.45544	14.45544	14.45544	14.45544	14.45544	14.45544	14.45544	14.45544	14.45544	14.45544	14.45544	14.45544	14.45544	14.45544	14.45544	14.45544	14.45544	14.45544	14.45544	14.45544	14.45544	14.45544	14.45544	14.45544	14.45544	14.45544	14.45544	14.45544	14.45544	14.45544	14.45544	14.45544	14.45544
21.54	14.45544	14.45544	14.45544	14.45544	14.45544	14.45544	14.45544	14.45544	14.45544	14.45544	14.45544	14.45544	14.45544	14.45544	14.45544	14.45544	14.45544	14.45544	14.45544	14.45544	14.45544	14.45544	14.45544	14.45544	14.45544	14.45544	14.45544	14.45544	14.45544	14.45544	14.45544	14.45544	14.45544	14.45544	14.45544	14.45544	14.45544	14.45544	14.45544	14.45544	14.45544	14.45544	14.45544	14.45544	14.45544	14.45544	14.45544	14.45544	14.45544
21.64	14.45544	14.45544	14.45544	14.45544	14.45544	14.45544	14.45544	14.45544	14.45544	14.45544	14.45544	14.45544	14.45544	14.45544	14.45544	14.45544	14.45544	14.45544	14.45544	14.45544	14.45544	14.45544	14.45544	14.45544	14.45544	14.45544	14.45544	14.45544	14.45544	14.45544	14.45544	14.45544	14.45544	14.45544	14.45544	14.45544	14.45544	14.45544	14.45544	14.45544	14.45544	14.45544	14.45544	14.45544	14.45544	14.45544	14.45544	14.45544	14.45544
21.74	14.45544	14.45544	14.45544	14.45544	14.45544	14.45544	14.45544	14.45544	14.45544	14.45544	14.45544	14.45544	14.45544	14.45544	14.45544	14.45544	14.45544	14.45544	14.45544	14.45544	14.45544	14.45544	14.45544	14.45544	14.45544	14.45544	14.45544	14.45544	14.45544	14.45544	14.45544	14.45544	14.45544	14.45544	14.45544	14.45544	14.45544	14.45544	14.45544	14.45544	14.45544	14.45544	14.45544	14.45544	14.45544	14.45544	14.45544	14.45544	14.45544
21.84	14.45544	14.45544	14.45544	14.45544	14.45544	14.45544	14.45544	14.45544	14.45544	14.45544	14.45544	14.45544	14.45544	14.45544	14.45544	14.45544	14.45544	14.45544	14.45544	14.45544	14.45544	14.45544	14.45544	14.45544	14.45544	14.45544	14.45544	14.45544	14.45544	14.45544	14.45544	14.45544	14.45544	14.45544	14.45544	14.45544	14.45544	14.45544	14.45544	14.45544	14.45544	14.45544	14.45544	14.45544	14.45544	14.45544	14.45544	14.45544	14.45544
21.94	14.45544	14.45544	14.45544	14.45544	14.45544	14.45544	14.45544	14.45544	14.45544	14.45544	14.45544	14.45544	14.45544	14.45544	14.45544	14.45544	14.45544	14.45544	14.45544	14.45544	14.45544	14.45544	14.45544	14.45544	14.45544	14.45544	14.45544	14.45544	14.45544	14.45544	14.45544	14.45544	14.45544	14.45544	14.45544	14.45544	14.45544	14.45544	14.45544	14.45544	14.45544	14.45544	14.45544	14.45544	14.45544	14.45544	14.45544	14.45544	14.45544
22.04	14.45544	14.45544	14.45544	14.45544	14.45544	14.45544	14.45544	14.45544	14.45544	14.45544	14.45544	14.45544	14.45544	14.45544	14.45544	14.45544	14.45544	14.45544	14.45544	14.45544	14.45544	14.45544	14.45544	14.45544	14.45544	14.45544	14.45544	14.45544	14.45544	14.45544	14.45544	14.45544	14.45544	14.45544	14.45544	14.45544	14.45544	14.45544	14.45544	14.45544	14.45544	14.45544	14.45544	14.45544	14.45544	14.45544	14.45544	14.45544	14.45544
22.14	14.45544	14.45544	14.45544	14.45544	14.45544	14.45544	14.45544	14.45544	14.45544	14.45544	14.45544	14.45544	14.45544	14.45544	14.45544	14.45544	14.45544	14.45544	14.45544	14.45544	14.45544	14.45544	14.45544	14.45544	14.45544	14.45544	14.45544	14.45544	14.45544	14.45544	14.45544	14.45544	14.45544	14.45544	14.45544	14.45544	14.45544	14.45544	14.45544	14.45544	14.45544	14.45544	14.45544	14.45544	14.45544	14.45544	14.45544	14.45544	14.45544
22.24	14.45544	14.45544	14.45544	14.45544	14.45544	14.45544	14.45544	14.45544	14.45544	14.45544	14.45544	14.45544	14.45544	14.45544	14.45544	14.45544	14.45544	14.45544	14.45544	14.45544	14.45544	14.45544	14.45544	14.45544	14.45544	14.45544	14.45544	14.45544	14.45544	14.45544	14.45544	14.45544	14.45544	14.45544	14.45544	14.45544	14.45544	14.45544	14.45544	14.45544	14.45544	14.45544	14.45544	14.45544	14.45544	14.45544	14.45544	14.45544	14.45544
22.34	14.45544	14.45544	14.45544	14.45544	14.45544	14.45544	14.45544	14.45544	14.45544	14.45544	14.45544	14.45544	14.45544	14.45544	14.45544	14.45544	14.45544	14.45544	14.45544	14.45544	14.45544	14.45544	14.45544	14.45544	14.45544	14.45544	14.45544	14.45544	14.45544	14.45544	14.45544	14.45544	14.45544	14.45544	14.45544	14.45544	14.45544	14.45544	14.45544	14.45544	14.45544	14.45544	14.45544	14.45544	14.45544	14.45544	14.45544	14.45544	14.45544
22.44	14.45544	14.45544	14.45544	14.45544	14.45544	14.45544	14.45544	14.45544	14.45544	14.45544	14.45544	14.45544	14.45544	14.45544	14.45544	14.45544	14.45544	14.45544	14.45544	14.45544	14.45544	14.45544	14.45544	14.45544	14.45544	14.45544	14.45544	14.45544	14.45544	14.45544	14.45544	14.45544	14.45544	14.45544	14.45544	14.45544	14.45544	14.45544	14.45544	14.45544	14.45544	14.45544	14.45544	14.45544	14.45544	14.45544	14.45544	14.45544	14.45544
22.54	14.45544	14.45544	14.45544	14.45544	14.45544	14.45544	14.45544	14.45544	14.45544	14.45544	14.45544	14.45544	14.45544	14.45544	14.45544	14.45544	14.45544	14.45544	14.45544	14.45544	14.45544	14.45544	14.45544	14.45544	14.45544	14.45544	14.45544	14.45544	14.45544	14.45544	14.45544	14.45544	14.45544	14.45544	14.45544	14.45544	14.45544	14.45544	14.45544	14.45544	14.45544	14.45544	14.45544	14.45544	14.45544	14.45544	14.45544	14.45544	14.45544
22.64	14.45544	14.45544	14.45544	14.45544	14.45544	14.45544	14.45544	14.45544	14.45544	14.45544	14.45544	14.45544	14.45544	14.45544	14.45544	14.45544	14.45544	14.45544	14.45544	14.45544	14.45544	14.45544	14.45544	14.45544	14.45544	14.45544	14.45544	14.45544	14.45544	14.45544	14.45544	14.45544	14.45544	14.45544	14.45544	14.45544	14.45544	14.45544	14.45544	14.45544	14.45544	14.45544	14.45544	14.45544	14.45544	14.45544	14.45544	14.45544	14.45544
22.74	14.45544	14.45544	14.45544	14.45544	14.45544	14.45544	14.45544	14.45544	14.45544	14.45544	14.45544	14.45544	14.45544	14.45544	14.45544	14.45544	14.45544	14.45544	14.45544	14.45544	14.45544	14.45544	14.45544	14.45544	14.45544	14.45544	14.45544	14.45544	14.45544	14.45544	14.45544	14.45544	14.45544	14.45544	14.45544	14.45544	14.45544	14.45544	14.45544	14.45544	14.45544	14.45544	14.45544	14.45544	14.45544	14.45544	14.45544	14.45544	14.45544
22.84	14.45544	14.45544	14.45544	14.45544	14.45544	14.45544	14.45544	14.45544	14.45544	14.45544	14.45544	14.45544	14.45544	14.45544	14.45544	14.45544	14.45544	14.45544	14.45544	14.45544	14.45544	14.45544	14.45544	14.45544	14.45544	14.45544	14.45544	14.45544	14.45544	14.45544	14.45544	14.45544	14.45544	14.45544	14.45544	14.45544	14.45544	14.45544	14.45544	14.45544	14.45544	14.45544	14.45544	14.45544	14.45544	14.45544	14.45544	14.45544	14.45544
22.94	14.45544	14.45544	14.45544	14.45544	14.45544	14.45544	14.45544	14.45544	14.45544	14.45544	14.45544	14.45544	14.45544	14.45544	14.45544	14.45544	14.45544	14.45544	14.45544	14.45544	14.45544	14.45544	14.45544	14.45544	14.45544	14.45544	14.45544	14.45544	14.45544	14.45544	14.45544	14.45544	14.45544	14.45544	14.45544	14.45544	14.45544	14.45544	14.45544	14.45544	14.45544	14.45544	14.45544	14.45544	14.45544	14.45544	14.45544	14.45544	14.45544
23.04	14.45544	14.45544	14.45544	14.45544	14.45544	14.45544	14.45544	14.45544	14.45544	14.45544	14.45544	14.45544	14.45544	14.45544	14.45544	14.45544	14.45544	14.45544	14.45544	14.45544	14.45544	14.45544	14.45544	14.45544	14.45544	14.45544	14.45544	14.45544	14.45544	14.45544	14.45544	14.45544	14.45544	14.45544	14.45544	14.45544	14.45544	14.45544	14.45544	14.45544	14.45544	14.45544	14.45544	14.45544	14.45544	14.45544	14.45544	14.45544	14.45544
23.14	14.45544	14.45544	14.45544	14.45544	14.45544	14.45544	14.45544	14.45544	14.45544	14.45544	14.45544	14.45544	14.45544	14.45544	14.45544	14.45544	14.45544	14.45544	14.45544	14.45544	14.45544	14.45544	14.45544	14.45544	14.45544	14.45544	14.45544	14.45544	14.45544	14.45544	14.45544	14.45544	14.45544	14.45544	14.45544	14.45544	14.45544	14.45544	14.45544	14.45544	14.45544	14.45544	14.45544	14.45544	14.45544	14.45544	14.45544	14.45544	14.45544
23.24	14.45544	14.45544	14.45544	14.45544	14.45544	14.45544	14.45544	14.45544	14.45544	14.45544	14.45544	14.45544	14.45544	14.45544	14.45544	14.45544	14.45544	14.45544	14.45544	14.45544	14.45544	14.45544	14.45544	14.45544	14.45544	14.45544	14.45544	14.45544	14.45544	14.45544	14.45544	14.45544	14.45544	14.45544	14.45544	14.45544	14.45544	14.45544	14.45544	14.45544	14.45544	14.45544	14.45544	14.45544	14.45544	14.45544	14.45544	14.45544	14.45544
23.34	14.45544	14.45544	14.45544	14.45544	14.45544	14.45544	14.45544	14.45544	14.45544	14.45544	14.45544	14.45544	14.45544	14.45544	14.45544	14.45544	14.45544	14.45544	14.45544	14.45544	14.45544	14.45544	14.45544	14.45544	14.45544	14.45544	14.45544	14.45544	14.45544	14.45544	14.45544	14.45544	14.45544	14.45544	14.45544	14.45544	14.45544	14.45544	14.45544	14.45544	14.45544	14.45544	14.45544	14.45544	14.45544	14.45544	14.45544	14.45544	14.45544
23.44	14.45544	14.45544	14.45544	14.45544	14.45544	14.45544	14.45544	14.45544	14.45544	14.45544	14.45544	14.45544	14.45544	14.45544	14.45544	14.45544	14.45544	14.45544	14.45544	14.45544	14.45544	14.45544	14.45544	14.45544	14.45544	14.45544	14.45544	14.45544	14.45544	14.45544	14.45544	14.45544	14.45544	14.45544	14.45544	14.45544	14.45544	14.45544	14.45544	14.45544	14.45544	14.45544	14.45544	14.45544	14.45544	14.45544	14.45544	14.45544	14.45544
23.54	14.45544	14.45544	14.45544	14.45544	14.45544	14.45544	14.45544	14.45544	14.45544	14.45544	14.45544	14.45544	14.45544	14.45544	14.45544	14.45544	14.45544	14.45544	14.45544	14.45544	14.45544	14.45544	14.45544	14.45544	14.45544	14.45544	14.45544	14.45544	14.45544	14.45544	14.45544	14.45544	14.45544	14.45544	14.45544	14.45544	14.45544	14.45544	14.45544	14.45544	14.45544	14.45544	14.45544	14.45544	14.45544	14.45544	14.45544	14.45544	14.45544
23.64	14.45544	14.45544	14.45544	14.45544	14.45544	14.45544	14.45544	14.45544	14.45544	14.45544	14.45544	14.45544	14.45544	14.45544	14.45544	14.45544	14.45544	14.45544	14.45544	14.45544	14.45544	14.45544	14.45544	14.45544	14.45544	14.45544	14.45544	14.45544	14.45544	14.45544	14.45544	14.45544	14.45544	14.45544	14.45544	14.45544	14.45544	14.45544	14.45544	14.45544	14.45544	14.45544	14.45544	14.45544	14.45544	14.45544	14.45544	14.45544	14.45544
23.74	14.45544	14.45544	14.45544	14.45544	14.45544	14.45544	14.45544	14.45544	14.45544	14.45544	14.45544	14.45544	14.45544	14.45544	14.45544	14.45544	14.45544	14.45544	14.45544	14.45544	14.45544	14.45544	14.45544	14.45544	14.45544	14.45544	14.45544	14.45544	14.45544	14.45544	14.45544	14.45544	14.45544	14.45544	14.45544	14.45544	14.45544	14.45544	14.45544	14.45544	14.45544	14.45544	14.45544	14.45544	14.45544	14.45544	14.45544	14.45544	14.45544
23.84	14.45544	14.45544	14.45544	14.45544	14.45544	14.45544	14.45544	14.45544	14.45544	14.45544	14.45544	14.45544	14.45544	14.45544	14.45544	14.45544	14.45544	14.45544	14.45544	14.45544	14.45544	14.45544	14.45544	14.45544	14.45544	14.45544	14.45544	14.45544	14.45544	14.45544	14.45544	14.45544	14.45544	14.45544	14.45544	14.45544	14.45544	14.45544	14.45544	14.45544	14.45544	14.45544	14.45544	14.45544	14.45544	14.45544	14.45544	14.45544	14.45544
23.94	14.45544	14.45544	14.45544	14.45544	14.45544	14.45544	14.45544	14.45544	14.45544	14.45544	14.45544	14.45544	14.45544	14.45544	14.45544	14.45544	14.45544	14.45544	14.45544	14.45544	14.45544	14.45544	14.45544	14.45544	14.45544	14.45544	14.45544	14.45544	14.45544	14.45544	14.45544	14.45544	14.45544	14.45544	14.45544	14.45544	14.45544	14.45544	14.45544	14.45544	14.45544	14.45544	14.45544	14.45544	14.45544	14.45544	14.45544	14.45544	14.45544
24.04	14.45544	14.45544	14.45544	14.45544	14.45544	14.45544	14.45544	14.45544	14.45544	14.45544	14.45544	14.45544	14.45544	14.45544	14.45544	14.45544	14.45544	14.45544	14.45544	14.45544	14.45544	14.45544	14.45544	14.45544	14.45544	14.45544	14.45544	14.45544	14.45544	14.45544	14.45544	14.45544	14.45544	14.45544	14.45544	14.45544	14.45544	14.45544	14.45544	14.45544	14.45544	14.45544	14.45544	14.45544	14.45544	14.45544	14.45544	14.45544	14.45544
24.14	14.45544	14.45544	14.45544	14.45544	14.45544	14.45544	14.45544	14.45544	14.45544	14.45544	14.45544	14.45544	14.45544	14.45544	14.45544	14.45544	14.45544	14.45544	14.45544	14.45544	14.45544	14.45544	14.45544	14.45544	14.45544	14.45544	14.45544	14.45544	14.45544	14.45544	14.45544	14.45544	14.45544	14.45544	14.45544	14.45544	14.45544	14.45544	14.45544	14.45544	14.45544	14.45544	14.45544	14.45544	14.45544	14.45544	14.45544	14.45544	14.45544
24.24	14.45544	14.45544	14.45544	14.45544	14.45544	14.45544	14.45544	14.45544	14.45544	14.45544	14.45544	14.45544	14.45544	14.45544	14.45544	14.45544	14.45544	14.45544	14.45544	14.45544	14.45544	14.45544	14.45544	14.45544	14.45544	14.45544	14.45544	14.45544	14.45544	14.45544	14.45544	14.45544	14.45544	14.45544	14.45544	14.45544	14.45544	14.45544	14.45544	14.45544	14.45544	14.45544	14.45544	14.45544	14.45544	14.45544	14.45544	14.45544	14.45544
24.34	14.45544	14.45544	14.45544	14.45544	14.45544	14.45544	14.45544	14.45544	14.45544	14.45544	14.45544	14.45544	14.45544	14.45544	14.45544	14.45544	14.45544	14.45544	14.45544	14.45544	14.45544	14.45544	14.45544	14.45544	14.45544	14.45544	14.45544	14.45544	14.45544	14.45544	14.45544	14.45544	14.45544	14.45544	14.45544	14.45544	14.45544	14.45544	14.45544	14.45544	14.45544	14.45544	14.45544	14.45544	14.45544	14.45544	14.45544	14.45544	14.45544
24.44	14.45544	14.45544	14.45544	14.45544	14.45544	14.45544	14.45544	14.45544	14.45544	14.45544	14.45544	14.45544	14.45544	14.45544	14.45544	14.45544	14.45544	14.45544	14.45544	14.45544	14.45544	14.45544	14.45544	14.45544	14.45544	14.45544	14.45544	14.45544	14.45544	14.45544	14.45544	14.45544	14.45544	14.45544	14.45544	14.45544	14.45544	14.45544	14.45544	14.45544	14.45544	14.45544	14.45544	14.45544	14.45544	14.45544	14.45544	14.45544	14.45544
24.54	14.45544	14.45544	14.45544	14.45544	14.45544	14.45544	14.45544	14.45544	14.45544	14.45544	14.45544	14.45544	14.45544	14.45544	14.45544	14.45544	14.45544	14.45544	14.45544	14.45544	14.45544	14.45544	14.45544	14.45544	14.45544	14.45544	14.45544	14.45544	14.45544	14.45544	14.45544	14.45544	14.45544	14.45544	14.45544	14.45544	14.45544	14.45544	14.45544	14.45544	14.45544	14.45544	14.45544	14.45544	14.45544	14.45544	14.45544	14.45544	14.45544
24.64	14.45544	14.45544	14.45544	14.45544	14.45544	14.45544	14.45544	14.45544	14.45544	14.45544	14.45544	14.45544	14.45544	14.45544	14.45544	14.45544	14.45544	14.45544	14.45544	14.45544	14.45544	14.45544	14.45544	14.45544	14.45544	14.45544	14.45544	14.45544	14.45544	14.45544	14.45544	14.45544	14.45544	14.45544	14.45544	14.45544	14.45544	14.45544	14.45544	14.45544	14.45544	14.45544	14.45544	14.45544	14.45544	14.45544	14.45544	14.45544	14.45544
24.74	14.45544	14.45544	14.45544	14.45544	14.45544	14.45544	14.45544	14.45544	14.45544	14.45544	14.45544	14.45544	14.45544	14.45544	14.45544	14.45544	14.45544	14.45544	14.45544	14.45544	14.45544	14.45544	14.45544	14.45544	14.45544	14.45544	14.45544	14.45544	14.45544	14.45544	14.45544	14.45544	14.45544	14.45544	14.45544	14.45544	14.45544	14.45544	14.45544	14.45544	14.45544	14.45544	14.45544	14.45544	14.45544	14.45544	14.45544	14.45544	14.45544
24.84	14.45544	14.45544	14.45544	14.45544	14.45544	14.45544	14.45544	14.45544	14.45544	14.45544	14.45544	14.45544	14.45544	14.45544	14.45544	14.45544	14.45544	14.45544	14.45544	14.45544	14.45544	14.45544	14.45544	14.45544	14.45544	14.45544	14.45544	14.45544	14.45544	14.45544	14.45544	14.45544	14.45544	14.45544	14.45544	14.45544	14.45544	14.45544	14.45544	14.45544	14.45544	14.45544	14.45544	14.45544	14.45544	14.45544	14.45544	14.45544	14.45544
24.94	14.45544	14.45544	14.45544	14.45544	14.45544	14.45544	14.45544	14.45544	14.45544	14.45544	14.45544	14.45544	14.45544	14.45544	14.45544	14.45544	14.45544	14.45544	14.45544	14.45544	14.45544	14.45544	14.45544	14.45544	14.45544	14.45544	14.45544	14.45544	14.45544	14.45544	14.45544	14.45544	14.45544	14.45544	14.45544	14.45544	14.45544	14.45544	14.45544	14.45544	14.45544	14.45544	14.45544	14.45544	14.45544	14.45544	14.45544	14.45544	14.45544
25.04	14.45544	14.45544	14.45544	14.45544	14.45544	14.45544	14.45544	14.45544	14.45544	14.45544	14.45544	14.45544	14.45544	14.45544	14.45544	14.45544	14.45544	14.45544	14.45544	14.45544	14.45544	14.45544	14.45544	14.45544	14.45544	14.45544	14.45544	14.45544	14.45544	14.45544	14.45544	14.45544	14.45544	14.45544	14.45544	14.45544	14.45544	14.45544	14.45544	14.45544	14.45544	14.45544	14.45544	14.45544	14.45544	14.45544	14.45544	14.45544	14.45544
25.14	14.45544	14.45544	14.45544	14.45544	14.45544	14.45544	14.45544	14.45544	14.45544	14.45544	14.45544	14.45544	14.45544	14.45544	14.45544	14.45544	14.45544	14.45544	14.45544	14.45544	14.45544	14.45544	14.45544	14.45544	14.45544	14.45544	14.45544	14.45544	14.45544	14.45544	14.45544	14.45544	14.45544	14.45544	14.45544	14.45544	14.45544	14.45544	14.45544	14.45544	14.45544	14.45544	14.45544	14.45544	14.45544	14.45544	14.45544	14.45544	14.45544
25.24	14.45544	14.45544	14.45544	14.45544	14.45544	14.45544	14.45544	14.45544	14.45544	14.45544	14.45544	14.45544	14.45544	14.45544	14.45544	14.45544	14.45544	14.45544	14.45544	14.45544	14.45544	14.45544	14.45544	14.45544	14.45544	14.45544	14.45544	14.45544	14.45544	14.45544	14.45544	14.45544	14.45544	14.45544	14.45544	14.45544	14.45544	14.45544	14.45544	14.45544	14.45544	14.45544	14.45544	14.45544	14.45544	14.45544	14.45544	14.45544	14.45544
25.34	14.45544	14.45544	14.45544	14.45544	14.45544	14.45544	14.45544	14.45544	14.45544	14.45544	14.45544	14.45544	14.45544	14.45544	14.45544	14.45544	14.45544	14.45544	14.45544	14.45544	14.45544	14.45544	14.45544	14.45544	14.45544	14.45544	14.45544	14.45544	14.45544	14.45544	14.45544	14.45544	14.45544	14.45544	14.45544	14.45544	14.45544	14.45544	14.45544	14.45544	14.45544	14.45544	14.45544	14.45544	14.45544	14.45544	14.45544	14.45544	14.45544
25.44	14.45544	14.45544	14.45544	14.45544	14.45544	14.45544	14.45544	14.45544	14.45544	14.45544	14.45544	14.45544	14.45544	14.45544	14.45544	14.45544	14.45544	14.45544	14.45544	14.45544	14.45544	14.45544	14.45544	14.45544	14.45544	14.45544	14.45544	14.45544	14.45544	14.45544	14.45544	14.45544	14.45544	14.45544	14.45544	14.45544	14.45544	14.45544	14.45544	14.45544	14.45544	14.45544	14.45544	14.45544	14.45544	14.45544	14.45544	14.45544	14.45544
25.54	14.45544	14.45544	14.45544	14.45544	14.45544	14.45544	14.45544	14.45544	14.45544	14.45544	14.45544	14.45544	14.45544	14.45544	14.45544	14.45544	14.45544	14.45544	14.45544	14.45544	14.45544	14.45544	14.45544	14.45544	14.45544	14.45544	14.45544	14.45544	14.45544	14.45544	14.45544	14.45544	14.45544	14.45544	14.45544	14.45544	14.45544	14.45544	14.45544	14.45544	14.45544	14.45544	14.45544	14.45544	14.45544	14.45544	14.45544	14.45544	14.45544
25.64	14.45544	14.45544	14.45544	14.45544	14.45544	14.45544	14.45544	14.45544	14.45544	14.45544	14.45544	14.45544	14.45544	14.45544	14.45544	14.45544	14.45544	14.45544	14.45544	14.45544	14.45544	14.45544	14.45544	14.45544	14.45544	14.45544	14.45544	14.45544	14.45544	14.45544	14.45544	14.45544	14.45544	14.45544	14.45544	14.45544	14.45544	14.45544	14.45544	14.45544	14.45544	14.45544	14.45544	14.45544	14.45544	14.45544	14.45544	14.45544	14.45544
25.74	14.45544	14.45544	14.45544	14.45544	14.45544	14.45544	14.45544	14.45544	14.45544	14.45544	14.45544	14.45544	14.45544	14.45544	14.45544	14.45544	14.45544	14.45544	14.45544	14.45544	14.45544	14.45544	14.45544	14.45544	14.45544	14.45544	14.45544	14.45544	14.45544	14.45544	14.45544	14.45544	14.45544	14.45544	14.45544	14.45544	14.45544	14.45544	14.45544	14.45544	14.45544	14.45544	14.45544	14.45544	14.45544	14.45544	14.45544	14.45544	14.45544
25.84	14.45544	14.45544	14.45544	14.45544	14.45544	14.45544	14.45544	14.45544	14.45544	14.45544	14.45544	14.45544	14.45544	14.45544	14.45544	14.45544	14.45544	14.45544	14.45544	14.45544	14.45544	14.45544	14.45544	14.45544	14.45544	14.45544	14.45544	14.45544	14.45544	14.45544	14.45544	14.45544	14.45544	14.45544	14.45544	14.45544	14.45544	14.45544	14.45544	14.45544	14.45544	14.45544	14.45544	14.45544	14.45544	14.45544	14.45544	14.45544	14.45544
25.94	14.45544	14.45544	14.45544	14.45544	14.45544	14.45544	14.45544	14.45544	14.45544	14.45544	14.45544	14.45544	14.45544	14.45544	14.45544	14.45544	14.45544	14.45544	14.45544	14.45544	14.45544	14.45544	14.45544	14.45544	14.45544	14.45544	14.45544	14.45544	14.45544	14.45544	14.45544	14.45544	14.45544	14.45544	14.45544	14.45544	14.45544	14.45544	14.45544	14.45544	14.45544	14.45544	14.45544	14.45544	14.45544	14.45544	14.45544	14.45544	14.45544
26.04	14.45544	14.45544	14.45544	14.45544	14.45544	14.45544	14.45544	14.45544	14.45544	14.45544	14.45544	14.45544	14.45544	14.45544	14.45544	14.45544	14.45544	14.45544	14.45544	14.45544	14.45544	14.45544	14.45544	14.45544	14.45544	14.45544	14.45544	14.45544	14.45544	14.45544	14.45544	14.45544	14.45544	14.45544	14.45544	14.45544	14.45544	14.45544	14.45544	14.45544	14.45544	14.45544	14.45544	14.45544	14.45544	14.45544	14.45544	14.45544	14.45544
26.14	14.45544	14.45544	14.45544	14.45544	14.45544	14.45544	14.45544	14.45544	14.45544	14.45544	14.45544	14.45544	14.45544	14.45544	14.45544	14.45544	14.45544	14.45544	14.45544	14.45544	14.45544	14.45544	14.45544	14.45544	14.45544	14.45544	14.45544	14.45544	14.45544	14.45544	14.45544	14.45544	14.45544	14.45544	14.45544	14.45544	14.45544	14.45544	14.45544	14.45544	14.45544	14.45544	14.45544	14.45544	14.45544	14.45544	14.45544	14.45544	14.45544
26.24	14.45544	14.45544	14.45544	14.45544	14.45544	14.45544	14.45544	14.45544	14.45544	14.45544	14.45544	14.45544	14.45544	14.45544	14.45544	14.45544	14.45544	14.45544	14.45544	14.45544	14.45544	14.45544	14.45544	14.45544	14.45544	14.45544	14.45544	14.45544	14.45544	14.45544	14.45544	14.45544	14.45544	14.45544	14.45544	14.45544	14.45544	14.45544	14.45544	14.45544	14.45544	14.45544	14.45544	14.45544	14.45544	14.45544	14.45544	14.45544	14.45544
26.34	14.45544	14.45544	14.45544	14.45544	14.45544	14.45544	14.45544	14.45544	14.45544	14.45544	14.45544	14.45544	14.45544	14.45544	14.45544	14.45544	14.45544	14.45544	14.45544	14.45544	14.45544	14.45544	14.45544	14.45544	14.45544	14.45544	14.45544	14.45544	14.45544	14.45544	14.45544	14.45544	14.45544	14.45544	14.45544	14.45544	14.45544	14.45544	14.45544	14.45544	14.45544	14.45544	14.45544	14.45544	14.45544	14.45544	14.45544	14.45544	14.45544
26.44	14.45544	14.45544	14.45544	14.45544	14.45544	14.45544	14.45544	14.45544	14.45544	14.45544	14.45544	14.45544	14.45544	14.45544	14.45544	14.45544	14.45544	14.45544	14.45544	14.45544	14.45544	14.45544	14.45544	14.45544	14.45544	14.45544	14.45544	14.45544	14.45544	14.45544	14.45544	14.45544	14.45544	14.45544	14.45544	14.45544	14.45544	14.45544	14.45544	14.45544	14.45544	14.45544	14.45544	14.45544	14.45544	14.45544	14.45544	14.45544	14.45544
26.54	14.45544	14.45544	14.45544	14.45544	14.45544	14.45544	14.45544	14.45544	14.45544	14.45544	14.45544	14.45544	14.45544	14.45544	14.45544	14.45544	14.45544	14.45544	14.45544	14.45544	14.45544	14.45544	14.45544	14.45544	14.45544	14.45544	14.45544	14.45544	14.45544	14.45544	14.45544	14.45544	14.45544	14.45544	14.45544	14.45544	14.45544	14.45544	14.45544	14.45544	14.45544	14.45544	14.45544	14.45544	14.45544	14.45544	14.45544	14.45544	14.45544
26.64	14.45544	14.45544	14.45544	14.45544	14.45544	14.45544	14.45544	14.45544	14.45544	14.45544	14.45544	14.45544	14.45544	14.45544	14.45544	14.45544	14.45544	14.45544	14.45544	14.45544	14.45544	14.45544	14.45544	14.45544	14.45544	14.45544	14.45544	14.45544	14.45544	14.45544	14.45544	14.45544	14.45544	14.45544	14.45544	14.45544	14.45544	14.45544	14.45544	14.45544	14.45544	14.45544	14.45544	14.45544	14.45544	14.45544	14.45544	14.45544	14.45544
26.74	14.45544	14.45544	14.45544	14.45544	14.45544	14.45544	14.45544	14.45544	14.45544	14.45544	14.45544	14.45544	14.45544	14.45544	14.45544	14.45544	14.45544	14.45544	14.45544	14.45544	14.45544	14.45544	14.45544	14.45544	14.45544	14.45544	14.45544	14.45544	14.45544	14.45544	14.45544	14.45544	14.45544	14.45544	14.45544	14.45544	14.45544	14.45544	14.45544	14.45544	14.45544	14.45544	14.45544	14.45544	14.45544	14.45544	14.45544	14.45544	14.45544
26.84	14.45544	14.45544	14.45544	14.45544	14.45544	14.45544	14.45544	14.45544	14.45544	14.45544	14.45544	14.45544	14.45544	14.45544	14.45544	14.45544	14.45544	14.45544	14.45544	14.45544	14.45544	14.45544	14.45544	14.45544	14.45544	14.45544	14.45544	14.45544	14.45544	14.45544	14.45544	14.45544	14.45544	14.45544	14.45544	14.45544	14.45544	14.45544	14.45544	14.45544	14.45544	14.45544	14.45544	14.45544	14.45544	14.45544	14.45544	14.45544	14.45544
26.94	14.45544	14.45544	14.45544	14.45544	14.45544	14.45544	14.45544	14.45544	14.45544	14.45544	14.45544	14.45544	14.45544	14.45544	14.45544	14.45544	14.45544	14.45544	14.45544	14.45544	14.45544	14.45544	14.45544	14.45544	14.45544	14.45544	14.45544	14.45544	14.45544	14.45544	14.45544	14.45544	14.45544	14.45544	14.45544	14.45544	14.45544	14.45544	14.45544	14.45544	14.45544	14.45544	14.45544	14.45544	14.45544	14.45544	14.45544	14.45544	14.45544
27.04	14.45544	14.45544	14.45544	14.45544	14.45544	14.45544	14.45544	14.45544	14.45544	14.45544	14.45544	14.45544	14.45544	14.45544	14.45544	14.45544	14.45544	14.45544	14.45544	14.45544	14.45544	14.45544	14.45544	14.45544	14.45544	14.45544	14.45544	14.45544	14.45544	14.45544	14.45544	14.45544	14.45544	14.45544	14.45544	14.45544	14.45544	14.45544	14.45544	14.45544	14.45544	14.45544	14.45544	14.45544	14.45544	14.45544	14.45544	14.45544	14.45544
27.14	14.45544	14.45544	14.45544	14.45544	14.45544	14.45544	14.45544	14.45544	14.45544	14.45544	14.45544	14.45544	14.45544	14.45544	14.45544	14.45544	14.45544	14.45544	14.45544	14.45544	14.45544	14.45544	14.45544	14.45544	14.45544	14.45544	14.45544	14.45544	14.45544	14.45544	14.45544	14.45544	14.45544	14.45544	14.45544	14.45544	14.45544	14.45544	14.45544	14.45544	14.45544	14.45544	14.45544	14.45544	14.45544	14.45544	14.45544	14.45544	14.45544
27.24	14.45544	14.45544	14.45544	14.45544	14.45544	14.45544	14.45544	14.45544	14.45544	14.45544	14.45544	14.45544	14.45544	14.45544	14.45544	14.45544	14.45544	14.45544	14.45544	14.45544	14.45544	14.45544	14.45544	14.45544	14.45544	14.45544	14.45544	14.45544	14.45544	14.45544	14.45544	14.45544	14.45544	14.45544	14.45544	14.45544	14.45544	14.45544	14.45544	14.45544	14.45544	14.45544	14.45544	14.45544	14.45544	14.45544	14.45544	14.45544	14.45544
27.34	14.45544	14.45544	14.45544	14.45544	14.45544	14.45544	14.45544	14.45544	14.45544	14.45544	14.45544	14.45544	14.45544	14.45544	14.45544	14.45544	14.45544	14.45544	14.45544	14.45544	14.45544	14.45544	14.45544	14.45544	14.45544	14.45544	14.45544	14.45544	14.45544	14.45544	14.45544	14.45544	14.45544	14.45544	14.45544	14.45544	14.45544	14.45544	14.45544	14.45544	14.45544	14.45544	14.45544	14.45544	14.45544	14.45544	14.45544	14.45544	14.45544
27.44	14.45544	14.45544	14.45544	14.45544	14.45544	14.45544	14.45544	14.45544	14.45544	14.45544	14.45544	14.45544	14.45544	14.45544	14.45544	14.45544	14.45544	14.45544	14.45544	14.45544	14.45544	14.45544	14.45544	14.45544	14.45544	14.45544	14.45544	14.45544	14.45544	14.45544	14.45544	14.45544	14.45544	14.45544	14.45544	14.45544	14.45544	14.45544	14.45544	14.45544	14.45544	14.45544	14.45544	14.45544	14.45544	14.45544	14.45544	14.45544	14.45544
27.54	14.45544	14.45544	14.45544	14.45544	14.45544	14.45544	14.45544	14.45544	14.45544	14.45544	14.45544	14.45544	14.45544	14.45544	14.45544	14.45544	14.45544	14.45544	14.45544	14.45544	14.45544	14.45544	14.45544	14.45544	14.45544	14.45544	14.45544	14.45544	14.45544	14.45544	14.45544	14.45544	14.45544	14.45544	14.45544	14.45544	14.45544	14.45544	14.45544	14.45544	14.45544	14.45544	14.45544	14.45544	14.45544	14.45544	14.45544	14.45544	14.45544
27.64	14.45544	14.45544	14.45544	14.45544	14.45544	14.45544	14.45544	14.45544	14.45544	14.45544	14.45544	14.45544	14.45544	14.45544	14.45544	14.45544	14.45544	14.45544	14.45544	14.45544	14.45544	14.45544	14.45544	14.45544	14.45544	14.45544	14.45544	14.45544	14.45544	14.45544	14.45544	14.45544	14.45544	14.45544	14.45544	14.45544	14.45544	14.45544	14.45544	14.45544	14.45544	14.45544	14.45544	14.45544	14.45544	14.45544	14.45544	14.45544	14.45544
27.74	14.45544	14.45544	14.45544	14.45544	14.45544	14.45544	14.45544	14.45544	14.45544	14.45544	14.45544	14.45544	14.45544	14.45544	14.45544	14.45544	14.45544	14.45544	14.45544	14.45544	14.45544	14.45544	14.45544	14.45544	14.45544	14.45544	14.45544	14.45544	14.45544	14.45544	14.45544	14.45544	14.45544	14.45544	14.45544	14.45544	14.45544	14.45544	14.45544	14.45544	14.45544	14.45544	14.45544	14.45544	14.45544	14.45544	14.45544	14.45544	14.45544
27.84	14.45544	14.45544	14.45544	14.45544	14.45544	14.45544	14.45544	14.45544	14.45544	14.45544	14.45544	14.45544	14.45544	14.45544	14.45544	14.45544	14.45544	14.45544	14.45544	14.45544	14.45544	14.45544	14.45544	14.45544	14.45544	14.45544	14.45544	14.45544	14.45544	14.45544	14.45544	14.45544	14.45544	14.45544	14.45544	14.45544	14.45544	14.45544	14.45544	14.45544	14.45544	14.45544	14.45544	14.45544	14.45544	14.45544	14.45544	14.45544	14.45544
27.94	14.45544	14.45544	14.45544	14.45544	14.45544	14.45544	14.45544	14.45544	14.45544	14.45544	14.45544	14.45544	14.45544	14.45544	14.45544	14.45544	14.45544	14.45544	14.45544	14.45544	14.45544	14.45544	14.45544	14.45544	14.45544	14.45544	14.45544	14.45544	14.45544	14.45544	14.45544	14.45544	14.45544	14.45544	14.45544	14.45544	14.45544	14.45544	14.45544	14.45544	14.45544	14.45544	14.45544	14.45544	14.45544	14.45544	14.45544	14.45544	14.45544
28.04	14.45544	14.45544	14.45544	14.45544	14.45544	14.45544	14.45544	14.45544	14.45544	14.45544	14.45544	14.45544	14.45544	14.45544	14.45544	14.45544	14.45544	14.45544	14.45544	14.45544	14.45544	14.45544	14.45544	14.45544	14.45544	14.45544	14.45544	14.45544	14.45544	14.45544	14.45544	14.45544	14.45544	14.45544	14.45544	14.45544	14.45544	14.45544	14.45544	14.45544	14.45544	14.45544	14.45544	14.45544	14.45544	14.45544	14.45544	14.45544	14.45544
28.14	14.45544	14.45544	14.45544	14.45544	14.45544	14.45544	14.45544	14.45544	14.45544	14.45544	14.45544	14.45544	14.45544	14.45544	14.45544	14.45544	14.45544	14.45544	14.45544	14.45544	14.45544	14.45544	14.45544	14.45544	14.45544	14.45544	14.45544	14.45544	14.45544	14.45544	14.45544	14.45544	14.45544	14.45544	14.45544	14.45544	14.45544	14.45544	14.45544	14.45544	14.45544	14.45544	14.45544	14.45544	14.45544	14.45544	14.45544	14.45544	14.45544
28.24	14.45544	14.45544	14.45544	14.45544	14.45544	14.45544	14.45544	14.45544	14.45544	14.45544	14.45544	14.45544	14.45544	14.45544	14.45544	14.45544	14.45544	14.45544	14.45544	14.45544	14.45544	14.45544	14.45544	14.45544	14.45544	14.45544	14.45544	14.45544	14.45544	14.45544	14.45544	14.45544	14.45544	14.45544	14.45544	14.45544	14.45544	14.45544	14.45544	14.45544	14.45544	14.45544	14.45544	14.45544	14.45544	14.45544	14.45544	14.45544	14.45544
28.34	14.45544	14.45544	14.45544	14.45544	14.45544	14.45544	14.45544	14.45544	14.45544	14.45544	14.45544	14.45544	14.45544	14.45544	14.45544	14.45544	14.45544	14.45544	14.45544	14.45544	14.45544	14.45544	14.45544	14.45544	14.45544	14.45544	14.45544	14.45544	14.45544	14.45544	14.45544	14.45544	14.45544	14.45544	14.45544	14.45544	14.45544	14.45544	14.45544	14.45544	14.45544	14.45544	14.45544	14.45544	14.45544	14.45544	14.45544	14.45544	14.45544
28.44	14.45544	14.45544	14.45544	14.45544	14.45544	14.45544	14.45544	14.45544	14.45544	14.45544	14.45544	14.45544	14.45544	14.45544	14.45544	14.45544	14.45544	14.45544	14.45544	14.45544	14.45544	14.45544	14.45544	14.45544	14.45544	14.45544	14.45544	14.45544	14.45544	14.45544	14.45544	14.45544	14.45544	14.45544	14.45544	14.45544	14.45544	14.45544	14.45544	14.45544	14.45544	14.45544	14.45544	14.45544	14.45544	14.45544	14.45544	14.45544	14.45544
28.54	14.45544	14.45544	14.45544	14.45544	14.45544	14.45544	14.45544	14.45544	14.45544	14.45544	14.45544	14.45544	14.45544	14.45544	14.45544	14.45544	14.45544	14.45544	14.45544	14.45544	14.45544	14.45544	14.45544	14.45544	14.45544	14.45544	14.45544	14.45544	14.45544	14.45544	14.45544	14.45544	14.45544	14.45544	14.45544	14.45544	14.45544	14.45544	14.45544	14.45544	14.45544	14.45544	14.45544	14.45544	14.45544	14.45544	14.45544	14.45544	14.45544
28.64	14.45544	14.45544	14.45544	14.45544	14.45544	14.45544	14.45544	14.45544	14.45544	14.45544	14.45544	14.45544	14.45544	14.45544	14.45544	14.45544	14.45544	14.45544	14.45544	14.45544	14.45544	14.45544	14.45544	14.45544	14.45544	14.45544	14.45544	14.45544	14.45544	14.45544	14.45544	14.45544	14.45544	14.45544	14.45544	14.45544	14.45544	14.45544	14.45544	14.45544	14.45544	14.45544	14.45544	14.45544	14.45544	14.45544	14.45544	14.45544	14.45544
28.74	14.45544	14.45544	14.45544	14.45544	14.45544	14.45544	14.45544	14.45544	14.45544	14.45544	14.45544	14.45544	14.45544	14.45544	14.45544	14.45544	14.45544	14.45544	14.45544	14.45544	14.45544	14.45544	14.45544	14.45544	14.45544	14.45544	14.45544	14.45544	14.45544	14.45544	14.45544	14.45544	14.45544	14.45544	14.45544	14.45544	14.45544	14.45544	14.45544	14.45544	14.45544	14.45544	14.45544	14.45544	14.45544	14.45544	14.45544	14.45544	14.45544
28.84	14.45544	14.45544	14.45544	14.45544	14.45544	14.45544	14.45544	14.45544	14.45544	14.45544	14.45544	14.45544	14.45544	14.45544	14.45544	14.45544	14.45544	14.45544	14.45544	14.45544	14.45544	14.45544	14.45544	14.45544	14.45544	14.45544	14.45544	14.45544	14.45544	14.45544	14.45544	14.45544	14.45544	14.45544	14.45544	14.45544	14.45544	14.45544	14.45544	14.45544	14.45544	14.45544	14.45544	14.45544	14.45544	14.45544	14.45544	14.45544	14.45544
28.94	14.45544	14.45544	14.45544	14.45544	14.45544	14.45544	14.45544	14.45544	14.45544	14.45544	14.45544	14.45544	14.45544	14.45544	14.45544	14.45544	14.45544	14.45544	14.45544	14.45544	14.45544	14.45544	14.45544	14.45544	14.45544	14.45544	14.45544	14.45544	14.45544	14.45544	14.45544	14.45544	14.45544	14.45544	14.45544	14.45544	14.45544	14.45544	14.45544	14.45544	14.45544	14.45544	14.45544	14.45544	14.45544	14.45544	14.45544	14.45544	14.45544
29.04	14.45544	14.45544	14.45544	14.45544	14.45544	14.45544	14.45544	14.45544	14.45544	14.45544	14.45544	14.45544	14.45544	14.45544	14.45544	14.45544	14.45544	14.45544	14.45544	14.45544	14.45544	14.45544	14.45544	14.45544	14.45544	14.45544	14.45544	14.45544	14.45544	14.45544	14.45544	14.45544	14.45544	14.45544	14.45544	14.45544	14.45544	14.45544	14.45544	14.45544	14.45544	14.45544	14.45544	14.45544	14.45544	14.45544	14.45544	14.45544	14.45544
29.14	14.45544	14.45544	14.45544	14.45544	14.45544	14.45544	14.45544	14.45544	14.45544	14.45544	14.45544	14.45544	14.45544	14.45544	14.45544	14.45544	14.45544	14.45544	14.45544	14.45544	14.45544	14.45544	14.45544	14.45544	14.45544	14.45544	14.45544	14.45544	14.45544	14.45544	14.45544	14.45544	14.45544	14.45544	14.45544	14.45544	14.45544	14.45544	14.45544	14.45544	14.45544	14.45544	14.45544	14.45544	14.45544	14.45544	14.45544	14.45544	14.45544
29.24	14.45544	14.45544	14.45544	14.45544	14.45544	14.45544	14.45544	14.45544	14.45544	14.45544	14.45544	14.45544	14.45544	14.45544	14.45544	14.45544	14.45544	14.45544	14.45544	14.45544	14.45544	14.45544	14.45544	14.45544	14.45544	14.45544	14.45544	14.45544	14.45544	14.45544	14.45544	14.45544	14.45544	14.45544	14.45544	14.45544	14.45544	14.45544	14.45544	14.45544	14.45544	14.45544	14.45544	14.45544	14.45544	14.45544	14.45544	14.45544	14.45544
29.34	14.45544	14.45544	14.45544	14.45544	14.45544	14.45544	14.45544	14.45544	14.45544	14.45544	14.45544	14.45544	14.45544	14.45544	14.45544	14.45544	14.45544	14.45544	14.45544	14.45544	14.45544	14.45544	14.45544	14.45544	14.45544	14.45544	14.45544	14.45544	14.45544	14.45544	14.45544	14.45544	14.45544	14.45544	14.45544	14.45544	14.45544	14.45544	14.45544	14.45544	14.45544	14.45544	14.45544	14.45544	14.45544	14.45544	14.45544	14.45544	14.45544
29.44	14.45544	14.45544	14.45544	14.45544	14.45544	14.45544	14.45544	14.45544	14.45544	14.45544	14.45544	14.45544	14.45544	14.45544	14.45544	14.45544	14.45544	14.45544	14.45544	14.45544	14.45544	14.45544	14.45544	14.45544	14.45544	14.45544	14.45544	14.45544	14.45544	14.45544	14.45544	14.45544	14.45544	14.45544	14.45544	14.45544	14.45544	14.45544	14.45544	14.45544	14.45544	14.45544	14.45544	14.45544	14.45544	14.45544	14.45544	14.45544	14.45544
29.54	14.45544	14.45544	14.45544	14.45544	14.45544	14.45544	14.45544	14.45544	14.45544	14.45544	14.45544	14.45544	14.45544	14.45544	14.45544	14.45544	14.45544	14.45544	14.45544	14.45544	14.45544	14.45544	14.45544	14.45544	14.45544	14.45544	14.45544	14.45544	14.45544	14.45544	14.45544	14.45544	14.45544	14.45544	14.45544	14.45544	14.45544	14.45544	14.45544	14.45544	14.45544	14.45544	14.45544	14.45544	14.45544	14.45544	14.45544	14.45544	14.45544
29.64	14.45544	14.45544	14.45544	14.45544	14.45544	14.45544	14.45544	14.45544	14.45544	14.45544	14.45544	14.45544	14.45544	14.45544	14.45544	14.45544	14.45544	14.45544	14.45544	14.45544	14.45544	14.45544	14.45544	14.45544	14.45544	14.45544	14.45544	14.45544	14.45544	14.45544	14.45544	14.45544	14.45544	14.45544	14.45544	14.45544	14.45544	14.45544	14.45544	14.45544	14.45544	14.45544	14.45544	14.45544	14.45544	14.45544	14.45544	14.45544	14.45544
29.74	14.45544	14.45544	14.45544	14.45544	14.45544	14.45544	14.45544	14.45544	14.45544	14.45544	14.45544	14.45544	14.45544	14.45544	14.45544	14.45544	14.45544	14.45544	14.45544	14.45544	14.45544	14.45544	14.45544	14.45544	14.45544	14.45544	14.45544	14.45544	14.45544	14.45544	14.45544	14.45544	14.45544	14.45544	14.45544	14.45544	14.45544	14.45544	14.45544	14.45544	14.45544	14.45544	14.45544	14.45544	14.45544	14.45544	14.45544	14.45544	14.45544
29.84	14.45544	14.45544	14.45544	14.45544	14.45544	14.45544	14.45544	14.45544	14.45544	14.45544	14.45544	14.45544	14.45544	14.45544	14.45544	14.45544	14.45544	14.45544	14.45544	14.45544	14.45544	14.45544	14.45544	14.45544	14.45544	14.45544	14.45544	14.45544	14.45544	14.45544	14.45544	14.45544	14.45544	14.45544	14.45544	14.45544	14.45544	14.45544	14.45544	14.45544	14.45544	14.45544	14.45544	14.45544	14.45544	14.45544	14.45544	14.45544	14.45544
29.94	14.45544	14.45544	14.45544	14.45544	14.45544	14.45544	14.45544	14.45544	14.45544	14.45544	14.45544	14.45544	14.45544	14.45544	14.45544	14.45544	14.45544	14.45544	14.45544	14.45544	14.45544	14.45544	14.45544	14.45544	14.45544	14.45544	14.45544	14.45544	14.45544	14.45544	14.45544	14.45544	14.45544	14.45544	14.45544	14.45544	14.45544	14.45544	14.45544	14.45544	14.45544	14.45544	14.45544	14.45544	14.45544	14.45544	14.45544	14.45544	14.45544
30.04	14.45544	14.45544	14.45544	14.45544	14.45544	14.45544	14.45544	14.45544	14.45544	14.45544	14.45544	14.45544	14.45544	14.45544	14.45544	14.45544	14.45544	14.45544	14.45544	14.45544	14.45544	14.45544	14.45544	14.45544	14.45544	14.45544	14.45544	14.45544	14.45544	14.45544	14.45544	14.45544	14.45544	14.45544	14.45544	14.45544	14.45544	14.45544	14.45544	14.45544	14.45544	14.45544	14.45544	14.45544	14.45544	14.45544	14.45544	14.45544	14.45544
30.14	14.45544	14.45544	14.45544	14.45544	14.45544	14.45544	14.45544	14.45544	14.45544	14.45544	14.45544	14.45544	14.45544	14.45544	14.45544	14.45544	14.45544	14.45544	14.45544	14.45544	14.45544	14.45544	14.45544	14.45544	14.45544	14.45544	14.45544	14.45544	14.45544	14.45544	14.45544	14.45544	14.45544	14.45544	14.45544	14.45544	14.45544	14.45544	14.45544	14.45544	14.45544	14.45544	14.45544	14.45544	14.45544	14.45544	14.45544	14.45544	14.45544
30.24	14.45544	14.45544	14.45544	14.45544	14.45544	14.45544	14.45544	14.45544	14.45544	14.45544	14.45544	14.45544	14.45544	14.45544	14.45544	14.45544	14.45544	14.45544	14.45544	14.45544	14.45544	14.45544	14.45544	14.45544	14.45544	14.45544	14.45544	14.45544	14.45544	14.45544	14.45544	14.45544	14.45544	14.45544	14.45544	14.45544	14.45544	14.45544	14.45544	14.45544	14.45544	14.45544	14.45544	14.45544	14.45544	14.45544	14.45544	14.45544	14.45544
30.34	14.45544	14.45544	14.45544	14.45544	14.45544	14.45544	14.45544	14.45544	14.45544	14.45544	14.45544	14.45544	14.45544	14.45544	14.45544	14.45544	14.45544	14.45544	14.45544	14.45544	14.45544	14.45544	14.45544	14.45544	14.45544	14.45544	14.45544	14.45544	14.45544	14.45544	14.45544	14.45544	14.45544	14.45544	14.45544	14.45544	14.45544	14.45544	14.45544	14.45544	14.45544	14.45544	14.45544	14.45544	14.45544	14.45544	14.45544	14.45544	14.45544
30.44	14.45544	14.45544	14.45544	14.45544	14.45544	14.45544	14.45544	14.45544	14.45544	14.45544	14.45544	14.45544	14.45544	14.45544	14.45544	14.45544	14.45544	14.45544	14.45544	14.45544	14.45544	14.45544	14.45544	14.45544	14.45544	14.45544	14.45544	14.45544	14.45544	14.45544	14.45544	14.45544	14.45544	14.45544	14.45544	14.45544	14.45544	14.45544	14.45544	14.45544	14.45544	14.45544	14.45544	14.45544	14.45544	14.45544	14.45544	14.45544	14.45544
[truncated: 325 more columns]
