# Supplementary material for: Simple Physical Model for the Estimation of Irreversible Dissociation Rates for Bimolecular Complexes
Source: J Phys Chem A. 2023 Jul 7;127(28):5956–66. doi: 10.1021/acs.jpca.3c01890 (PMC10364079; doi:10.1021/acs.jpca.3c01890)
Supplement: Supplementary file 2 — jp3c01890_si_002.zip [file jp3c01890_si_002.zip › Supplementary/Freqs&Rots/EtOFreqs/Allfreqs.txt]

16.3031 41.6276 57.9603 78.5964 105.2768 119.5870 213.0360 228.9673 432.3231 445.6929 474.6066 682.6989 896.8474 904.4360 909.0701 963.9287 1075.7148 1090.0343 1106.5886 1110.7110 1226.2507 1236.1085 1314.2457 1337.8239 1353.5077 1375.8533 1394.7253 1410.7139 1474.6271 1476.1930 1484.6642 1484.9523 2848.4525 2912.4448 2931.8271 2967.2963 3052.4880 3054.8101 3141.3610 3143.6416 3147.8849 3150.4119
-41.9038 -8.8930 29.4436 33.8282 56.3286 96.7450 192.8547 207.9361 335.8861 422.8871 441.9841 495.2566 871.0576 881.6457 906.8888 911.0412 1081.3469 1093.6059 1104.7629 1108.5789 1219.3288 1235.5282 1321.8300 1334.9835 1361.9289 1379.1122 1399.7245 1409.3050 1472.2274 1475.3610 1484.1730 1485.5565 2902.5243 2910.9659 2943.0583 2959.5368 3054.2187 3054.3893 3143.2425 3144.4413 3147.2920 3150.3318
-36.1199 -16.6828 -9.1936 21.6906 23.3032 33.1985 143.2826 194.3524 277.0319 320.5506 439.6152 439.9667 863.6932 872.9434 905.1417 905.5830 1095.4631 1095.8341 1105.1754 1106.2930 1231.4868 1235.3188 1320.5501 1322.0212 1376.8290 1379.7992 1408.8425 1411.7358 1474.7777 1475.7284 1484.7348 1484.8086 2916.3776 2918.0466 2937.9142 2941.2145 3052.4969 3054.7570 3140.4618 3142.4263 3148.4591 3151.8048
15.6310 20.9146 39.1425 49.1914 63.3065 82.6110 213.9364 253.2441 426.8769 428.4197 482.2669 507.5646 881.3753 889.9835 908.7886 914.3579 1085.1694 1088.9859 1104.6897 1107.3191 1224.2237 1228.4733 1332.3375 1334.3890 1364.8763 1373.7915 1400.1141 1402.8679 1474.7934 1483.9709 1485.4411 1488.3343 2905.9891 2908.6095 2951.6053 2953.6537 3048.4052 3053.8242 3137.5873 3141.5567 3147.9898 3152.7597
-18.4920 -5.7680 6.0227 12.8824 21.4925 24.2848 163.9867 207.4865 283.7589 378.6202 440.2204 446.5532 864.0355 871.2553 906.5627 907.2711 1090.4422 1092.7829 1105.3099 1105.8823 1228.2869 1229.9989 1323.2039 1329.8064 1373.3706 1376.4121 1403.9004 1406.6704 1475.1657 1476.8241 1484.4178 1485.6705 2913.1609 2917.8488 2949.3411 2951.7473 3052.2209 3054.0753 3141.0229 3141.7377 3148.1627 3151.3360
-27.3483 -15.9012 -10.7697 5.1183 11.8913 15.3864 57.7557 117.2599 255.1981 264.7306 439.7184 439.9996 859.8101 860.9970 905.5175 905.5751 1095.5042 1096.3948 1105.1074 1106.0329 1231.2393 1231.7424 1321.1073 1322.4426 1377.6120 1378.5520 1409.2103 1410.7086 1474.8308 1475.2327 1484.2784 1485.3323 2921.3162 2924.1041 2942.2238 2945.4972 3051.4410 3053.2168 3139.2484 3141.1037 3147.4964 3149.4614
-16.4919 -7.9487 17.3916 19.2988 24.2576 32.8664 92.5530 150.7136 263.3572 274.5552 439.6044 440.0220 862.6629 863.1857 904.6093 905.6293 1094.4682 1095.7941 1104.4746 1105.8716 1231.5844 1233.3223 1323.6626 1324.2329 1378.2447 1378.9039 1409.7890 1410.7858 1475.0553 1475.2557 1484.9295 1485.2394 2913.5759 2922.1123 2937.8916 2943.4139 3050.5781 3050.9478 3138.4195 3138.6450 3145.5624 3147.1278
-8.0464 -6.6022 3.6406 9.1915 17.5934 19.8670 143.6165 176.5872 270.9330 294.1039 439.4480 439.6478 863.4654 865.6978 905.2265 905.4494 1095.5284 1095.8193 1104.9407 1105.6420 1231.6204 1231.7011 1322.1542 1323.7363 1377.8842 1378.1220 1409.2319 1409.5916 1474.7261 1475.0020 1484.6303 1484.9417 2919.8492 2921.0798 2944.7947 2944.9699 3052.7810 3053.1964 3139.9691 3140.3355 3149.7857 3150.6416
-12.3848 -5.6437 2.0946 8.4306 12.7276 15.2680 100.7209 157.8172 258.8990 276.0065 439.1721 439.3285 860.3074 864.0445 905.2036 905.2217 1096.3761 1096.5054 1105.2902 1105.7371 1232.0329 1232.1688 1322.3471 1323.0901 1378.3861 1378.5691 1410.3518 1410.5509 1474.6280 1475.0233 1484.3200 1484.4063 2920.6482 2923.5519 2943.6264 2944.0579 3051.8723 3052.5201 3139.4228 3139.6038 3147.9748 3149.6832
