# Supplementary material for: Simple Physical Model for the Estimation of Irreversible Dissociation Rates for Bimolecular Complexes
Source: J Phys Chem A. 2023 Jul 7;127(28):5956–66. doi: 10.1021/acs.jpca.3c01890 (PMC10364079; doi:10.1021/acs.jpca.3c01890)
Supplement: Supplementary file 2 — jp3c01890_si_002.zip [file jp3c01890_si_002.zip › Supplementary/Freqs&Rots/EtOFreqs/arots.txt]

6.04947 1.26051 1.16663
5.09265 1.12955 1.02007
5.57239 0.79288 0.73500
6.70626 0.89162 0.83853
6.86510 0.58090 0.54583
7.58810 0.42266 0.40458
6.13817 0.37560 0.36102
7.04699 0.32861 0.31739
7.04555 0.28946 0.28053
