# Supplementary material for: Simple Physical Model for the Estimation of Irreversible Dissociation Rates for Bimolecular Complexes
Source: J Phys Chem A. 2023 Jul 7;127(28):5956–66. doi: 10.1021/acs.jpca.3c01890 (PMC10364079; doi:10.1021/acs.jpca.3c01890)
Supplement: Supplementary file 2 — jp3c01890_si_002.zip [file jp3c01890_si_002.zip › Supplementary/Freqs&Rots/EtOFreqs/EtO-scan-1-jul-freq.txt]

16.3031 41.6276 57.9603 78.5964 105.2768 119.5870 213.0360 228.9673 432.3231 445.6929 474.6066 682.6989 896.8474 904.4360 909.0701 963.9287 1075.7148 1090.0343 1106.5886 1110.7110 1226.2507 1236.1085 1314.2457 1337.8239 1353.5077 1375.8533 1394.7253 1410.7139 1474.6271 1476.1930 1484.6642 1484.9523 2848.4525 2912.4448 2931.8271 2967.2963 3052.4880 3054.8101 3141.3610 3143.6416 3147.8849 3150.4119
