# Supplementary material for: Simple Physical Model for the Estimation of Irreversible Dissociation Rates for Bimolecular Complexes
Source: J Phys Chem A. 2023 Jul 7;127(28):5956–66. doi: 10.1021/acs.jpca.3c01890 (PMC10364079; doi:10.1021/acs.jpca.3c01890)
Supplement: Supplementary file 2 — jp3c01890_si_002.zip [file jp3c01890_si_002.zip › Supplementary/Freqs&Rots/EtOFreqs/EtO-scan-2-jul-freq.txt]

-41.9038 -8.8930 29.4436 33.8282 56.3286 96.7450 192.8547 207.9361 335.8861 422.8871 441.9841 495.2566 871.0576 881.6457 906.8888 911.0412 1081.3469 1093.6059 1104.7629 1108.5789 1219.3288 1235.5282 1321.8300 1334.9835 1361.9289 1379.1122 1399.7245 1409.3050 1472.2274 1475.3610 1484.1730 1485.5565 2902.5243 2910.9659 2943.0583 2959.5368 3054.2187 3054.3893 3143.2425 3144.4413 3147.2920 3150.3318
