# Supplementary material for: Simple Physical Model for the Estimation of Irreversible Dissociation Rates for Bimolecular Complexes
Source: J Phys Chem A. 2023 Jul 7;127(28):5956–66. doi: 10.1021/acs.jpca.3c01890 (PMC10364079; doi:10.1021/acs.jpca.3c01890)
Supplement: Supplementary file 2 — jp3c01890_si_002.zip [file jp3c01890_si_002.zip › Supplementary/Freqs&Rots/EtOFreqs/EtO-scan-3-jul-freq.txt]

-36.1199 -16.6828 -9.1936 21.6906 23.3032 33.1985 143.2826 194.3524 277.0319 320.5506 439.6152 439.9667 863.6932 872.9434 905.1417 905.5830 1095.4631 1095.8341 1105.1754 1106.2930 1231.4868 1235.3188 1320.5501 1322.0212 1376.8290 1379.7992 1408.8425 1411.7358 1474.7777 1475.7284 1484.7348 1484.8086 2916.3776 2918.0466 2937.9142 2941.2145 3052.4969 3054.7570 3140.4618 3142.4263 3148.4591 3151.8048
