# Supplementary material for: Simple Physical Model for the Estimation of Irreversible Dissociation Rates for Bimolecular Complexes
Source: J Phys Chem A. 2023 Jul 7;127(28):5956–66. doi: 10.1021/acs.jpca.3c01890 (PMC10364079; doi:10.1021/acs.jpca.3c01890)
Supplement: Supplementary file 2 — jp3c01890_si_002.zip [file jp3c01890_si_002.zip › Supplementary/Freqs&Rots/EtOFreqs/EtO-scan-4-jul-freq.txt]

15.6310 20.9146 39.1425 49.1914 63.3065 82.6110 213.9364 253.2441 426.8769 428.4197 482.2669 507.5646 881.3753 889.9835 908.7886 914.3579 1085.1694 1088.9859 1104.6897 1107.3191 1224.2237 1228.4733 1332.3375 1334.3890 1364.8763 1373.7915 1400.1141 1402.8679 1474.7934 1483.9709 1485.4411 1488.3343 2905.9891 2908.6095 2951.6053 2953.6537 3048.4052 3053.8242 3137.5873 3141.5567 3147.9898 3152.7597
