# Supplementary material for: Simple Physical Model for the Estimation of Irreversible Dissociation Rates for Bimolecular Complexes
Source: J Phys Chem A. 2023 Jul 7;127(28):5956–66. doi: 10.1021/acs.jpca.3c01890 (PMC10364079; doi:10.1021/acs.jpca.3c01890)
Supplement: Supplementary file 2 — jp3c01890_si_002.zip [file jp3c01890_si_002.zip › Supplementary/Freqs&Rots/EtOFreqs/EtO-scan-5-jul-F-freq.txt]

-18.4920 -5.7680 6.0227 12.8824 21.4925 24.2848 163.9867 207.4865 283.7589 378.6202 440.2204 446.5532 864.0355 871.2553 906.5627 907.2711 1090.4422 1092.7829 1105.3099 1105.8823 1228.2869 1229.9989 1323.2039 1329.8064 1373.3706 1376.4121 1403.9004 1406.6704 1475.1657 1476.8241 1484.4178 1485.6705 2913.1609 2917.8488 2949.3411 2951.7473 3052.2209 3054.0753 3141.0229 3141.7377 3148.1627 3151.3360
