# Supplementary material for: Simple Physical Model for the Estimation of Irreversible Dissociation Rates for Bimolecular Complexes
Source: J Phys Chem A. 2023 Jul 7;127(28):5956–66. doi: 10.1021/acs.jpca.3c01890 (PMC10364079; doi:10.1021/acs.jpca.3c01890)
Supplement: Supplementary file 2 — jp3c01890_si_002.zip [file jp3c01890_si_002.zip › Supplementary/Freqs&Rots/EtOFreqs/EtO-scan-6-jul-F-freq.txt]

-27.3483 -15.9012 -10.7697 5.1183 11.8913 15.3864 57.7557 117.2599 255.1981 264.7306 439.7184 439.9996 859.8101 860.9970 905.5175 905.5751 1095.5042 1096.3948 1105.1074 1106.0329 1231.2393 1231.7424 1321.1073 1322.4426 1377.6120 1378.5520 1409.2103 1410.7086 1474.8308 1475.2327 1484.2784 1485.3323 2921.3162 2924.1041 2942.2238 2945.4972 3051.4410 3053.2168 3139.2484 3141.1037 3147.4964 3149.4614
