# Supplementary material for: Simple Physical Model for the Estimation of Irreversible Dissociation Rates for Bimolecular Complexes
Source: J Phys Chem A. 2023 Jul 7;127(28):5956–66. doi: 10.1021/acs.jpca.3c01890 (PMC10364079; doi:10.1021/acs.jpca.3c01890)
Supplement: Supplementary file 2 — jp3c01890_si_002.zip [file jp3c01890_si_002.zip › Supplementary/Freqs&Rots/EtOFreqs/EtO-scan-7-jul-F-freq.txt]

-16.4919 -7.9487 17.3916 19.2988 24.2576 32.8664 92.5530 150.7136 263.3572 274.5552 439.6044 440.0220 862.6629 863.1857 904.6093 905.6293 1094.4682 1095.7941 1104.4746 1105.8716 1231.5844 1233.3223 1323.6626 1324.2329 1378.2447 1378.9039 1409.7890 1410.7858 1475.0553 1475.2557 1484.9295 1485.2394 2913.5759 2922.1123 2937.8916 2943.4139 3050.5781 3050.9478 3138.4195 3138.6450 3145.5624 3147.1278
