# Supplementary material for: Simple Physical Model for the Estimation of Irreversible Dissociation Rates for Bimolecular Complexes
Source: J Phys Chem A. 2023 Jul 7;127(28):5956–66. doi: 10.1021/acs.jpca.3c01890 (PMC10364079; doi:10.1021/acs.jpca.3c01890)
Supplement: Supplementary file 2 — jp3c01890_si_002.zip [file jp3c01890_si_002.zip › Supplementary/Freqs&Rots/EtOFreqs/EtO-scan-8-jul-F-freq.txt]

-8.0464 -6.6022 3.6406 9.1915 17.5934 19.8670 143.6165 176.5872 270.9330 294.1039 439.4480 439.6478 863.4654 865.6978 905.2265 905.4494 1095.5284 1095.8193 1104.9407 1105.6420 1231.6204 1231.7011 1322.1542 1323.7363 1377.8842 1378.1220 1409.2319 1409.5916 1474.7261 1475.0020 1484.6303 1484.9417 2919.8492 2921.0798 2944.7947 2944.9699 3052.7810 3053.1964 3139.9691 3140.3355 3149.7857 3150.6416
