# Supplementary material for: Simple Physical Model for the Estimation of Irreversible Dissociation Rates for Bimolecular Complexes
Source: J Phys Chem A. 2023 Jul 7;127(28):5956–66. doi: 10.1021/acs.jpca.3c01890 (PMC10364079; doi:10.1021/acs.jpca.3c01890)
Supplement: Supplementary file 2 — jp3c01890_si_002.zip [file jp3c01890_si_002.zip › Supplementary/Freqs&Rots/EtOFreqs/EtO-scan-9-jul-2-freq.txt]

-12.3848 -5.6437 2.0946 8.4306 12.7276 15.2680 100.7209 157.8172 258.8990 276.0065 439.1721 439.3285 860.3074 864.0445 905.2036 905.2217 1096.3761 1096.5054 1105.2902 1105.7371 1232.0329 1232.1688 1322.3471 1323.0901 1378.3861 1378.5691 1410.3518 1410.5509 1474.6280 1475.0233 1484.3200 1484.4063 2920.6482 2923.5519 2943.6264 2944.0579 3051.8723 3052.5201 3139.4228 3139.6038 3147.9748 3149.6832
