# Supplementary material for: Simple Physical Model for the Estimation of Irreversible Dissociation Rates for Bimolecular Complexes
Source: J Phys Chem A. 2023 Jul 7;127(28):5956–66. doi: 10.1021/acs.jpca.3c01890 (PMC10364079; doi:10.1021/acs.jpca.3c01890)
Supplement: Supplementary file 2 — jp3c01890_si_002.zip [file jp3c01890_si_002.zip › Supplementary/Freqs&Rots/EtOFreqs/N(EJ).txt]

E	J=0	J=1	J=2	J=3	J=4	J=5	J=6	J=7	J=8	J=9	J=10	J=11	J=12	J=13	J=14	J=15	J=16	J=17	J=18	J=19	J=20	J=21	J=22	J=23	J=24	J=25	J=26	J=27	J=28	J=29	J=30	J=31	J=32	J=33	J=34	J=35	J=36	J=37	J=38	J=39	J=40	J=41	J=42	J=43	J=44	J=45	J=46	J=47	J=48
23.47	3.7753885009688964e-94	3.9484749288216866e-94	4.3181679443812297e-94	4.936761595140281e-94	5.897448758202574e-94	7.357181431168914e-94	9.577928834878138e-94	1.3001013251656548e-93	1.838271670214622e-93	2.704603433513333e-93	4.135719134400553e-93	6.564574476416044e-93	1.0801701222594701e-92	1.8399334551195965e-92	3.2397253374060046e-92	5.887954764720639e-92	1.102838980746493e-91	2.1256118260410236e-91	4.2092896588278e-91	8.550971262829645e-91	1.7792472395164034e-90	3.7862634449445566e-90	8.227890450442418e-90	1.823187988457177e-89	4.113549956329911e-89	9.437098656512236e-89	2.1984125139901913e-88	5.193514140605709e-88	1.242648450150361e-87	3.007773855919923e-87	7.3561292758240435e-87	1.8158530599075323e-86	4.51941073142021e-86	1.1329686803121252e-85	2.8580948570255623e-85	7.248827931788563e-85	1.8468125672533542e-84	4.7227433967108e-84	1.2113107174950122e-83	3.113863318024592e-83	8.017493353878462e-83	2.066348300200128e-82	5.327737265532725e-82	1.373478529749685e-81	3.5385258996925957e-81	9.10628714263924e-81	2.3398629874695766e-80	6.000607104032673e-80	1.5353038213000836e-79
23.57	3.455469912600396e-92	3.596642270921931e-92	3.896057541001065e-92	4.391245452139194e-92	5.147898180664527e-92	6.274059700405624e-92	7.944988715914605e-92	1.0446447512729212e-91	1.4250742226009044e-91	2.0152261740457202e-91	2.95131766961915e-91	4.471676460978421e-91	7.001887449927864e-91	1.1317584474326272e-90	1.8861186085390626e-90	3.2368804674537167e-90	5.713196931838036e-90	1.035784302305446e-89	1.9263423109966504e-89	3.670328498251668e-89	7.15512132548333e-89	1.4252979298462847e-88	2.8974247470349305e-88	6.003235663217351e-88	1.2661461253421176e-87	2.7150473731170595e-87	5.912199306199617e-87	1.3058582664653823e-86	2.922341787680961e-86	6.618856044519039e-86	1.515646053864451e-85	3.505411881811047e-85	8.180654319862072e-85	1.9246161214358972e-84	4.5606291077421305e-84	1.0875906349314077e-83	2.6080722990456512e-83	6.284319837443957e-83	1.520441611043378e-82	3.691129330058574e-82	8.985629901822288e-82	2.1921749797552718e-81	5.356640006112909e-81	1.3102926164136757e-80	3.2068975937283505e-80	7.849445766139786e-80	1.9206105785112627e-79	4.695782541305165e-79	1.1467768145261107e-78
23.67	1.9992394409955342e-90	2.0728984040281125e-90	2.2282394286354525e-90	2.4827418096251765e-90	2.866559292080455e-90	3.4283366573486933e-90	4.245157478139024e-90	5.439381735700074e-90	7.207310555885691e-90	9.868582407374554e-90	1.3952558122619569e-89	2.0351791031330938e-89	3.0599100427244443e-89	4.7375915893899e-89	7.545992308899837e-89	1.2351957730485126e-88	2.0756486429819634e-88	3.576829350708454e-88	6.313777164423329e-88	1.1403612413858175e-87	2.105091777944746e-87	3.9672381015838524e-87	7.62446892292873e-87	1.4926386302360894e-86	2.9733712670019454e-86	6.0204123511860955e-86	1.237736694610225e-85	2.5811177711285034e-85	5.454172558704866e-85	1.1667227991499833e-84	2.524140635385869e-84	5.517843754406344e-84	1.2177335368767465e-83	2.7107759051352058e-83	6.0819039949497586e-83	1.374203241933253e-82	3.124665179769846e-82	7.144757120757071e-82	1.6417530515392534e-81	3.7886444451368944e-81	8.775035753967955e-81	2.038685002550288e-80	4.7484093682809806e-80	1.1081961497851007e-79	2.5902513386667973e-79	6.060696374933481e-79	1.4189557898289443e-78	3.322788028308505e-78	7.779585669551781e-78
23.77	7.957653772620989e-89	8.224628492255342e-89	8.785032459850375e-89	9.696069785572654e-89	1.10552425612017e-88	1.3017338608571045e-88	1.5822901705870939e-88	1.984529029193553e-88	2.5668703333594017e-88	3.421885206562534e-88	4.698464281133921e-88	6.639960933403606e-88	9.650785903353986e-88	1.441439698371638e-87	2.2105428070098964e-87	3.4776615818844584e-87	5.6074644492027365e-87	9.25830205604058e-87	1.5637549177168957e-86	2.69935360422869e-86	4.757537403698688e-86	8.552870831961027e-86	1.566841219641285e-85	2.9221292978462293e-85	5.54264026976131e-85	1.0682259984965182e-84	2.0899281041251123e-84	4.146877678184967e-84	8.337600544105728e-84	1.697104137374961e-83	3.494226387982392e-83	7.271214720114959e-83	1.5280082561383998e-82	3.2401732427670766e-82	6.927993145480465e-82	1.4925481432420382e-81	3.237637033655474e-81	7.066695894189042e-81	1.5510109979290566e-80	3.421035532344754e-80	7.578628182655262e-80	1.68527934383566e-79	3.759855318457619e-79	8.41142151733611e-79	1.8860748910459962e-78	4.236847565767953e-78	9.530918208141136e-78	2.1461420698522822e-77	4.8355701596253314e-77
23.87	2.3211377536964696e-87	2.392619521187586e-87	2.5420797213178235e-87	2.7834784201204156e-87	3.1403701156034632e-87	3.649645025990249e-87	4.36769232381094e-87	5.38038336906121e-87	6.819254650186513e-87	8.887954087146617e-87	1.1905951624355502e-86	1.638170895680715e-86	2.3136802445493076e-86	3.351934150225014e-86	4.977590457752847e-86	7.570845433048483e-86	1.1784996978948777e-85	1.8759576038943765e-85	3.051164737002164e-85	5.0663117044301485e-85	8.580881313455435e-85	1.4811976574029302e-84	2.6035235094400806e-84	4.655902825735655e-84	8.46386006593251e-84	1.5627388848185057e-83	2.9281484129366137e-83	5.563255492885738e-83	1.0708800861827453e-82	2.086806736947535e-82	4.113528449661365e-82	8.196101771700517e-82	1.6494505082519026e-81	3.350411963436471e-81	6.864069145716699e-81	1.417415258233443e-80	2.94823589076743e-80	6.173123666517648e-80	1.300360201655395e-79	2.754146326260619e-79	5.861841335737559e-79	1.2530665807244523e-78	2.688974995343827e-78	5.789771167908427e-78	1.2502514475336611e-77	2.706472315475076e-77	5.870814744712354e-77	1.2755843197435384e-76	2.77505947322621e-76
23.97	5.207555876737682e-86	5.3557640952578834e-86	5.664620503344904e-86	6.1607135621288855e-86	6.888519329971084e-86	7.916891714297084e-86	9.349597412193643e-86	1.134208506331216e-85	1.4128141530548516e-85	1.806253762026654e-85	2.368993313670009e-85	3.185749573532265e-85	4.3901219837821984e-85	6.195803499286521e-85	8.949520016550281e-85	1.3221948221918505e-84	1.9965786968335625e-84	3.079392491540621e-84	4.84747836588775e-84	7.782466379438643e-84	1.2733350345967954e-83	2.1215941928842514e-83	3.597031460354671e-83	6.200915015651152e-83	1.0860872844132634e-82	1.9312586284661833e-82	3.4838132293627247e-82	6.370646892603982e-82	1.1800662841759864e-81	2.212629183221333e-81	4.1964428363184842e-81	8.044925483181428e-81	1.5578851243779413e-80	3.045325276437964e-80	6.005329621674805e-80	1.1939143673763873e-79	2.391549563136809e-79	4.8239281078383466e-79	9.792456032142345e-79	1.9994694802199638e-78	4.104328815948298e-78	8.465536479464463e-78	1.753643801933686e-77	3.646709672963394e-77	7.609233141164037e-77	1.592487359726803e-76	3.3414145298996395e-76	7.026450902558728e-76	1.4802429210549595e-75
24.07	9.333583184316322e-85	9.580491675029065e-85	1.009356089484304e-84	1.0913750305626326e-84	1.2109066035323179e-84	1.3783738249340193e-84	1.6092927821053642e-84	1.92657820713783e-84	2.3641462081530774e-84	2.9725716049586965e-84	3.8280486111030874e-84	5.046731689795692e-84	6.807944818085418e-84	9.39217835311613e-84	1.32440222725241e-83	1.9077616583329536e-83	2.805538587179976e-83	4.2094443041833705e-83	6.439774355843723e-83	1.0038495657270442e-82	1.5934134644583705e-82	2.5736896731295633e-82	4.227222508245682e-82	7.055489581161922e-82	1.1958419034728386e-81	2.05682313469336e-81	3.58756833948643e-81	6.341460578205288e-81	1.1352022724268144e-80	2.0566711784595125e-80	3.7686121928203426e-80	6.979839288018258e-80	1.3058244645413297e-79	2.4662304498414617e-79	4.699292808723663e-79	9.028771198584187e-79	1.7481408505967733e-78	3.4090819307250446e-78	6.692382395810942e-78	1.3218523914831194e-77	2.6255986096117294e-77	5.2421423462474654e-77	1.051535714870372e-76	2.1182699142734578e-76	4.283468206213586e-76	8.691390121937333e-76	1.7688552402845e-75	3.609457362663409e-75	7.382144082326798e-75
24.17	1.377464278731842e-83	1.4115036056951029e-83	1.4820603715550206e-83	1.5943857055481104e-83	1.757141691076381e-83	1.9834884638151755e-83	2.2928067797961413e-83	2.713362538806074e-83	3.2864079577585104e-83	4.0725162621356054e-83	5.161439801702109e-83	6.68759593752052e-83	8.85464484444227e-83	1.1974916345310011e-82	1.6533346522263146e-82	2.3292292656590118e-82	3.3465226990639463e-82	4.9007661708405723e-82	7.310957923007834e-82	1.1103758886671977e-81	1.715898196468695e-81	2.6963428673838414e-81	4.30580344589359e-81	6.983291352396854e-81	1.1495379780320025e-80	1.9194368462951136e-80	3.2489457193252237e-80	5.571362402882764e-80	9.673085474251017e-80	1.6993797550669817e-79	3.0191048321654e-79	5.420917236165538e-79	9.831575696485676e-79	1.8000437643545546e-78	3.325153307673432e-78	6.194034806079826e-78	1.1628924193092872e-77	2.1993080374159818e-77	4.187899182629527e-77	8.025267007752145e-77	1.5469345688532623e-76	2.998032314244311e-76	5.839316641585374e-76	1.1425238142740755e-75	2.244754753349386e-75	4.426928512062948e-75	8.759963163092565e-75	1.7386451506357628e-74	3.4600129602407208e-74
24.27	1.7154508179524836e-82	1.755223003167177e-82	1.8374827407275314e-82	1.9679636818459928e-82	2.1560699185576463e-82	2.4159789321199303e-82	2.7683719700609984e-82	3.243079008046583e-82	3.8830954377427586e-82	4.7506957007062517e-82	5.936798729813043e-82	7.575436993309946e-82	9.86632312766899e-82	1.3110397841389432e-81	1.7766397583007478e-81	2.4541793933021173e-81	3.4540483340110986e-81	4.950507080246201e-81	7.221830712858684e-81	1.0717476776490256e-80	1.6171553888268936e-80	2.4796316735771302e-80	3.861516650940065e-80	6.1040872251520585e-80	9.788832466758674e-80	1.5916330396917975e-79	2.6224754843450796e-79	4.376144348692089e-79	7.391629458108423e-79	1.2630358899210259e-78	2.182123320699792e-78	3.809738522165179e-78	6.717861102907702e-78	1.195799766080578e-77	2.1476001369589117e-77	3.889523945410285e-77	7.10023976247869e-77	1.3057912446910514e-76	2.4182136633258714e-76	4.507516444434242e-76	8.452962267602547e-76	1.5941255330569231e-75	3.0220173793162047e-75	5.756480413927307e-75	1.1013705249533249e-74	2.1157426953325894e-74	4.0793200044610414e-74	7.89144674723139e-74	1.531170755477199e-73
24.37	1.8394759244495253e-81	1.8796417751663581e-81	1.9625551334227779e-81	2.093650351060297e-81	2.2817955453319423e-81	2.5402687407027547e-81	2.888275790313132e-81	3.3532460720666307e-81	3.974277035454874e-81	4.807308262334154e-81	5.932936171059768e-81	7.468307777710852e-81	9.585381657894139e-81	1.253922605804308e-80	1.671229058185465e-80	2.268433661315934e-80	3.1343962944031302e-80	4.406817163619175e-80	6.3014223913407586e-80	9.159843645906383e-80	1.3528886903901504e-79	2.0292949667669273e-79	3.0897168353415937e-79	4.772669012703194e-79	7.475668373043464e-79	1.1867538036276838e-78	1.9083960129850193e-78	3.107056693524571e-78	5.118927495269252e-78	8.529735004878753e-78	1.4368066704939023e-77	2.445395773626297e-77	4.203127306398101e-77	7.292159927342233e-77	1.2764131597053092e-76	2.2530603809242825e-76	4.008667086145474e-76	7.185818493365326e-76	1.2972081085560633e-75	2.3572901703840007e-75	4.310266683759225e-75	7.926942328639032e-75	1.4657017089402613e-74	2.723685124472759e-74	5.084847368341604e-74	9.533496958493001e-74	1.7944388779070756e-73	3.389700480262705e-73	6.424058842053496e-73
24.47	1.7270641465943844e-80	1.762701556325224e-80	1.836140248751831e-80	1.951922510371444e-80	2.1174272628245798e-80	2.3436352200899284e-80	2.646309309690631e-80	3.047762969215863e-80	3.579484721179286e-80	4.286033849317964e-80	5.230849446492931e-80	6.50497258374457e-80	8.240248659696706e-80	1.062948516111865e-79	1.3957505906883795e-79	1.8649427706679123e-79	2.5346395743878353e-79	3.502547488496145e-79	4.919114946648543e-79	7.018392064388497e-79	1.0168195620970056e-78	1.495235721626991e-78	2.2306709031988736e-78	3.374576745512858e-78	5.174363894935424e-78	8.037906746661799e-78	1.2643606751133008e-77	2.012956855498984e-77	3.2421057549901205e-77	5.280118559883623e-77	8.69120123111292e-77	1.4452172718543392e-76	2.426629056522565e-76	4.1123755682869424e-76	7.030825782218211e-76	1.2121386895864064e-75	2.106407326000574e-75	3.6880075552454027e-75	6.503091763263426e-75	1.1543829729428243e-74	2.0620987066966118e-74	3.7053601634311e-74	6.694979697235366e-74	1.2159254416971996e-73	2.218958051712855e-73	4.06748538560959e-73	7.486738627754278e-73	1.383275904003534e-72	2.564713347115402e-72
24.57	1.4399354380844728e-79	1.4680992098485688e-79	1.526047188004825e-79	1.617172436756265e-79	1.7469646176629435e-79	1.9235480498908155e-79	2.1585058618145517e-79	2.4681039783581807e-79	2.8750900336524225e-79	3.4113347818876433e-79	4.1217252815475245e-79	5.0699387800575264e-79	6.34706993577957e-79	8.084626385854403e-79	1.0474270300929025e-78	1.3798066043255753e-78	1.8475226148197744e-78	2.5134978098951107e-78	3.473112096508864e-78	4.872365066888091e-78	6.93691270202642e-78	1.0018870481804046e-77	1.4672862191747282e-77	2.178056532197633e-77	3.275625367721013e-77	4.9888564900075294e-77	7.69129344223131e-77	1.1997718411199827e-76	1.892814838914121e-76	3.018821654543922e-76	4.865160278765265e-76	7.919522213674559e-76	1.3015364474612176e-75	2.158661682173616e-75	3.6116146057246547e-75	6.09294225532855e-75	1.0360595220038657e-74	1.7750090799779183e-74	3.062698492611501e-74	5.320210017952754e-74	9.300598970549542e-74	1.6356531938234996e-73	2.89277185438569e-73	5.143139457600355e-73	9.18937955901411e-73	1.649470773586976e-72	2.973476968708277e-72	5.381597989464676e-72	9.775839903289416e-72
24.67	1.0789321122041308e-78	1.098989467291547e-78	1.1402007172019169e-78	1.204856775753565e-78	1.2966505519034078e-78	1.421020096280656e-78	1.5856708020547286e-78	1.801344894341844e-78	2.0829422809397964e-78	2.4511501813638577e-78	2.934819653208655e-78	3.5744506425680434e-78	4.427337959926501e-78	5.575227668710738e-78	7.135799535614943e-78	9.280028003518797e-78	1.2258647049560904e-77	1.6442824445137652e-77	2.2387185526576325e-77	3.092825754101155e-77	4.333947115932595e-77	6.157713424031972e-77	8.867379273595071e-77	1.293720693661277e-76	1.9115358285136218e-76	2.859213257397178e-76	4.3276995586322856e-76	6.625788633415534e-76	1.0256781454808999e-75	1.6047259961536936e-75	2.5364752597495103e-75	4.048786579099947e-75	6.523931914098742e-75	1.0607463597267915e-74	1.7396442162611137e-74	2.876652316719491e-74	4.794309194071384e-74	8.050312278928306e-74	1.3614025611174886e-73	2.3178732566199183e-73	3.971617430630566e-73	6.846496211296942e-73	1.1869834433524742e-72	2.0689591181305403e-72	3.6245106974100446e-72	6.379697185315822e-72	1.127900213365748e-71	2.002312012238628e-71	3.568269369752776e-71
24.77	7.340242085202573e-78	7.470255743006296e-78	7.737053678770641e-78	8.154752417699322e-78	8.74603187751089e-78	9.544138668732494e-78	1.0595916762676157e-77	1.1966241502187028e-77	1.37444255992151e-77	1.6053449158055436e-77	1.9063289472492506e-77	2.3010267164245985e-77	2.822530326104144e-77	3.517548636066298e-77	4.452568054092553e-77	5.723054307841887e-77	7.467303769815404e-77	9.887457128086952e-77	1.3281627847945821e-76	1.8093404856394256e-76	2.4988709269375236e-76	3.497602218440586e-76	4.9595857298523057e-76	7.122154119982824e-76	1.0354010913673393e-75	1.5232655923723113e-75	2.2669894325258935e-75	3.411664581507588e-75	5.189932170155353e-75	7.97757586137154e-75	1.2385960381526264e-74	1.9416638048608703e-74	3.0721398591388145e-74	4.904206042263479e-74	7.895813026775725e-74	1.2816422218840982e-73	2.0966305963283497e-73	3.4554750160284776e-73	5.735513271174435e-73	9.584425197489269e-73	1.6119160418880025e-72	2.7274546122032483e-72	4.641631381227209e-72	7.942260498874992e-72	1.3659775440856454e-71	2.3606838806247116e-71	4.098257139971026e-71	7.1450180771390586e-71	1.2506313933109456e-70
24.87	4.5743523429698924e-77	4.651722961816677e-77	4.8103108526445e-77	5.058121291778787e-77	5.4079767496545834e-77	5.878596150899135e-77	6.496218824664425e-77	7.296964900387706e-77	8.330219937938622e-77	9.663471280385965e-77	1.138923020217237e-76	1.3634982941706113e-76	1.6577580108117083e-76	2.0464183347731353e-76	2.5642974816570483e-76	3.2608510830811074e-76	4.2069202467963844e-76	5.504847005253326e-76	7.303750803999763e-76	9.822770486288439e-76	1.338668506556203e-75	1.8480902650503434e-75	2.583695602194681e-75	3.6566364715948856e-75	5.237167311386042e-75	7.588141014958338e-75	1.111852541201794e-74	1.646945837878808e-74	2.4653495277829872e-74	3.7281304663606205e-74	5.69329179716211e-74	8.776919834466997e-74	1.3654454913869312e-73	2.1429312194856476e-73	3.3915088487224314e-73	5.411020345527491e-73	8.699997629964874e-73	1.4091816202498146e-72	2.298681665396447e-72	3.7749664791844974e-72	6.239223404543318e-72	1.0375151159156128e-71	1.735284682330806e-71	2.918287991649583e-71	4.9333082233491865e-71	8.38060856363904e-71	1.4302685725616446e-70	2.4515737682969602e-70	4.219309401365941e-70
24.97	2.6313931478786233e-76	2.6739807727085857e-76	2.7611816044493607e-76	2.897203935783047e-76	3.088769707321154e-76	3.3456548372222894e-76	3.6814982286521784e-76	4.114970588372687e-76	4.6714388606834226e-76	5.385326393214829e-76	6.303463082582849e-76	7.489859112363305e-76	9.032544066155346e-76	1.1053426500737537e-75	1.3722603845053446e-75	1.727927667924602e-75	2.2062533049090877e-75	2.855698529567691e-75	3.746090957490281e-75	4.978870825969696e-75	6.702607219155184e-75	9.13665890587779e-75	1.26075036118128e-74	1.7604897138713909e-74	2.486926511138373e-74	3.5528586801486674e-74	5.131417271152497e-74	7.490293561605845e-74	1.1046362278400803e-73	1.6453373274834954e-73	2.4743544305787265e-73	3.7557467251805194e-73	5.751943558266113e-73	8.88533881894188e-73	1.3839883661946748e-72	2.1729467507464666e-72	3.4378299816661863e-72	5.478988451242144e-72	8.793480396922974e-72	1.4207945726001702e-71	2.3103595197235943e-71	3.77985854652808e-71	6.220015677859256e-71	1.0292053905253212e-70	1.711924069732364e-70	2.8616642419516737e-70	4.806037417839322e-70	8.10728110470999e-70	1.37331783316731e-69
25.07	1.40667361263348e-75	1.428498448094015e-75	1.473143050496412e-75	1.5426712427999313e-75	1.640371182135775e-75	1.771008291011869e-75	1.9412022328903208e-75	2.1599685293896155e-75	2.439484919264642e-75	2.796170365636235e-75	3.2522049266765815e-75	3.8376778111208563e-75	4.593638373991267e-75	5.576455107312862e-75	6.864083163238287e-75	8.565136076108707e-75	1.0832105640103817e-74	1.388075889645669e-74	1.8018794007565995e-74	2.3688464288900474e-74	3.153040979302275e-74	4.247989117407411e-74	5.791283786392198e-74	7.986894807774648e-74	1.1139468778915874e-73	1.570739626669668e-73	2.2385424313989424e-73	3.2234044605123566e-73	4.6883343962594017e-73	6.885602761774419e-73	1.0208216674603041e-72	1.5272395225984042e-72	2.305041683670577e-72	3.508570276705992e-72	5.384277222941617e-72	8.327936964817907e-72	1.2978612507637693e-71	2.0373668827467013e-71	3.2205581163690033e-71	5.1249115365255086e-71	8.207466812036296e-71	1.3224386776313385e-70	2.1432052160108015e-70	3.492642230092068e-70	5.7217535995513756e-70	9.420497409985497e-70	1.55838764528785e-69	2.589548031577403e-69	4.321272279051342e-69
25.17	7.029349773640379e-75	7.134080938097993e-75	7.348127257869811e-75	7.6809838307982e-75	8.147743029107813e-75	8.770207501121422e-75	9.578542035006e-75	1.0613634676322886e-74	1.1930417813077833e-74	1.3602513417761162e-74	1.572872964889829e-74	1.8442172893480384e-74	2.1923086560744944e-74	2.641704064017607e-74	3.2260858021223236e-74	3.991980298971751e-74	5.004127117638283e-74	6.353281298720301e-74	8.167626707437757e-74	1.0629581486640068e-73	1.4000704946138424e-73	1.8658850734353885e-73	2.5153942957227568e-73	3.4292239836291486e-73	4.726442835558635e-73	6.584154265342713e-73	9.267642014579652e-73	1.3177028068947672e-72	1.8919903880662603e-72	2.7425030163430503e-72	4.012130398565154e-72	5.922096337596977e-72	8.817006715742925e-72	1.3236865776533271e-71	2.0032766453018298e-71	3.055361591016243e-71	4.694888184004078e-71	7.266159542797766e-71	1.1323455030951048e-70	1.7763398201857144e-70	2.804312772551172e-70	4.4541216441401046e-70	7.115683726340006e-70	1.143077720619426e-69	1.845980343799114e-69	2.9961275381466946e-69	4.886155999873361e-69	8.004649238368039e-69	1.3169875343517837e-68
25.27	3.3007795576158217e-74	3.3480800577531264e-74	3.4446719621909823e-74	3.594673682085461e-74	3.804617162129895e-74	4.083910482569933e-74	4.445521751144742e-74	4.906951973859911e-74	5.4915959383352754e-74	6.230634045619459e-74	7.165660557012176e-74	8.352343816403127e-74	9.865544945720872e-74	1.1806513175602834e-73	1.4313058323567822e-73	1.7574019355061363e-73	2.1849971581452294e-73	2.750304966619153e-73	3.504017197033842e-73	4.517608541089458e-73	5.892589955503492e-73	7.774175356915282e-73	1.0371591505194596e-72	1.3988444943498778e-72	1.9068400024403775e-72	2.6264295985207536e-72	3.654334083705499e-72	5.134812953208963e-72	7.284449312516416e-72	1.0430509507525672e-71	1.507063006706059e-71	2.1966173963114712e-71	3.2288989986037104e-71	4.785326096318959e-71	7.148352485151497e-71	1.0760155132217494e-70	1.6316640882052327e-70	2.491867741501221e-70	3.831639321433593e-70	5.930539843477267e-70	9.237186327760346e-70	1.4474661003524376e-69	2.2813359618274253e-69	3.6155373365786063e-69	5.760386291190551e-69	9.224010420553014e-69	1.4841356514424346e-68	2.3988952428922964e-68	3.894333661113671e-68
25.37	1.4632202258443032e-73	1.4834169648802447e-73	1.524629137416646e-73	1.588548223544556e-73	1.677851559230014e-73	1.7963847157023158e-73	1.9494301434201485e-73	2.1440876351351353e-73	2.389803798933638e-73	2.6991038977714247e-73	3.088602251780513e-73	3.5804000433606636e-73	4.2040264255144255e-73	4.999147159529256e-73	6.01936482898294e-73	7.337581357619061e-73	9.053610292296411e-73	1.1305048282130302e-72	1.4282896016540676e-72	1.8254140694732016e-72	2.3594601209365025e-72	3.083698883829923e-72	4.07416533213528e-72	5.440133903778659e-72	7.339720794293871e-72	1.0003255721951683e-71	1.3768490473268244e-71	1.913393413644997e-71	2.6840088056089445e-71	3.7993835602835355e-71	5.425990620799334e-71	7.81570829091443e-71	1.1351872909942681e-70	1.662122458297875e-70	2.452683125315742e-70	3.646613700445038e-70	5.461292767068575e-70	8.236576383922871e-70	1.250640869451003e-69	1.9113629385291435e-69	2.939473447294706e-69	4.5478297844154044e-69	7.076865856565793e-69	1.1073250804333243e-68	1.7418213691449653e-68	2.7537528673927725e-68	4.374611577476363e-68	6.981509927940036e-68	1.1190733943646518e-67
25.47	6.148797559819038e-73	6.230657646945369e-73	6.397577906682374e-73	6.65616238231891e-73	7.016844581811739e-73	7.494572085142518e-73	8.109811557595727e-73	8.889966187455876e-73	9.871338807330274e-73	1.1101830810157894e-72	1.264464668239415e-72	1.4583387040201328e-72	1.702907481018955e-72	2.0129892238239202e-72	2.408474421606942e-72	2.9162255854906716e-72	3.5727533963898655e-72	4.4280085399538204e-72	5.550785982445472e-72	7.036472781714687e-72	9.018221021894855e-72	1.1683154246605024e-71	1.5296011330312004e-71	2.0233838908682717e-71	2.7037183797511663e-71	3.648605517465698e-71	4.971326185325136e-71	6.837442884983435e-71	9.490439244094918e-71	1.3290587112159506e-70	1.8774165451830488e-70	2.6744136610197935e-70	3.840966413126594e-70	5.56017947381466e-70	8.110841621375286e-70	1.1919677523204607e-69	1.7643210760372499e-69	2.629655624207922e-69	3.9456865551784564e-69	5.958595238444866e-69	9.054384006209732e-69	1.3840917205049972e-68	2.1279439884244914e-68	3.289611480265103e-68	5.112334487976864e-68	7.985218135481407e-68	1.2532894583107384e-67	1.976145504300892e-67	3.1296583998599526e-67
25.57	2.45848095262984e-72	2.4900896349283844e-72	2.55450015172672e-72	2.654172197941688e-72	2.7929849649824854e-72	2.976482654579802e-72	3.212233757916483e-72	3.5103358068966514e-72	3.884111302611276e-72	4.3510596820983016e-72	4.934156848666066e-72	5.663631339609586e-72	6.579399537132558e-72	7.734418604532501e-72	9.199325579613586e-72	1.1068889844433466e-71	1.347103713078172e-71	1.6579540806422674e-71	2.0631972116203498e-71	2.5955233151873523e-71	3.300208226336701e-71	4.2403680061243216e-71	5.504560748876206e-71	7.217845267039827e-71	9.557957133436788e-71	1.2779098563472024e-70	1.7247113029695667e-70	2.3491766548656607e-70	3.2284857051789114e-70	4.4757503444289584e-70	6.257714204998203e-70	8.821592338157108e-70	1.2535964005669054e-69	1.7953365163274954e-69	2.590652746914017e-69	3.7656999136013684e-69	5.512563532624945e-69	8.125153173811687e-69	1.205532099094327e-68	1.8000940513799285e-68	2.704466226786922e-68	4.087328759069397e-68	6.212579683012655e-68	9.494731106047447e-68	1.4587363906803642e-67	2.2524797801751933e-67	3.494964912326288e-67	5.4479354713139487e-67	8.529807543079005e-67
25.67	9.383974391761156e-72	9.500626907463638e-72	9.738188880109896e-72	1.0105427300628784e-71	1.0616146002744256e-71	1.1290029391364372e-71	1.2153873482397611e-71	1.3243309105146088e-71	1.4605167753640442e-71	1.6300702589428669e-71	1.840996282751438e-71	2.1037739635786833e-71	2.4321670810035975e-71	2.8443331711596855e-71	3.3643483183565716e-71	4.02431402162234e-71	4.867283703809487e-71	5.951349728332708e-71	7.355382395919638e-71	9.187133019292133e-71	1.1594737878503834e-70	1.4783139943290766e-70	1.903765828710306e-70	2.4757998888548142e-70	3.250759453329462e-70	4.308556045103997e-70	5.7632177956822945e-70	7.778432089219858e-70	1.0590562486741204e-69	1.4542902853571873e-69	2.0136902143003894e-69	2.8109131513494566e-69	3.9547467303859055e-69	5.606726612226126e-69	8.007969048513538e-69	1.1520214438837202e-68	1.668887095161322e-68	2.434024394296598e-68	3.5732078996923397e-68	5.2787540104158405e-68	7.84602041055969e-68	1.1730545691654451e-67	1.76378071683222e-67	2.666468108117307e-67	4.0523091364190693e-67	6.189466952990561e-67	9.499480015209401e-67	1.46472151633338e-66	2.2684701561718292e-66
25.77	3.4297032300513448e-71	3.4709707662709537e-71	3.5549633319969717e-71	3.684679775564068e-71	3.864834620618255e-71	4.102136689212342e-71	4.405694497787774e-71	4.7875817905921085e-71	5.2636109012767675e-71	5.854380973236927e-71	6.586694628793472e-71	7.495473581022303e-71	8.626355400267225e-71	1.0039226623104157e-70	1.1813050965340499e-70	1.405249918238454e-70	1.6897099032182797e-70	2.053392912857866e-70	2.521532247386855e-70	3.1283688248006386e-70	3.920649946075771e-70	4.962587200686725e-70	6.342919157302614e-70	8.18502511871415e-70	1.0661483154920296e-69	1.4015132863189376e-69	1.8589703559123905e-69	2.487457419665795e-69	3.357050659880839e-69	4.568664548130917e-69	6.268433575847381e-69	8.669134358319121e-69	1.2082239624585635e-68	1.6966093765236747e-68	2.399863215626595e-68	3.418761226907807e-68	4.9038393980099745e-68	7.081033507412685e-68	1.0291012530649064e-67	1.5049746569748417e-67	2.2142112374380325e-67	3.276706596715276e-67	4.876355449576277e-67	7.296322030507012e-67	1.0974278994914667e-66	1.6589181196793275e-66	2.5197971415011754e-66	3.8451546433364873e-66	5.893683974993899e-66
25.87	1.2035369943552142e-70	1.2175684582941314e-70	1.2461115013474932e-70	1.2901531149743424e-70	1.3512427282006816e-70	1.4315808420670912e-70	1.5341476560209766e-70	1.662881926982584e-70	1.8229246427494847e-70	2.0209479145227735e-70	2.265597440272345e-70	2.568087864154021e-70	2.94300564045174e-70	3.409395440939623e-70	3.992236368433489e-70	4.724457086933062e-70	5.649700019340211e-70	6.826132129646448e-70	8.331725422019166e-70	1.0271611709306359e-69	1.2788379375022165e-69	1.6076563275560554e-69	2.0403139947925533e-69	2.6136664638653335e-69	3.378890301095011e-69	4.407461249394874e-69	5.799780899848062e-69	7.697685838470904e-69	1.0302673476229496e-68	1.3902582193969054e-68	1.8910828198417897e-68	2.5924370715648375e-68	3.580972567351971e-68	4.983115546632752e-68	6.984252768090211e-68	9.857565688155518e-68	1.4007540109071631e-67	2.0035878790075145e-67	2.8841733911421676e-67	4.1774694713883024e-67	6.08691362687488e-67	8.92044472004992e-67	1.3146061265010633e-66	1.9477787455854575e-66	2.9009105015610285e-66	4.3420681279693003e-66	6.530469559044195e-66	9.867261167429227e-66	1.49752261461794e-65
25.97	4.065096616400629e-70	4.111061423648461e-70	4.204516265693688e-70	4.34859403411969e-70	4.548206247778387e-70	4.810315287556926e-70	5.144328492683597e-70	5.562644503437126e-70	6.08139495794883e-70	6.721441614883906e-70	7.509711986735491e-70	8.480988157430251e-70	9.6803071928029e-70	1.1166192513125051e-69	1.3015021053845648e-69	1.532695145125315e-69	1.8234008961380267e-69	2.1911165270696098e-69	2.659159771155656e-69	3.258780934045765e-69	4.0321007408882314e-69	5.036217394704884e-69	6.348976786502824e-69	8.077119490118508e-69	1.0367840029024068e-68	1.3425267314799053e-68	1.7534074241112951e-68	2.3093460751126748e-68	3.0666296824643773e-68	4.105051518253413e-68	5.538329641993564e-68	7.529378401119965e-68	1.0312790917089866e-67	1.4228078593568702e-67	1.976901938547015e-67	2.7657219944591337e-67	3.8952208381276995e-67	5.521683624292017e-67	7.876671203411554e-67	1.1304773415124795e-66	1.632095384846044e-66	2.369795233208891e-66	3.4599943500038445e-66	5.078758880288228e-66	7.493359255925745e-66	1.1110976480788406e-65	1.6554096716697233e-65	2.4777540037819425e-65	3.7250595233104915e-65
26.07	1.324557723517678e-69	1.339096607412011e-69	1.3686426536555943e-69	1.4141569840409223e-69	1.4771444547194667e-69	1.5597345542239774e-69	1.6647982425999336e-69	1.796109463940294e-69	1.9585636785187783e-69	2.158470551577568e-69	2.403944397801797e-69	2.7054248003203687e-69	3.076371964989157e-69	3.534198198741884e-69	4.101520355530168e-69	4.807850949170914e-69	5.691891872930587e-69	6.804660034572599e-69	8.213767026728099e-69	1.0009307286127448e-68	1.231199867072317e-68	1.5284491793689704e-68	1.914715769296711e-68	2.4200233360427265e-68	3.085503398474003e-68	3.967815223934252e-68	5.14543414719543e-68	6.727639463280343e-68	8.867419425663824e-68	1.178008377158254e-67	1.5770226739524633e-67	2.127095669908372e-67	2.8901216312267405e-67	3.9549885519289425e-67	5.449968632752925e-67	7.56104555709619e-67	1.0559128976200039e-66	1.484061963252768e-66	2.0988098785930837e-66	2.9861453097685623e-66	4.2735177640924336e-66	6.150596136961161e-66	8.900756473746498e-66	1.2948996612591256e-65	1.8935071920196492e-65	2.7825459435381146e-65	4.108525518278609e-65	6.094281252451106e-65	9.079823345330784e-65
26.17	4.17210476926805e-69	4.216597884295128e-69	4.3069763219993905e-69	4.446095441830131e-69	4.63842058409348e-69	4.890260096887651e-69	5.210101153816311e-69	5.609072714444038e-69	6.101569945760433e-69	6.706087562111515e-69	7.446327166322837e-69	8.352667600434342e-69	9.464120073768106e-69	1.0830934991844876e-68	1.2518090002051495e-68	1.4609975965036914e-68	1.7216719581516728e-68	2.0482752910791947e-68	2.4598482100350803e-68	2.9816250764297836e-68	3.647228175255814e-68	4.501697876943941e-68	5.605697019341422e-68	7.041371888370876e-68	8.920560566289705e-68	1.1396341838615573e-67	1.4679358383693226e-67	1.90609920587591e-67	2.4946414225719723e-67	3.290192588487647e-67	4.372305921027153e-67	5.8532962075555385e-67	7.892512509443807e-67	1.0717128465246743e-66	1.4652547959247813e-66	2.016704779475836e-66	2.7937575169206635e-66	3.894708782976233e-66	5.462908406467332e-66	7.708296293145185e-66	1.0939603641306522e-65	1.5612662740171069e-65	2.240311974782572e-65	3.2316222638844714e-65	4.685309448898027e-65	6.826329623853035e-65	9.992955144984844e-65	1.4695539763121294e-64	2.1706516616118277e-64
26.27	1.2727543459965143e-68	1.2859524212167943e-68	1.312750097075753e-68	1.3539703166093148e-68	1.410898571616717e-68	1.4853480805681823e-68	1.5797535223403001e-68	1.6972999266075786e-68	1.842095994512902e-68	2.0194046283155288e-68	2.235948125821947e-68	2.500311811354216e-68	2.8234784779937597e-68	3.2195378125633913e-68	3.706631240913548e-68	4.308215169799242e-68	5.054756972808384e-68	5.986021919755755e-68	7.154170800888567e-68	8.62797474291802e-68	1.0498576451556852e-67	1.2887401459351397e-67	1.595707156534263e-67	1.9926528512949597e-67	2.5092087256515242e-67	3.185687555066585e-67	4.0772183927471395e-67	5.259580062633296e-67	6.837466644748903e-67	8.956249136632406e-67	1.1818782913671388e-66	1.5709525620947e-66	2.1029286748392986e-66	2.8345496615724637e-66	3.8465212165599973e-66	5.254155232470842e-66	7.222945571630273e-66	9.991445677686009e-66	1.3904991932003894e-65	1.946558870958037e-65	2.740595230999216e-65	3.879977828879688e-65	5.522648223128377e-65	7.901809350768596e-65	1.136303898120122e-64	1.6420242546559068e-64	2.384024704530135e-64	3.47710456503962e-64	5.093672777756904e-64
26.37	3.766977243934001e-68	3.804989115144296e-68	3.882138101721518e-68	4.000728930691156e-68	4.164357861905775e-68	4.378089989336969e-68	4.6487137203556595e-68	4.9850898505620925e-68	5.398619632797264e-68	5.9038653474207105e-68	6.519368973784307e-68	7.268730811319778e-68	8.182031920590376e-68	9.29771430122464e-68	1.0665073945452437e-67	1.2347578733203748e-67	1.4427301822882064e-67	1.7010870608267303e-67	2.0237484072335196e-67	2.4289765486241884e-67	2.940851868628306e-67	3.591288172129061e-67	4.422797503047607e-67	5.492299997154567e-67	6.87639699916755e-67	8.67870149472652e-67	1.1040072861204419e-66	1.415296815064401e-66	1.8281651235444308e-66	2.379077035890459e-66	3.1185936643747805e-66	4.1171578132975456e-66	5.473375474456765e-66	7.325917026184971e-66	9.870686335581684e-66	1.3385683334509993e-65	1.8267141002389716e-65	2.5082239775852183e-65	3.4646276387333025e-65	4.8136021897887035e-65	6.725680078967788e-65	9.448955664350142e-65	1.334573602861877e-64	1.8947078528661336e-64	2.7034187681788314e-64	3.8760252163035335e-64	5.583332579403878e-64	8.079158206168421e-64	1.174186842669967e-63
26.47	1.0834144900887221e-67	1.094060708154308e-67	1.115660021051951e-67	1.1488405847922121e-67	1.1945815631916013e-67	1.2542601039863137e-67	1.3297186374330026e-67	1.4233569777666071e-67	1.5382554861797368e-67	1.678337862884717e-67	1.8485851863654253e-67	2.055316897077588e-67	2.3065599249729458e-67	2.6125346313036807e-67	2.986296435510088e-67	3.4445859912934475e-67	4.0089600564786754e-67	4.7073018761534075e-67	5.5758469500481404e-67	6.661911718599521e-67	8.027585013499646e-67	9.754743708235582e-67	1.1951897253479267e-66	1.4763568511213506e-66	1.8383206240286638e-66	2.3071035003524728e-66	2.9178835312612894e-66	3.7184489419968096e-66	4.774034166814968e-66	6.174117584729268e-66	8.042015426775217e-66	1.0548476090332651e-65	1.3931018615930456e-65	1.85215487365717e-65	2.47859451835807e-65	3.3381015897853684e-65	4.523674450241822e-65	6.167548030934066e-65	8.458526846453469e-65	1.16672770697928e-64	1.6183354897171333e-64	2.2569592558093844e-64	3.164223007823857e-64	4.4589341731169027e-64	6.31463778082005e-64	8.985711671176051e-64	1.2846266545529884e-63	1.8448290495660195e-63	2.6608784875217193e-63
26.57	3.032425430567643e-67	3.06146320239716e-67	3.120354337662877e-67	3.210767315193214e-67	3.335300422467927e-67	3.4976031457734064e-67	3.702549766723202e-67	3.956476414926761e-67	4.267497250076352e-67	4.645921163163524e-67	5.104797903942393e-67	5.660632547451767e-67	6.334320646383184e-67	7.152374573484497e-67	8.148536233798566e-67	9.365905019111273e-67	1.0859756079505739e-66	1.2701287600697513e-66	1.498262370258609e-66	1.7823521566105932e-66	2.1380401277488718e-66	2.585855431605662e-66	3.152871966437098e-66	3.8749685356773124e-66	4.799923558618053e-66	5.991670234669698e-66	7.536171604706539e-66	9.549565555114507e-66	1.2189502752801151e-65	1.5670992637098857e-65	2.0288637799312176e-65	2.644795431892039e-65	3.470966096198234e-65	4.585254462800742e-65	6.096302578396245e-65	8.156323020989174e-65	1.0979477810709705e-64	1.4868345596382812e-64	2.0252167512606895e-64	2.774229899646162e-64	3.8212871467865634e-64	5.291849964947871e-64	7.366658279241797e-64	1.0307028419070768e-63	1.4492105783219252e-63	2.0473878032206967e-63	2.9058641017064917e-63	4.142796016077071e-63	5.931874018882778e-63
26.67	8.27126359274676e-67	8.348496150108755e-67	8.50507638579467e-67	8.745328843104225e-67	9.075981834581432e-67	9.506473761369827e-67	1.0049390431715008e-66	1.0721060984511324e-66	1.1542350781455699e-66	1.2539703470741026e-66	1.3746502542906644e-66	1.520484670675639e-66	1.696786550346395e-66	1.9102744758047938e-66	2.1694689888271206e-66	2.485213450104411e-66	2.871361010460362e-66	3.3456841321680197e-66	3.931083535822067e-66	4.65720166736377e-66	5.562584886044123e-66	6.697592961223107e-66	8.128330371803611e-66	9.941980209999722e-66	1.2254070890324429e-65	1.5218416536120265e-65	1.90407699866184e-65	2.399765049333803e-65	3.0462410784605854e-65	3.8941469167103885e-65	5.012486638384737e-65	6.495708120785037e-65	8.473659749532394e-65	1.1125641657400025e-64	1.4700307818547261e-64	1.9543956503355947e-64	2.614088633633134e-64	3.517116263210939e-64	4.7593584674586944e-64	6.476524205148955e-64	8.861435257245872e-64	1.218909149747719e-63	1.6853132708544986e-63	2.3419037371150646e-63	3.270196704322849e-63	4.588099603034893e-63	6.466719309849944e-63	9.155160071058667e-63	1.3017203280250083e-62
26.77	2.2013481340742192e-66	2.221404014132366e-66	2.2620516601758667e-66	2.3243861531214413e-66	2.410109772092284e-66	2.5216075651450165e-66	2.662055064596374e-66	2.835564774797011e-66	3.0473806207841905e-66	3.30413282604283e-66	3.6141699627226556e-66	3.9879905581850965e-66	4.438804149180334e-66	4.983261733952764e-66	5.642409123307406e-66	6.442935031100518e-66	7.41881066900222e-66	8.613451616677752e-66	1.0082579309543864e-65	1.18980234958358e-65	1.415279530545839e-65	1.6967882781469694e-65	2.0501390464522273e-65	2.496088118131724e-65	3.062010898634716e-65	3.784179632292677e-65	4.710876177611185e-65	5.9066627391648206e-65	7.458264160662372e-65	9.482701143764876e-65	1.213857857782936e-64	1.5641811848621275e-64	2.0287617120586713e-64	2.648137286220992e-64	3.478208697647387e-64	4.596383447973091e-64	6.110289619083886e-64	8.170176988938142e-64	1.098662440719025e-63	1.485590630020878e-63	2.0196446954935128e-63	2.7601372099966895e-63	3.791449592430292e-63	5.234051964998335e-63	7.260530495281609e-63	1.011896293352181e-62	1.4167104075517163e-62	1.9922512102257964e-62	2.8136237099723395e-62
26.87	5.723349817394545e-66	5.774257562127418e-66	5.877400959044341e-66	6.035492206104396e-66	6.252743828343328e-66	6.535051146643796e-66	6.890251961721435e-66	7.328479038330876e-66	7.862626946004274e-66	8.50896242913587e-66	9.287917365614746e-66	1.0225116363104517e-65	1.1352708260167811e-65	1.271109377459033e-65	1.4351172363792694e-65	1.6337272903233863e-65	1.8750989007231675e-65	2.169621619176341e-65	2.5305792218711117e-65	2.975028446431417e-65	3.524966383273856e-65	4.208887435051742e-65	5.063868032095203e-65	6.138368995589136e-65	7.496017396015019e-65	9.220730221119632e-65	1.1423682894052796e-64	1.4252823428328429e-64	1.7905911747129145e-64	2.2648457820272773e-64	2.883849124454264e-64	3.696089003734837e-64	4.767513084907944e-64	6.188194598820716e-64	8.081670176386996e-64	1.0618066399240138e-63	1.4032615188453613e-63	1.8651857668626645e-63	2.4930850745838434e-63	3.35061659933783e-63	4.52716211090228e-63	6.148682687693765e-63	8.393323558919904e-63	1.1513913425719151e-62	1.587049679605191e-62	2.1977503763802995e-62	3.057232754072429e-62	4.271528659613843e-62	5.993570471583614e-62
26.97	1.4552259571981092e-65	1.467870079907488e-65	1.493480485138401e-65	1.5327148531494227e-65	1.5865938628165883e-65	1.6565443548915986e-65	1.7444606705675512e-65	1.8527877580821934e-65	1.984631005678637e-65	2.143899494040952e-65	2.3354916040401916e-65	2.565534850578879e-65	2.841695688132953e-65	3.1735801834606906e-65	3.5732533322727896e-65	4.055914033687211e-65	4.640775186189501e-65	5.352215212814116e-65	6.221290194511129e-65	7.28772695431978e-65	8.602560042559784e-65	1.023163402257094e-64	1.2260272902915931e-64	1.47995296457213e-64	1.7994582565520732e-64	2.203605929079547e-64	2.7175367102658533e-64	3.3745525405249994e-64	4.2189580950849384e-64	5.3099509364452424e-64	6.72696678426188e-64	8.577050762721293e-64	1.1005058809171665e-63	1.42078255686518e-63	1.845390922881543e-63	2.4111202422629798e-63	3.168567239132464e-63	4.187589530019547e-63	5.565007185824169e-63	7.435513626398522e-63	9.987181121541919e-63	1.3483562493177047e-62	1.8295288420319803e-62	2.4945370557433842e-62	3.4174338675999782e-62	4.703415246903377e-62	6.502396113769418e-62	9.028686812354832e-62	1.2589583347840792e-61
27.07	3.6221849856745804e-65	3.6529450011472555e-65	3.7152309849634726e-65	3.810605886163879e-65	3.941493455138422e-65	4.1112783670961096e-65	4.3244483063761805e-65	4.5867861383410674e-65	4.905623360902956e-65	5.290169906616569e-65	5.751940361268268e-65	6.3053031763506e-65	6.9681880164054735e-65	7.762997720142353e-65	8.717786445845197e-65	9.86778575102038e-65	1.1257387447983466e-64	1.2942728585079564e-64	1.4995073275022993e-64	1.7505253088969534e-64	2.0589518953932146e-64	2.4397282097345264e-64	2.912139234796362e-64	3.501183687545933e-64	4.239406624583467e-64	5.16936026393032e-64	6.346920676009895e-64	7.84577453635694e-64	9.763510961193005e-64	1.2229922653084805e-63	1.5418358232520945e-63	1.9561302371892186e-63	2.4971833189892815e-63	3.207327615016521e-63	4.144032507482342e-63	5.385625585292243e-63	7.039279331971763e-63	9.252196196673411e-63	1.222732272538925e-62	1.624549554339672e-62	2.1696747172542198e-62	2.9124692696568958e-62	3.928964708493145e-62	5.325863375760201e-62	7.253409935572831e-62	9.923847980265106e-62	1.3637955294214196e-61	1.8823292135922397e-61	2.6089470792292483e-61
27.17	8.834517153362638e-65	8.907880463750693e-65	9.056393370039794e-65	9.283699229916725e-65	9.595443878062718e-65	9.999503572054169e-65	1.0506308034450885e-64	1.1129276643982566e-64	1.1885392587862546e-64	1.2795948308106755e-64	1.3887506506005216e-64	1.5193135165527053e-64	1.6753993657879657e-64	1.8621371525873346e-64	2.0859314085164016e-64	2.3548012324700003e-64	2.678819256140377e-64	3.070681912700844e-64	3.546452820010778e-64	4.126535259551531e-64	4.836948947812182e-64	5.711012438597204e-64	6.791568172352092e-64	8.133936033394164e-64	9.809848354892101e-64	1.1912711714252531e-63	1.4564668534822747e-63	1.7926108445329934e-63	2.2208525280205267e-63	2.769195843621389e-63	3.474873659161054e-63	4.387591376158236e-63	5.573973239958236e-63	7.123678013524616e-63	9.157838949110311e-63	1.1840749844799724e-62	1.539609818285239e-62	2.0129586596303886e-62	2.646055551095668e-62	3.4966324525863886e-62	4.644455551512345e-62	6.200122103189332e-62	8.317504965004409e-62	1.1211407092772828e-61	1.5182676245363329e-61	2.0654028458070763e-61	2.8221280428860123e-61	3.8726805773950725e-61	5.3365117060572494e-61
27.27	2.113255497258177e-64	2.1304243417749314e-64	2.1651709931204733e-64	2.2183292297166725e-64	2.2911901931144698e-64	2.3855533627839786e-64	2.503798704139131e-64	2.648983931267144e-64	2.824972291047297e-64	3.0365981157318534e-64	3.2898797434507734e-64	3.5922924501237384e-64	3.953118010414512e-64	4.3838927287145104e-64	4.898982683081217e-64	5.5163240860496584e-64	6.258378873962842e-64	7.153371963564271e-64	8.236898526295823e-64	9.554019134621237e-64	1.1162000489577511e-63	1.3133913446444442e-63	1.5563373469911047e-63	1.857080875214816e-63	2.231177813361372e-63	2.698804877270798e-63	3.286240190733038e-63	4.0278491617981155e-63	4.968757496528056e-63	6.16846167534288e-63	7.70572254075144e-63	9.68522069011383e-63	1.2246638570648106e-62	1.5577095481021328e-62	1.992822936241787e-62	2.5639737964887463e-62	3.3171925612196567e-62	4.315084203190557e-62	5.643107833909482e-62	7.41833920700638e-62	9.801734211480347e-62	1.301534216909784e-61	1.7366535721544516e-61	2.3282212643696917e-61	3.1357205247669645e-61	4.242298171667367e-61	5.764539840107462e-61	7.866413947099353e-61	1.0779211178685869e-60
27.37	4.961791861397021e-64	5.001248876238001e-64	5.081082807432067e-64	5.203168359684239e-64	5.370406652806497e-64	5.586837278417884e-64	5.857796705922708e-64	6.190131501634231e-64	6.592477949702594e-64	7.075623574585135e-64	7.652971046278006e-64	8.341131373007866e-64	9.160681643108698e-64	1.0137133523581362e-63	1.1302173135874471e-63	1.2695251993037855e-63	1.4365633996403407e-63	1.6375037224865711e-63	1.880105435953461e-63	2.1741596102889496e-63	2.5320683393995383e-63	2.9696024166282854e-63	3.5068959271105266e-63	4.1697564393504407e-63	4.991397023757532e-63	6.014733959974507e-63	7.295445563446974e-63	8.906058428383157e-63	1.0941425048803715e-62	1.352609175467756e-62	1.682424295904387e-62	2.105316766352421e-62	2.650155639500367e-62	3.355444282689633e-62	4.272731325665722e-62	5.471290271966879e-62	7.044559829020719e-62	9.119034864021898e-62	1.186657782804893e-61	1.552151750610154e-61	2.0404466323675467e-61	2.695559154415202e-61	3.578122390176583e-61	4.771933034133871e-61	6.393173386780887e-61	8.60343495608134e-61	1.1628158129665413e-60	1.57828057434006e-60	2.1510105015587347e-60
27.47	1.1444061527968638e-63	1.153317792302933e-63	1.1713445156620286e-63	1.1989007694911074e-63	1.2366275019846537e-63	1.285416394910949e-63	1.3464440780440912e-63	1.4212181149005535e-63	1.511637204708926e-63	1.620068863884638e-63	1.749448889022209e-63	1.903408238288293e-63	2.08643469891921e-63	2.304078967876921e-63	2.5632177377403524e-63	2.8723902883607447e-63	3.2422302569920844e-63	3.6860211285306713e-63	4.2204131403118663e-63	4.866351531110478e-63	5.65028247061836e-63	6.605725073026384e-63	7.775327668697771e-63	9.213566789228869e-63	1.0990301984271942e-62	1.3195473983189737e-62	1.5945335253786159e-62	1.9390740991325358e-62	2.3728219333596324e-62	2.921480215989414e-62	3.6187960205846204e-62	4.509248770412941e-62	5.651687758643381e-62	7.124269630190434e-62	9.031181747033135e-62	1.1511826152425517e-61	1.4753403497120198e-61	1.9008208175956835e-61	2.461746975172432e-61	3.204431532785798e-61	4.191947413844112e-61	5.510483003559964e-61	7.278203753165637e-61	9.657642265331144e-61	1.2873068020190825e-60	1.723490157159001e-60	2.3174117548386847e-60	3.129084372073581e-60	4.2423180280280574e-60
27.57	2.5947406399561115e-63	2.614535399351107e-63	2.6545676054818363e-63	2.7157387429910245e-63	2.7994421143865255e-63	2.907614422351575e-63	3.0428085188584225e-63	3.2082910447308846e-63	3.40817004019011e-63	3.6475592938564993e-63	3.9327883318373477e-63	4.2716696820538063e-63	4.6738385816988054e-63	5.1511848921883e-63	5.718402998393159e-63	6.393693368442896e-63	7.199659869481473e-63	8.16446072554436e-63	9.323289317611215e-63	1.0720285423155879e-62	1.241101009357343e-62	1.4465661061879608e-62	1.697326430740696e-62	2.0047156585875176e-62	2.3832180787763783e-62	2.8514161139036664e-62	3.4332422617363096e-62	4.159638804981511e-62	5.070765426832009e-62	6.218945308425762e-62	7.6726096187379975e-62	9.521595869477067e-62	1.1884287663207422e-61	1.491726631880105e-61	1.882839897689454e-61	2.389464162978479e-61	3.0486329428044456e-61	3.910041769527717e-61	5.040610633059314e-61	6.530764281249494e-61	8.503101876621005e-61	1.1124398590110665e-60	1.4622265337407952e-60	1.930833690117198e-60	2.561063180585683e-60	3.411882820161085e-60	4.5647770705772086e-60	6.132676841439646e-60	8.272545980386157e-60
27.67	5.787324023190141e-63	5.830594580679557e-63	5.918084067371789e-63	6.051723048565102e-63	6.234493574085936e-63	6.470537333233514e-63	6.765308024705494e-63	7.125775579910195e-63	7.560692644265235e-63	8.080937149117285e-63	8.699949129772374e-63	9.434285464300876e-63	1.0304323317959146e-62	1.1335152299905804e-62	1.255770736336941e-62	1.4010210228727346e-62	1.5740007813680995e-62	1.7805923470853808e-62	2.0281272989369856e-62	2.325774532305186e-62	2.6850411939848213e-62	3.12042140792117e-62	3.6502391590733196e-62	4.297747069150856e-62	5.092563499198079e-62	6.072558380128999e-62	7.286336057433667e-62	8.796514898920954e-62	1.0684073509816647e-61	1.3054129129544684e-61	1.604364486952654e-61	1.9831742416985806e-61	2.4653544539317388e-61	3.0818813542699367e-61	3.8737124699997936e-61	4.8951969412422295e-61	6.218709444112293e-61	7.940965375117965e-61	1.0191652357402608e-60	1.3145261474931604e-60	1.70373500708154e-60	2.2186957867968476e-60	2.902758852046199e-60	3.8150143518455706e-60	5.036257468355706e-60	6.677297705116114e-60	8.890562188201864e-60	1.1886338320062647e-59	1.5955564859121517e-59
27.77	1.2706094736911564e-62	1.2799239337533616e-62	1.2987530041779597e-62	1.3275039835157012e-62	1.3668056485866337e-62	1.4175306047932122e-62	1.4808267404571163e-62	1.558159330186644e-62	1.6513658884456768e-62	1.7627265615878246e-62	1.8950537103537649e-62	2.0518054341668328e-62	2.2372292004327776e-62	2.456543567609144e-62	2.716168363873416e-62	3.024016781607825e-62	3.389866908797106e-62	3.825835559206643e-62	4.346984309892273e-62	4.972096980602873e-62	5.7246801689222956e-62	6.634254934804484e-62	7.738029729290334e-62	9.08307411704854e-62	1.0729152385713732e-61	1.2752429368052227e-61	1.525033265994242e-61	1.8347952674651866e-61	2.2206493961081263e-61	2.7034470803421877e-61	3.3102585115866184e-61	4.07635597275674e-61	5.0478659605616806e-61	6.28532651233242e-61	7.868473175409346e-61	9.902697269082423e-61	1.2527786535252688e-60	1.5929789276213066e-60	2.035716441185347e-60	2.61428278868489e-60	3.373433183240705e-60	4.373528943759719e-60	5.696238852222183e-60	7.452406645893833e-60	9.792935623367301e-60	1.2923885424001148e-59	1.7127462757864472e-59	2.279127764125524e-59	3.044921603720208e-59
27.87	2.7476472619786604e-62	2.767403456207503e-62	2.8073322160002494e-62	2.8682805617242415e-62	2.9515553867254015e-62	3.0589690038546162e-62	3.1929031798606545e-62	3.3563947407375686e-62	3.553246934520209e-62	3.7881720970782236e-62	4.066972869720059e-62	4.3967713787301414e-62	4.786298554396987e-62	5.246259334727717e-62	5.789794122827697e-62	6.433062885899146e-62	7.195986148752774e-62	8.103187447010906e-62	9.185195369407024e-62	1.047998121423107e-61	1.2034931964282286e-61	1.3909389706238535e-61	1.6177930432458054e-61	1.8934610955597833e-61	2.229848731674283e-61	2.6420808219803278e-61	3.1494421749696635e-61	3.776611534321216e-61	4.555285470800295e-61	5.52632205386787e-61	6.742579472071462e-61	8.272686479687354e-61	1.0206065846389556e-60	1.2659647430533693e-60	1.5786865974688567e-60	1.9789756795734816e-60	2.493526332729185e-60	3.157728629922685e-60	4.018658051259575e-60	5.139140529896846e-60	6.603294832122653e-60	8.524109548287195e-60	1.1053829040297142e-59	1.4398226698692908e-59	1.8836270481878955e-59	2.474728556707318e-59	3.2648563996277125e-59	4.324756389632282e-59	5.751452726016348e-59
27.97	5.855629978601809e-62	5.896941592597431e-62	5.980419078194285e-62	6.107799690799362e-62	6.28176248432267e-62	6.506019889007778e-62	6.78544633650319e-62	7.126250004994777e-62	7.536195918427465e-62	8.02489128800666e-62	8.604147300724975e-62	9.288435755756314e-62	1.0095464306755805e-61	1.104690095430582e-61	1.2169287331655478e-61	1.3495191877325858e-61	1.506466903682036e-61	1.692711030875617e-61	1.914359875027224e-61	2.1789912491468958e-61	2.4960367572986757e-61	2.8772749636343068e-61	3.337466254464302e-61	3.895172648647153e-61	4.5738197449277035e-61	5.403076626440712e-61	6.42065452210718e-61	7.674658601990359e-61	9.226672534375349e-61	1.115581656995212e-60	1.3564102728672323e-60	1.6583523109216217e-60	2.0385460399324786e-60	2.5193218511694454e-60	3.1298756919698735e-60	3.908510388365958e-60	4.905646189616232e-60	6.187875983964553e-60	7.843442942548633e-60	9.989659880694117e-60	1.278298584439154e-59	1.6432748040585534e-59	2.1219876759868354e-59	2.752255039633912e-59	3.585138774412138e-59	4.689786123534556e-59	6.160105914737211e-59	8.123996929400997e-59	1.0756133595218589e-58
28.07	1.2305104707674454e-61	1.2390315312911906e-61	1.2562465956211371e-61	1.282507260936989e-61	1.3183554570194582e-61	1.3645416225373686e-61	1.422050210495215e-61	1.4921337041212838e-61	1.576356742588007e-61	1.6766524679778693e-61	1.7953938428776135e-61	1.9354834928338818e-61	2.1004666525497524e-61	2.2946731080793993e-61	2.5233957197518847e-61	2.7931153011154144e-61	3.111784475089594e-61	3.4891868382701966e-61	3.937392615237144e-61	4.471338346499508e-61	5.1095665206860354e-61	5.875172096200811e-61	6.797017449846027e-61	7.911296638481088e-61	9.263555582670044e-61	1.0911309067791066e-60	1.292744127737908e-60	1.54046379614382e-60	1.846118079740999e-60	2.2248545530592487e-60	2.6961395356749924e-60	3.2850763819480104e-60	4.024149659786986e-60	4.9555395616164215e-60	6.134201870708743e-60	7.631978447698794e-60	9.543098554073693e-60	1.1991562177036594e-59	1.5141076473963245e-59	1.9208464481634376e-59	2.4481807815486595e-59	3.134505925298822e-59	4.031151874368793e-59	5.206948034611723e-59	6.754463024798947e-59	8.79855515642926e-59	1.150811733888541e-58	1.5112247687180068e-58	1.992256463310171e-58
28.17	2.5510469856988927e-61	2.5683923948071586e-61	2.603428862975381e-61	2.656858895912019e-61	2.7297647627225733e-61	2.8236441249575255e-61	2.940459987007992e-61	3.0827072380844122e-61	3.253498855325131e-61	3.456675813722596e-61	3.696945961413099e-61	3.980058644739481e-61	4.313023804695582e-61	4.704386742623054e-61	5.164572935306258e-61	5.706321387106166e-61	6.34523032834029e-61	7.100445986686366e-61	7.995534178358702e-61	9.059586261395805e-61	1.0328626462000508e-60	1.1847407925473259e-60	1.367171166187044e-60	1.5871298009210638e-60	1.8533707225306054e-60	2.1769168256596546e-60	2.571695790913646e-60	3.055366373102269e-60	3.6503952640317806e-60	4.385464694335914e-60	5.297317794956519e-60	6.433184958872813e-60	7.85398340880198e-60	9.638548527300311e-60	1.1889245623568837e-59	1.4739433489818715e-59	1.8363418480263236e-59	2.2989766722762843e-59	2.8919155724280276e-59	3.6548377378421318e-59	4.640269718861665e-59	5.917959204151082e-59	7.5808018571590765e-59	9.752892836590888e-59	1.260049162957302e-58	1.634699045021909e-58	2.1293396477868573e-58	2.7846424165772706e-58	3.6557112745916434e-58
28.27	5.220156555443826e-61	5.255018371820431e-61	5.3254243229570234e-61	5.4327607708687184e-61	5.579162516168896e-61	5.7675818031403426e-61	6.001884977411871e-61	6.286981108763072e-61	6.628988402188126e-61	7.035446060198613e-61	7.515581539153335e-61	8.080646002799968e-61	8.744334397944853e-61	9.523311194346098e-61	1.043786874870328e-60	1.151275287054024e-60	1.2778200010850848e-60	1.4271243254842992e-60	1.603736089318931e-60	1.8132562985098053e-60	2.062603962379653e-60	2.3603531718811668e-60	2.717163388856798e-60	3.1463303351236914e-60	3.664493366314194e-60	4.2925464709552655e-60	5.056814983777713e-60	5.990580004564023e-60	7.136059076644408e-60	8.546987217488925e-60	1.0291990054786056e-59	1.2459004891917703e-59	1.5161091858820925e-59	1.8544093902345322e-59	2.2796762205219487e-59	2.8164177760705156e-59	3.4965591001330535e-59	4.361819816332884e-59	5.466891493545345e-59	6.883694950947307e-59	8.707099413134178e-59	1.1062625178379073e-58	1.4116843896413745e-58	1.8091456044272885e-58	2.3282392182403935e-58	3.008579282991461e-58	3.9033426989559786e-58	5.084108954835183e-58	6.647488261654111e-58
28.37	1.0548237270078276e-60	1.0617449744006356e-60	1.0757205589588476e-60	1.0970208234739458e-60	1.126061868057528e-60	1.1634187606298886e-60	1.209844025682281e-60	1.2662922213624002e-60	1.3339516972734537e-60	1.4142849683580243e-60	1.509079564111112e-60	1.6205117427828882e-60	1.751226130067382e-60	1.9044351934938353e-60	2.0840435525432724e-60	2.2948035224831135e-60	2.5425100915004886e-60	2.8342458601210067e-60	3.1786894928762504e-60	3.5865051611964317e-60	4.070835580459848e-60	4.6479279441346255e-60	5.337930841501718e-60	6.165911789858168e-60	7.163160223361369e-60	8.368860873395879e-60	9.832249081432983e-60	1.161539490216313e-59	1.379680984733161e-59	1.6476132798747135e-59	1.9780235415746093e-59	2.387119965585065e-59	2.8956770856389317e-59	3.5304092876458644e-59	4.325780577081197e-59	5.326395695320193e-59	6.590167890486805e-59	8.192526841883683e-59	1.023202305249037e-58	1.2837811615698361e-58	1.6179671276988782e-58	2.0481451650261152e-58	2.6039166573883472e-58	3.3245398592994636e-58	4.262229528964325e-58	5.486628792712122e-58	7.090883770562616e-58	9.199914210999156e-58	1.1981699146804357e-57
28.47	2.1057003672962853e-60	2.1192794955534178e-60	2.146694371057177e-60	2.1884661207466608e-60	2.2453964885407082e-60	2.3185928440703612e-60	2.4095031551711064e-60	2.5199624292838795e-60	2.6522526510051405e-60	2.8091788756411456e-60	2.994164918425264e-60	3.211373052360525e-60	3.4658533536488847e-60	3.7637298886182996e-60	4.112432918818688e-60	4.5209888402745944e-60	5.000382837016219e-60	5.564013438627263e-60	6.228263616800998e-60	7.013220119300781e-60	7.943581926880788e-60	9.049810699379541e-60	1.0369591740719757e-59	1.1949694542504048e-59	1.384834894093686e-59	1.613828845217413e-59	1.8910659263832857e-59	2.228005545041782e-59	2.639102335364665e-59	3.1426487608397178e-59	3.761869730037093e-59	4.526348580054798e-59	5.473889900891638e-59	6.65295972621642e-59	8.125890761897633e-59	9.973103874939854e-59	1.2298682916173288e-58	1.5237756172135297e-58	1.8966295410024146e-58	2.3714157816844134e-58	2.978248809987927e-58	3.7566996520347934e-58	4.758917361820159e-58	6.053824913085993e-58	7.73277277350532e-58	9.917174412818839e-58	1.2768842253345765e-57	1.650401069524132e-57	2.1412403568205845e-57
28.57	4.1544445823366295e-60	4.1807828635203955e-60	4.233948742216364e-60	4.314935638537074e-60	4.425271261399112e-60	4.5670644428639e-60	4.743070580199683e-60	4.9567784532091104e-60	5.212522139858741e-60	5.515622908151325e-60	5.872567382221796e-60	6.291230048603121e-60	6.7811503900443e-60	7.353877744771293e-60	8.023400564007848e-60	8.806681307682356e-60	9.724324074433438e-60	1.0801409595649031e-59	1.2068541943643918e-59	1.3563163880861493e-59	1.533121409297422e-59	1.742922077017574e-59	1.9926953672246095e-59	2.2910792983790667e-59	2.648802066261261e-59	3.079230224041729e-59	3.599070900515835e-59	4.229273867621255e-59	4.996193579368144e-59	5.9330902797766175e-59	7.082074495451751e-59	8.496632818864321e-59	1.0244917731466003e-58	1.2414044213966971e-58	1.511571634240392e-58	1.8493615178967096e-58	2.273312485543875e-58	2.807417022001174e-58	3.482820510938136e-58	4.340075033686157e-58	5.432136932985059e-58	6.828363440463177e-58	8.619854320677663e-58	1.0926608290869064e-57	1.3907133373720947e-57	1.777138254371555e-57	2.2798204891816228e-57	2.9358941168745605e-57	3.794939699697148e-57
28.67	8.104000987088525e-60	8.154524913613664e-60	8.256495782636137e-60	8.411787055141357e-60	8.623278607993981e-60	8.89494352876075e-60	9.231969302474941e-60	9.640918427765464e-60	1.0129935231041494e-59	1.070900773497734e-59	1.139029599806388e-59	1.218854152207685e-59	1.3121576310368673e-59	1.421095519079313e-59	1.5482741400929656e-59	1.6968483569296736e-59	1.8706432633487425e-59	2.0743060591874653e-59	2.3134960175633294e-59	2.5951226714138383e-59	2.9276452176969033e-59	3.321449862255425e-59	3.7893266725421705e-59	4.347073820969376e-59	5.014265355326095e-59	5.8152294449258035e-59	6.780298248369084e-59	7.947409234236162e-59	9.36416243532999e-59	1.1090470708108406e-58	1.3201983257983751e-58	1.5794520052699436e-58	1.8989831099583038e-58	2.294309641887301e-58	2.785271871680981e-58	3.397314319835954e-58	4.163168389426532e-58	5.1250665404915196e-58	6.337663320829085e-58	7.87189857851345e-58	9.82011940737749e-58	1.2302887532772827e-57	1.547804852168376e-57	1.9552842960646428e-57	2.4800117641141484e-57	3.1580074486280956e-57	4.036951465591876e-57	5.180124784327066e-57	6.671731546480441e-57
28.77	1.5635728540203618e-59	1.5731615335017595e-59	1.5925111987503089e-59	1.6219714987459426e-59	1.6620796989485153e-59	1.7135766044462278e-59	1.7774287761531484e-59	1.854857948012388e-59	1.9473788638317894e-59	2.056847126106184e-59	2.1855191064876105e-59	2.336126534170896e-59	2.5119690869887558e-59	2.7170292021556765e-59	2.9561144530146537e-59	3.2350342741692587e-59	3.560819649964062e-59	3.9419967274706254e-59	4.388928327691481e-59	4.914241207427905e-59	5.533361931239129e-59	6.265190692559786e-59	7.132950829061306e-59	8.165262708694232e-59	9.397504911916987e-59	1.0873544252902861e-58	1.2647940563579945e-58	1.4788764166966156e-58	1.738120606853085e-58	2.0532216408376964e-58	2.437648007867175e-58	2.9084135571958983e-58	3.487077208896903e-58	4.201041147811329e-58	5.085241024945415e-58	6.1843522370593295e-58	7.555677244963789e-58	9.272933738817873e-58	1.1431237178034923e-57	1.41536705149136e-57	1.7599967880864575e-57	2.1978020140826778e-57	2.755915556887748e-57	3.469848185575978e-57	4.3862028338101466e-57	5.566304389194042e-57	7.091064716044284e-57	9.067517553672822e-57	1.1637615339901844e-56
28.87	2.9848535444663236e-59	3.002863921686505e-59	3.039203104509618e-59	3.094517106988242e-59	3.169798202919489e-59	3.2664138533913337e-59	3.386147038053314e-59	3.531249611181132e-59	3.7045108558960924e-59	3.9093440727741786e-59	4.149894848310354e-59	4.431175649010471e-59	4.759232634849516e-59	5.14135215360855e-59	5.58631635779096e-59	6.104719897829755e-59	6.709362843628062e-59	7.41573907173335e-59	8.242644588759357e-59	9.212936983797376e-59	1.0354485859326215e-58	1.1701365265968298e-58	1.3295353629339487e-58	1.5187825418428949e-58	1.7442143198778414e-58	2.013669050461056e-58	2.3368727489762467e-58	2.725930568156554e-58	3.195954949369882e-58	3.7658705957150094e-58	4.4594487753246685e-58	5.306639791490062e-58	6.345294068833968e-58	7.623390972953909e-58	9.201932588216789e-58	1.1158710437961416e-57	1.3593220883017895e-57	1.663309554972122e-57	2.0442534575344446e-57	2.52333935211564e-57	3.127979418399763e-57	3.8937425250882506e-57	4.8669098095570085e-57	6.107866332965956e-57	7.695612607128862e-57	9.733779229912752e-57	1.2358663124043532e-56	1.574998816525486e-56	2.0145344504587125e-56
28.97	5.63976477219426e-59	5.673256087543717e-59	5.740821465895597e-59	5.843642894957868e-59	5.983535224466903e-59	6.162998222913118e-59	6.385289105643327e-59	6.654518402139025e-59	6.975773003237423e-59	7.355271394243412e-59	7.80055749909388e-59	8.32074131106635e-59	8.926796664276268e-59	9.631929231152103e-59	1.0452031272712317e-58	1.1406244024681983e-58	1.251765413645918e-58	1.3814157632605557e-58	1.5329533880625033e-58	1.710478360067648e-58	1.9189799794817268e-58	2.1645459589139435e-58	2.454624966130217e-58	2.7983569862243625e-58	3.206990106364735e-58	3.694407711243329e-58	4.277797093605325e-58	4.978499646343041e-58	5.823094793357452e-58	6.844785543364422e-58	8.085174223032783e-58	9.59654417663728e-58	1.1444799165905939e-57	1.3713259755339225e-57	1.6507579002452783e-57	1.996212350186199e-57	2.4248277277247504e-57	2.9585274647323763e-57	3.625436681098771e-57	4.4617392830841046e-57	5.514118244000511e-57	6.842969756834373e-57	8.526646509648326e-57	1.0667072425529483e-56	1.339718890217844e-56	1.6890851915062583e-56	2.1376015413795903e-56	2.7152329943808436e-56	3.461468477806181e-56
29.07	1.055047243770311e-58	1.0612149453813146e-58	1.0736559914819843e-58	1.0925846109054605e-58	1.1183296165142709e-58	1.1513436874537528e-58	1.1922162929822187e-58	1.241690760719084e-58	1.3006861620595908e-58	1.3703248905365919e-58	1.4519670556583025e-58	1.547253118392594e-58	1.6581565715974184e-58	1.7870489403710473e-58	1.9367799704194776e-58	2.1107766216418464e-58	2.3131654336870524e-58	2.548924037711902e-58	2.824069128438078e-58	3.145890179577804e-58	3.523240709715676e-58	3.966902149094009e-58	4.490039535309911e-58	5.108773659213009e-58	5.842901260928786e-58	6.716803926240221e-58	7.760598096627984e-58	9.011593928878153e-58	1.0516150742989567e-57	1.2332042966093202e-57	1.453148478935173e-57	1.7205006831796517e-57	2.0466437453464898e-57	2.445931966052345e-57	2.936519806138734e-57	3.5414347463368424e-57	4.289969672352354e-57	5.219494356026249e-57	6.37781786451807e-57	7.826276803563837e-57	9.643781920866673e-57	1.193213281752257e-56	1.482301419752236e-56	1.848722654593369e-56	2.314689204458379e-56	2.9091630188572995e-56	3.6700040538715077e-56	4.646829456224953e-56	5.904826868520374e-56
29.17	1.9547409047363332e-58	1.965992816534852e-58	1.9886864057503933e-58	2.0232064088834734e-58	2.0701431387455813e-58	2.1303088890009206e-58	2.204760759601123e-58	2.2948307772242987e-58	2.402164479019145e-58	2.5287694787540535e-58	2.6770759598810934e-58	2.8500115623864057e-58	3.0510937776830993e-58	3.2845437737501846e-58	3.555426586537566e-58	3.86982389136072e-58	4.2350471841480775e-58	4.659901253119259e-58	5.155010431039751e-58	5.7332234476611185e-58	6.4101169605439e-58	7.204623302491513e-58	8.139815000592358e-58	9.243887659796877e-58	1.0551394471379849e-57	1.2104800701985333e-57	1.395644609218447e-57	1.6171028528012516e-57	1.882875547111281e-57	2.2029352858383026e-57	2.5897177711272215e-57	3.0587754777380274e-57	3.6296154814427126e-57	4.326776014917203e-57	5.181213195282206e-57	6.23209167097635e-57	7.529102462051384e-57	9.135470432737244e-57	1.113186588467522e-56	1.3621504064086307e-56	1.6736808829730686e-56	2.06481402904759e-56	2.557525165890714e-56	3.180236246846208e-56	3.9698033459789414e-56	4.974142975498246e-56	6.2557100010002825e-56	7.8961129949964035e-56	1.0002251712568016e-55
29.27	3.587899075045047e-58	3.608239744086225e-58	3.649258939503827e-58	3.7116415029124425e-58	3.796437850649521e-58	3.905092716378189e-58	4.0394851185492026e-58	4.201981059571254e-58	4.395500968727718e-58	4.623604502034428e-58	4.890596039706501e-58	5.201655113273879e-58	5.5629970967700994e-58	5.9820708693333515e-58	6.467801875708394e-58	7.030891173257504e-58	7.684183783201351e-58	8.443123119513415e-58	9.326312657034382e-58	1.0356211587113736e-57	1.155999833945089e-57	1.2970644970841655e-57	1.462825711847457e-57	1.658174924788296e-57	1.8890944287628196e-57	2.1629211735790212e-57	2.4886790654837677e-57	2.877498588576185e-57	3.343148026512212e-57	3.902707651935649e-57	4.577427499395917e-57	5.393821427664389e-57	6.385066014889727e-57	7.592793618398071e-57	9.069396272402113e-57	1.0880993128287324e-56	1.3111261718279345e-56	1.586639626447772e-56	1.9281539682413626e-56	2.352914671712072e-56	2.8829883046710537e-56	3.546686164821104e-56	4.380428004485325e-56	5.431187294442747e-56	6.759706495286791e-56	8.44473391331294e-56	1.0588618566857323e-55	1.332471375551504e-55	1.682719415662203e-55
29.37	6.525992808398313e-58	6.562439546327371e-58	6.635929374868766e-58	6.747670868838138e-58	6.899517140517073e-58	7.094015779975667e-58	7.334478256014162e-58	7.625071354331004e-58	7.970934090120703e-58	8.378324554318349e-58	8.854802386914382e-58	9.409454079897869e-58	1.0053170174928629e-57	1.0798985735704156e-57	1.1662498367731065e-57	1.2662381688921159e-57	1.3821016727915013e-57	1.5165269506284092e-57	1.672745038425631e-57	1.85465000540444e-57	2.0669458915103686e-57	2.31532916936073e-57	2.606715852474054e-57	2.9495248538039006e-57	3.35403238857264e-57	3.8328163238787083e-57	4.4013146802995585e-57	5.07852934935134e-57	5.887914980296852e-57	6.85850453573031e-57	8.02633804219415e-57	9.436280659038597e-57	1.1144341797320576e-56	1.322064055171056e-56	1.575320669994758e-56	1.8852864352342429e-56	2.265952149691531e-56	2.735028918875939e-56	3.314998700343904e-56	4.034476736479526e-56	4.929982488780211e-56	6.048246731932467e-56	7.449223807850365e-56	9.210033191654224e-56	1.1430128223093905e-55	1.4238088513936848e-55	1.780056482397792e-55	2.2334082855584795e-55	2.8120651395744084e-55
29.47	1.1765884324419339e-57	1.1830631366884005e-57	1.1961169300109167e-57	1.2159613189723845e-57	1.2429205036262008e-57	1.2774399844183168e-57	1.3200985158802522e-57	1.3716238442380438e-57	1.4329128115294438e-57	1.5050565812334616e-57	1.589371948204218e-57	1.6874399492597785e-57	1.8011533030821676e-57	1.9327745954566799e-57	2.0850076089881683e-57	2.2610848015811503e-57	2.4648746987369945e-57	2.701013924133685e-57	2.9750698062737943e-57	3.293741037360416e-57	3.665105815822968e-57	4.098929394795641e-57	4.607046139231987e-57	5.203835264006752e-57	5.906814644222992e-57	6.737383795792997e-57	7.721755761604985e-57	8.892128785035961e-57	1.0288163066915776e-56	1.1958846580515483e-56	1.396485817231466e-56	1.6381567731294394e-56	1.9302854346447118e-56	2.2845977106456404e-56	2.7157803521773884e-56	3.2422792768507257e-56	3.887325211186063e-56	4.680254434583853e-56	5.65821343967189e-56	6.868364109219619e-56	8.370742785396163e-56	1.0241975368681115e-55	1.2580115351517814e-55	1.5510957869101891e-55	1.9196297709158714e-55	2.3844752567135963e-55	2.9725977895229014e-55	3.7189374359210865e-55	4.668875739580688e-55
29.57	2.103223176927299e-57	2.1146298090631804e-57	2.1376243081175226e-57	2.1725738266230662e-57	2.2200409659612553e-57	2.2807984932169243e-57	2.3558497688469034e-57	2.4464556211001264e-57	2.5541686471604014e-57	2.6808762096620316e-57	2.828853744452638e-57	3.0008304183463785e-57	3.200069695425501e-57	3.4304680139420417e-57	3.696675576837118e-57	4.0042442602423166e-57	4.359808900722349e-57	4.7713098033718827e-57	5.248266308795041e-57	5.802113782591761e-57	6.446619594536636e-57	7.198397727472392e-57	8.07754684547514e-57	9.108443277625339e-57	1.032072885384235e-56	1.175054440389762e-56	1.3442073705064427e-56	1.5449480658386941e-56	1.7839345692090922e-56	2.069373741032886e-56	2.4114094396252125e-56	2.8226142561806876e-56	3.318613909715637e-56	3.918881963927887e-56	4.6477537002031e-56	5.535722596236214e-56	6.6211020150322595e-56	7.952159861511336e-56	9.589867051972531e-56	1.1611444248054284e-55	1.4114948878295923e-55	1.722522061370842e-55	2.110160434541154e-55	2.5948003599050436e-55	3.202599531053262e-55	3.967197390160416e-55	4.93196087205957e-55	6.1529321236716216e-55	7.702705345849902e-55
29.67	3.728510411919941e-57	3.7484435143794904e-57	3.788621907662033e-57	3.8496779199213334e-57	3.932580198380833e-57	4.0386586813569074e-57	4.169639241070829e-57	4.327689227090734e-57	4.515475546636844e-57	4.736237397820406e-57	4.993876347922231e-57	5.293067148982085e-57	5.639393541990572e-57	6.039514362339627e-57	6.50136657776007e-57	7.034413535280808e-57	7.649948754180397e-57	8.361468190292082e-57	9.185127157679603e-57	1.0140302211651908e-56	1.1250283510189536e-56	1.2543129785347554e-56	1.405272646732057e-56	1.582009822257161e-56	1.7895040855631765e-56	2.0338155040885562e-56	2.322338681271665e-56	2.664120860452646e-56	3.070261178765484e-56	3.5544129601487205e-56	4.133417133552912e-56	4.828102888542003e-56	5.664302095900029e-56	6.674137562824498e-56	7.897662832909054e-56	9.384954264194523e-56	1.1198786222405687e-55	1.3418059661306244e-55	1.6142206114157248e-55	1.9496857158868816e-55	2.3641159028700072e-55	2.8777230265423198e-55	3.516241655986679e-55	4.31252037752751e-55	5.3085924448047716e-55	6.558375740000036e-55	8.131200481570346e-55	1.0116427703721783e-54	1.2629507734613476e-54
29.77	6.55656677238756e-57	6.59112660798763e-57	6.660779933015652e-57	6.766607455764596e-57	6.910264199558102e-57	7.094021561550058e-57	7.320825627502985e-57	7.594373782970623e-57	7.919212333266553e-57	8.30085863654006e-57	8.745952203192164e-57	9.262440366064875e-57	9.859805535550844e-57	1.0549342792270743e-56	1.1344498725730138e-56	1.2261285112301914e-56	1.3318784381978572e-56	1.4539768031487205e-56	1.595145443246854e-56	1.7586439152964166e-56	1.9483839337523083e-56	2.1690704362902056e-56	2.4263758529966887e-56	2.727155877740253e-56	3.079717235551038e-56	3.494150743377259e-56	3.982746549205138e-56	4.560513034727901e-56	5.24582677706047e-56	6.061248573487918e-56	7.034550346990058e-56	8.20001043297143e-56	9.600051169412924e-56	1.1287314016301206e-55	1.3327295118990646e-55	1.5801700284883026e-55	1.8812725377697105e-55	2.2488529604319793e-55	2.699024965100304e-55	3.252100818540813e-55	3.933750893591998e-55	4.776499310635949e-55	5.821657255763157e-55	7.121827303048326e-55	8.744154113401849e-55	1.0774552591411569e-54	1.3323218513321988e-54	1.6531824909245043e-54	2.0582938305208943e-54
29.87	1.1439483058234823e-56	1.149894552717338e-56	1.1618775912038876e-56	1.1800807527681817e-56	1.2047847156321258e-56	1.2363745373289942e-56	1.2753494002212658e-56	1.3223354061193754e-56	1.3781018664965309e-56	1.4435816646005743e-56	1.5198964210112327e-56	1.6083873821834078e-56	1.710653181298393e-56	1.828595903595753e-56	1.9644772384553164e-56	2.1209869357366425e-56	2.3013263269253414e-56	2.5093103512974813e-56	2.7494923803085502e-56	3.0273172066296684e-56	3.349308917731499e-56	3.723302084644858e-56	4.1587268634772225e-56	4.6669613578653325e-56	5.261768089188636e-56	5.959835880525132e-56	6.781454155086234e-56	7.751353937012299e-56	8.899759185544885e-56	1.0263704096090748e-55	1.1888687450280523e-55	1.3830755019224283e-55	1.6159126763922924e-55	1.89595188955035e-55	2.2338354067442648e-55	2.642810911145924e-55	3.13941228003762e-55	3.744328140311554e-55	4.4835124261113105e-55	5.389607448552152e-55	6.503771337161766e-55	7.878029746732485e-55	9.57830859665885e-55	1.1688353190434311e-54	1.431480317279528e-54	1.7593777521719445e-54	2.169943595857831e-54	2.685513191385886e-54	3.3347969730497224e-54
29.97	1.9807001210581248e-56	1.9908551223796015e-56	2.011317641166484e-56	2.0423964345914355e-56	2.0845640747882224e-56	2.138468625342885e-56	2.2049498138237794e-56	2.2850602503965743e-56	2.380092422529581e-56	2.4916124071349383e-56	2.6215014937959947e-56	2.772007217695324e-56	2.9458056729356205e-56	3.146077434130901e-56	3.376599979007897e-56	3.6418602057349635e-56	3.947191511733281e-56	4.298940991442349e-56	4.704673676921669e-56	5.173422461221685e-56	5.7159945046639465e-56	6.345347649491524e-56	7.077053813980944e-56	7.929870702472477e-56	8.926448709641045e-56	1.0094206946885682e-55	1.1466421303888716e-55	1.3083578933081486e-55	1.4995068227172647e-55	1.7261292182859026e-55	1.9956317221057907e-55	2.317120064713839e-55	2.7018180048499917e-55	3.163595974119636e-55	3.719639642802747e-55	4.391297315580378e-55	5.205156355337984e-55	6.1944135213687185e-55	7.400623252117447e-55	8.875932917115621e-55	1.0685946752100583e-54	1.291340301692142e-54	1.566290511459128e-54	1.906702127941591e-54	2.3294164696556644e-54	2.855879416249124e-54	3.513464477854304e-54	4.337192222877115e-54	5.37196910297217e-54
30.07	3.4041078116235436e-56	3.4213253229342813e-56	3.4560154413442886e-56	3.5086945043860217e-56	3.580152585338889e-56	3.6714727477907373e-56	3.7840577007331727e-56	3.919664748256117e-56	4.080450219496788e-56	4.269024906347e-56	4.488522443809722e-56	4.742683059430247e-56	5.035955716866733e-56	5.373622412933068e-56	5.76194929305634e-56	6.20837037195609e-56	6.721711041137881e-56	7.3124602842865795e-56	7.993102696964171e-56	8.778524134095407e-56	9.686508235463597e-56	1.073834539476001e-55	1.1959581183571708e-55	1.3380938128346473e-55	1.5039453464572121e-55	1.697988657145238e-55	1.9256463884170286e-55	2.1935047044451222e-55	2.509583299005341e-55	2.883672403416091e-55	3.327754360859756e-55	3.856532166196671e-55	4.488093587000828e-55	5.244747494675437e-55	6.154079382086652e-55	7.25028643030416e-55	8.575869834882426e-55	1.0183784623735033e-54	1.2140176487979539e-54	1.4527873303420257e-54	1.745084881246148e-54	2.1039941021624185e-54	2.5460193086563018e-54	3.092029621353522e-54	3.768476090535632e-54	4.608963601431323e-54	5.656284955601183e-54	6.965058109413512e-54	8.605151940909023e-54
30.17	5.808264234528763e-56	5.83725089447268e-56	5.895647962031174e-56	5.984313005616529e-56	6.1045578873256225e-56	6.258180302641753e-56	6.447507421055139e-56	6.675453071479775e-56	6.945590385798562e-56	7.262242363314626e-56	7.63059347253475e-56	8.056826193991808e-56	8.548287364969119e-56	9.113690358964356e-56	9.76336057569333e-56	1.050953350189982e-55	1.136671681800648e-55	1.2352130783012882e-55	1.3486244572301703e-55	1.4793430550849863e-55	1.6302763867868e-55	1.8049001551489935e-55	2.0073783838822797e-55	2.242711127751372e-55	2.51691647957134e-55	2.837255324904452e-55	3.2125094934111954e-55	3.653326752093002e-55	4.172649649675373e-55	4.786249772419066e-55	5.513394793892708e-55	6.37768316349864e-55	7.40809086028511e-55	8.640286964082253e-55	1.0118290679446136e-54	1.1896562952728179e-54	1.4042652340058341e-54	1.6640549136966128e-54	1.9794946360684582e-54	2.3636664127282528e-54	2.8329569424641737e-54	3.4079421701493276e-54	4.114520326899999e-54	4.9853661756981114e-54	6.061801237182536e-54	7.396203715385786e-54	9.05511989734908e-54	1.1123288906586182e-53	1.3708858763926604e-53
30.27	9.840807297694607e-56	9.889274071988238e-56	9.986906828856195e-56	1.0135120387239269e-55	1.0336078506627538e-55	1.0592745215786076e-55	1.0908955800936264e-55	1.1289509770553874e-55	1.174028886506612e-55	1.226840405739199e-55	1.2882376532605364e-55	1.359235888827825e-55	1.4410404318158046e-55	1.5350793401147308e-55	1.6430430402916896e-55	1.766932381895879e-55	1.909116938383008e-55	2.0724058116421577e-55	2.2601337386210673e-55	2.476265975067534e-55	2.7255262785356593e-55	3.0135533758514003e-55	3.347092637000468e-55	3.734231361756971e-55	4.184688211873861e-55	4.710170011576511e-55	5.3248125482202495e-55	6.045726333747544e-55	6.893673794399539e-55	7.893911374578775e-55	9.077239002240123e-55	1.0481310826474982e-54	1.2152275828027071e-54	1.4146835762354058e-54	1.6534832148587563e-54	1.940250526445948e-54	2.2856608433349132e-54	2.7029613022938123e-54	3.208630708751279e-54	3.8232178161937553e-54	4.572408450638899e-54	5.488386719750063e-54	6.611574851889552e-54	7.992861417502426e-54	9.69646064957096e-54	1.1803588755808622e-53	1.4417199752768089e-53	1.7668097760334768e-53	2.1722840595124676e-53
30.37	1.6559071506896252e-55	1.6639569635397244e-55	1.6801712135086727e-55	1.704781803115127e-55	1.7381433049533253e-55	1.7807412624105478e-55	1.83320366429814e-55	1.8963159629840196e-55	1.9710401250662305e-55	2.0585383429781946e-55	2.1602022011377767e-55	2.277688288576259e-55	2.4129614902841483e-55	2.5683474827527847e-55	2.746596319029307e-55	2.950959432120476e-55	3.1852829342139884e-55	3.454120769949764e-55	3.762872128976069e-55	4.1179485794291416e-55	4.5269777045553675e-55	4.999051679034147e-55	5.545031298285651e-55	6.177918586199382e-55	6.913314398745934e-55	7.769981597745656e-55	8.770539627755181e-55	9.942322994105804e-55	1.1318444603359288e-54	1.293911569364259e-54	1.4853287803087774e-54	1.7120699742244966e-54	1.981443494156409e-54	2.3024123252276957e-54	2.685995812547786e-54	3.145774746979714e-54	3.6985277506538004e-54	4.3650347665248174e-54	5.171093630133339e-54	6.148808871799318e-54	7.338228974232768e-54	8.789430488902336e-54	1.0565176264843739e-53	1.2744312632620413e-53	1.5426119437405322e-53	1.8735890922605578e-53	2.2832109377878413e-53	2.791568346553161e-53	3.4241867549939256e-53
30.47	2.767825141465798e-55	2.7811081904271626e-55	2.8078610080021846e-55	2.848461301310165e-55	2.9034864336942927e-55	2.9737267658791345e-55	3.0602040899559174e-55	3.1641957421761348e-55	3.287265169379768e-55	3.431299943842879e-55	3.598558481697253e-55	3.791727032092365e-55	4.013988881706223e-55	4.2691081790478594e-55	4.561531346343264e-55	4.8965097400260784e-55	5.2802480769931025e-55	5.7200842043899194e-55	6.224707108140795e-55	6.804421695897502e-55	7.471470937381935e-55	8.240428505537789e-55	9.128678270651049e-55	1.0157001028732504e-54	1.1350293914489504e-54	1.2738454338640913e-54	1.4357468358140238e-54	1.6250753596293315e-54	1.8470819768803833e-54	2.108132630155507e-54	2.415963742572956e-54	2.78000017691531e-54	3.211751746245718e-54	3.725308725823032e-54	4.3379623860597626e-54	5.07098371385959e-54	5.950602677436617e-54	7.009242219912031e-54	8.287076424996936e-54	9.834002009612085e-54	1.1712137804821946e-53	1.399899994484461e-53	1.6791543398277535e-53	2.0211316272068434e-53	2.441104597650854e-53	2.958307109866701e-53	3.59701566012616e-53	4.387939186527484e-53	5.370008318478864e-53
30.57	4.596342087554684e-55	4.618121785078879e-55	4.661983465279397e-55	4.728538520245785e-55	4.8187213026723466e-55	4.933810439709099e-55	5.0754582700726744e-55	5.2457293280900476e-55	5.447149095186036e-55	5.682764584535061e-55	5.956218732573086e-55	6.271841059180822e-55	6.634757647850714e-55	7.05102421419463e-55	7.527786908203823e-55	8.073476573217596e-55	8.698043513211814e-55	9.4132414633702e-55	1.0232971496957516e-54	1.117369913517733e-54	1.225496108359029e-54	1.349998196034635e-54	1.4936426313020067e-54	1.659731740286907e-54	1.8522161999750532e-54	2.0758330201069322e-54	2.336275160484637e-54	2.640400472240665e-54	2.996489619749255e-54	3.414565134473089e-54	3.9067869195958834e-54	4.487943553406196e-54	5.1760638733754617e-54	5.993179876014748e-54	6.966280346571508e-54	8.128505364374994e-54	9.520645597987313e-54	1.119302799796531e-53	1.3207892270628216e-53	1.5642391881298633e-53	1.8592391257688026e-53	2.2177279915199534e-53	2.6546087771925385e-53	3.188526837353453e-53	3.8428623896460178e-53	4.6469985249523065e-53	5.637944235933391e-53	6.862415699100268e-53	8.37951006182687e-53
30.67	7.584516668918063e-55	7.62000757261983e-55	7.691475814341586e-55	7.79990510300675e-55	7.946798432396704e-55	8.134211933291102e-55	8.364801607327677e-55	8.641884390306124e-55	8.96951545663253e-55	9.352584215364373e-55	9.796932084038745e-55	1.0309495885858048e-54	1.0898481631478317e-54	1.1573574558671831e-54	1.2346192661182368e-54	1.3229792603978284e-54	1.4240238973010397e-54	1.5396250340290223e-54	1.6719938761203352e-54	1.8237463213547912e-54	1.9979822330146918e-54	2.198381781331593e-54	2.4293227459555738e-54	2.696023615937438e-54	3.004718506943624e-54	3.3628714018088835e-54	3.7794390911594716e-54	4.265194549291954e-54	4.8331254593112063e-54	5.498926370555836e-54	6.281607748586986e-54	7.20425124372636e-54	8.294948219138359e-54	9.587968409014499e-54	1.1125218122394845e-53	1.295806344562064e-53	1.51496144328705e-53	1.777759261522338e-53	2.0937938000068533e-53	2.474935528046143e-53	2.935905510183321e-53	3.495001868975999e-53	4.1750207823595154e-53	5.004426345092647e-53	6.018839356460748e-53	7.262935530711162e-53	8.79287020695034e-53	1.0679381260357265e-52	1.3011767086235878e-52
30.77	1.2438086306291151e-54	1.249557201842106e-54	1.2611321617154292e-54	1.2786908579049053e-54	1.302473645242228e-54	1.3328092317352202e-54	1.3701220557636094e-54	1.4149419201265143e-54	1.4679161807224613e-54	1.5298248712697454e-54	1.6015992440002004e-54	1.6843443237676586e-54	1.7793662144828137e-54	1.888205068327372e-54	2.0126748373702916e-54	2.1549111834003468e-54	2.3174292367084196e-54	2.5031932828589128e-54	2.715700936566385e-54	2.9590849567501597e-54	3.2382365958113505e-54	3.558955295920751e-54	3.9281306921285847e-54	4.353964315315354e-54	4.846240182153728e-54	5.416655709375382e-54	6.079227216722977e-54	6.85078784130383e-54	7.751600172727534e-54	8.806111585497208e-54	1.0043887415661029e-53	1.1500766217187862e-53	1.32202928726189e-53	1.5255500007871273e-53	1.767112685643301e-53	2.0546388574453312e-53	2.397843950035693e-53	2.8086712890123446e-53	3.3018369717973763e-53	3.895515342619383e-53	4.612203021616154e-53	5.479810103592197e-53	6.533040893058538e-53	7.815144313926819e-53	9.380137134844827e-53	1.1295632968589955e-52	1.3646448711865607e-52	1.6539210413764334e-52	2.0108246074948613e-52
30.87	2.027472766558379e-54	2.0367292170198866e-54	2.0553658942549823e-54	2.0836330419692963e-54	2.1219128332681006e-54	2.170727766241953e-54	2.230752244659307e-54	2.302827693599105e-54	2.3879816713763842e-54	2.4874515682314447e-54	2.6027136341435688e-54	2.735518259008563e-54	2.887932645849551e-54	3.062392280976304e-54	3.2617629255141293e-54	3.489415244688676e-54	3.749314672346612e-54	4.0461297005053446e-54	4.385362514918775e-54	4.7735068024352395e-54	5.218238678007796e-54	5.728648073636713e-54	6.315519667808448e-54	6.991674600068559e-54	7.772386922625564e-54	8.675892130702514e-54	9.724009365421417e-54	1.0942904226076434e-53	1.236402585442447e-53	1.4025260434574205e-53	1.5972353964645525e-53	1.826067071085497e-53	2.095737093401721e-53	2.4144113288503007e-53	2.792041502876775e-53	3.2407838486371544e-53	3.775521735309091e-53	4.414519390433142e-53	5.1802412020508755e-53	6.100380537620391e-53	7.209154151977075e-53	8.548933862384411e-53	1.0172307268244523e-52	1.2144685219502533e-52	1.4547607230406377e-52	1.7482939365943745e-52	2.1078215268313108e-52	2.5493443831189363e-52	3.0929801671835026e-52
30.97	3.285455874619362e-54	3.300275338708864e-54	3.330110045851745e-54	3.3753557592028477e-54	3.4366167598239553e-54	3.5147189599400375e-54	3.610727983817613e-54	3.7259727557547825e-54	3.862075306208465e-54	4.02098770540572e-54	4.2050372667406867e-54	4.416981439255491e-54	4.660074140976168e-54	4.938145686802916e-54	5.255698953281372e-54	5.618025019270515e-54	6.031342252811497e-54	6.502963713522455e-54	7.041498848016652e-54	7.657096825066342e-54	8.361740552746355e-54	9.169602523621865e-54	1.0097476249657582e-53	1.116530030654656e-53	1.2396796072818676e-53	1.3820245331746162e-53	1.546944026937102e-53	1.7384846387567303e-53	1.961502888673623e-53	2.2218405706420996e-53	2.5265406343489416e-53	2.8841135691154787e-53	3.304866760375709e-53	3.8013125161280422e-53	4.388674557142334e-53	5.085517973320143e-53	5.914534282158329e-53	6.90352168710511e-53	8.086611444737897e-53	9.50580508407176e-53	1.1212904951844048e-52	1.3271943316483003e-52	1.5762244521026831e-52	1.878229234362263e-52	2.2454623293106878e-52	2.693202928252286e-52	3.2405434222456544e-52	3.9113914096678086e-52	4.735746627147019e-52
31.07	5.293421375449728e-54	5.317014393712546e-54	5.364508408762861e-54	5.436525914086831e-54	5.534017180314831e-54	5.658280628639589e-54	5.810990911158576e-54	5.994235525832228e-54	6.210561056258586e-54	6.463030429541898e-54	6.755292941019321e-54	7.091669216681362e-54	7.477253789977229e-54	7.918038580330801e-54	8.421061301963615e-54	8.994583735513427e-54	9.648305901122583e-54	1.0393623529606408e-53	1.1243937899730514e-53	1.221502917176181e-53	1.3325506897242215e-53	1.4597354544064548e-53	1.6056588797665104e-53	1.7734059276674221e-53	1.966642037866633e-53	2.1897314557363694e-53	2.4478815817778298e-53	2.74731940964571e-53	3.095507610078558e-53	3.5014096916664126e-53	3.9758160280820553e-53	4.531745515835445e-53	5.184941383741258e-53	5.954484428860023e-53	6.863552977757653e-53	7.940366518417538e-53	9.219359669524052e-53	1.0742645532735216e-52	1.2561843261202581e-52	1.4740364843944471e-52	1.735628190479567e-52	2.050592637007217e-52	2.4308421275428144e-52	2.8911392491477872e-52	3.449818230001502e-52	4.129697616828212e-52	4.9592370767378e-52	5.974006211525164e-52	7.218552795087987e-52
31.17	8.48079229704404e-54	8.518147829222263e-54	8.593340793335363e-54	8.707345096219418e-54	8.861647155716419e-54	9.0582773901427e-54	9.29985360305878e-54	9.589637526824687e-54	9.931606188159772e-54	1.0330540219804702e-53	1.0792131782188816e-53	1.1323115398992512e-53	1.193142577641176e-53	1.2626387599161866e-53	1.3418943415393474e-53	1.4321927085402617e-53	1.5350391934330586e-53	1.6522004790453535e-53	1.7857519599743124e-53	1.938134739854876e-53	2.11222432428902e-53	2.311413541468888e-53	2.539712807831526e-53	2.8018715829532663e-53	3.1035257621954543e-53	3.4513768826521015e-53	3.8534104250249725e-53	4.319162253752974e-53	4.860044442160552e-53	5.489744495593274e-53	6.224715462428115e-53	7.084778800286278e-53	8.0938673850163385e-53	9.280943022698724e-53	1.0681131646415454e-52	1.233713055786183e-52	1.4300956261185487e-52	1.6636119470934087e-52	1.9420336836560832e-52	2.2748918203139623e-52	2.6739005616415196e-52	3.1534888099249885e-52	3.7314677476922545e-52	4.429870909883557e-52	5.276013223806595e-52	6.30382847997425e-52	7.555561425497527e-52	9.083912253371951e-52	1.0954759142036962e-51
31.27	1.3513018605861233e-53	1.357184905923988e-53	1.3690260082694021e-53	1.3869767459503232e-53	1.4112684179171567e-53	1.4422168862159801e-53	1.4802292452304868e-53	1.525812509620291e-53	1.5795845734575747e-53	1.642287762810226e-53	1.7148053855957258e-53	1.7981817791080162e-53	1.8936464710368866e-53	2.002643208725196e-53	2.126864779577334e-53	2.268294750014392e-53	2.4292574999116817e-53	2.6124782349224155e-53	2.8211550340146444e-53	3.0590454508001085e-53	3.3305707559286113e-53	3.640941610388091e-53	3.9963098291722613e-53	4.403951973154774e-53	4.872491846643797e-53	5.412170645194207e-53	6.035175576442606e-53	6.756040371764785e-53	7.592134352425166e-53	8.56426078055716e-53	9.697390328759154e-53	1.1021561917077143e-52	1.2572991242824518e-52	1.4395437513827148e-52	1.6541891760216906e-52	1.907666637437327e-52	2.207798614920797e-52	2.564120725293428e-52	2.988282383723172e-52	3.494546431121215e-52	4.100413328429869e-52	4.8274024087518e-52	5.7020314887960905e-52	6.757047422902871e-52	8.03297464994652e-52	9.580067361456109e-52	1.1460774810051536e-51	1.375286004269943e-51	1.6553352015699173e-51
31.37	2.1416041581521947e-53	2.150820929565578e-53	2.1693706410403465e-53	2.197488010355115e-53	2.235531131947563e-53	2.2839888869479923e-53	2.3434911448282837e-53	2.4148220468150544e-53	2.4989367525729168e-53	2.5969821367152263e-53	2.7103220444005735e-53	2.8405678603359076e-53	2.989615318624426e-53	3.1596886889842507e-53	3.353393726403151e-53	3.573781076729743e-53	3.824422202927837e-53	4.109500351745964e-53	4.433919638270649e-53	4.8034360110158545e-53	5.224814703813871e-53	5.7060198215082645e-53	6.256442992821952e-53	6.887179616657285e-53	7.611363204009428e-53	8.444570773003924e-53	9.405315310815961e-53	1.0515645126848782e-52	1.1801874680653962e-52	1.3295477421507611e-52	1.5034178636216701e-52	1.706329566378038e-52	1.9437384604020502e-52	2.222226746429482e-52	2.5497532373100883e-52	2.9359623088216133e-52	3.392566387876751e-52	3.933820368019539e-52	4.577111140824043e-52	5.343691529833808e-52	6.259595674404832e-52	7.356782802203284e-52	8.674568954574181e-52	1.026142236758956e-51	1.2177218870340202e-51	1.449608014434681e-51	1.7309951682758665e-51	2.0733120986515858e-51	2.490793278293821e-51
31.47	3.376369156885279e-53	3.3907351771690833e-53	3.4196462318859524e-53	3.463463975925211e-53	3.522740058350968e-53	3.5982274066605705e-53	3.6908957566516054e-53	3.8019518644805207e-53	3.932864974640737e-53	4.085398275087424e-53	4.261647254448108e-53	4.4640860931527675e-53	4.695623478802435e-53	4.959669546370338e-53	5.260216018383359e-53	5.601932074423264e-53	5.990279032051327e-53	6.431647596070562e-53	6.933522259023853e-53	7.5046784492101225e-53	8.1554192684929485e-53	8.89786019719024e-53	9.746272038003176e-53	1.07174947137646e-52	1.1831437435853755e-52	1.311168436111508e-52	1.4586229330898926e-52	1.628836885817393e-52	1.8257789477633018e-52	2.0541894253505623e-52	2.3197424099056763e-52	2.6292443169459094e-52	2.9908774668632168e-52	3.414499487995386e-52	3.9120120261340454e-52	4.497815653032568e-52	5.189372171175717e-52	6.007900956862053e-52	6.979242880895294e-52	8.134934096397786e-52	9.513543100716621e-52	1.1162338624207096e-51	1.3139373923871845e-51	1.5516096061248684e-51	1.8380618136947027e-51	2.1841830067542434e-51	2.603457168962586e-51	3.112615382427939e-51	3.732459240520708e-51
31.57	5.295851162282374e-53	5.318131671381551e-53	5.362967208795717e-53	5.43091231184841e-53	5.522812684055273e-53	5.639822298151228e-53	5.783426925750229e-53	5.955474747552941e-53	6.158214902966452e-53	6.394345073068533e-53	6.66706946467637e-53	6.980168886130291e-53	7.3380849896419295e-53	7.746021215659182e-53	8.210063529980448e-53	8.737324716798555e-53	9.33611680815566e-53	1.0016157226721678e-52	1.0788815436841683e-52	1.1667408391180955e-52	1.2667554892768398e-52	1.3807601246711994e-52	1.5109133354751253e-52	1.6597593837254159e-52	1.8303027011877465e-52	2.026097981754317e-52	2.2513593300162323e-52	2.5110927391869643e-52	2.8112571820982784e-52	3.158960859374376e-52	3.5627007234023634e-52	4.032655366757692e-52	4.5810438325561645e-52	5.222566002890059e-52	5.974944116787874e-52	6.859589873319807e-52	7.902427759274201e-52	9.134913049888609e-52	1.0595292807378164e-51	1.2330170711163344e-51	1.4396452420951592e-51	1.686376832986957e-51	1.981749620571207e-51	2.3362538882977987e-51	2.762805383914426e-51	3.2773384722597135e-51	3.8995512998652285e-51	4.6538435113130246e-51	5.5704982465284e-51
31.67	8.2650647146398545e-53	8.299451612011786e-53	8.36864438563275e-53	8.47348929254163e-53	8.615276690827978e-53	8.795766842364047e-53	9.017225399015595e-53	9.28246954738607e-53	9.594926092067145e-53	9.958703106663558e-53	1.0378677188218555e-52	1.0860598829138914e-52	1.1411218989413326e-52	1.2038440632732105e-52	1.2751499809791e-52	1.3561181863394012e-52	1.4480079533272197e-52	1.5522901203654749e-52	1.6706839325241896e-52	1.805201123183054e-52	1.9581987255639673e-52	2.1324424342831267e-52	2.331182742973571e-52	2.558246584565586e-52	2.8181478191145824e-52	3.1162206791329367e-52	3.458781230618589e-52	3.853323085149637e-52	4.3087550621679e-52	4.83569032357241e-52	5.446798776750954e-52	6.15723738322745e-52	6.985176565113076e-52	7.952445356819688e-52	9.085323541556077e-52	1.0415516041718532e-51	1.1981353682282624e-51	1.3829275604750144e-51	1.6015662699148768e-51	1.8609109239237728e-51	2.169324247048819e-51	2.537022851725719e-51	2.976513932001806e-51	3.503140153735456e-51	4.1357607218025056e-51	4.8976041129188064e-51	5.817337551151897e-51	6.930410564954177e-51	8.280745665688839e-51
31.77	1.2835987013230483e-52	1.2888805602872487e-52	1.2995079271247672e-52	1.315609346575725e-52	1.3373807863869478e-52	1.3650895125222394e-52	1.3990794169106994e-52	1.4397779424875076e-52	1.4877047954501878e-52	1.543482686332437e-52	1.6078504015424595e-52	1.681678577621194e-52	1.7659886342887005e-52	1.861975422552851e-52	1.9710342646423275e-52	2.094793208058756e-52	2.2351514924669382e-52	2.3943254426774048e-52	2.5749032625427418e-52	2.7799105242373084e-52	3.0128885388528888e-52	3.2779882745843035e-52	3.580083079277201e-52	3.924904191310944e-52	4.319203919874747e-52	4.7709524842074015e-52	5.2895758733880324e-52	5.8862437891655996e-52	6.574218846320415e-52	7.369280831646695e-52	8.290243094358185e-52	9.359582222313023e-52	1.0604207258261324e-51	1.2056401092104302e-51	1.3754974663290216e-51	1.5746684646446155e-51	1.8087977912739293e-51	2.0847141945999895e-51	2.4106960421623005e-51	2.796799844449818e-51	3.255267391677617e-51	3.801031199269404e-51	4.452343091427502e-51	5.2315572707279133e-51	6.166107510159417e-51	7.289728657405014e-51	8.64398609645789e-51	1.0280193989709877e-50	1.226182508325033e-50
31.87	1.9839518209240736e-52	1.992026991180993e-52	2.0082735844661415e-52	2.032885971472083e-52	2.066160420427905e-52	2.1085008914451183e-52	2.160427000136224e-52	2.222584364485191e-52	2.295757615575212e-52	2.3808864289172462e-52	2.479085021474942e-52	2.591665663244001e-52	2.720166875252631e-52	2.8663871327289135e-52	3.0324250685637258e-52	3.2207273849740806e-52	3.434145938886509e-52	3.676005779429275e-52	3.950186296898605e-52	4.2612181075446e-52	4.614398867242941e-52	5.015931904062112e-52	5.473092415401538e-52	5.994427027744836e-52	6.589993813577271e-52	7.271651459933931e-52	8.053408260608215e-52	8.951844052292829e-52	9.98662125070578e-52	1.1181104912924427e-51	1.256311644167881e-51	1.416585138937934e-51	1.6028999108527174e-51	1.8200111102998693e-51	2.0736276332535805e-51	2.370617600767562e-51	2.719260834211693e-51	3.129559626710601e-51	3.613621948333578e-51	4.1861347991266945e-51	4.8649499392493863e-51	5.67180993366673e-51	6.63324967538428e-51	7.781717712644375e-51	9.156973335798206e-51	1.0807830164055613e-50	1.2794335791555927e-50	1.5190501039004546e-50	1.8087722970283673e-50
31.97	3.0520850923254208e-52	3.0643745112591663e-52	3.08909826018419e-52	3.1265489390451745e-52	3.177172464989442e-52	3.2415766988631973e-52	3.3205432974693816e-52	3.415043106571011e-52	3.526255507493422e-52	3.655592241889346e-52	3.804726368700986e-52	3.975627159216008e-52	4.170601915911635e-52	4.39234591520793e-52	4.6440019314137195e-52	4.929231108999204e-52	5.2522973249946836e-52	5.618167637787854e-52	6.032631971296905e-52	6.502445857238913e-52	7.035500881229967e-52	7.641028485753413e-52	8.329844018156917e-52	9.114639428940663e-52	1.0010334892217088e-51	1.1034501920644241e-51	1.2207873386771102e-51	1.355495937350716e-51	1.5104792123818795e-51	1.6891828751414913e-51	1.895704707129783e-51	2.1349278240346852e-51	2.4126830278011924e-51	2.735946948889158e-51	3.113084299369724e-51	3.5541445829801893e-51	4.071226146789397e-51	4.678923645297632e-51	5.394878992616203e-51	6.24046091935686e-51	7.241604605095393e-51	8.429850878092934e-51	9.843634612528924e-51	1.1529884786583004e-50	1.354601493046843e-50	1.5962403337875762e-50	1.8865488650658504e-50	2.236163981349809e-50	2.65820019364914e-50
32.07	4.673790132577892e-52	4.692409635519457e-52	4.7298658600068496e-52	4.7865973628459874e-52	4.863272384846751e-52	4.96080163949031e-52	5.0803558782278105e-52	5.223388694172607e-52	5.39166516913002e-52	5.5872971321555126e-52	5.812785986781913e-52	6.071074285437772e-52	6.365607491339864e-52	6.70040767992182e-52	7.080161305357658e-52	7.510323607141857e-52	7.997242774496801e-52	8.548307643966861e-52	9.172123504300101e-52	9.878721555224245e-52	1.0679808753166405e-51	1.158906622732317e-51	1.2622506225599445e-51	1.3798899728791793e-51	1.5140289548795122e-51	1.6672607021964995e-51	1.8426414471247467e-51	2.043780062669515e-51	2.2749462396984065e-51	2.5412014067203692e-51	2.848557452798503e-51	3.2041694979837956e-51	3.616570428601013e-51	4.095956750013955e-51	4.654537599676208e-51	5.306961625243718e-51	6.070840014258966e-51	6.967388450874286e-51	8.022216409095891e-51	9.266299273191955e-51	1.0737177688439816e-50	1.2480439778458255e-50	1.455155604276749e-50	1.7018154665884544e-50	1.996284764465831e-50	2.3486746875063767e-50	2.7713845800419926e-50	3.279648854763611e-50	3.892220741069873e-50
32.17	7.125098096623875e-52	7.1531849346905e-52	7.209682830688498e-52	7.295246308503708e-52	7.41087252014316e-52	7.557920126334455e-52	7.738135221145662e-52	7.953684974849057e-52	8.20719987789034e-52	8.501825706431435e-52	8.841286604622482e-52	9.22996100020259e-52	9.672972449636579e-52	1.0176297960585996e-51	1.0746896879841179e-51	1.1392864084193011e-51	1.2123611995096574e-51	1.2950086885857522e-51	1.3885026100028012e-51	1.4943264198134977e-51	1.61420977538592e-51	1.7501720601272557e-51	1.904574387936926e-51	2.0801818337881023e-51	2.2802380194679005e-51	2.5085546538514425e-51	2.7696192061773984e-51	3.06872460487892e-51	3.412125736433445e-51	3.807228609526718e-51	4.2628194011129084e-51	4.789342277374678e-51	5.399236965481152e-51	6.107349643751338e-51	6.931433947388842e-51	7.892762917150962e-51	9.01687775490135e-51	1.033450555324627e-50	1.1882686066098435e-50	1.3706157501246083e-50	1.5859063775931987e-50	1.8407061357215748e-50	2.1429923570163967e-50	2.502476519391062e-50	2.9310041676289826e-50	3.443051716727539e-50	4.0563446083374e-50	4.792627699265922e-50	5.678626900022917e-50
32.27	1.0814395838558726e-51	1.0856582516748138e-51	1.0941437785395942e-51	1.1069934418150514e-51	1.1243554175016655e-51	1.1464315563884597e-51	1.1734811947912233e-51	1.2058260979330795e-51	1.243856664307929e-51	1.2880395538170702e-51	1.3389269422483523e-51	1.3971676511616893e-51	1.4635204570857182e-51	1.5388699490920414e-51	1.6242453816862146e-51	1.7208430634281698e-51	1.8300529343271426e-51	1.953490121179312e-51	2.09303242496359e-51	2.2508648947615102e-51	2.4295328865020975e-51	2.632005302184366e-51	2.861750068476846e-51	3.1228243581094397e-51	3.419982602337527e-51	3.758806011689692e-51	4.1458581447648184e-51	4.58887207785245e-51	5.096975977620465e-51	5.680965422566526e-51	6.353632728389332e-51	7.130165898180208e-51	8.028632753735944e-51	9.070569451800328e-51	1.0281697128006113e-50	1.1692796067660423e-50	1.3340773861469729e-50	1.5269972826063773e-50	1.753377300944672e-50	2.0196560937397882e-50	2.3336151620226937e-50	2.704677315913502e-50	3.144275074886503e-50	3.6663061470831057e-50	4.287697492342502e-50	5.029104988538935e-50	5.915782697252574e-50	6.978664561362806e-50	8.255712573973487e-50
32.37	1.6343418105071462e-51	1.6406517322387107e-51	1.653342913477277e-51	1.6725593408553622e-51	1.6985203049036993e-51	1.731524465836743e-51	1.771955432881643e-51	1.8202889992128473e-51	1.8771022183428806e-51	1.9430845575779016e-51	2.0190514215355334e-51	2.1059604057206278e-51	2.2049307190859265e-51	2.3172663081789462e-51	2.4444833272920956e-51	2.5883427330917017e-51	2.7508889435494813e-51	2.9344956957712e-51	3.14192047305569e-51	3.3763691575187887e-51	3.64157291228209e-51	3.9418797206958895e-51	4.2823635267606397e-51	4.6689545524448436e-51	5.1085951407573963e-51	5.609426421476163e-51	6.181012260754048e-51	6.834608387929981e-51	7.583486357029045e-51	8.443324176880735e-51	9.432678132854525e-51	1.0573553650502535e-50	1.1892097174422694e-50	1.3419436152051447e-50	1.5192700570362987e-50	1.7256267406214863e-50	1.9663279212359774e-50	2.2477500367955613e-50	2.577558990259464e-50	2.9649889050437423e-50	3.421184581142756e-50	3.959622906416247e-50	4.596632280774629e-50	5.35203389629476e-50	6.249934745164227e-50	7.319709832766929e-50	8.597220679841764e-50	1.0126329347438947e-49	1.1960782603932935e-49
32.47	2.4595234537520478e-51	2.4689225489538603e-51	2.4878259187516816e-51	2.516445835243781e-51	2.5551055373419873e-51	2.6042451621314407e-51	2.6644298819044482e-51	2.7363604519076885e-51	2.820886436921238e-51	2.919022456389546e-51	3.031967870312679e-51	3.1611304242948115e-51	3.308154485334839e-51	3.4749546341167063e-51	3.6637555395284734e-51	3.877139232710697e-51	4.1181011282384464e-51	4.3901164177329376e-51	4.697218796912478e-51	5.044093893916796e-51	5.436190260703819e-51	5.879851390285688e-51	6.382472954977851e-51	6.952690354963536e-51	7.600602759810692e-51	8.338041164597781e-51	9.17888962478547e-51	1.0139470851719969e-50	1.1239009833142083e-50	1.2500192201868803e-50	1.3949837850242824e-50	1.5619714952181472e-50	1.7547525326849343e-50	1.9778099231476166e-50	2.236484654887904e-50	2.537152236903091e-50	2.887437869628764e-50	3.296479112829728e-50	3.7752470711575692e-50	4.336939787134611e-50	4.997464871670257e-50	5.776032587952125e-50	6.695885856663613e-50	7.785200249238847e-50	9.078195337460824e-50	1.0616509224945302e-49	1.2450901275557744e-49	1.4643364710412346e-49	1.7269751806426383e-49
32.57	3.686069893977996e-51	3.7000142254958566e-51	3.7280573558106553e-51	3.7705110009920805e-51	3.8278497572645e-51	3.900719721001022e-51	3.9899503108520067e-51	4.0965695868488426e-51	4.221823451859726e-51	4.3671992234333355e-51	4.534454182201446e-51	4.725649840610572e-51	4.943192837482426e-51	5.18988355539642e-51	5.468973785940474e-51	5.784235040666556e-51	6.140039433159756e-51	6.541455452157416e-51	6.994361422076548e-51	7.505580023991364e-51	8.083037949510506e-51	8.735955609942563e-51	9.475072857771695e-51	1.0312917939081645e-50	1.1264128436447622e-50	1.2345834846705978e-50	1.3578119747298297e-50	1.4984568338347087e-50	1.6592929629424835e-50	1.8435911824759312e-50	2.0552140741245994e-50	2.298731661089635e-50	2.5795612674428546e-50	2.904136894249959e-50	3.2801146858221787e-50	3.7166225932063054e-50	4.2245642483343574e-50	4.816989434887496e-50	5.509546498993231e-50	6.3210357333194255e-50	7.274087380040716e-50	8.395993669250009e-50	9.719731540625075e-50	1.1285221768695357e-49	1.3140881609592979e-49	1.5345542423736216e-49	1.797082178528906e-49	2.1104062359038725e-49	2.4851978574459108e-49
32.67	5.501950044067101e-51	5.52255605754339e-51	5.563994065120619e-51	5.626720056606186e-51	5.711428186096138e-51	5.819063252582403e-51	5.95083781206842e-51	6.10825434363052e-51	6.293133021339978e-51	6.507645790623153e-51	6.754357616222758e-51	7.036275965064802e-51	7.356909817611897e-51	7.720339773629483e-51	8.13130114226818e-51	8.5952822934608e-51	9.118641011947572e-51	9.70874215383977e-51	1.037412057942716e-50	1.1124674150619113e-50	1.1971892568355943e-50	1.2929129023338728e-50	1.4011923090108671e-50	1.5238385068726656e-50	1.6629654142745975e-50	1.8210445366737652e-50	2.00097037328101e-50	2.206138753157063e-50	2.440540809059256e-50	2.7088758956337836e-50	3.016687494980035e-50	3.370527060372799e-50	3.778151869472895e-50	4.2487643434964986e-50	4.793302003435045e-50	5.424789359818106e-50	6.158765670745493e-50	7.0138057821828825e-50	8.012155346099423e-50	9.180506799044366e-50	1.055094883235281e-49	1.2162130018613947e-49	1.4060687186043042e-49	1.6303001569865467e-49	1.8957361372807205e-49	2.2106628965632495e-49	2.585153560777551e-49	3.0314757607263568e-49	3.564596697291519e-49
32.77	8.179845264498885e-51	8.210177813049674e-51	8.271172267927755e-51	8.363493158001145e-51	8.48815194985967e-51	8.646525051967403e-51	8.84037849336431e-51	9.071899880021407e-51	9.343738416471131e-51	9.659053989128527e-51	1.0021576547462378e-50	1.0435677297797538e-50	1.0906453551274132e-50	1.143982945349544e-50	1.204267528207228e-50	1.2722948545701e-50	1.3489860774325685e-50	1.4354074678168232e-50	1.5327937303154556e-50	1.6425755957339097e-50	1.7664125071009325e-50	1.9062313836211408e-50	2.0642726515604632e-50	2.243144979750771e-50	2.4458904604479586e-50	2.676062346122504e-50	2.9378179048182085e-50	3.2360295100682836e-50	3.576417759701679e-50	3.9657112506384264e-50	4.411838660579457e-50	4.924160047941606e-50	5.513745835367377e-50	6.193713860659293e-50	6.979637250870089e-50	7.890038811656913e-50	8.946991264211201e-50	1.0176847180899772e-49	1.1611128087804177e-49	1.3287609193825735e-49	1.5251644919766628e-49	1.7557791275202797e-49	2.027179471955144e-49	2.347303414554943e-49	2.725752392309593e-49	3.1741612658908806e-49	3.7066545882743764e-49	4.340410306586307e-49	5.096357250123223e-49
32.87	1.211386596939436e-50	1.2158347064984425e-50	1.2247787510378256e-50	1.2383152172628375e-50	1.2565909448198966e-50	1.2798057142060697e-50	1.3082157931275425e-50	1.3421385271111915e-50	1.3819580863780992e-50	1.428132510610482e-50	1.4812022272206699e-50	1.541800258175034e-50	1.610664376631487e-50	1.688651529175219e-50	1.7767549041576713e-50	1.8761241038030523e-50	1.9880889700967091e-50	2.1141877253296201e-50	2.2562002216042297e-50	2.4161872545865966e-50	2.596537091379676e-50	2.800020598076746e-50	3.0298566384891344e-50	3.289789763027639e-50	3.5841826296700387e-50	3.918126114540953e-50	4.297570699113407e-50	4.729483490687961e-50	5.2220361751956995e-50	5.784830356927512e-50	6.429168158744619e-50	7.168377701143616e-50	8.018205227084592e-50	8.997288288781026e-50	1.012772768392264e-49	1.1435779873545066e-49	1.295269662165364e-49	1.4715744805400274e-49	1.6769447052287601e-49	1.9167093442067805e-49	2.1972586436761064e-49	2.5262696065431768e-49	2.9129820938619008e-49	3.3685373843451983e-49	3.9063939666130116e-49	4.542838970986335e-49	5.297618203100185e-49	6.194713462084504e-49	7.263303018189931e-49
32.97	1.7871563337401148e-50	1.7936550226796036e-50	1.8067215956158037e-50	1.8264956402664743e-50	1.8531895604974376e-50	1.8870922830890655e-50	1.9285743359961981e-50	1.9780944197589483e-50	2.0362076308113307e-50	2.103575537320245e-50	2.180978356179567e-50	2.269329535438788e-50	2.369693111569619e-50	2.4833042877414748e-50	2.6115937702988345e-50	2.756216509032599e-50	2.919085616439644e-50	3.1024123965772105e-50	3.308753600973636e-50	3.5410672542505935e-50	3.8027786640301073e-50	4.0978585586880715e-50	4.430915695215329e-50	4.807306763439892e-50	5.233267001320519e-50	5.716065652569754e-50	6.264191271705206e-50	6.887572948825531e-50	7.59784483163085e-50	8.408662920808749e-50	9.336085075588294e-50	1.0399027574361329e-49	1.1619814537003232e-49	1.3024840163124328e-49	1.464536823894036e-49	1.6518498920676756e-49	1.8688339671920807e-49	2.120742573831307e-49	2.4138446089188773e-49	2.75563438487297e-49	3.1550876515039218e-49	3.6229741523975684e-49	4.1722397962577194e-49	4.818474674274802e-49	5.580487091040975e-49	6.481008700926971e-49	7.547562009725622e-49	8.81352923611447e-49	1.0319471238792453e-48
33.07	2.6267355641076165e-50	2.636195557795654e-50	2.655215303012985e-50	2.6839960254093624e-50	2.722843878369011e-50	2.7721752340446627e-50	2.83252393019565e-50	2.9045506447446903e-50	2.989054622289303e-50	3.0869880358333327e-50	3.19947333456962e-50	3.32782400681525e-50	3.47356927869014e-50	3.6384833768611827e-50	3.824620111274068e-50	4.0343536855936816e-50	4.2704268243739936e-50	4.536007523155935e-50	4.834755988533234e-50	5.170903649257161e-50	5.549346498237432e-50	5.975755483096953e-50	6.456707217149943e-50	6.999838954721374e-50	7.614032590939262e-50	8.309633438920655e-50	9.098710746651315e-50	9.995368391185521e-50	1.101611599013058e-49	1.2180312875310162e-49	1.3510700074718127e-49	1.5034038762620467e-49	1.6781877708455721e-49	1.879147726270425e-49	2.110692358607424e-49	2.3780474436299946e-49	2.6874187223183598e-49	3.046189166289529e-49	3.463158375222139e-49	3.9488335625512815e-49	4.51578380084246e-49	5.179071951886346e-49	5.956782133975092e-49	6.870664850185046e-49	7.9469272313047e-49	9.217202505706957e-49	1.071974113748244e-48	1.2500876505068734e-48	1.4616831071454715e-48
33.17	3.8465838522129095e-50	3.8603053334991177e-50	3.8878916152018844e-50	3.929631768838558e-50	3.985965541191533e-50	4.0574908811651193e-50	4.144974246305915e-50	4.2493639311219856e-50	4.371806732904447e-50	4.513668353676142e-50	4.67655803170723e-50	4.862358005760567e-50	5.073258543348145e-50	5.311799414984078e-50	5.580918874730802e-50	5.884011419240217e-50	6.224995850317284e-50	6.608395468576991e-50	7.039432588759561e-50	7.524140003830532e-50	8.069492551026695e-50	8.683562568109073e-50	9.375703796123549e-50	1.0156769215321172e-49	1.103936942960644e-49	1.2038179586293802e-49	1.3170304486732401e-49	1.4455713576863844e-49	1.5917759988248519e-49	1.7583800832439332e-49	1.9485939662223653e-49	2.1661916560090408e-49	2.415617689338926e-49	2.702115663051847e-49	3.0318830546199197e-49	3.412258003377582e-49	3.851945005922548e-49	4.361288062264848e-49	4.952601767279468e-49	5.64057326675005e-49	6.442751003894493e-49	7.38013991506508e-49	8.47792737360282e-49	9.766369956309816e-49	1.1281878304378467e-48	1.3068346330794528e-48	1.5178782244454546e-48	1.767731289199682e-48	2.064165048756895e-48
33.27	5.612666363092634e-50	5.632499233685465e-50	5.672370173783051e-50	5.732693032179592e-50	5.81409728867675e-50	5.917438725997755e-50	6.043814039214097e-50	6.194579722624263e-50	6.371375677136905e-50	6.576154097323143e-50	6.811214329936344e-50	7.079244549028494e-50	7.383371271642562e-50	7.727217948221259e-50	8.114974110275559e-50	8.551476852753729e-50	9.04230678003704e-50	9.593900964662736e-50	1.0213685971488274e-49	1.0910234605074242e-49	1.169345076638336e-49	1.2574787683315346e-49	1.356750584078719e-49	1.4686978220178151e-49	1.59510520142162e-49	1.7380477872250454e-49	1.899942002682044e-49	2.0836063447161248e-49	2.2923337571927295e-49	2.5299780331702377e-49	2.801057125460884e-49	3.1108768669424787e-49	3.465679364537788e-49	3.8728212665264326e-49	4.3409882527877775e-49	4.8804535125618024e-49	5.503389717743779e-49	6.224246150611023e-49	7.060205301862014e-49	8.03173654120471e-49	9.16326853271727e-49	1.0484007113968738e-48	1.2028931623740906e-48	1.3840010452100082e-48	1.596768628075211e-48	1.8472693561611853e-48	2.1428285852689687e-48	2.4922969455668175e-48	2.9063863341693724e-48
33.37	8.160705570482204e-50	8.189273129862698e-50	8.246701059714781e-50	8.333579860591223e-50	8.450807590137493e-50	8.599604944904724e-50	8.78153590173454e-50	8.998534394455391e-50	9.25293764569957e-50	9.547526935732034e-50	9.885576775142768e-50	1.0270913661862126e-49	1.0707985851861853e-49	1.1201945865082272e-49	1.1758747793119353e-49	1.2385261884354117e-49	1.3089409369377175e-49	1.388032107134934e-49	1.4768524042557837e-49	1.5766161304534763e-49	1.6887250774513914e-49	1.8147990672390223e-49	1.95671201642814e-49	2.116634576600678e-49	2.297084616932219e-49	2.5009870747816347e-49	2.7317450149188922e-49	2.9933241210588645e-49	3.29035330971859e-49	3.628244725038853e-49	4.0133370674830335e-49	4.453067058143235e-49	4.956174879548825e-49	5.532950707737788e-49	6.19553101399904e-49	6.95825523652733e-49	7.838095787384838e-49	8.855177274630011e-49	1.0033404415425885e-48	1.1401222558347077e-48	1.29925402281422e-48	1.484784991171348e-48	1.701559174311838e-48	1.955381522272996e-48	2.2532207129648198e-48	2.6034569995287934e-48	3.0161855702820335e-48	3.503588397256001e-48	4.080390696135283e-48
33.47	1.1824400277731972e-49	1.1865410435118698e-49	1.194784720540078e-49	1.2072550373680818e-49	1.2240796957632212e-49	1.2454322453324249e-49	1.2715349905905293e-49	1.302662746886714e-49	1.3391475316288281e-49	1.381384299801232e-49	1.429837858486351e-49	1.4850511247679413e-49	1.5476549259289689e-49	1.6183795813552498e-49	1.6980685533268453e-49	1.7876945104767058e-49	1.888378215019383e-49	2.0014107251714564e-49	2.1282795002616312e-49	2.2706991112284695e-49	2.4306473975920457e-49	2.6104080785591327e-49	2.8126210267437707e-49	3.0403416554963623e-49	3.2971111641361307e-49	3.587039740627798e-49	3.9149052521466574e-49	4.286270477372716e-49	4.707622570982773e-49	5.186539226219935e-49	5.731886947144923e-49	6.3540579971478564e-49	7.065254002711425e-49	7.879825920890295e-49	8.814682199473537e-49	9.889779562070153e-49	1.1128714050454207e-48	1.2559433895253932e-48	1.4215100640113875e-48	1.6135130934014593e-48	1.836645880638893e-48	2.0965067393368202e-48	2.3997850420619875e-48	2.7544877806445843e-48	3.1702157202526474e-48	3.6585004984630483e-48	4.233216720451281e-48	4.911086465300868e-48	5.712297814458293e-48
33.57	1.707462425955833e-49	1.7133301200123826e-49	1.7251245478893542e-49	1.742964754692173e-49	1.767031743568539e-49	1.7975714592219296e-49	1.834898869299537e-49	1.879403235971071e-49	1.9315546978824326e-49	1.9919123139633457e-49	2.061133756211321e-49	2.1399868796570196e-49	2.2293634454906758e-49	2.3302953292974887e-49	2.44397361230352e-49	2.5717710315960103e-49	2.7152683580471847e-49	2.876285381233807e-49	3.0569173127693587e-49	3.2595775777346895e-49	3.4870481538320705e-49	3.742538846285609e-49	4.029757161595711e-49	4.352990775112889e-49	4.7172049883515335e-49	5.128158057104925e-49	5.5925378592800164e-49	6.1181240846693195e-49	6.7139809955814384e-49	7.390686861775957e-49	8.160607457916425e-49	9.038222579092729e-49	1.0040516444562002e-48	1.1187445201664122e-48	1.2502497609954794e-48	1.401336850270313e-48	1.5752768941430145e-48	1.7759402288423385e-48	2.0079141957649694e-48	2.2766454659438824e-48	2.5886122894331025e-48	2.951533273266509e-48	3.3746208108961915e-48	3.8688891676401996e-48	4.447529559937917e-48	5.1263674629203915e-48	5.924420981269414e-48	6.864583598725218e-48	7.97446020337485e-48
33.67	2.4573710527225078e-49	2.4657391644469788e-49	2.4825588215186516e-49	2.5079982433071607e-49	2.5423131690734015e-49	2.5858510347495548e-49	2.6390566853775114e-49	2.7024797512232704e-49	2.776783854169707e-49	2.862757854282142e-49	2.9613293957016906e-49	3.0735810677444745e-49	3.2007695629824715e-49	3.344348291205387e-49	3.505993998957561e-49	3.6876380517027996e-49	3.891503163126373e-49	4.120146507846753e-49	4.3765103349937356e-49	4.663981416936801e-49	4.986460927409596e-49	5.348446655572086e-49	5.755129838314921e-49	6.2125093459775835e-49	6.727526503268356e-49	7.308224487895073e-49	7.963937049217075e-49	8.705512258705057e-49	9.545578180754674e-49	1.0498858782675631e-48	1.1582550143402297e-48	1.2816769141786431e-48	1.4225089393861843e-48	1.5835182371146456e-48	1.7679585501234267e-48	1.979662379142011e-48	2.2231517329057763e-48	2.5037714150826967e-48	2.827849675027463e-48	3.202892129842696e-48	3.6378161971038713e-48	4.1432349212582186e-48	4.731801107606543e-48	5.4186251901132054e-48	6.221783370943149e-48	7.162936428041142e-48	8.268084377086122e-48	9.56848812754226e-48	1.1101796680305487e-47
33.77	3.5250401936905314e-49	3.5369360854924624e-49	3.560845408359305e-49	3.597005128491993e-49	3.645775455740264e-49	3.707645673199939e-49	3.7832421083507556e-49	3.873338422738428e-49	3.978868450472578e-49	4.100941875526706e-49	4.2408631057099325e-49	4.400153779273353e-49	4.580579430749673e-49	4.784180948597905e-49	5.0133115818626765e-49	5.270680400291662e-49	5.5594032869841665e-49	5.883062750378024e-49	6.245778090151147e-49	6.652287747843377e-49	7.108046027824016e-49	7.619336800071682e-49	8.19340730812183e-49	8.838625821862434e-49	9.564667618041324e-49	1.038273466877971e-48	1.1305815503640704e-48	1.2348993024961795e-48	1.3529809649675939e-48	1.4868701085670706e-48	1.638951240307811e-48	1.8120112924536553e-48	2.009312994912688e-48	2.234682558502467e-48	2.492614617234262e-48	2.7883980148207026e-48	3.128266801098454e-48	3.519581761453612e-48	3.9710489781958265e-48	4.49298336876867e-48	5.0976269259204376e-48	5.799533579404858e-48	6.616035307100236e-48	7.567807469868894e-48	8.679555484333267e-48	9.98085007503966e-48	1.1507144705154838e-47	1.3301016677142215e-47	1.5413683203355888e-47
33.87	5.040303185807424e-49	5.0571609869779355e-49	5.091041669301463e-49	5.1422780202429495e-49	5.2113758468063974e-49	5.299022087804485e-49	5.4060959037605604e-49	5.533682988471088e-49	5.683093419584896e-49	5.855883447687688e-49	6.053881716662256e-49	6.279220515305568e-49	6.534372784494576e-49	6.8221957493998675e-49	7.145982216866048e-49	7.509520779437807e-49	7.917166406112925e-49	8.373923183470371e-49	8.885541308720123e-49	9.458630839829517e-49	1.0100795190860508e-48	1.0820787939758732e-48	1.1628697211295028e-48	1.253616273440575e-48	1.3556631680935038e-48	1.47056606085115e-48	1.600127229901513e-48	1.7464378060834064e-48	1.9119278215381273e-48	2.09942560989503e-48	2.3122284081696455e-48	2.554186396143148e-48	2.8298028785187844e-48	3.144353887602615e-48	3.504031183087539e-48	3.9161134796885456e-48	4.3891717787236863e-48	4.93331596062224e-48	5.560491366769985e-48	6.284836029320872e-48	7.123111581414707e-48	8.095223803054355e-48	9.224852361032806e-48	1.0540213748262428e-47	1.207498692280206e-47	1.3869437944536678e-47	1.5971788326433056e-47	1.843988225608754e-47	2.1343220801085082e-47
33.97	7.184115786237741e-49	7.207931490775266e-49	7.25579405258046e-49	7.328169423695852e-49	7.425765727125763e-49	7.549544512625847e-49	7.700736140606602e-49	7.88085962962907e-49	8.091747403630349e-49	8.335575487666023e-49	8.614899828782753e-49	8.932699565411397e-49	9.292428238697864e-49	9.698074137609328e-49	1.0154231202580838e-48	1.0666182187101614e-48	1.1239996101767978e-48	1.1882642351367934e-48	1.2602124435138985e-48	1.3407636628781965e-48	1.4309747722495722e-48	1.5320616674747447e-48	1.645424598386749e-48	1.7726779712036924e-48	1.915685445919362e-48	2.076601322703369e-48	2.2579194095849123e-48	2.462530803293876e-48	2.6937923050865633e-48	2.955607544732915e-48	3.252523312142224e-48	3.5898441140002e-48	3.9737686027750086e-48	4.4115522927354754e-48	4.9117019133214395e-48	5.484207892680185e-48	6.140822860868606e-48	6.895395771766608e-48	7.764273337785974e-48	8.766783042017155e-48	9.925815150268325e-48	1.1268525029249692e-47	1.2827181859579783e-47	1.464019572802993e-47	1.6753362360255433e-47	1.9221373746900046e-47	2.210965403930372e-47	2.549659386694821e-47	2.947627330891134e-47
34.07	1.0207942801928038e-48	1.0241486279523862e-48	1.0308895950163015e-48	1.0410822291114725e-48	1.0548253741877253e-48	1.0722532276795043e-48	1.0935374684444222e-48	1.1188900013701384e-48	1.148566378420641e-48	1.1828699713011331e-48	1.2221569883890664e-48	1.2668424486186998e-48	1.3174072481990465e-48	1.3744064830853667e-48	1.4384792218377666e-48	1.5103599608576294e-48	1.5908920381775888e-48	1.681043334395411e-48	1.781924651684347e-48	1.8948112361415157e-48	2.0211679975171835e-48	2.1626790866223413e-48	2.3212826180767502e-48	2.4992114789750425e-48	2.6990413479116674e-48	2.92374727018921e-48	3.1767704019736945e-48	3.462096858453792e-48	3.7843509907066715e-48	4.14890588765931e-48	4.5620144712721615e-48	5.030965246957296e-48	5.564267614451186e-48	6.17187267029e-48	6.865436682850649e-48	7.658635945337127e-48	8.567543573743775e-48	9.61108109307179e-48	1.0811560441610361e-47	1.2195335438404098e-47	1.3793585950006388e-47	1.5643263141443105e-47	1.7788230529439807e-47	2.0280643354683325e-47	2.318261840465488e-47	2.6568258285620076e-47	3.052610880605817e-47	3.5162146273466303e-47	4.0603413971019843e-47
34.17	1.446022038035117e-48	1.450732438475282e-48	1.460198163410391e-48	1.4745097573276055e-48	1.4938047926288212e-48	1.5182700180597036e-48	1.548144293837242e-48	1.5837223763540685e-48	1.625359634149883e-48	1.6734777978585342e-48	1.7285718706468236e-48	1.791218352948741e-48	1.8620849668502422e-48	1.9419421022318387e-48	2.0316762498405568e-48	2.132305737144362e-48	2.244999142712652e-48	2.371096835847435e-48	2.5121361725386387e-48	2.669880979293381e-48	2.846356076292743e-48	3.043887734701764e-48	3.265151134657858e-48	3.513226096417448e-48	3.791662604547786e-48	4.1045579426672054e-48	4.456647614757143e-48	4.8534126615220924e-48	5.301206502597368e-48	5.807405067090128e-48	6.380584739864659e-48	7.030733578409059e-48	7.769502381001024e-48	8.610503555361444e-48	9.569667402398403e-48	1.066566745888165e-47	1.192042901846759e-47	1.3359737974219952e-47	1.5013970823447173e-47	1.6918971202896226e-47	1.911710387179165e-47	2.1658523870595017e-47	2.4602706951090444e-47	2.802029766621761e-47	3.1995344183663014e-47	3.6628004514619636e-47	4.203782813764161e-47	4.836774083126028e-47	5.578889001160619e-47
34.27	2.0422377628514364e-48	2.0488330698295036e-48	2.062086042676547e-48	2.0821223574782244e-48	2.109132944214197e-48	2.143376942560058e-48	2.1851857391903453e-48	2.234968172316686e-48	2.2932170148092357e-48	2.3605168758443102e-48	2.4375536933825265e-48	2.52512602684076e-48	2.6241584021318414e-48	2.7357170110678157e-48	2.861028125448782e-48	3.001499654739992e-48	3.1587463572096705e-48	3.3346193102778695e-48	3.531240359659403e-48	3.751042402361303e-48	3.99681652012229e-48	4.271767172851607e-48	4.5795768925124e-48	4.924482194595045e-48	5.3113627564137333e-48	5.745846310573213e-48	6.234432182293264e-48	6.784636978129028e-48	7.405166632107856e-48	8.106119859222515e-48	8.899229087158092e-48	9.798146173746378e-48	1.0818781717395604e-47	1.197970858883054e-47	1.330264252649568e-47	1.4813015332926358e-47	1.6540659493752296e-47	1.8520627048441528e-47	2.0794170437442136e-47	2.340991903790795e-47	2.642529243191394e-47	2.9908200439077086e-47	3.3939090976931934e-47	3.861342036701607e-47	4.404463737886334e-47	5.036779283869818e-47	5.77439119468734e-47	6.636529769627558e-47	7.646197239479499e-47
34.37	2.875773904055108e-48	2.8849818215741273e-48	2.9034839741953686e-48	2.931454312235605e-48	2.9691570763831764e-48	3.016950853205025e-48	3.0752941133991043e-48	3.144752349380875e-48	3.2260069635766904e-48	3.319866097597773e-48	3.427277636342826e-48	3.549344671276567e-48	3.68734376506954e-48	3.842746427151079e-48	4.0172442885224953e-48	4.212778556743176e-48	4.431574441193518e-48	4.676181367899988e-48	4.9495199564452767e-48	5.254936913701735e-48	5.596269216185556e-48	5.977919211912447e-48	6.40494258235157e-48	6.883151475911837e-48	7.41923556906185e-48	8.020904345113104e-48	8.697054522699785e-48	9.457967338939389e-48	1.0315541324084593e-47	1.1283567329263041e-47	1.2378053928323587e-47	1.3617612959829665e-47	1.5023916968366385e-47	1.662224272211998e-47	1.8442117920249987e-47	2.05180917744492e-47	2.2890654496550677e-47	2.5607336023242627e-47	2.872402077588396e-47	3.2306523154638963e-47	3.643247813108567e-47	4.119361313929203e-47	4.669848197666095e-47	5.307575923718241e-47	6.047821568680575e-47	6.908752191565925e-47	7.912006076160298e-47	9.08339698824592e-47	1.0453768631395875e-46
34.47	4.037773840284439e-48	4.050592961961123e-48	4.076350357576705e-48	4.1152861316927476e-48	4.167764978343383e-48	4.234281730493529e-48	4.3154689369330335e-48	4.4121066247422557e-48	4.525134452579707e-48	4.655666512557231e-48	4.805009097799314e-48	4.974681820608889e-48	5.166442544374577e-48	5.3823166832140273e-48	5.624631529528721e-48	5.896056394272328e-48	6.199649491617777e-48	6.538912673330206e-48	6.917855323927866e-48	7.34106897218877e-48	7.813814465531883e-48	8.342123900804001e-48	8.932919919455991e-48	9.59415547089687e-48	1.0334977741799755e-47	1.1165920661713575e-47	1.2099131251376397e-47	1.3148636109830268e-47	1.4330655576645956e-47	1.5663974601199883e-47	1.7170381156876625e-47	1.8875185221333583e-47	2.080783398669472e-47	2.300264216624261e-47	2.549966015026479e-47	2.834570748455377e-47	3.1595604886869897e-47	3.531364500844645e-47	3.957535067145169e-47	4.446957971701405e-47	5.010104831131804e-47	5.659336010953656e-47	6.409264772523809e-47	7.27719563078044e-47	8.283652769907565e-47	9.453017887027981e-47	1.0814301168119006e-46	1.2402074438067943e-46	1.4257602107673209e-46
34.57	5.653133973903863e-48	5.670930951367628e-48	5.706688937923493e-48	5.760738454030948e-48	5.833581473603587e-48	5.925898997762866e-48	6.038561393547019e-48	6.172641711514563e-48	6.329432259837637e-48	6.51046478337689e-48	6.717534676261453e-48	6.952729747909872e-48	7.218464167746828e-48	7.517518336112813e-48	7.853085571594976e-48	8.228826672387761e-48	8.648933606394667e-48	9.118203817565213e-48	9.64212691161602e-48	1.0226985811503225e-47	1.0879974862127444e-47	1.1609337827398052e-47	1.2424529276071837e-47	1.3336403514096645e-47	1.4357436012766358e-47	1.550198323077256e-47	1.678658786701592e-47	1.8230337949602307e-47	1.9855289813289542e-47	2.1686967001840117e-47	2.375494952536118e-47	2.609357079375387e-47	2.8742743043547897e-47	3.174893630831124e-47	3.516634111400258e-47	3.905825130795966e-47	4.349871099688459e-47	4.857447877395588e-47	5.438737362574749e-47	6.105708057879387e-47	6.872451083185382e-47	7.755583151200947e-47	8.774730514250029e-47	9.953110946965979e-47	1.1318234576949408e-46	1.2902748975516004e-46	1.4745459573802063e-46	1.6892563424268263e-46	1.9399142892955814e-46
34.67	7.892549090142399e-48	7.917189364118827e-48	7.96669512578573e-48	8.041520148164617e-48	8.142353522574232e-48	8.270129968330622e-48	8.426043903491049e-48	8.611567565350107e-48	8.828473555185488e-48	9.078862277225559e-48	9.365194849498984e-48	9.690332187125123e-48	1.0057581100076317e-47	1.0470748411506661e-47	1.0934204294139555e-47	1.1452956246464038e-47	1.2032735394346268e-47	1.2680097115017536e-47	1.340253834878514e-47	1.4208634400738424e-47	1.5108198553852812e-47	1.6112468432936105e-47	1.7234323795764634e-47	1.8488541307780333e-47	1.9892092909169765e-47	2.1464495643504843e-47	2.3228222328546025e-47	2.52091842645911e-47	2.7437299357586966e-47	2.9947161660614417e-47	3.2778831502805836e-47	3.5978769194479644e-47	3.9600939912187065e-47	4.370812294953812e-47	4.83734652800083e-47	5.368232757456818e-47	5.973448076687817e-47	6.664672335091686e-47	7.455600430849382e-47	8.362315448550358e-47	9.40373510908916e-47	1.0602146667427461e-46	1.1983848655040747e-46	1.3579921854248121e-46	1.5427156779722924e-46	1.7569170936687832e-46	2.0057756484004113e-46	2.2954507973847536e-46	2.6332790965539448e-46
34.77	1.098869723350888e-47	1.102272048262364e-47	1.1091075387097802e-47	1.1194383302983971e-47	1.1333587714589153e-47	1.1509968232724813e-47	1.1725159695968295e-47	1.1981176763580683e-47	1.228044450406071e-47	1.2625835611574113e-47	1.3020715027047374e-47	1.3468992905544603e-47	1.397518706112526e-47	1.4544496240044972e-47	1.5182885829207007e-47	1.5897187906520567e-47	1.669521789220405e-47	1.7585910475538464e-47	1.8579477982731338e-47	1.9687594933604692e-47	2.0923613225801456e-47	2.230281320715043e-47	2.384269687602363e-47	2.5563330617898014e-47	2.7487746282442244e-47	2.96424110759122e-47	3.205777874511657e-47	3.476893693030372e-47	3.781636844849162e-47	4.124684773749212e-47	4.511449786778266e-47	4.94820385650194e-47	5.442226176435016e-47	6.001977856321286e-47	6.637309032683057e-47	7.359704746619784e-47	8.182577246421848e-47	9.121613957718839e-47	1.019519229067602e-46	1.1424874798482883e-46	1.2836001057946286e-46	1.445839612698831e-46	1.6327219687907259e-46	1.8483985185184255e-46	2.09777846298845e-46	2.3866762537869267e-46	2.7219892028770973e-46	3.1119117848887393e-46	3.566194550464846e-46
34.87	1.5257933045726023e-47	1.5304788072820705e-47	1.5398919368632678e-47	1.5541175571427185e-47	1.5732845148845319e-47	1.5975675356775511e-47	1.6271898104765394e-47	1.662426324987687e-47	1.703607999556878e-47	1.7511267244080673e-47	1.8054413944355994e-47	1.8670850698084477e-47	1.9366734139885645e-47	2.0149145901070324e-47	2.102620830814155e-47	2.200721936691128e-47	2.3102810052622315e-47	2.43251274795725e-47	2.568804817706767e-47	2.7207426472134044e-47	2.890138389703713e-47	3.0790646630288187e-47	3.2898939278019692e-47	3.525344485033118e-47	3.7885342635034717e-47	4.083043788029651e-47	4.412989984221288e-47	4.783112792315705e-47	5.198876943094384e-47	5.666591706006593e-47	6.193551969581421e-47	6.788204676635879e-47	7.460345435655673e-47	8.22135109425039e-47	9.084455226508066e-47	1.0065074897054469e-46	1.1181198774165934e-46	1.245384873792219e-46	1.390762964753013e-46	1.5571384993335723e-46	1.7478979885073342e-46	1.967023736785538e-46	2.2192059595344053e-46	2.5099772152055417e-46	2.845873808386472e-46	3.2346298312955158e-46	3.685410750816361e-46	4.209094968266176e-46	4.818613645321405e-46
[truncated: 213 more columns]
