# Supplementary material for: Simple Physical Model for the Estimation of Irreversible Dissociation Rates for Bimolecular Complexes
Source: J Phys Chem A. 2023 Jul 7;127(28):5956–66. doi: 10.1021/acs.jpca.3c01890 (PMC10364079; doi:10.1021/acs.jpca.3c01890)
Supplement: Supplementary file 2 — jp3c01890_si_002.zip [file jp3c01890_si_002.zip › Supplementary/Freqs&Rots/EtOFreqs/rts-loc.txt]

E	J=0	J=1	J=2	J=3	J=4	J=5	J=6	J=7	J=8	J=9	J=10	J=11	J=12	J=13	J=14	J=15	J=16	J=17	J=18	J=19	J=20	J=21	J=22	J=23	J=24	J=25	J=26	J=27	J=28	J=29	J=30	J=31	J=32	J=33	J=34	J=35	J=36	J=37	J=38	J=39	J=40	J=41	J=42	J=43	J=44	J=45	J=46	J=47	J=48
23.47	13.75267	13.75267	13.75267	13.75267	13.75267	13.75267	13.75267	13.75267	13.75267	13.75267	13.75267	13.75267	13.75267	13.75267	13.75267	13.75267	13.75267	13.75267	13.75267	13.75267	13.75267	13.75267	13.75267	13.75267	13.75267	13.75267	13.75267	13.75267	13.75267	13.75267	13.75267	13.75267	13.75267	13.75267	13.75267	13.75267	13.75267	13.75267	13.75267	13.75267	13.75267	13.75267	13.75267	13.75267	13.75267	13.75267	13.75267	13.75267	13.75267
23.57	13.75267	13.75267	13.75267	13.75267	13.75267	13.75267	13.75267	13.75267	13.75267	13.75267	13.75267	13.75267	13.75267	13.75267	13.75267	13.75267	13.75267	13.75267	13.75267	13.75267	13.75267	13.75267	13.75267	13.75267	13.75267	13.75267	13.75267	13.75267	13.75267	13.75267	13.75267	13.75267	13.75267	13.75267	13.75267	13.75267	13.75267	13.75267	13.75267	13.75267	13.75267	13.75267	13.75267	13.75267	13.75267	13.75267	13.75267	13.75267	13.75267
23.67	13.75267	13.75267	13.75267	13.75267	13.75267	13.75267	13.75267	13.75267	13.75267	13.75267	13.75267	13.75267	13.75267	13.75267	13.75267	13.75267	13.75267	13.75267	13.75267	13.75267	13.75267	13.75267	13.75267	13.75267	13.75267	13.75267	13.75267	13.75267	13.75267	13.75267	13.75267	13.75267	13.75267	13.75267	13.75267	13.75267	13.75267	13.75267	13.75267	13.75267	13.75267	13.75267	13.75267	13.75267	13.75267	13.75267	13.75267	13.75267	13.75267
23.77	13.75267	13.75267	13.75267	13.75267	13.75267	13.75267	13.75267	13.75267	13.75267	13.75267	13.75267	13.75267	13.75267	13.75267	13.75267	13.75267	13.75267	13.75267	13.75267	13.75267	13.75267	13.75267	13.75267	13.75267	13.75267	13.75267	13.75267	13.75267	13.75267	13.75267	13.75267	13.75267	13.75267	13.75267	13.75267	13.75267	13.75267	13.75267	13.75267	13.75267	13.75267	13.75267	13.75267	13.75267	13.75267	13.75267	13.75267	13.75267	13.75267
23.87	13.75267	13.75267	13.75267	13.75267	13.75267	13.75267	13.75267	13.75267	13.75267	13.75267	13.75267	13.75267	13.75267	13.75267	13.75267	13.75267	13.75267	13.75267	13.75267	13.75267	13.75267	13.75267	13.75267	13.75267	13.75267	13.75267	13.75267	13.75267	13.75267	13.75267	13.75267	13.75267	13.75267	13.75267	13.75267	13.75267	13.75267	13.75267	13.75267	13.75267	13.75267	13.75267	13.75267	13.75267	13.75267	13.75267	13.75267	13.75267	13.75267
23.97	13.75267	13.75267	13.75267	13.75267	13.75267	13.75267	13.75267	13.75267	13.75267	13.75267	13.75267	13.75267	13.75267	13.75267	13.75267	13.75267	13.75267	13.75267	13.75267	13.75267	13.75267	13.75267	13.75267	13.75267	13.75267	13.75267	13.75267	13.75267	13.75267	13.75267	13.75267	13.75267	13.75267	13.75267	13.75267	13.75267	13.75267	13.75267	13.75267	13.75267	13.75267	13.75267	13.75267	13.75267	13.75267	13.75267	13.75267	13.75267	13.75267
24.07	13.75267	13.75267	13.75267	13.75267	13.75267	13.75267	13.75267	13.75267	13.75267	13.75267	13.75267	13.75267	13.75267	13.75267	13.75267	13.75267	13.75267	13.75267	13.75267	13.75267	13.75267	13.75267	13.75267	13.75267	13.75267	13.75267	13.75267	13.75267	13.75267	13.75267	13.75267	13.75267	13.75267	13.75267	13.75267	13.75267	13.75267	13.75267	13.75267	13.75267	13.75267	13.75267	13.75267	13.75267	13.75267	13.75267	13.75267	13.75267	13.75267
24.17	13.75267	13.75267	13.75267	13.75267	13.75267	13.75267	13.75267	13.75267	13.75267	13.75267	13.75267	13.75267	13.75267	13.75267	13.75267	13.75267	13.75267	13.75267	13.75267	13.75267	13.75267	13.75267	13.75267	13.75267	13.75267	13.75267	13.75267	13.75267	13.75267	13.75267	13.75267	13.75267	13.75267	13.75267	13.75267	13.75267	13.75267	13.75267	13.75267	13.75267	13.75267	13.75267	13.75267	13.75267	13.75267	13.75267	13.75267	13.75267	13.75267
24.27	13.75267	13.75267	13.75267	13.75267	13.75267	13.75267	13.75267	13.75267	13.75267	13.75267	13.75267	13.75267	13.75267	13.75267	13.75267	13.75267	13.75267	13.75267	13.75267	13.75267	13.75267	13.75267	13.75267	13.75267	13.75267	13.75267	13.75267	13.75267	13.75267	13.75267	13.75267	13.75267	13.75267	13.75267	13.75267	13.75267	13.75267	13.75267	13.75267	13.75267	13.75267	13.75267	13.75267	13.75267	13.75267	13.75267	13.75267	13.75267	13.75267
24.37	13.75267	13.75267	13.75267	13.75267	13.75267	13.75267	13.75267	13.75267	13.75267	13.75267	13.75267	13.75267	13.75267	13.75267	13.75267	13.75267	13.75267	13.75267	13.75267	13.75267	13.75267	13.75267	13.75267	13.75267	13.75267	13.75267	13.75267	13.75267	13.75267	13.75267	13.75267	13.75267	13.75267	13.75267	13.75267	13.75267	13.75267	13.75267	13.75267	13.75267	13.75267	13.75267	13.75267	13.75267	13.75267	13.75267	13.75267	13.75267	13.75267
24.47	13.75267	13.75267	13.75267	13.75267	13.75267	13.75267	13.75267	13.75267	13.75267	13.75267	13.75267	13.75267	13.75267	13.75267	13.75267	13.75267	13.75267	13.75267	13.75267	13.75267	13.75267	13.75267	13.75267	13.75267	13.75267	13.75267	13.75267	13.75267	13.75267	13.75267	13.75267	13.75267	13.75267	13.75267	13.75267	13.75267	13.75267	13.75267	13.75267	13.75267	13.75267	13.75267	13.75267	13.75267	13.75267	13.75267	13.75267	13.75267	13.75267
24.57	13.75267	13.75267	13.75267	13.75267	13.75267	13.75267	13.75267	13.75267	13.75267	13.75267	13.75267	13.75267	13.75267	13.75267	13.75267	13.75267	13.75267	13.75267	13.75267	13.75267	13.75267	13.75267	13.75267	13.75267	13.75267	13.75267	13.75267	13.75267	13.75267	13.75267	13.75267	13.75267	13.75267	13.75267	13.75267	13.75267	13.75267	13.75267	13.75267	13.75267	13.75267	13.75267	13.75267	13.75267	13.75267	13.75267	13.75267	13.75267	13.75267
24.67	13.75267	13.75267	13.75267	13.75267	13.75267	13.75267	13.75267	13.75267	13.75267	13.75267	13.75267	13.75267	13.75267	13.75267	13.75267	13.75267	13.75267	13.75267	13.75267	13.75267	13.75267	13.75267	13.75267	13.75267	13.75267	13.75267	13.75267	13.75267	13.75267	13.75267	13.75267	13.75267	13.75267	13.75267	13.75267	13.75267	13.75267	13.75267	13.75267	13.75267	13.75267	13.75267	13.75267	13.75267	13.75267	13.75267	13.75267	13.75267	13.75267
24.77	13.75267	13.75267	13.75267	13.75267	13.75267	13.75267	13.75267	13.75267	13.75267	13.75267	13.75267	13.75267	13.75267	13.75267	13.75267	13.75267	13.75267	13.75267	13.75267	13.75267	13.75267	13.75267	13.75267	13.75267	13.75267	13.75267	13.75267	13.75267	13.75267	13.75267	13.75267	13.75267	13.75267	13.75267	13.75267	13.75267	13.75267	13.75267	13.75267	13.75267	13.75267	13.75267	13.75267	13.75267	13.75267	13.75267	13.75267	13.75267	13.75267
24.87	13.75267	13.75267	13.75267	13.75267	13.75267	13.75267	13.75267	13.75267	13.75267	13.75267	13.75267	13.75267	13.75267	13.75267	13.75267	13.75267	13.75267	13.75267	13.75267	13.75267	13.75267	13.75267	13.75267	13.75267	13.75267	13.75267	13.75267	13.75267	13.75267	13.75267	13.75267	13.75267	13.75267	13.75267	13.75267	13.75267	13.75267	13.75267	13.75267	13.75267	13.75267	13.75267	13.75267	13.75267	13.75267	13.75267	13.75267	13.75267	13.75267
24.97	13.75267	13.75267	13.75267	13.75267	13.75267	13.75267	13.75267	13.75267	13.75267	13.75267	13.75267	13.75267	13.75267	13.75267	13.75267	13.75267	13.75267	13.75267	13.75267	13.75267	13.75267	13.75267	13.75267	13.75267	13.75267	13.75267	13.75267	13.75267	13.75267	13.75267	13.75267	13.75267	13.75267	13.75267	13.75267	13.75267	13.75267	13.75267	13.75267	13.75267	13.75267	13.75267	13.75267	13.75267	13.75267	13.75267	13.75267	13.75267	13.75267
25.07	13.75267	13.75267	13.75267	13.75267	13.75267	13.75267	13.75267	13.75267	13.75267	13.75267	13.75267	13.75267	13.75267	13.75267	13.75267	13.75267	13.75267	13.75267	13.75267	13.75267	13.75267	13.75267	13.75267	13.75267	13.75267	13.75267	13.75267	13.75267	13.75267	13.75267	13.75267	13.75267	13.75267	13.75267	13.75267	13.75267	13.75267	13.75267	13.75267	13.75267	13.75267	13.75267	13.75267	13.75267	13.75267	13.75267	13.75267	13.75267	13.75267
25.17	13.75267	13.75267	13.75267	13.75267	13.75267	13.75267	13.75267	13.75267	13.75267	13.75267	13.75267	13.75267	13.75267	13.75267	13.75267	13.75267	13.75267	13.75267	13.75267	13.75267	13.75267	13.75267	13.75267	13.75267	13.75267	13.75267	13.75267	13.75267	13.75267	13.75267	13.75267	13.75267	13.75267	13.75267	13.75267	13.75267	13.75267	13.75267	13.75267	13.75267	13.75267	13.75267	13.75267	13.75267	13.75267	13.75267	13.75267	13.75267	13.75267
25.27	13.75267	13.75267	13.75267	13.75267	13.75267	13.75267	13.75267	13.75267	13.75267	13.75267	13.75267	13.75267	13.75267	13.75267	13.75267	13.75267	13.75267	13.75267	13.75267	13.75267	13.75267	13.75267	13.75267	13.75267	13.75267	13.75267	13.75267	13.75267	13.75267	13.75267	13.75267	13.75267	13.75267	13.75267	13.75267	13.75267	13.75267	13.75267	13.75267	13.75267	13.75267	13.75267	13.75267	13.75267	13.75267	13.75267	13.75267	13.75267	13.75267
25.37	13.75267	13.75267	13.75267	13.75267	13.75267	13.75267	13.75267	13.75267	13.75267	13.75267	13.75267	13.75267	13.75267	13.75267	13.75267	13.75267	13.75267	13.75267	13.75267	13.75267	13.75267	13.75267	13.75267	13.75267	13.75267	13.75267	13.75267	13.75267	13.75267	13.75267	13.75267	13.75267	13.75267	13.75267	13.75267	13.75267	13.75267	13.75267	13.75267	13.75267	13.75267	13.75267	13.75267	13.75267	13.75267	13.75267	13.75267	13.75267	13.75267
25.47	13.75267	13.75267	13.75267	13.75267	13.75267	13.75267	13.75267	13.75267	13.75267	13.75267	13.75267	13.75267	13.75267	13.75267	13.75267	13.75267	13.75267	13.75267	13.75267	13.75267	13.75267	13.75267	13.75267	13.75267	13.75267	13.75267	13.75267	13.75267	13.75267	13.75267	13.75267	13.75267	13.75267	13.75267	13.75267	13.75267	13.75267	13.75267	13.75267	13.75267	13.75267	13.75267	13.75267	13.75267	13.75267	13.75267	13.75267	13.75267	13.75267
25.57	13.75267	13.75267	13.75267	13.75267	13.75267	13.75267	13.75267	13.75267	13.75267	13.75267	13.75267	13.75267	13.75267	13.75267	13.75267	13.75267	13.75267	13.75267	13.75267	13.75267	13.75267	13.75267	13.75267	13.75267	13.75267	13.75267	13.75267	13.75267	13.75267	13.75267	13.75267	13.75267	13.75267	13.75267	13.75267	13.75267	13.75267	13.75267	13.75267	13.75267	13.75267	13.75267	13.75267	13.75267	13.75267	13.75267	13.75267	13.75267	13.75267
25.67	13.75267	13.75267	13.75267	13.75267	13.75267	13.75267	13.75267	13.75267	13.75267	13.75267	13.75267	13.75267	13.75267	13.75267	13.75267	13.75267	13.75267	13.75267	13.75267	13.75267	13.75267	13.75267	13.75267	13.75267	13.75267	13.75267	13.75267	13.75267	13.75267	13.75267	13.75267	13.75267	13.75267	13.75267	13.75267	13.75267	13.75267	13.75267	13.75267	13.75267	13.75267	13.75267	13.75267	13.75267	13.75267	13.75267	13.75267	13.75267	13.75267
25.77	13.75267	13.75267	13.75267	13.75267	13.75267	13.75267	13.75267	13.75267	13.75267	13.75267	13.75267	13.75267	13.75267	13.75267	13.75267	13.75267	13.75267	13.75267	13.75267	13.75267	13.75267	13.75267	13.75267	13.75267	13.75267	13.75267	13.75267	13.75267	13.75267	13.75267	13.75267	13.75267	13.75267	13.75267	13.75267	13.75267	13.75267	13.75267	13.75267	13.75267	13.75267	13.75267	13.75267	13.75267	13.75267	13.75267	13.75267	13.75267	13.75267
25.87	13.75267	13.75267	13.75267	13.75267	13.75267	13.75267	13.75267	13.75267	13.75267	13.75267	13.75267	13.75267	13.75267	13.75267	13.75267	13.75267	13.75267	13.75267	13.75267	13.75267	13.75267	13.75267	13.75267	13.75267	13.75267	13.75267	13.75267	13.75267	13.75267	13.75267	13.75267	13.75267	13.75267	13.75267	13.75267	13.75267	13.75267	13.75267	13.75267	13.75267	13.75267	13.75267	13.75267	13.75267	13.75267	13.75267	13.75267	13.75267	13.75267
25.97	13.75267	13.75267	13.75267	13.75267	13.75267	13.75267	13.75267	13.75267	13.75267	13.75267	13.75267	13.75267	13.75267	13.75267	13.75267	13.75267	13.75267	13.75267	13.75267	13.75267	13.75267	13.75267	13.75267	13.75267	13.75267	13.75267	13.75267	13.75267	13.75267	13.75267	13.75267	13.75267	13.75267	13.75267	13.75267	13.75267	13.75267	13.75267	13.75267	13.75267	13.75267	13.75267	13.75267	13.75267	13.75267	13.75267	13.75267	13.75267	13.75267
26.07	13.75267	13.75267	13.75267	13.75267	13.75267	13.75267	13.75267	13.75267	13.75267	13.75267	13.75267	13.75267	13.75267	13.75267	13.75267	13.75267	13.75267	13.75267	13.75267	13.75267	13.75267	13.75267	13.75267	13.75267	13.75267	13.75267	13.75267	13.75267	13.75267	13.75267	13.75267	13.75267	13.75267	13.75267	13.75267	13.75267	13.75267	13.75267	13.75267	13.75267	13.75267	13.75267	13.75267	13.75267	13.75267	13.75267	13.75267	13.75267	13.75267
26.17	13.75267	13.75267	13.75267	13.75267	13.75267	13.75267	13.75267	13.75267	13.75267	13.75267	13.75267	13.75267	13.75267	13.75267	13.75267	13.75267	13.75267	13.75267	13.75267	13.75267	13.75267	13.75267	13.75267	13.75267	13.75267	13.75267	13.75267	13.75267	13.75267	13.75267	13.75267	13.75267	13.75267	13.75267	13.75267	13.75267	13.75267	13.75267	13.75267	13.75267	13.75267	13.75267	13.75267	13.75267	13.75267	13.75267	13.75267	13.75267	13.75267
26.27	13.75267	13.75267	13.75267	13.75267	13.75267	13.75267	13.75267	13.75267	13.75267	13.75267	13.75267	13.75267	13.75267	13.75267	13.75267	13.75267	13.75267	13.75267	13.75267	13.75267	13.75267	13.75267	13.75267	13.75267	13.75267	13.75267	13.75267	13.75267	13.75267	13.75267	13.75267	13.75267	13.75267	13.75267	13.75267	13.75267	13.75267	13.75267	13.75267	13.75267	13.75267	13.75267	13.75267	13.75267	13.75267	13.75267	13.75267	13.75267	13.75267
26.37	13.75267	13.75267	13.75267	13.75267	13.75267	13.75267	13.75267	13.75267	13.75267	13.75267	13.75267	13.75267	13.75267	13.75267	13.75267	13.75267	13.75267	13.75267	13.75267	13.75267	13.75267	13.75267	13.75267	13.75267	13.75267	13.75267	13.75267	13.75267	13.75267	13.75267	13.75267	13.75267	13.75267	13.75267	13.75267	13.75267	13.75267	13.75267	13.75267	13.75267	13.75267	13.75267	13.75267	13.75267	13.75267	13.75267	13.75267	13.75267	13.75267
26.47	13.75267	13.75267	13.75267	13.75267	13.75267	13.75267	13.75267	13.75267	13.75267	13.75267	13.75267	13.75267	13.75267	13.75267	13.75267	13.75267	13.75267	13.75267	13.75267	13.75267	13.75267	13.75267	13.75267	13.75267	13.75267	13.75267	13.75267	13.75267	13.75267	13.75267	13.75267	13.75267	13.75267	13.75267	13.75267	13.75267	13.75267	13.75267	13.75267	13.75267	13.75267	13.75267	13.75267	13.75267	13.75267	13.75267	13.75267	13.75267	13.75267
26.57	13.75267	13.75267	13.75267	13.75267	13.75267	13.75267	13.75267	13.75267	13.75267	13.75267	13.75267	13.75267	13.75267	13.75267	13.75267	13.75267	13.75267	13.75267	13.75267	13.75267	13.75267	13.75267	13.75267	13.75267	13.75267	13.75267	13.75267	13.75267	13.75267	13.75267	13.75267	13.75267	13.75267	13.75267	13.75267	13.75267	13.75267	13.75267	13.75267	13.75267	13.75267	13.75267	13.75267	13.75267	13.75267	13.75267	13.75267	13.75267	13.75267
26.67	13.75267	13.75267	13.75267	13.75267	13.75267	13.75267	13.75267	13.75267	13.75267	13.75267	13.75267	13.75267	13.75267	13.75267	13.75267	13.75267	13.75267	13.75267	13.75267	13.75267	13.75267	13.75267	13.75267	13.75267	13.75267	13.75267	13.75267	13.75267	13.75267	13.75267	13.75267	13.75267	13.75267	13.75267	13.75267	13.75267	13.75267	13.75267	13.75267	13.75267	13.75267	13.75267	13.75267	13.75267	13.75267	13.75267	13.75267	13.75267	13.75267
26.77	13.75267	13.75267	13.75267	13.75267	13.75267	13.75267	13.75267	13.75267	13.75267	13.75267	13.75267	13.75267	13.75267	13.75267	13.75267	13.75267	13.75267	13.75267	13.75267	13.75267	13.75267	13.75267	13.75267	13.75267	13.75267	13.75267	13.75267	13.75267	13.75267	13.75267	13.75267	13.75267	13.75267	13.75267	13.75267	13.75267	13.75267	13.75267	13.75267	13.75267	13.75267	13.75267	13.75267	13.75267	13.75267	13.75267	13.75267	13.75267	13.75267
26.87	13.75267	13.75267	13.75267	13.75267	13.75267	13.75267	13.75267	13.75267	13.75267	13.75267	13.75267	13.75267	13.75267	13.75267	13.75267	13.75267	13.75267	13.75267	13.75267	13.75267	13.75267	13.75267	13.75267	13.75267	13.75267	13.75267	13.75267	13.75267	13.75267	13.75267	13.75267	13.75267	13.75267	13.75267	13.75267	13.75267	13.75267	13.75267	13.75267	13.75267	13.75267	13.75267	13.75267	13.75267	13.75267	13.75267	13.75267	13.75267	13.75267
26.97	13.75267	13.75267	13.75267	13.75267	13.75267	13.75267	13.75267	13.75267	13.75267	13.75267	13.75267	13.75267	13.75267	13.75267	13.75267	13.75267	13.75267	13.75267	13.75267	13.75267	13.75267	13.75267	13.75267	13.75267	13.75267	13.75267	13.75267	13.75267	13.75267	13.75267	13.75267	13.75267	13.75267	13.75267	13.75267	13.75267	13.75267	13.75267	13.75267	13.75267	13.75267	13.75267	13.75267	13.75267	13.75267	13.75267	13.75267	13.75267	13.75267
27.07	13.75267	13.75267	13.75267	13.75267	13.75267	13.75267	13.75267	13.75267	13.75267	13.75267	13.75267	13.75267	13.75267	13.75267	13.75267	13.75267	13.75267	13.75267	13.75267	13.75267	13.75267	13.75267	13.75267	13.75267	13.75267	13.75267	13.75267	13.75267	13.75267	13.75267	13.75267	13.75267	13.75267	13.75267	13.75267	13.75267	13.75267	13.75267	13.75267	13.75267	13.75267	13.75267	13.75267	13.75267	13.75267	13.75267	13.75267	13.75267	13.75267
27.17	13.75267	13.75267	13.75267	13.75267	13.75267	13.75267	13.75267	13.75267	13.75267	13.75267	13.75267	13.75267	13.75267	13.75267	13.75267	13.75267	13.75267	13.75267	13.75267	13.75267	13.75267	13.75267	13.75267	13.75267	13.75267	13.75267	13.75267	13.75267	13.75267	13.75267	13.75267	13.75267	13.75267	13.75267	13.75267	13.75267	13.75267	13.75267	13.75267	13.75267	13.75267	13.75267	13.75267	13.75267	13.75267	13.75267	13.75267	13.75267	13.75267
27.27	13.75267	13.75267	13.75267	13.75267	13.75267	13.75267	13.75267	13.75267	13.75267	13.75267	13.75267	13.75267	13.75267	13.75267	13.75267	13.75267	13.75267	13.75267	13.75267	13.75267	13.75267	13.75267	13.75267	13.75267	13.75267	13.75267	13.75267	13.75267	13.75267	13.75267	13.75267	13.75267	13.75267	13.75267	13.75267	13.75267	13.75267	13.75267	13.75267	13.75267	13.75267	13.75267	13.75267	13.75267	13.75267	13.75267	13.75267	13.75267	13.75267
27.37	13.75267	13.75267	13.75267	13.75267	13.75267	13.75267	13.75267	13.75267	13.75267	13.75267	13.75267	13.75267	13.75267	13.75267	13.75267	13.75267	13.75267	13.75267	13.75267	13.75267	13.75267	13.75267	13.75267	13.75267	13.75267	13.75267	13.75267	13.75267	13.75267	13.75267	13.75267	13.75267	13.75267	13.75267	13.75267	13.75267	13.75267	13.75267	13.75267	13.75267	13.75267	13.75267	13.75267	13.75267	13.75267	13.75267	13.75267	13.75267	13.75267
27.47	13.75267	13.75267	13.75267	13.75267	13.75267	13.75267	13.75267	13.75267	13.75267	13.75267	13.75267	13.75267	13.75267	13.75267	13.75267	13.75267	13.75267	13.75267	13.75267	13.75267	13.75267	13.75267	13.75267	13.75267	13.75267	13.75267	13.75267	13.75267	13.75267	13.75267	13.75267	13.75267	13.75267	13.75267	13.75267	13.75267	13.75267	13.75267	13.75267	13.75267	13.75267	13.75267	13.75267	13.75267	13.75267	13.75267	13.75267	13.75267	13.75267
27.57	13.75267	13.75267	13.75267	13.75267	13.75267	13.75267	13.75267	13.75267	13.75267	13.75267	13.75267	13.75267	13.75267	13.75267	13.75267	13.75267	13.75267	13.75267	13.75267	13.75267	13.75267	13.75267	13.75267	13.75267	13.75267	13.75267	13.75267	13.75267	13.75267	13.75267	13.75267	13.75267	13.75267	13.75267	13.75267	13.75267	13.75267	13.75267	13.75267	13.75267	13.75267	13.75267	13.75267	13.75267	13.75267	13.75267	13.75267	13.75267	13.75267
27.67	13.75267	13.75267	13.75267	13.75267	13.75267	13.75267	13.75267	13.75267	13.75267	13.75267	13.75267	13.75267	13.75267	13.75267	13.75267	13.75267	13.75267	13.75267	13.75267	13.75267	13.75267	13.75267	13.75267	13.75267	13.75267	13.75267	13.75267	13.75267	13.75267	13.75267	13.75267	13.75267	13.75267	13.75267	13.75267	13.75267	13.75267	13.75267	13.75267	13.75267	13.75267	13.75267	13.75267	13.75267	13.75267	13.75267	13.75267	13.75267	13.75267
27.77	13.75267	13.75267	13.75267	13.75267	13.75267	13.75267	13.75267	13.75267	13.75267	13.75267	13.75267	13.75267	13.75267	13.75267	13.75267	13.75267	13.75267	13.75267	13.75267	13.75267	13.75267	13.75267	13.75267	13.75267	13.75267	13.75267	13.75267	13.75267	13.75267	13.75267	13.75267	13.75267	13.75267	13.75267	13.75267	13.75267	13.75267	13.75267	13.75267	13.75267	13.75267	13.75267	13.75267	13.75267	13.75267	13.75267	13.75267	13.75267	13.75267
27.87	13.75267	13.75267	13.75267	13.75267	13.75267	13.75267	13.75267	13.75267	13.75267	13.75267	13.75267	13.75267	13.75267	13.75267	13.75267	13.75267	13.75267	13.75267	13.75267	13.75267	13.75267	13.75267	13.75267	13.75267	13.75267	13.75267	13.75267	13.75267	13.75267	13.75267	13.75267	13.75267	13.75267	13.75267	13.75267	13.75267	13.75267	13.75267	13.75267	13.75267	13.75267	13.75267	13.75267	13.75267	13.75267	13.75267	13.75267	13.75267	13.75267
27.97	13.75267	13.75267	13.75267	13.75267	13.75267	13.75267	13.75267	13.75267	13.75267	13.75267	13.75267	13.75267	13.75267	13.75267	13.75267	13.75267	13.75267	13.75267	13.75267	13.75267	13.75267	13.75267	13.75267	13.75267	13.75267	13.75267	13.75267	13.75267	13.75267	13.75267	13.75267	13.75267	13.75267	13.75267	13.75267	13.75267	13.75267	13.75267	13.75267	13.75267	13.75267	13.75267	13.75267	13.75267	13.75267	13.75267	13.75267	13.75267	13.75267
28.07	13.75267	13.75267	13.75267	13.75267	13.75267	13.75267	13.75267	13.75267	13.75267	13.75267	13.75267	13.75267	13.75267	13.75267	13.75267	13.75267	13.75267	13.75267	13.75267	13.75267	13.75267	13.75267	13.75267	13.75267	13.75267	13.75267	13.75267	13.75267	13.75267	13.75267	13.75267	13.75267	13.75267	13.75267	13.75267	13.75267	13.75267	13.75267	13.75267	13.75267	13.75267	13.75267	13.75267	13.75267	13.75267	13.75267	13.75267	13.75267	13.75267
28.17	13.75267	13.75267	13.75267	13.75267	13.75267	13.75267	13.75267	13.75267	13.75267	13.75267	13.75267	13.75267	13.75267	13.75267	13.75267	13.75267	13.75267	13.75267	13.75267	13.75267	13.75267	13.75267	13.75267	13.75267	13.75267	13.75267	13.75267	13.75267	13.75267	13.75267	13.75267	13.75267	13.75267	13.75267	13.75267	13.75267	13.75267	13.75267	13.75267	13.75267	13.75267	13.75267	13.75267	13.75267	13.75267	13.75267	13.75267	13.75267	13.75267
28.27	13.75267	13.75267	13.75267	13.75267	13.75267	13.75267	13.75267	13.75267	13.75267	13.75267	13.75267	13.75267	13.75267	13.75267	13.75267	13.75267	13.75267	13.75267	13.75267	13.75267	13.75267	13.75267	13.75267	13.75267	13.75267	13.75267	13.75267	13.75267	13.75267	13.75267	13.75267	13.75267	13.75267	13.75267	13.75267	13.75267	13.75267	13.75267	13.75267	13.75267	13.75267	13.75267	13.75267	13.75267	13.75267	13.75267	13.75267	13.75267	13.75267
28.37	13.75267	13.75267	13.75267	13.75267	13.75267	13.75267	13.75267	13.75267	13.75267	13.75267	13.75267	13.75267	13.75267	13.75267	13.75267	13.75267	13.75267	13.75267	13.75267	13.75267	13.75267	13.75267	13.75267	13.75267	13.75267	13.75267	13.75267	13.75267	13.75267	13.75267	13.75267	13.75267	13.75267	13.75267	13.75267	13.75267	13.75267	13.75267	13.75267	13.75267	13.75267	13.75267	13.75267	13.75267	13.75267	13.75267	13.75267	13.75267	13.75267
28.47	13.75267	13.75267	13.75267	13.75267	13.75267	13.75267	13.75267	13.75267	13.75267	13.75267	13.75267	13.75267	13.75267	13.75267	13.75267	13.75267	13.75267	13.75267	13.75267	13.75267	13.75267	13.75267	13.75267	13.75267	13.75267	13.75267	13.75267	13.75267	13.75267	13.75267	13.75267	13.75267	13.75267	13.75267	13.75267	13.75267	13.75267	13.75267	13.75267	13.75267	13.75267	13.75267	13.75267	13.75267	13.75267	13.75267	13.75267	13.75267	13.75267
28.57	13.75267	13.75267	13.75267	13.75267	13.75267	13.75267	13.75267	13.75267	13.75267	13.75267	13.75267	13.75267	13.75267	13.75267	13.75267	13.75267	13.75267	13.75267	13.75267	13.75267	13.75267	13.75267	13.75267	13.75267	13.75267	13.75267	13.75267	13.75267	13.75267	13.75267	13.75267	13.75267	13.75267	13.75267	13.75267	13.75267	13.75267	13.75267	13.75267	13.75267	13.75267	13.75267	13.75267	13.75267	13.75267	13.75267	13.75267	13.75267	13.75267
28.67	13.75267	13.75267	13.75267	13.75267	13.75267	13.75267	13.75267	13.75267	13.75267	13.75267	13.75267	13.75267	13.75267	13.75267	13.75267	13.75267	13.75267	13.75267	13.75267	13.75267	13.75267	13.75267	13.75267	13.75267	13.75267	13.75267	13.75267	13.75267	13.75267	13.75267	13.75267	13.75267	13.75267	13.75267	13.75267	13.75267	13.75267	13.75267	13.75267	13.75267	13.75267	13.75267	13.75267	13.75267	13.75267	13.75267	13.75267	13.75267	13.75267
28.77	13.75267	13.75267	13.75267	13.75267	13.75267	13.75267	13.75267	13.75267	13.75267	13.75267	13.75267	13.75267	13.75267	13.75267	13.75267	13.75267	13.75267	13.75267	13.75267	13.75267	13.75267	13.75267	13.75267	13.75267	13.75267	13.75267	13.75267	13.75267	13.75267	13.75267	13.75267	13.75267	13.75267	13.75267	13.75267	13.75267	13.75267	13.75267	13.75267	13.75267	13.75267	13.75267	13.75267	13.75267	13.75267	13.75267	13.75267	13.75267	13.75267
28.87	13.75267	13.75267	13.75267	13.75267	13.75267	13.75267	13.75267	13.75267	13.75267	13.75267	13.75267	13.75267	13.75267	13.75267	13.75267	13.75267	13.75267	13.75267	13.75267	13.75267	13.75267	13.75267	13.75267	13.75267	13.75267	13.75267	13.75267	13.75267	13.75267	13.75267	13.75267	13.75267	13.75267	13.75267	13.75267	13.75267	13.75267	13.75267	13.75267	13.75267	13.75267	13.75267	13.75267	13.75267	13.75267	13.75267	13.75267	13.75267	13.75267
28.97	13.75267	13.75267	13.75267	13.75267	13.75267	13.75267	13.75267	13.75267	13.75267	13.75267	13.75267	13.75267	13.75267	13.75267	13.75267	13.75267	13.75267	13.75267	13.75267	13.75267	13.75267	13.75267	13.75267	13.75267	13.75267	13.75267	13.75267	13.75267	13.75267	13.75267	13.75267	13.75267	13.75267	13.75267	13.75267	13.75267	13.75267	13.75267	13.75267	13.75267	13.75267	13.75267	13.75267	13.75267	13.75267	13.75267	13.75267	13.75267	13.75267
29.07	13.75267	13.75267	13.75267	13.75267	13.75267	13.75267	13.75267	13.75267	13.75267	13.75267	13.75267	13.75267	13.75267	13.75267	13.75267	13.75267	13.75267	13.75267	13.75267	13.75267	13.75267	13.75267	13.75267	13.75267	13.75267	13.75267	13.75267	13.75267	13.75267	13.75267	13.75267	13.75267	13.75267	13.75267	13.75267	13.75267	13.75267	13.75267	13.75267	13.75267	13.75267	13.75267	13.75267	13.75267	13.75267	13.75267	13.75267	13.75267	13.75267
29.17	13.75267	13.75267	13.75267	13.75267	13.75267	13.75267	13.75267	13.75267	13.75267	13.75267	13.75267	13.75267	13.75267	13.75267	13.75267	13.75267	13.75267	13.75267	13.75267	13.75267	13.75267	13.75267	13.75267	13.75267	13.75267	13.75267	13.75267	13.75267	13.75267	13.75267	13.75267	13.75267	13.75267	13.75267	13.75267	13.75267	13.75267	13.75267	13.75267	13.75267	13.75267	13.75267	13.75267	13.75267	13.75267	13.75267	13.75267	13.75267	13.75267
29.27	13.75267	13.75267	13.75267	13.75267	13.75267	13.75267	13.75267	13.75267	13.75267	13.75267	13.75267	13.75267	13.75267	13.75267	13.75267	13.75267	13.75267	13.75267	13.75267	13.75267	13.75267	13.75267	13.75267	13.75267	13.75267	13.75267	13.75267	13.75267	13.75267	13.75267	13.75267	13.75267	13.75267	13.75267	13.75267	13.75267	13.75267	13.75267	13.75267	13.75267	13.75267	13.75267	13.75267	13.75267	13.75267	13.75267	13.75267	13.75267	13.75267
29.37	13.75267	13.75267	13.75267	13.75267	13.75267	13.75267	13.75267	13.75267	13.75267	13.75267	13.75267	13.75267	13.75267	13.75267	13.75267	13.75267	13.75267	13.75267	13.75267	13.75267	13.75267	13.75267	13.75267	13.75267	13.75267	13.75267	13.75267	13.75267	13.75267	13.75267	13.75267	13.75267	13.75267	13.75267	13.75267	13.75267	13.75267	13.75267	13.75267	13.75267	13.75267	13.75267	13.75267	13.75267	13.75267	13.75267	13.75267	13.75267	13.75267
29.47	13.75267	13.75267	13.75267	13.75267	13.75267	13.75267	13.75267	13.75267	13.75267	13.75267	13.75267	13.75267	13.75267	13.75267	13.75267	13.75267	13.75267	13.75267	13.75267	13.75267	13.75267	13.75267	13.75267	13.75267	13.75267	13.75267	13.75267	13.75267	13.75267	13.75267	13.75267	13.75267	13.75267	13.75267	13.75267	13.75267	13.75267	13.75267	13.75267	13.75267	13.75267	13.75267	13.75267	13.75267	13.75267	13.75267	13.75267	13.75267	13.75267
29.57	13.75267	13.75267	13.75267	13.75267	13.75267	13.75267	13.75267	13.75267	13.75267	13.75267	13.75267	13.75267	13.75267	13.75267	13.75267	13.75267	13.75267	13.75267	13.75267	13.75267	13.75267	13.75267	13.75267	13.75267	13.75267	13.75267	13.75267	13.75267	13.75267	13.75267	13.75267	13.75267	13.75267	13.75267	13.75267	13.75267	13.75267	13.75267	13.75267	13.75267	13.75267	13.75267	13.75267	13.75267	13.75267	13.75267	13.75267	13.75267	13.75267
29.67	13.75267	13.75267	13.75267	13.75267	13.75267	13.75267	13.75267	13.75267	13.75267	13.75267	13.75267	13.75267	13.75267	13.75267	13.75267	13.75267	13.75267	13.75267	13.75267	13.75267	13.75267	13.75267	13.75267	13.75267	13.75267	13.75267	13.75267	13.75267	13.75267	13.75267	13.75267	13.75267	13.75267	13.75267	13.75267	13.75267	13.75267	13.75267	13.75267	13.75267	13.75267	13.75267	13.75267	13.75267	13.75267	13.75267	13.75267	13.75267	13.75267
29.77	13.75267	13.75267	13.75267	13.75267	13.75267	13.75267	13.75267	13.75267	13.75267	13.75267	13.75267	13.75267	13.75267	13.75267	13.75267	13.75267	13.75267	13.75267	13.75267	13.75267	13.75267	13.75267	13.75267	13.75267	13.75267	13.75267	13.75267	13.75267	13.75267	13.75267	13.75267	13.75267	13.75267	13.75267	13.75267	13.75267	13.75267	13.75267	13.75267	13.75267	13.75267	13.75267	13.75267	13.75267	13.75267	13.75267	13.75267	13.75267	13.75267
29.87	13.75267	13.75267	13.75267	13.75267	13.75267	13.75267	13.75267	13.75267	13.75267	13.75267	13.75267	13.75267	13.75267	13.75267	13.75267	13.75267	13.75267	13.75267	13.75267	13.75267	13.75267	13.75267	13.75267	13.75267	13.75267	13.75267	13.75267	13.75267	13.75267	13.75267	13.75267	13.75267	13.75267	13.75267	13.75267	13.75267	13.75267	13.75267	13.75267	13.75267	13.75267	13.75267	13.75267	13.75267	13.75267	13.75267	13.75267	13.75267	13.75267
29.97	13.75267	13.75267	13.75267	13.75267	13.75267	13.75267	13.75267	13.75267	13.75267	13.75267	13.75267	13.75267	13.75267	13.75267	13.75267	13.75267	13.75267	13.75267	13.75267	13.75267	13.75267	13.75267	13.75267	13.75267	13.75267	13.75267	13.75267	13.75267	13.75267	13.75267	13.75267	13.75267	13.75267	13.75267	13.75267	13.75267	13.75267	13.75267	13.75267	13.75267	13.75267	13.75267	13.75267	13.75267	13.75267	13.75267	13.75267	13.75267	13.75267
30.07	13.75267	13.75267	13.75267	13.75267	13.75267	13.75267	13.75267	13.75267	13.75267	13.75267	13.75267	13.75267	13.75267	13.75267	13.75267	13.75267	13.75267	13.75267	13.75267	13.75267	13.75267	13.75267	13.75267	13.75267	13.75267	13.75267	13.75267	13.75267	13.75267	13.75267	13.75267	13.75267	13.75267	13.75267	13.75267	13.75267	13.75267	13.75267	13.75267	13.75267	13.75267	13.75267	13.75267	13.75267	13.75267	13.75267	13.75267	13.75267	13.75267
30.17	13.75267	13.75267	13.75267	13.75267	13.75267	13.75267	13.75267	13.75267	13.75267	13.75267	13.75267	13.75267	13.75267	13.75267	13.75267	13.75267	13.75267	13.75267	13.75267	13.75267	13.75267	13.75267	13.75267	13.75267	13.75267	13.75267	13.75267	13.75267	13.75267	13.75267	13.75267	13.75267	13.75267	13.75267	13.75267	13.75267	13.75267	13.75267	13.75267	13.75267	13.75267	13.75267	13.75267	13.75267	13.75267	13.75267	13.75267	13.75267	13.75267
30.27	13.75267	13.75267	13.75267	13.75267	13.75267	13.75267	13.75267	13.75267	13.75267	13.75267	13.75267	13.75267	13.75267	13.75267	13.75267	13.75267	13.75267	13.75267	13.75267	13.75267	13.75267	13.75267	13.75267	13.75267	13.75267	13.75267	13.75267	13.75267	13.75267	13.75267	13.75267	13.75267	13.75267	13.75267	13.75267	13.75267	13.75267	13.75267	13.75267	13.75267	13.75267	13.75267	13.75267	13.75267	13.75267	13.75267	13.75267	13.75267	13.75267
30.37	13.75267	13.75267	13.75267	13.75267	13.75267	13.75267	13.75267	13.75267	13.75267	13.75267	13.75267	13.75267	13.75267	13.75267	13.75267	13.75267	13.75267	13.75267	13.75267	13.75267	13.75267	13.75267	13.75267	13.75267	13.75267	13.75267	13.75267	13.75267	13.75267	13.75267	13.75267	13.75267	13.75267	13.75267	13.75267	13.75267	13.75267	13.75267	13.75267	13.75267	13.75267	13.75267	13.75267	13.75267	13.75267	13.75267	13.75267	13.75267	13.75267
30.47	13.75267	13.75267	13.75267	13.75267	13.75267	13.75267	13.75267	13.75267	13.75267	13.75267	13.75267	13.75267	13.75267	13.75267	13.75267	13.75267	13.75267	13.75267	13.75267	13.75267	13.75267	13.75267	13.75267	13.75267	13.75267	13.75267	13.75267	13.75267	13.75267	13.75267	13.75267	13.75267	13.75267	13.75267	13.75267	13.75267	13.75267	13.75267	13.75267	13.75267	13.75267	13.75267	13.75267	13.75267	13.75267	13.75267	13.75267	13.75267	13.75267
30.57	13.75267	13.75267	13.75267	13.75267	13.75267	13.75267	13.75267	13.75267	13.75267	13.75267	13.75267	13.75267	13.75267	13.75267	13.75267	13.75267	13.75267	13.75267	13.75267	13.75267	13.75267	13.75267	13.75267	13.75267	13.75267	13.75267	13.75267	13.75267	13.75267	13.75267	13.75267	13.75267	13.75267	13.75267	13.75267	13.75267	13.75267	13.75267	13.75267	13.75267	13.75267	13.75267	13.75267	13.75267	13.75267	13.75267	13.75267	13.75267	13.75267
30.67	13.75267	13.75267	13.75267	13.75267	13.75267	13.75267	13.75267	13.75267	13.75267	13.75267	13.75267	13.75267	13.75267	13.75267	13.75267	13.75267	13.75267	13.75267	13.75267	13.75267	13.75267	13.75267	13.75267	13.75267	13.75267	13.75267	13.75267	13.75267	13.75267	13.75267	13.75267	13.75267	13.75267	13.75267	13.75267	13.75267	13.75267	13.75267	13.75267	13.75267	13.75267	13.75267	13.75267	13.75267	13.75267	13.75267	13.75267	13.75267	13.75267
30.77	13.75267	13.75267	13.75267	13.75267	13.75267	13.75267	13.75267	13.75267	13.75267	13.75267	13.75267	13.75267	13.75267	13.75267	13.75267	13.75267	13.75267	13.75267	13.75267	13.75267	13.75267	13.75267	13.75267	13.75267	13.75267	13.75267	13.75267	13.75267	13.75267	13.75267	13.75267	13.75267	13.75267	13.75267	13.75267	13.75267	13.75267	13.75267	13.75267	13.75267	13.75267	13.75267	13.75267	13.75267	13.75267	13.75267	13.75267	13.75267	13.75267
30.87	13.75267	13.75267	13.75267	13.75267	13.75267	13.75267	13.75267	13.75267	13.75267	13.75267	13.75267	13.75267	13.75267	13.75267	13.75267	13.75267	13.75267	13.75267	13.75267	13.75267	13.75267	13.75267	13.75267	13.75267	13.75267	13.75267	13.75267	13.75267	13.75267	13.75267	13.75267	13.75267	13.75267	13.75267	13.75267	13.75267	13.75267	13.75267	13.75267	13.75267	13.75267	13.75267	13.75267	13.75267	13.75267	13.75267	13.75267	13.75267	13.75267
30.97	13.75267	13.75267	13.75267	13.75267	13.75267	13.75267	13.75267	13.75267	13.75267	13.75267	13.75267	13.75267	13.75267	13.75267	13.75267	13.75267	13.75267	13.75267	13.75267	13.75267	13.75267	13.75267	13.75267	13.75267	13.75267	13.75267	13.75267	13.75267	13.75267	13.75267	13.75267	13.75267	13.75267	13.75267	13.75267	13.75267	13.75267	13.75267	13.75267	13.75267	13.75267	13.75267	13.75267	13.75267	13.75267	13.75267	13.75267	13.75267	13.75267
31.07	13.75267	13.75267	13.75267	13.75267	13.75267	13.75267	13.75267	13.75267	13.75267	13.75267	13.75267	13.75267	13.75267	13.75267	13.75267	13.75267	13.75267	13.75267	13.75267	13.75267	13.75267	13.75267	13.75267	13.75267	13.75267	13.75267	13.75267	13.75267	13.75267	13.75267	13.75267	13.75267	13.75267	13.75267	13.75267	13.75267	13.75267	13.75267	13.75267	13.75267	13.75267	13.75267	13.75267	13.75267	13.75267	13.75267	13.75267	13.75267	13.75267
31.17	13.75267	13.75267	13.75267	13.75267	13.75267	13.75267	13.75267	13.75267	13.75267	13.75267	13.75267	13.75267	13.75267	13.75267	13.75267	13.75267	13.75267	13.75267	13.75267	13.75267	13.75267	13.75267	13.75267	13.75267	13.75267	13.75267	13.75267	13.75267	13.75267	13.75267	13.75267	13.75267	13.75267	13.75267	13.75267	13.75267	13.75267	13.75267	13.75267	13.75267	13.75267	13.75267	13.75267	13.75267	13.75267	13.75267	13.75267	13.75267	13.75267
31.27	13.75267	13.75267	13.75267	13.75267	13.75267	13.75267	13.75267	13.75267	13.75267	13.75267	13.75267	13.75267	13.75267	13.75267	13.75267	13.75267	13.75267	13.75267	13.75267	13.75267	13.75267	13.75267	13.75267	13.75267	13.75267	13.75267	13.75267	13.75267	13.75267	13.75267	13.75267	13.75267	13.75267	13.75267	13.75267	13.75267	13.75267	13.75267	13.75267	13.75267	13.75267	13.75267	13.75267	13.75267	13.75267	13.75267	13.75267	13.75267	13.75267
31.37	13.75267	13.75267	13.75267	13.75267	13.75267	13.75267	13.75267	13.75267	13.75267	13.75267	13.75267	13.75267	13.75267	13.75267	13.75267	13.75267	13.75267	13.75267	13.75267	13.75267	13.75267	13.75267	13.75267	13.75267	13.75267	13.75267	13.75267	13.75267	13.75267	13.75267	13.75267	13.75267	13.75267	13.75267	13.75267	13.75267	13.75267	13.75267	13.75267	13.75267	13.75267	13.75267	13.75267	13.75267	13.75267	13.75267	13.75267	13.75267	13.75267
31.47	13.75267	13.75267	13.75267	13.75267	13.75267	13.75267	13.75267	13.75267	13.75267	13.75267	13.75267	13.75267	13.75267	13.75267	13.75267	13.75267	13.75267	13.75267	13.75267	13.75267	13.75267	13.75267	13.75267	13.75267	13.75267	13.75267	13.75267	13.75267	13.75267	13.75267	13.75267	13.75267	13.75267	13.75267	13.75267	13.75267	13.75267	13.75267	13.75267	13.75267	13.75267	13.75267	13.75267	13.75267	13.75267	13.75267	13.75267	13.75267	13.75267
31.57	13.75267	13.75267	13.75267	13.75267	13.75267	13.75267	13.75267	13.75267	13.75267	13.75267	13.75267	13.75267	13.75267	13.75267	13.75267	13.75267	13.75267	13.75267	13.75267	13.75267	13.75267	13.75267	13.75267	13.75267	13.75267	13.75267	13.75267	13.75267	13.75267	13.75267	13.75267	13.75267	13.75267	13.75267	13.75267	13.75267	13.75267	13.75267	13.75267	13.75267	13.75267	13.75267	13.75267	13.75267	13.75267	13.75267	13.75267	13.75267	13.75267
31.67	13.75267	13.75267	13.75267	13.75267	13.75267	13.75267	13.75267	13.75267	13.75267	13.75267	13.75267	13.75267	13.75267	13.75267	13.75267	13.75267	13.75267	13.75267	13.75267	13.75267	13.75267	13.75267	13.75267	13.75267	13.75267	13.75267	13.75267	13.75267	13.75267	13.75267	13.75267	13.75267	13.75267	13.75267	13.75267	13.75267	13.75267	13.75267	13.75267	13.75267	13.75267	13.75267	13.75267	13.75267	13.75267	13.75267	13.75267	13.75267	13.75267
31.77	13.75267	13.75267	13.75267	13.75267	13.75267	13.75267	13.75267	13.75267	13.75267	13.75267	13.75267	13.75267	13.75267	13.75267	13.75267	13.75267	13.75267	13.75267	13.75267	13.75267	13.75267	13.75267	13.75267	13.75267	13.75267	13.75267	13.75267	13.75267	13.75267	13.75267	13.75267	13.75267	13.75267	13.75267	13.75267	13.75267	13.75267	13.75267	13.75267	13.75267	13.75267	13.75267	13.75267	13.75267	13.75267	13.75267	13.75267	13.75267	13.75267
31.87	13.75267	13.75267	13.75267	13.75267	13.75267	13.75267	13.75267	13.75267	13.75267	13.75267	13.75267	13.75267	13.75267	13.75267	13.75267	13.75267	13.75267	13.75267	13.75267	13.75267	13.75267	13.75267	13.75267	13.75267	13.75267	13.75267	13.75267	13.75267	13.75267	13.75267	13.75267	13.75267	13.75267	13.75267	13.75267	13.75267	13.75267	13.75267	13.75267	13.75267	13.75267	13.75267	13.75267	13.75267	13.75267	13.75267	13.75267	13.75267	13.75267
31.97	13.75267	13.75267	13.75267	13.75267	13.75267	13.75267	13.75267	13.75267	13.75267	13.75267	13.75267	13.75267	13.75267	13.75267	13.75267	13.75267	13.75267	13.75267	13.75267	13.75267	13.75267	13.75267	13.75267	13.75267	13.75267	13.75267	13.75267	13.75267	13.75267	13.75267	13.75267	13.75267	13.75267	13.75267	13.75267	13.75267	13.75267	13.75267	13.75267	13.75267	13.75267	13.75267	13.75267	13.75267	13.75267	13.75267	13.75267	13.75267	13.75267
32.07	13.75267	13.75267	13.75267	13.75267	13.75267	13.75267	13.75267	13.75267	13.75267	13.75267	13.75267	13.75267	13.75267	13.75267	13.75267	13.75267	13.75267	13.75267	13.75267	13.75267	13.75267	13.75267	13.75267	13.75267	13.75267	13.75267	13.75267	13.75267	13.75267	13.75267	13.75267	13.75267	13.75267	13.75267	13.75267	13.75267	13.75267	13.75267	13.75267	13.75267	13.75267	13.75267	13.75267	13.75267	13.75267	13.75267	13.75267	13.75267	13.75267
32.17	13.75267	13.75267	13.75267	13.75267	13.75267	13.75267	13.75267	13.75267	13.75267	13.75267	13.75267	13.75267	13.75267	13.75267	13.75267	13.75267	13.75267	13.75267	13.75267	13.75267	13.75267	13.75267	13.75267	13.75267	13.75267	13.75267	13.75267	13.75267	13.75267	13.75267	13.75267	13.75267	13.75267	13.75267	13.75267	13.75267	13.75267	13.75267	13.75267	13.75267	13.75267	13.75267	13.75267	13.75267	13.75267	13.75267	13.75267	13.75267	13.75267
32.27	13.75267	13.75267	13.75267	13.75267	13.75267	13.75267	13.75267	13.75267	13.75267	13.75267	13.75267	13.75267	13.75267	13.75267	13.75267	13.75267	13.75267	13.75267	13.75267	13.75267	13.75267	13.75267	13.75267	13.75267	13.75267	13.75267	13.75267	13.75267	13.75267	13.75267	13.75267	13.75267	13.75267	13.75267	13.75267	13.75267	13.75267	13.75267	13.75267	13.75267	13.75267	13.75267	13.75267	13.75267	13.75267	13.75267	13.75267	13.75267	13.75267
32.37	13.75267	13.75267	13.75267	13.75267	13.75267	13.75267	13.75267	13.75267	13.75267	13.75267	13.75267	13.75267	13.75267	13.75267	13.75267	13.75267	13.75267	13.75267	13.75267	13.75267	13.75267	13.75267	13.75267	13.75267	13.75267	13.75267	13.75267	13.75267	13.75267	13.75267	13.75267	13.75267	13.75267	13.75267	13.75267	13.75267	13.75267	13.75267	13.75267	13.75267	13.75267	13.75267	13.75267	13.75267	13.75267	13.75267	13.75267	13.75267	13.75267
32.47	13.75267	13.75267	13.75267	13.75267	13.75267	13.75267	13.75267	13.75267	13.75267	13.75267	13.75267	13.75267	13.75267	13.75267	13.75267	13.75267	13.75267	13.75267	13.75267	13.75267	13.75267	13.75267	13.75267	13.75267	13.75267	13.75267	13.75267	13.75267	13.75267	13.75267	13.75267	13.75267	13.75267	13.75267	13.75267	13.75267	13.75267	13.75267	13.75267	13.75267	13.75267	13.75267	13.75267	13.75267	13.75267	13.75267	13.75267	13.75267	13.75267
32.57	13.75267	13.75267	13.75267	13.75267	13.75267	13.75267	13.75267	13.75267	13.75267	13.75267	13.75267	13.75267	13.75267	13.75267	13.75267	13.75267	13.75267	13.75267	13.75267	13.75267	13.75267	13.75267	13.75267	13.75267	13.75267	13.75267	13.75267	13.75267	13.75267	13.75267	13.75267	13.75267	13.75267	13.75267	13.75267	13.75267	13.75267	13.75267	13.75267	13.75267	13.75267	13.75267	13.75267	13.75267	13.75267	13.75267	13.75267	13.75267	13.75267
32.67	13.75267	13.75267	13.75267	13.75267	13.75267	13.75267	13.75267	13.75267	13.75267	13.75267	13.75267	13.75267	13.75267	13.75267	13.75267	13.75267	13.75267	13.75267	13.75267	13.75267	13.75267	13.75267	13.75267	13.75267	13.75267	13.75267	13.75267	13.75267	13.75267	13.75267	13.75267	13.75267	13.75267	13.75267	13.75267	13.75267	13.75267	13.75267	13.75267	13.75267	13.75267	13.75267	13.75267	13.75267	13.75267	13.75267	13.75267	13.75267	13.75267
32.77	13.75267	13.75267	13.75267	13.75267	13.75267	13.75267	13.75267	13.75267	13.75267	13.75267	13.75267	13.75267	13.75267	13.75267	13.75267	13.75267	13.75267	13.75267	13.75267	13.75267	13.75267	13.75267	13.75267	13.75267	13.75267	13.75267	13.75267	13.75267	13.75267	13.75267	13.75267	13.75267	13.75267	13.75267	13.75267	13.75267	13.75267	13.75267	13.75267	13.75267	13.75267	13.75267	13.75267	13.75267	13.75267	13.75267	13.75267	13.75267	13.75267
32.87	13.75267	13.75267	13.75267	13.75267	13.75267	13.75267	13.75267	13.75267	13.75267	13.75267	13.75267	13.75267	13.75267	13.75267	13.75267	13.75267	13.75267	13.75267	13.75267	13.75267	13.75267	13.75267	13.75267	13.75267	13.75267	13.75267	13.75267	13.75267	13.75267	13.75267	13.75267	13.75267	13.75267	13.75267	13.75267	13.75267	13.75267	13.75267	13.75267	13.75267	13.75267	13.75267	13.75267	13.75267	13.75267	13.75267	13.75267	13.75267	13.75267
32.97	13.75267	13.75267	13.75267	13.75267	13.75267	13.75267	13.75267	13.75267	13.75267	13.75267	13.75267	13.75267	13.75267	13.75267	13.75267	13.75267	13.75267	13.75267	13.75267	13.75267	13.75267	13.75267	13.75267	13.75267	13.75267	13.75267	13.75267	13.75267	13.75267	13.75267	13.75267	13.75267	13.75267	13.75267	13.75267	13.75267	13.75267	13.75267	13.75267	13.75267	13.75267	13.75267	13.75267	13.75267	13.75267	13.75267	13.75267	13.75267	13.75267
33.07	13.75267	13.75267	13.75267	13.75267	13.75267	13.75267	13.75267	13.75267	13.75267	13.75267	13.75267	13.75267	13.75267	13.75267	13.75267	13.75267	13.75267	13.75267	13.75267	13.75267	13.75267	13.75267	13.75267	13.75267	13.75267	13.75267	13.75267	13.75267	13.75267	13.75267	13.75267	13.75267	13.75267	13.75267	13.75267	13.75267	13.75267	13.75267	13.75267	13.75267	13.75267	13.75267	13.75267	13.75267	13.75267	13.75267	13.75267	13.75267	13.75267
33.17	13.75267	13.75267	13.75267	13.75267	13.75267	13.75267	13.75267	13.75267	13.75267	13.75267	13.75267	13.75267	13.75267	13.75267	13.75267	13.75267	13.75267	13.75267	13.75267	13.75267	13.75267	13.75267	13.75267	13.75267	13.75267	13.75267	13.75267	13.75267	13.75267	13.75267	13.75267	13.75267	13.75267	13.75267	13.75267	13.75267	13.75267	13.75267	13.75267	13.75267	13.75267	13.75267	13.75267	13.75267	13.75267	13.75267	13.75267	13.75267	13.75267
33.27	13.75267	13.75267	13.75267	13.75267	13.75267	13.75267	13.75267	13.75267	13.75267	13.75267	13.75267	13.75267	13.75267	13.75267	13.75267	13.75267	13.75267	13.75267	13.75267	13.75267	13.75267	13.75267	13.75267	13.75267	13.75267	13.75267	13.75267	13.75267	13.75267	13.75267	13.75267	13.75267	13.75267	13.75267	13.75267	13.75267	13.75267	13.75267	13.75267	13.75267	13.75267	13.75267	13.75267	13.75267	13.75267	13.75267	13.75267	13.75267	13.75267
33.37	13.75267	13.75267	13.75267	13.75267	13.75267	13.75267	13.75267	13.75267	13.75267	13.75267	13.75267	13.75267	13.75267	13.75267	13.75267	13.75267	13.75267	13.75267	13.75267	13.75267	13.75267	13.75267	13.75267	13.75267	13.75267	13.75267	13.75267	13.75267	13.75267	13.75267	13.75267	13.75267	13.75267	13.75267	13.75267	13.75267	13.75267	13.75267	13.75267	13.75267	13.75267	13.75267	13.75267	13.75267	13.75267	13.75267	13.75267	13.75267	13.75267
33.47	13.75267	13.75267	13.75267	13.75267	13.75267	13.75267	13.75267	13.75267	13.75267	13.75267	13.75267	13.75267	13.75267	13.75267	13.75267	13.75267	13.75267	13.75267	13.75267	13.75267	13.75267	13.75267	13.75267	13.75267	13.75267	13.75267	13.75267	13.75267	13.75267	13.75267	13.75267	13.75267	13.75267	13.75267	13.75267	13.75267	13.75267	13.75267	13.75267	13.75267	13.75267	13.75267	13.75267	13.75267	13.75267	13.75267	13.75267	13.75267	13.75267
33.57	13.75267	13.75267	13.75267	13.75267	13.75267	13.75267	13.75267	13.75267	13.75267	13.75267	13.75267	13.75267	13.75267	13.75267	13.75267	13.75267	13.75267	13.75267	13.75267	13.75267	13.75267	13.75267	13.75267	13.75267	13.75267	13.75267	13.75267	13.75267	13.75267	13.75267	13.75267	13.75267	13.75267	13.75267	13.75267	13.75267	13.75267	13.75267	13.75267	13.75267	13.75267	13.75267	13.75267	13.75267	13.75267	13.75267	13.75267	13.75267	13.75267
33.67	13.75267	13.75267	13.75267	13.75267	13.75267	13.75267	13.75267	13.75267	13.75267	13.75267	13.75267	13.75267	13.75267	13.75267	13.75267	13.75267	13.75267	13.75267	13.75267	13.75267	13.75267	13.75267	13.75267	13.75267	13.75267	13.75267	13.75267	13.75267	13.75267	13.75267	13.75267	13.75267	13.75267	13.75267	13.75267	13.75267	13.75267	13.75267	13.75267	13.75267	13.75267	13.75267	13.75267	13.75267	13.75267	13.75267	13.75267	13.75267	13.75267
33.77	13.75267	13.75267	13.75267	13.75267	13.75267	13.75267	13.75267	13.75267	13.75267	13.75267	13.75267	13.75267	13.75267	13.75267	13.75267	13.75267	13.75267	13.75267	13.75267	13.75267	13.75267	13.75267	13.75267	13.75267	13.75267	13.75267	13.75267	13.75267	13.75267	13.75267	13.75267	13.75267	13.75267	13.75267	13.75267	13.75267	13.75267	13.75267	13.75267	13.75267	13.75267	13.75267	13.75267	13.75267	13.75267	13.75267	13.75267	13.75267	13.75267
33.87	13.75267	13.75267	13.75267	13.75267	13.75267	13.75267	13.75267	13.75267	13.75267	13.75267	13.75267	13.75267	13.75267	13.75267	13.75267	13.75267	13.75267	13.75267	13.75267	13.75267	13.75267	13.75267	13.75267	13.75267	13.75267	13.75267	13.75267	13.75267	13.75267	13.75267	13.75267	13.75267	13.75267	13.75267	13.75267	13.75267	13.75267	13.75267	13.75267	13.75267	13.75267	13.75267	13.75267	13.75267	13.75267	13.75267	13.75267	13.75267	13.75267
33.97	13.75267	13.75267	13.75267	13.75267	13.75267	13.75267	13.75267	13.75267	13.75267	13.75267	13.75267	13.75267	13.75267	13.75267	13.75267	13.75267	13.75267	13.75267	13.75267	13.75267	13.75267	13.75267	13.75267	13.75267	13.75267	13.75267	13.75267	13.75267	13.75267	13.75267	13.75267	13.75267	13.75267	13.75267	13.75267	13.75267	13.75267	13.75267	13.75267	13.75267	13.75267	13.75267	13.75267	13.75267	13.75267	13.75267	13.75267	13.75267	13.75267
34.07	13.75267	13.75267	13.75267	13.75267	13.75267	13.75267	13.75267	13.75267	13.75267	13.75267	13.75267	13.75267	13.75267	13.75267	13.75267	13.75267	13.75267	13.75267	13.75267	13.75267	13.75267	13.75267	13.75267	13.75267	13.75267	13.75267	13.75267	13.75267	13.75267	13.75267	13.75267	13.75267	13.75267	13.75267	13.75267	13.75267	13.75267	13.75267	13.75267	13.75267	13.75267	13.75267	13.75267	13.75267	13.75267	13.75267	13.75267	13.75267	13.75267
34.17	13.75267	13.75267	13.75267	13.75267	13.75267	13.75267	13.75267	13.75267	13.75267	13.75267	13.75267	13.75267	13.75267	13.75267	13.75267	13.75267	13.75267	13.75267	13.75267	13.75267	13.75267	13.75267	13.75267	13.75267	13.75267	13.75267	13.75267	13.75267	13.75267	13.75267	13.75267	13.75267	13.75267	13.75267	13.75267	13.75267	13.75267	13.75267	13.75267	13.75267	13.75267	13.75267	13.75267	13.75267	13.75267	13.75267	13.75267	13.75267	13.75267
34.27	13.75267	13.75267	13.75267	13.75267	13.75267	13.75267	13.75267	13.75267	13.75267	13.75267	13.75267	13.75267	13.75267	13.75267	13.75267	13.75267	13.75267	13.75267	13.75267	13.75267	13.75267	13.75267	13.75267	13.75267	13.75267	13.75267	13.75267	13.75267	13.75267	13.75267	13.75267	13.75267	13.75267	13.75267	13.75267	13.75267	13.75267	13.75267	13.75267	13.75267	13.75267	13.75267	13.75267	13.75267	13.75267	13.75267	13.75267	13.75267	13.75267
34.37	13.75267	13.75267	13.75267	13.75267	13.75267	13.75267	13.75267	13.75267	13.75267	13.75267	13.75267	13.75267	13.75267	13.75267	13.75267	13.75267	13.75267	13.75267	13.75267	13.75267	13.75267	13.75267	13.75267	13.75267	13.75267	13.75267	13.75267	13.75267	13.75267	13.75267	13.75267	13.75267	13.75267	13.75267	13.75267	13.75267	13.75267	13.75267	13.75267	13.75267	13.75267	13.75267	13.75267	13.75267	13.75267	13.75267	13.75267	13.75267	13.75267
34.47	13.75267	13.75267	13.75267	13.75267	13.75267	13.75267	13.75267	13.75267	13.75267	13.75267	13.75267	13.75267	13.75267	13.75267	13.75267	13.75267	13.75267	13.75267	13.75267	13.75267	13.75267	13.75267	13.75267	13.75267	13.75267	13.75267	13.75267	13.75267	13.75267	13.75267	13.75267	13.75267	13.75267	13.75267	13.75267	13.75267	13.75267	13.75267	13.75267	13.75267	13.75267	13.75267	13.75267	13.75267	13.75267	13.75267	13.75267	13.75267	13.75267
34.57	13.75267	13.75267	13.75267	13.75267	13.75267	13.75267	13.75267	13.75267	13.75267	13.75267	13.75267	13.75267	13.75267	13.75267	13.75267	13.75267	13.75267	13.75267	13.75267	13.75267	13.75267	13.75267	13.75267	13.75267	13.75267	13.75267	13.75267	13.75267	13.75267	13.75267	13.75267	13.75267	13.75267	13.75267	13.75267	13.75267	13.75267	13.75267	13.75267	13.75267	13.75267	13.75267	13.75267	13.75267	13.75267	13.75267	13.75267	13.75267	13.75267
34.67	13.75267	13.75267	13.75267	13.75267	13.75267	13.75267	13.75267	13.75267	13.75267	13.75267	13.75267	13.75267	13.75267	13.75267	13.75267	13.75267	13.75267	13.75267	13.75267	13.75267	13.75267	13.75267	13.75267	13.75267	13.75267	13.75267	13.75267	13.75267	13.75267	13.75267	13.75267	13.75267	13.75267	13.75267	13.75267	13.75267	13.75267	13.75267	13.75267	13.75267	13.75267	13.75267	13.75267	13.75267	13.75267	13.75267	13.75267	13.75267	13.75267
34.77	13.75267	13.75267	13.75267	13.75267	13.75267	13.75267	13.75267	13.75267	13.75267	13.75267	13.75267	13.75267	13.75267	13.75267	13.75267	13.75267	13.75267	13.75267	13.75267	13.75267	13.75267	13.75267	13.75267	13.75267	13.75267	13.75267	13.75267	13.75267	13.75267	13.75267	13.75267	13.75267	13.75267	13.75267	13.75267	13.75267	13.75267	13.75267	13.75267	13.75267	13.75267	13.75267	13.75267	13.75267	13.75267	13.75267	13.75267	13.75267	13.75267
34.87	13.75267	13.75267	13.75267	13.75267	13.75267	13.75267	13.75267	13.75267	13.75267	13.75267	13.75267	13.75267	13.75267	13.75267	13.75267	13.75267	13.75267	13.75267	13.75267	13.75267	13.75267	13.75267	13.75267	13.75267	13.75267	13.75267	13.75267	13.75267	13.75267	13.75267	13.75267	13.75267	13.75267	13.75267	13.75267	13.75267	13.75267	13.75267	13.75267	13.75267	13.75267	13.75267	13.75267	13.75267	13.75267	13.75267	13.75267	13.75267	13.75267
[truncated: 213 more columns]
