# Supplementary material for: Simple Physical Model for the Estimation of Irreversible Dissociation Rates for Bimolecular Complexes
Source: J Phys Chem A. 2023 Jul 7;127(28):5956–66. doi: 10.1021/acs.jpca.3c01890 (PMC10364079; doi:10.1021/acs.jpca.3c01890)
Supplement: Supplementary file 2 — jp3c01890_si_002.zip [file jp3c01890_si_002.zip › Supplementary/Freqs&Rots/MetOFreqs/Freqs.txt]

40.7343 59.4225 83.1452 130.0750 142.5072 163.0378 881.3821 909.6025 968.9727 974.7513 1131.8175 1147.1762 1341.4737 1345.3404 1350.3087 1355.4191 1496.5752 1501.1451 2846.6362 2917.6485 2990.7396 3002.1069 3048.8134 3066.7780
-28.3340 13.5270 50.5827 91.8572 136.2966 142.6860 816.1942 880.5628 958.5556 968.7919 1132.3865 1143.5620 1341.9759 1348.3855 1350.0135 1352.8093 1498.1245 1499.4952 2867.7580 2921.8275 2991.0155 3012.0694 3045.7413 3067.3764
-16.2613 13.7447 50.1301 73.4885 99.2442 138.5526 776.9140 862.3810 958.4907 963.5428 1134.0230 1140.9001 1344.2603 1348.6422 1349.4937 1352.1649 1498.8031 1499.3314 2887.5278 2922.9555 2994.9731 3013.1590 3047.7686 3066.4971
-27.1854 21.0817 24.8910 47.3295 58.4752 116.6749 736.3753 806.6180 957.2781 959.9265 1135.3568 1139.2230 1346.7235 1349.1994 1350.4021 1351.1152 1499.3813 1499.5685 2898.7507 2923.9404 2999.5361 3010.3969 3052.7251 3061.4235
-22.5209 17.3631 19.4093 37.9506 45.6710 89.1535 711.2420 780.4306 957.3941 958.3239 1136.3052 1138.3775 1347.3597 1349.0235 1350.7235 1351.4663 1499.3827 1499.7546 2913.1755 2924.1667 3003.3877 3009.1057 3054.3012 3059.2678
-7.7158 16.3631 17.6442 32.7091 38.4768 74.2867 702.4847 764.7013 957.3956 957.8018 1136.6305 1138.0473 1347.7816 1349.0094 1351.0000 1351.7479 1499.3732 1499.6921 2918.2698 2924.4905 3004.9576 3008.5682 3055.0564 3058.1789
-17.2394 13.1470 14.8185 28.2639 32.7544 65.0961 697.2545 754.9861 957.4484 957.5297 1136.7993 1137.9119 1348.0744 1349.0984 1351.3092 1351.9575 1499.3739 1499.5795 2919.9594 2924.7998 3005.6592 3008.2868 3055.4283 3057.4521
-13.4101 11.6819 13.6430 25.0866 28.3578 55.6978 694.5759 748.0970 957.3330 957.5340 1137.0602 1137.5889 1348.2256 1349.1792 1351.5510 1352.0708 1499.3361 1499.5235 2922.2587 2924.8928 3006.8344 3007.8342 3056.1476 3056.6665
-10.3444 11.4111 13.6565 23.4438 26.0061 52.7932 697.0436 743.7833 957.4127 957.5351 1137.0849 1137.6496 1348.3988 1349.3144 1351.7804 1352.1624 1499.3627 1499.4580 2922.6768 2924.7634 3006.9426 3007.8417 3056.0910 3056.6653
-8.1109 10.2670 12.5734 21.4130 23.6343 49.8465 696.3741 739.9653 957.4344 957.5396 1137.1865 1137.6080 1348.4752 1349.4018 1351.9522 1352.2091 1499.3604 1499.4294 2923.3507 2924.8571 3007.2647 3007.6587 3056.2406 3056.3027
-6.5761 9.9408 11.4011 19.8679 21.9797 47.7516 695.8663 737.0554 957.4673 957.5183 1137.1899 1137.5839 1348.5394 1349.4732 1352.0778 1352.2453 1499.3483 1499.4208 2923.7548 2924.9674 3007.4992 3007.5588 3056.0480 3056.3834
-5.4511 9.1533 10.3184 18.2756 22.6152 47.3009 701.8072 733.0534 957.4352 957.5296 1137.2768 1137.5698 1348.6315 1349.5193 1352.1727 1352.2466 1499.3443 1499.4212 2923.8015 2924.7998 3007.3408 3007.6089 3055.8610 3056.4767
-4.5809 8.6250 10.8150 16.9343 25.5853 44.5669 701.3325 730.4398 957.5246 957.5397 1137.3441 1137.5973 1348.6814 1349.5463 1352.2312 1352.3006 1499.3392 1499.4246 2924.1789 2924.8300 3007.2444 3007.8056 3055.6814 3056.5630
-3.9435 7.0088 9.1589 15.2827 25.2657 44.2379 703.8629 727.7841 957.4210 957.5832 1137.2556 1137.5863 1348.6990 1349.5655 1352.1911 1352.3557 1499.3242 1499.4038 2924.1112 2924.7583 3007.0970 3007.7994 3055.4866 3056.5550
-3.6677 3.5589 6.4700 12.9465 21.3291 43.1097 698.4157 729.4078 957.4686 957.5831 1137.3848 1137.7199 1348.6590 1349.6080 1352.2452 1352.3555 1499.3044 1499.4046 2924.4152 2924.8360 3007.1988 3007.8017 3055.5374 3056.4945
