# Supplementary material for: Simple Physical Model for the Estimation of Irreversible Dissociation Rates for Bimolecular Complexes
Source: J Phys Chem A. 2023 Jul 7;127(28):5956–66. doi: 10.1021/acs.jpca.3c01890 (PMC10364079; doi:10.1021/acs.jpca.3c01890)
Supplement: Supplementary file 2 — jp3c01890_si_002.zip [file jp3c01890_si_002.zip › Supplementary/Freqs&Rots/MetOFreqs/k(EJ)rates.txt]

E	J=0	J=1	J=2	J=3	J=4	J=5	J=6	J=7	J=8	J=9	J=10	J=11	J=12	J=13	J=14	J=15	J=16	J=17	J=18	J=19	J=20	J=21	J=22	J=23	J=24	J=25	J=26	J=27	J=28	J=29	J=30	J=31	J=32	J=33	J=34	J=35	J=36	J=37	J=38	J=39	J=40	J=41	J=42	J=43	J=44	J=45	J=46	J=47	J=48
13.89	2.262	2.262	2.262	2.262	2.262	2.262	1.969	1.969	1.969	1.969	1.969	1.969	1.969	1.969	1.969	1.969	1.969	1.969	1.969	1.969	1.969	1.969	1.969	1.969	1.969	1.969	1.969	1.969	1.969	1.969	1.969	1.969	1.969	1.969	1.969	1.969	1.969	1.969	1.969	1.969	1.969	1.969	1.969	1.969	1.969	1.969	1.969	1.969	1.969
13.99	2.262	2.262	2.262	2.262	2.262	1.969	1.969	1.969	1.969	1.969	1.969	1.969	1.969	1.969	1.969	1.969	1.969	1.969	1.969	1.969	1.969	1.969	1.969	1.969	1.969	1.969	1.969	1.969	1.969	1.969	1.969	1.969	1.969	1.969	1.969	1.969	1.969	1.969	1.969	1.969	1.969	1.969	1.969	1.969	1.969	1.969	1.969	1.969	1.969
14.09	2.262	2.262	2.262	1.969	1.969	1.969	1.969	1.969	1.969	1.969	1.969	1.969	1.969	1.969	1.969	1.969	1.969	1.969	1.969	1.969	1.969	1.969	1.969	1.969	1.969	1.969	1.969	1.969	1.969	1.969	1.969	1.969	1.969	1.969	1.969	1.969	1.969	1.969	1.969	1.969	1.969	1.969	1.969	1.969	1.969	1.969	1.969	1.969	1.969
14.19	1.969	1.969	1.969	1.969	1.969	1.969	1.969	1.969	1.969	1.969	1.969	1.969	1.969	1.969	1.969	1.969	1.969	1.969	1.969	1.969	1.969	1.969	1.969	1.969	1.969	1.969	1.969	1.969	1.969	1.969	1.969	1.969	1.969	1.969	1.969	1.969	1.969	1.969	1.969	1.969	1.969	1.969	1.969	1.969	1.969	1.969	1.969	1.969	1.969
14.29	1.969	1.969	1.969	1.969	1.969	1.969	1.969	1.969	1.969	1.969	1.969	1.969	1.969	1.969	1.969	1.969	1.969	1.969	1.969	1.969	1.969	1.969	1.969	1.969	1.969	1.969	1.969	1.969	1.969	1.969	1.969	1.969	1.969	1.969	1.969	1.969	1.969	1.969	1.969	1.969	1.969	1.969	1.969	1.969	1.969	1.969	1.969	1.969	1.969
14.39	1.969	1.969	1.969	1.969	1.969	1.969	1.969	1.969	1.969	1.969	1.969	1.969	1.969	1.969	1.969	1.969	1.969	1.969	1.969	1.969	1.969	1.969	1.969	1.969	1.969	1.969	1.969	1.969	1.969	1.969	1.969	1.969	1.969	1.969	1.969	1.969	1.969	1.969	1.969	1.969	1.969	1.969	1.969	1.969	1.969	1.969	1.969	1.969	1.969
14.49	1.969	1.969	1.969	1.969	1.969	1.969	1.969	1.969	1.969	1.969	1.969	1.969	1.969	1.969	1.969	1.969	1.969	1.969	1.969	1.969	1.969	1.969	1.969	1.969	1.969	1.969	1.969	1.969	1.969	1.969	1.969	1.969	1.969	1.969	1.969	1.969	1.969	1.969	1.969	1.969	1.969	1.969	1.969	1.969	1.969	1.969	1.969	1.969	1.969
14.59	1.969	1.969	1.969	1.969	1.969	1.969	1.969	1.969	1.969	1.969	1.969	1.969	1.969	1.969	1.969	1.969	1.969	1.969	1.969	1.969	1.969	1.969	1.969	1.969	1.969	1.969	1.969	1.969	1.969	1.969	1.969	1.969	1.969	1.969	1.969	1.969	1.969	1.969	1.969	1.969	1.969	1.969	1.969	1.969	1.969	1.969	1.969	1.969	1.969
14.69	1.969	1.969	1.969	1.969	1.969	1.969	1.969	1.969	1.969	1.969	1.969	1.969	1.969	1.969	1.969	1.969	1.969	1.969	1.969	1.969	1.969	1.969	1.969	1.969	1.969	1.969	1.969	1.969	1.969	1.969	1.969	1.969	1.969	1.969	1.969	1.969	1.969	1.969	1.969	1.969	1.969	1.969	1.969	1.969	1.969	1.969	1.969	1.969	1.969
14.79	1.969	1.969	1.969	1.969	1.969	1.969	1.969	1.969	1.969	1.969	1.969	1.969	1.969	1.969	1.969	1.969	1.969	1.969	1.969	1.969	1.969	1.969	1.969	1.969	1.969	1.969	1.969	1.969	1.969	1.969	1.969	1.969	1.969	1.969	1.969	1.969	1.969	1.969	1.969	1.969	1.969	1.969	1.969	1.969	1.969	1.969	1.969	1.969	1.969
14.89	1.969	1.969	1.969	1.969	1.969	1.969	1.969	1.969	1.969	1.969	1.969	1.969	1.969	1.969	1.969	1.969	1.969	1.969	1.969	1.969	1.969	1.969	1.969	1.969	1.969	1.969	1.969	1.969	1.969	1.969	1.969	1.969	1.969	1.969	1.969	1.969	1.969	1.969	1.969	1.969	1.969	1.969	1.969	1.969	1.969	1.969	1.969	1.969	1.969
14.99	1.969	1.969	1.969	1.969	1.969	1.969	1.969	1.969	1.969	1.969	1.969	1.969	1.969	1.969	1.969	1.969	1.969	1.969	1.969	1.969	1.969	1.969	1.969	1.969	1.969	1.969	1.969	1.969	1.969	1.969	1.969	1.969	1.969	1.969	1.969	1.969	1.969	1.969	1.969	1.969	1.969	1.969	1.969	1.969	1.969	1.969	1.969	1.969	1.969
15.09	1.969	1.969	1.969	1.969	1.969	1.969	1.969	1.969	1.969	1.969	1.969	1.969	1.969	1.969	1.969	1.969	1.969	1.969	1.969	1.969	1.969	1.969	1.969	1.969	1.969	1.969	1.969	1.969	1.969	1.969	1.969	1.969	1.969	1.969	1.969	1.969	1.969	1.969	1.969	1.969	1.969	1.969	1.969	1.969	1.969	1.969	1.969	1.969	1.969
15.19	1.969	1.969	1.969	1.969	1.969	1.969	1.969	1.969	1.969	1.969	1.969	1.969	1.969	1.969	1.969	1.969	1.969	1.969	1.969	1.969	1.969	1.969	1.969	1.969	1.969	1.969	1.969	1.969	1.969	1.969	1.969	1.969	1.969	1.969	1.969	1.969	1.969	1.969	1.969	1.969	1.969	1.969	1.969	1.969	1.969	1.969	1.969	1.969	1.969
15.29	1.969	1.969	1.969	1.969	1.969	1.969	1.969	1.969	1.969	1.969	1.969	1.969	1.969	1.969	1.969	1.969	1.969	1.969	1.969	1.969	1.969	1.969	1.969	1.969	1.969	1.969	1.969	1.969	1.969	1.969	1.969	1.969	1.969	1.969	1.969	1.969	1.969	1.969	1.969	1.969	1.969	1.969	1.969	1.969	1.969	1.969	1.969	1.969	1.969
15.39	1.969	1.969	1.969	1.969	1.969	1.969	1.969	1.969	1.969	1.969	1.969	1.969	1.969	1.969	1.969	1.969	1.969	1.969	1.969	1.969	1.969	1.969	1.969	1.969	1.969	1.969	1.969	1.969	1.969	1.969	1.969	1.969	1.969	1.969	1.969	1.969	1.969	1.969	1.969	1.969	1.969	1.969	1.969	1.969	1.969	1.969	1.969	1.969	1.969
15.49	1.969	1.969	1.969	1.969	1.969	1.969	1.969	1.969	1.969	1.969	1.969	1.969	1.969	1.969	1.969	1.969	1.969	1.969	1.969	1.969	1.969	1.969	1.969	1.969	1.969	1.969	1.969	1.969	1.969	1.969	1.969	1.969	1.969	1.969	1.969	1.969	1.969	1.969	1.969	1.969	1.969	1.969	1.969	1.969	1.969	1.969	1.969	1.969	1.969
15.59	1.969	1.969	1.969	1.969	1.969	1.969	1.969	1.969	1.969	1.969	1.969	1.969	1.969	1.969	1.969	1.969	1.969	1.969	1.969	1.969	1.969	1.969	1.969	1.969	1.969	1.969	1.969	1.969	1.969	1.969	1.969	1.969	1.969	1.969	1.969	1.969	1.969	1.969	1.969	1.969	1.969	1.969	1.969	1.969	1.969	1.969	1.969	1.969	1.969
15.69	1.969	1.969	1.969	1.969	1.969	1.969	1.969	1.969	1.969	1.969	1.969	1.969	1.969	1.969	1.969	1.969	1.969	1.969	1.969	1.969	1.969	1.969	1.969	1.969	1.969	1.969	1.969	1.969	1.969	1.969	1.969	1.969	1.969	1.969	1.969	1.969	1.969	1.969	1.969	1.969	1.969	1.969	1.969	1.969	1.969	1.969	1.969	1.969	1.969
15.79	1.969	1.969	1.969	1.969	1.969	1.969	1.969	1.969	1.969	1.969	1.969	1.969	1.969	1.969	1.969	1.969	1.969	1.969	1.969	1.969	1.969	1.969	1.969	1.969	1.969	1.969	1.969	1.969	1.969	1.969	1.969	1.969	1.969	1.969	1.969	1.969	1.969	1.969	1.969	1.969	1.969	1.969	1.969	1.969	1.969	1.969	1.969	1.969	1.969
15.89	1.969	1.969	1.969	1.969	1.969	1.969	1.969	1.969	1.969	1.969	1.969	1.969	1.969	1.969	1.969	1.969	1.969	1.969	1.969	1.969	1.969	1.969	1.969	1.969	1.969	1.969	1.969	1.969	1.969	1.969	1.969	1.969	1.969	1.969	1.969	1.969	1.969	1.969	1.969	1.969	1.969	1.969	1.969	1.969	1.969	1.969	1.969	1.969	1.969
15.99	1.969	1.969	1.969	1.969	1.969	1.969	1.969	1.969	1.969	1.969	1.969	1.969	1.969	1.969	1.969	1.969	1.969	1.969	1.969	1.969	1.969	1.969	1.969	1.969	1.969	1.969	1.969	1.969	1.969	1.969	1.969	1.969	1.969	1.969	1.969	1.969	1.969	1.969	1.969	1.969	1.969	1.969	1.969	1.969	1.969	1.969	1.969	1.969	1.969
16.09	1.969	1.969	1.969	1.969	1.969	1.969	1.969	1.969	1.969	1.969	1.969	1.969	1.969	1.969	1.969	1.969	1.969	1.969	1.969	1.969	1.969	1.969	1.969	1.969	1.969	1.969	1.969	1.969	1.969	1.969	1.969	1.969	1.969	1.969	1.969	1.969	1.969	1.969	1.969	1.969	1.969	1.969	1.969	1.969	1.969	1.969	1.969	1.969	1.969
16.19	1.969	1.969	1.969	1.969	1.969	1.969	1.969	1.969	1.969	1.969	1.969	1.969	1.969	1.969	1.969	1.969	1.969	1.969	1.969	1.969	1.969	1.969	1.969	1.969	1.969	1.969	1.969	1.969	1.969	1.969	1.969	1.969	1.969	1.969	1.969	1.969	1.969	1.969	1.969	1.969	1.969	1.969	1.969	1.969	1.969	1.969	1.969	1.969	1.969
16.29	1.969	1.969	1.969	1.969	1.969	1.969	1.969	1.969	1.969	1.969	1.969	1.969	1.969	1.969	1.969	1.969	1.969	1.969	1.969	1.969	1.969	1.969	1.969	1.969	1.969	1.969	1.969	1.969	1.969	1.969	1.969	1.969	1.969	1.969	1.969	1.969	1.969	1.969	1.969	1.969	1.969	1.969	1.969	1.969	1.969	1.969	1.969	1.969	1.969
16.39	1.969	1.969	1.969	1.969	1.969	1.969	1.969	1.969	1.969	1.969	1.969	1.969	1.969	1.969	1.969	1.969	1.969	1.969	1.969	1.969	1.969	1.969	1.969	1.969	1.969	1.969	1.969	1.969	1.969	1.969	1.969	1.969	1.969	1.969	1.969	1.969	1.969	1.969	1.969	1.969	1.969	1.969	1.969	1.969	1.969	1.969	1.969	1.969	1.969
16.49	1.969	1.969	1.969	1.969	1.969	1.969	1.969	1.969	1.969	1.969	1.969	1.969	1.969	1.969	1.969	1.969	1.969	1.969	1.969	1.969	1.969	1.969	1.969	1.969	1.969	1.969	1.969	1.969	1.969	1.969	1.969	1.969	1.969	1.969	1.969	1.969	1.969	1.969	1.969	1.969	1.969	1.969	1.969	1.969	1.969	1.969	1.969	1.969	1.969
16.59	1.969	1.969	1.969	1.969	1.969	1.969	1.969	1.969	1.969	1.969	1.969	1.969	1.969	1.969	1.969	1.969	1.969	1.969	1.969	1.969	1.969	1.969	1.969	1.969	1.969	1.969	1.969	1.969	1.969	1.969	1.969	1.969	1.969	1.969	1.969	1.969	1.969	1.969	1.969	1.969	1.969	1.969	1.969	1.969	1.969	1.969	1.969	1.969	1.969
16.69	1.969	1.969	1.969	1.969	1.969	1.969	1.969	1.969	1.969	1.969	1.969	1.969	1.969	1.969	1.969	1.969	1.969	1.969	1.969	1.969	1.969	1.969	1.969	1.969	1.969	1.969	1.969	1.969	1.969	1.969	1.969	1.969	1.969	1.969	1.969	1.969	1.969	1.969	1.969	1.969	1.969	1.969	1.969	1.969	1.969	1.969	1.969	1.969	1.969
16.79	1.969	1.969	1.969	1.969	1.969	1.969	1.969	1.969	1.969	1.969	1.969	1.969	1.969	1.969	1.969	1.969	1.969	1.969	1.969	1.969	1.969	1.969	1.969	1.969	1.969	1.969	1.969	1.969	1.969	1.969	1.969	1.969	1.969	1.969	1.969	1.969	1.969	1.969	1.969	1.969	1.969	1.969	1.969	1.969	1.969	1.969	1.969	1.969	1.969
16.89	1.969	1.969	1.969	1.969	1.969	1.969	1.969	1.969	1.969	1.969	1.969	1.969	1.969	1.969	1.969	1.969	1.969	1.969	1.969	1.969	1.969	1.969	1.969	1.969	1.969	1.969	1.969	1.969	1.969	1.969	1.969	1.969	1.969	1.969	1.969	1.969	1.969	1.969	1.969	1.969	1.969	1.969	1.969	1.969	1.969	1.969	1.969	1.969	1.969
16.99	1.969	1.969	1.969	1.969	1.969	1.969	1.969	1.969	1.969	1.969	1.969	1.969	1.969	1.969	1.969	1.969	1.969	1.969	1.969	1.969	1.969	1.969	1.969	1.969	1.969	1.969	1.969	1.969	1.969	1.969	1.969	1.969	1.969	1.969	1.969	1.969	1.969	1.969	1.969	1.969	1.969	1.969	1.969	1.969	1.969	1.969	1.969	1.969	1.969
17.09	1.969	1.969	1.969	1.969	1.969	1.969	1.969	1.969	1.969	1.969	1.969	1.969	1.969	1.969	1.969	1.969	1.969	1.969	1.969	1.969	1.969	1.969	1.969	1.969	1.969	1.969	1.969	1.969	1.969	1.969	1.969	1.969	1.969	1.969	1.969	1.969	1.969	1.969	1.969	1.969	1.969	1.969	1.969	1.969	1.969	1.969	1.969	1.969	1.969
17.19	1.969	1.969	1.969	1.969	1.969	1.969	1.969	1.969	1.969	1.969	1.969	1.969	1.969	1.969	1.969	1.969	1.969	1.969	1.969	1.969	1.969	1.969	1.969	1.969	1.969	1.969	1.969	1.969	1.969	1.969	1.969	1.969	1.969	1.969	1.969	1.969	1.969	1.969	1.969	1.969	1.969	1.969	1.969	1.969	1.969	1.969	1.969	1.969	1.969
17.29	1.969	1.969	1.969	1.969	1.969	1.969	1.969	1.969	1.969	1.969	1.969	1.969	1.969	1.969	1.969	1.969	1.969	1.969	1.969	1.969	1.969	1.969	1.969	1.969	1.969	1.969	1.969	1.969	1.969	1.969	1.969	1.969	1.969	1.969	1.969	1.969	1.969	1.969	1.969	1.969	1.969	1.969	1.969	1.969	1.969	1.969	1.969	1.969	1.969
17.39	1.969	1.969	1.969	1.969	1.969	1.969	1.969	1.969	1.969	1.969	1.969	1.969	1.969	1.969	1.969	1.969	1.969	1.969	1.969	1.969	1.969	1.969	1.969	1.969	1.969	1.969	1.969	1.969	1.969	1.969	1.969	1.969	1.969	1.969	1.969	1.969	1.969	1.969	1.969	1.969	1.969	1.969	1.969	1.969	1.969	1.969	1.969	1.969	1.969
17.49	1.969	1.969	1.969	1.969	1.969	1.969	1.969	1.969	1.969	1.969	1.969	1.969	1.969	1.969	1.969	1.969	1.969	1.969	1.969	1.969	1.969	1.969	1.969	1.969	1.969	1.969	1.969	1.969	1.969	1.969	1.969	1.969	1.969	1.969	1.969	1.969	1.969	1.969	1.969	1.969	1.969	1.969	1.969	1.969	1.969	1.969	1.969	1.969	1.969
17.59	1.969	1.969	1.969	1.969	1.969	1.969	1.969	1.969	1.969	1.969	1.969	1.969	1.969	1.969	1.969	1.969	1.969	1.969	1.969	1.969	1.969	1.969	1.969	1.969	1.969	1.969	1.969	1.969	1.969	1.969	1.969	1.969	1.969	1.969	1.969	1.969	1.969	1.969	1.969	1.969	1.969	1.969	1.969	1.969	1.969	1.969	1.969	1.969	1.969
17.69	1.969	1.969	1.969	1.969	1.969	1.969	1.969	1.969	1.969	1.969	1.969	1.969	1.969	1.969	1.969	1.969	1.969	1.969	1.969	1.969	1.969	1.969	1.969	1.969	1.969	1.969	1.969	1.969	1.969	1.969	1.969	1.969	1.969	1.969	1.969	1.969	1.969	1.969	1.969	1.969	1.969	1.969	1.969	1.969	1.969	1.969	1.969	1.969	1.969
17.79	1.969	1.969	1.969	1.969	1.969	1.969	1.969	1.969	1.969	1.969	1.969	1.969	1.969	1.969	1.969	1.969	1.969	1.969	1.969	1.969	1.969	1.969	1.969	1.969	1.969	1.969	1.969	1.969	1.969	1.969	1.969	1.969	1.969	1.969	1.969	1.969	1.969	1.969	1.969	1.969	1.969	1.969	1.969	1.969	1.969	1.969	1.969	1.969	1.969
17.89	1.969	1.969	1.969	1.969	1.969	1.969	1.969	1.969	1.969	1.969	1.969	1.969	1.969	1.969	1.969	1.969	1.969	1.969	1.969	1.969	1.969	1.969	1.969	1.969	1.969	1.969	1.969	1.969	1.969	1.969	1.969	1.969	1.969	1.969	1.969	1.969	1.969	1.969	1.969	1.969	1.969	1.969	1.969	1.969	1.969	1.969	1.969	1.969	1.969
17.99	1.969	1.969	1.969	1.969	1.969	1.969	1.969	1.969	1.969	1.969	1.969	1.969	1.969	1.969	1.969	1.969	1.969	1.969	1.969	1.969	1.969	1.969	1.969	1.969	1.969	1.969	1.969	1.969	1.969	1.969	1.969	1.969	1.969	1.969	1.969	1.969	1.969	1.969	1.969	1.969	1.969	1.969	1.969	1.969	1.969	1.969	1.969	1.969	1.969
18.09	1.969	1.969	1.969	1.969	1.969	1.969	1.969	1.969	1.969	1.969	1.969	1.969	1.969	1.969	1.969	1.969	1.969	1.969	1.969	1.969	1.969	1.969	1.969	1.969	1.969	1.969	1.969	1.969	1.969	1.969	1.969	1.969	1.969	1.969	1.969	1.969	1.969	1.969	1.969	1.969	1.969	1.969	1.969	1.969	1.969	1.969	1.969	1.969	1.969
18.19	1.969	1.969	1.969	1.969	1.969	1.969	1.969	1.969	1.969	1.969	1.969	1.969	1.969	1.969	1.969	1.969	1.969	1.969	1.969	1.969	1.969	1.969	1.969	1.969	1.969	1.969	1.969	1.969	1.969	1.969	1.969	1.969	1.969	1.969	1.969	1.969	1.969	1.969	1.969	1.969	1.969	1.969	1.969	1.969	1.969	1.969	1.969	1.969	1.969
18.29	1.969	1.969	1.969	1.969	1.969	1.969	1.969	1.969	1.969	1.969	1.969	1.969	1.969	1.969	1.969	1.969	1.969	1.969	1.969	1.969	1.969	1.969	1.969	1.969	1.969	1.969	1.969	1.969	1.969	1.969	1.969	1.969	1.969	1.969	1.969	1.969	1.969	1.969	1.969	1.969	1.969	1.969	1.969	1.969	1.969	1.969	1.969	1.969	1.969
18.39	1.969	1.969	1.969	1.969	1.969	1.969	1.969	1.969	1.969	1.969	1.969	1.969	1.969	1.969	1.969	1.969	1.969	1.969	1.969	1.969	1.969	1.969	1.969	1.969	1.969	1.969	1.969	1.969	1.969	1.969	1.969	1.969	1.969	1.969	1.969	1.969	1.969	1.969	1.969	1.969	1.969	1.969	1.969	1.969	1.969	1.969	1.969	1.969	1.969
18.49	1.969	1.969	1.969	1.969	1.969	1.969	1.969	1.969	1.969	1.969	1.969	1.969	1.969	1.969	1.969	1.969	1.969	1.969	1.969	1.969	1.969	1.969	1.969	1.969	1.969	1.969	1.969	1.969	1.969	1.969	1.969	1.969	1.969	1.969	1.969	1.969	1.969	1.969	1.969	1.969	1.969	1.969	1.969	1.969	1.969	1.969	1.969	1.969	1.969
18.59	1.969	1.969	1.969	1.969	1.969	1.969	1.969	1.969	1.969	1.969	1.969	1.969	1.969	1.969	1.969	1.969	1.969	1.969	1.969	1.969	1.969	1.969	1.969	1.969	1.969	1.969	1.969	1.969	1.969	1.969	1.969	1.969	1.969	1.969	1.969	1.969	1.969	1.969	1.969	1.969	1.969	1.969	1.969	1.969	1.969	1.969	1.969	1.969	1.969
18.69	1.969	1.969	1.969	1.969	1.969	1.969	1.969	1.969	1.969	1.969	1.969	1.969	1.969	1.969	1.969	1.969	1.969	1.969	1.969	1.969	1.969	1.969	1.969	1.969	1.969	1.969	1.969	1.969	1.969	1.969	1.969	1.969	1.969	1.969	1.969	1.969	1.969	1.969	1.969	1.969	1.969	1.969	1.969	1.969	1.969	1.969	1.969	1.969	1.969
18.79	1.969	1.969	1.969	1.969	1.969	1.969	1.969	1.969	1.969	1.969	1.969	1.969	1.969	1.969	1.969	1.969	1.969	1.969	1.969	1.969	1.969	1.969	1.969	1.969	1.969	1.969	1.969	1.969	1.969	1.969	1.969	1.969	1.969	1.969	1.969	1.969	1.969	1.969	1.969	1.969	1.969	1.969	1.969	1.969	1.969	1.969	1.969	1.969	1.969
18.89	1.969	1.969	1.969	1.969	1.969	1.969	1.969	1.969	1.969	1.969	1.969	1.969	1.969	1.969	1.969	1.969	1.969	1.969	1.969	1.969	1.969	1.969	1.969	1.969	1.969	1.969	1.969	1.969	1.969	1.969	1.969	1.969	1.969	1.969	1.969	1.969	1.969	1.969	1.969	1.969	1.969	1.969	1.969	1.969	1.969	1.969	1.969	1.969	1.969
18.99	1.969	1.969	1.969	1.969	1.969	1.969	1.969	1.969	1.969	1.969	1.969	1.969	1.969	1.969	1.969	1.969	1.969	1.969	1.969	1.969	1.969	1.969	1.969	1.969	1.969	1.969	1.969	1.969	1.969	1.969	1.969	1.969	1.969	1.969	1.969	1.969	1.969	1.969	1.969	1.969	1.969	1.969	1.969	1.969	1.969	1.969	1.969	1.969	1.969
19.09	1.969	1.969	1.969	1.969	1.969	1.969	1.969	1.969	1.969	1.969	1.969	1.969	1.969	1.969	1.969	1.969	1.969	1.969	1.969	1.969	1.969	1.969	1.969	1.969	1.969	1.969	1.969	1.969	1.969	1.969	1.969	1.969	1.969	1.969	1.969	1.969	1.969	1.969	1.969	1.969	1.969	1.969	1.969	1.969	1.969	1.969	1.969	1.969	1.969
19.19	1.969	1.969	1.969	1.969	1.969	1.969	1.969	1.969	1.969	1.969	1.969	1.969	1.969	1.969	1.969	1.969	1.969	1.969	1.969	1.969	1.969	1.969	1.969	1.969	1.969	1.969	1.969	1.969	1.969	1.969	1.969	1.969	1.969	1.969	1.969	1.969	1.969	1.969	1.969	1.969	1.969	1.969	1.969	1.969	1.969	1.969	1.969	1.969	1.969
19.29	1.969	1.969	1.969	1.969	1.969	1.969	1.969	1.969	1.969	1.969	1.969	1.969	1.969	1.969	1.969	1.969	1.969	1.969	1.969	1.969	1.969	1.969	1.969	1.969	1.969	1.969	1.969	1.969	1.969	1.969	1.969	1.969	1.969	1.969	1.969	1.969	1.969	1.969	1.969	1.969	1.969	1.969	1.969	1.969	1.969	1.969	1.969	1.969	1.969
19.39	1.969	1.969	1.969	1.969	1.969	1.969	1.969	1.969	1.969	1.969	1.969	1.969	1.969	1.969	1.969	1.969	1.969	1.969	1.969	1.969	1.969	1.969	1.969	1.969	1.969	1.969	1.969	1.969	1.969	1.969	1.969	1.969	1.969	1.969	1.969	1.969	1.969	1.969	1.969	1.969	1.969	1.969	1.969	1.969	1.969	1.969	1.969	1.969	1.969
19.49	1.969	1.969	1.969	1.969	1.969	1.969	1.969	1.969	1.969	1.969	1.969	1.969	1.969	1.969	1.969	1.969	1.969	1.969	1.969	1.969	1.969	1.969	1.969	1.969	1.969	1.969	1.969	1.969	1.969	1.969	1.969	1.969	1.969	1.969	1.969	1.969	1.969	1.969	1.969	1.969	1.969	1.969	1.969	1.969	1.969	1.969	1.969	1.969	1.969
19.59	1.969	1.969	1.969	1.969	1.969	1.969	1.969	1.969	1.969	1.969	1.969	1.969	1.969	1.969	1.969	1.969	1.969	1.969	1.969	1.969	1.969	1.969	1.969	1.969	1.969	1.969	1.969	1.969	1.969	1.969	1.969	1.969	1.969	1.969	1.969	1.969	1.969	1.969	1.969	1.969	1.969	1.969	1.969	1.969	1.969	1.969	1.969	1.969	1.969
19.69	1.969	1.969	1.969	1.969	1.969	1.969	1.969	1.969	1.969	1.969	1.969	1.969	1.969	1.969	1.969	1.969	1.969	1.969	1.969	1.969	1.969	1.969	1.969	1.969	1.969	1.969	1.969	1.969	1.969	1.969	1.969	1.969	1.969	1.969	1.969	1.969	1.969	1.969	1.969	1.969	1.969	1.969	1.969	1.969	1.969	1.969	1.969	1.969	1.969
19.79	1.969	1.969	1.969	1.969	1.969	1.969	1.969	1.969	1.969	1.969	1.969	1.969	1.969	1.969	1.969	1.969	1.969	1.969	1.969	1.969	1.969	1.969	1.969	1.969	1.969	1.969	1.969	1.969	1.969	1.969	1.969	1.969	1.969	1.969	1.969	1.969	1.969	1.969	1.969	1.969	1.969	1.969	1.969	1.969	1.969	1.969	1.969	1.969	1.969
19.89	1.969	1.969	1.969	1.969	1.969	1.969	1.969	1.969	1.969	1.969	1.969	1.969	1.969	1.969	1.969	1.969	1.969	1.969	1.969	1.969	1.969	1.969	1.969	1.969	1.969	1.969	1.969	1.969	1.969	1.969	1.969	1.969	1.969	1.969	1.969	1.969	1.969	1.969	1.969	1.969	1.969	1.969	1.969	1.969	1.969	1.969	1.969	1.969	1.969
19.99	1.969	1.969	1.969	1.969	1.969	1.969	1.969	1.969	1.969	1.969	1.969	1.969	1.969	1.969	1.969	1.969	1.969	1.969	1.969	1.969	1.969	1.969	1.969	1.969	1.969	1.969	1.969	1.969	1.969	1.969	1.969	1.969	1.969	1.969	1.969	1.969	1.969	1.969	1.969	1.969	1.969	1.969	1.969	1.969	1.969	1.969	1.969	1.969	1.969
20.09	1.969	1.969	1.969	1.969	1.969	1.969	1.969	1.969	1.969	1.969	1.969	1.969	1.969	1.969	1.969	1.969	1.969	1.969	1.969	1.969	1.969	1.969	1.969	1.969	1.969	1.969	1.969	1.969	1.969	1.969	1.969	1.969	1.969	1.969	1.969	1.969	1.969	1.969	1.969	1.969	1.969	1.969	1.969	1.969	1.969	1.969	1.969	1.969	1.969
20.19	1.969	1.969	1.969	1.969	1.969	1.969	1.969	1.969	1.969	1.969	1.969	1.969	1.969	1.969	1.969	1.969	1.969	1.969	1.969	1.969	1.969	1.969	1.969	1.969	1.969	1.969	1.969	1.969	1.969	1.969	1.969	1.969	1.969	1.969	1.969	1.969	1.969	1.969	1.969	1.969	1.969	1.969	1.969	1.969	1.969	1.969	1.969	1.969	1.969
20.29	1.969	1.969	1.969	1.969	1.969	1.969	1.969	1.969	1.969	1.969	1.969	1.969	1.969	1.969	1.969	1.969	1.969	1.969	1.969	1.969	1.969	1.969	1.969	1.969	1.969	1.969	1.969	1.969	1.969	1.969	1.969	1.969	1.969	1.969	1.969	1.969	1.969	1.969	1.969	1.969	1.969	1.969	1.969	1.969	1.969	1.969	1.969	1.969	1.969
20.39	1.969	1.969	1.969	1.969	1.969	1.969	1.969	1.969	1.969	1.969	1.969	1.969	1.969	1.969	1.969	1.969	1.969	1.969	1.969	1.969	1.969	1.969	1.969	1.969	1.969	1.969	1.969	1.969	1.969	1.969	1.969	1.969	1.969	1.969	1.969	1.969	1.969	1.969	1.969	1.969	1.969	1.969	1.969	1.969	1.969	1.969	1.969	1.969	1.969
20.49	1.969	1.969	1.969	1.969	1.969	1.969	1.969	1.969	1.969	1.969	1.969	1.969	1.969	1.969	1.969	1.969	1.969	1.969	1.969	1.969	1.969	1.969	1.969	1.969	1.969	1.969	1.969	1.969	1.969	1.969	1.969	1.969	1.969	1.969	1.969	1.969	1.969	1.969	1.969	1.969	1.969	1.969	1.969	1.969	1.969	1.969	1.969	1.969	1.969
20.59	1.969	1.969	1.969	1.969	1.969	1.969	1.969	1.969	1.969	1.969	1.969	1.969	1.969	1.969	1.969	1.969	1.969	1.969	1.969	1.969	1.969	1.969	1.969	1.969	1.969	1.969	1.969	1.969	1.969	1.969	1.969	1.969	1.969	1.969	1.969	1.969	1.969	1.969	1.969	1.969	1.969	1.969	1.969	1.969	1.969	1.969	1.969	1.969	1.969
20.69	1.969	1.969	1.969	1.969	1.969	1.969	1.969	1.969	1.969	1.969	1.969	1.969	1.969	1.969	1.969	1.969	1.969	1.969	1.969	1.969	1.969	1.969	1.969	1.969	1.969	1.969	1.969	1.969	1.969	1.969	1.969	1.969	1.969	1.969	1.969	1.969	1.969	1.969	1.969	1.969	1.969	1.969	1.969	1.969	1.969	1.969	1.969	1.969	1.969
20.79	1.969	1.969	1.969	1.969	1.969	1.969	1.969	1.969	1.969	1.969	1.969	1.969	1.969	1.969	1.969	1.969	1.969	1.969	1.969	1.969	1.969	1.969	1.969	1.969	1.969	1.969	1.969	1.969	1.969	1.969	1.969	1.969	1.969	1.969	1.969	1.969	1.969	1.969	1.969	1.969	1.969	1.969	1.969	1.969	1.969	1.969	1.969	1.969	1.969
20.89	1.969	1.969	1.969	1.969	1.969	1.969	1.969	1.969	1.969	1.969	1.969	1.969	1.969	1.969	1.969	1.969	1.969	1.969	1.969	1.969	1.969	1.969	1.969	1.969	1.969	1.969	1.969	1.969	1.969	1.969	1.969	1.969	1.969	1.969	1.969	1.969	1.969	1.969	1.969	1.969	1.969	1.969	1.969	1.969	1.969	1.969	1.969	1.969	1.969
20.99	1.969	1.969	1.969	1.969	1.969	1.969	1.969	1.969	1.969	1.969	1.969	1.969	1.969	1.969	1.969	1.969	1.969	1.969	1.969	1.969	1.969	1.969	1.969	1.969	1.969	1.969	1.969	1.969	1.969	1.969	1.969	1.969	1.969	1.969	1.969	1.969	1.969	1.969	1.969	1.969	1.969	1.969	1.969	1.969	1.969	1.969	1.969	1.969	1.969
21.09	1.969	1.969	1.969	1.969	1.969	1.969	1.969	1.969	1.969	1.969	1.969	1.969	1.969	1.969	1.969	1.969	1.969	1.969	1.969	1.969	1.969	1.969	1.969	1.969	1.969	1.969	1.969	1.969	1.969	1.969	1.969	1.969	1.969	1.969	1.969	1.969	1.969	1.969	1.969	1.969	1.969	1.969	1.969	1.969	1.969	1.969	1.969	1.969	1.969
21.19	1.969	1.969	1.969	1.969	1.969	1.969	1.969	1.969	1.969	1.969	1.969	1.969	1.969	1.969	1.969	1.969	1.969	1.969	1.969	1.969	1.969	1.969	1.969	1.969	1.969	1.969	1.969	1.969	1.969	1.969	1.969	1.969	1.969	1.969	1.969	1.969	1.969	1.969	1.969	1.969	1.969	1.969	1.969	1.969	1.969	1.969	1.969	1.969	1.969
21.29	1.969	1.969	1.969	1.969	1.969	1.969	1.969	1.969	1.969	1.969	1.969	1.969	1.969	1.969	1.969	1.969	1.969	1.969	1.969	1.969	1.969	1.969	1.969	1.969	1.969	1.969	1.969	1.969	1.969	1.969	1.969	1.969	1.969	1.969	1.969	1.969	1.969	1.969	1.969	1.969	1.969	1.969	1.969	1.969	1.969	1.969	1.969	1.969	1.969
21.39	1.969	1.969	1.969	1.969	1.969	1.969	1.969	1.969	1.969	1.969	1.969	1.969	1.969	1.969	1.969	1.969	1.969	1.969	1.969	1.969	1.969	1.969	1.969	1.969	1.969	1.969	1.969	1.969	1.969	1.969	1.969	1.969	1.969	1.969	1.969	1.969	1.969	1.969	1.969	1.969	1.969	1.969	1.969	1.969	1.969	1.969	1.969	1.969	1.969
21.49	1.969	1.969	1.969	1.969	1.969	1.969	1.969	1.969	1.969	1.969	1.969	1.969	1.969	1.969	1.969	1.969	1.969	1.969	1.969	1.969	1.969	1.969	1.969	1.969	1.969	1.969	1.969	1.969	1.969	1.969	1.969	1.969	1.969	1.969	1.969	1.969	1.969	1.969	1.969	1.969	1.969	1.969	1.969	1.969	1.969	1.969	1.969	1.969	1.969
21.59	1.969	1.969	1.969	1.969	1.969	1.969	1.969	1.969	1.969	1.969	1.969	1.969	1.969	1.969	1.969	1.969	1.969	1.969	1.969	1.969	1.969	1.969	1.969	1.969	1.969	1.969	1.969	1.969	1.969	1.969	1.969	1.969	1.969	1.969	1.969	1.969	1.969	1.969	1.969	1.969	1.969	1.969	1.969	1.969	1.969	1.969	1.969	1.969	1.969
21.69	1.969	1.969	1.969	1.969	1.969	1.969	1.969	1.969	1.969	1.969	1.969	1.969	1.969	1.969	1.969	1.969	1.969	1.969	1.969	1.969	1.969	1.969	1.969	1.969	1.969	1.969	1.969	1.969	1.969	1.969	1.969	1.969	1.969	1.969	1.969	1.969	1.969	1.969	1.969	1.969	1.969	1.969	1.969	1.969	1.969	1.969	1.969	1.969	1.969
21.79	1.969	1.969	1.969	1.969	1.969	1.969	1.969	1.969	1.969	1.969	1.969	1.969	1.969	1.969	1.969	1.969	1.969	1.969	1.969	1.969	1.969	1.969	1.969	1.969	1.969	1.969	1.969	1.969	1.969	1.969	1.969	1.969	1.969	1.969	1.969	1.969	1.969	1.969	1.969	1.969	1.969	1.969	1.969	1.969	1.969	1.969	1.969	1.969	1.969
21.89	1.969	1.969	1.969	1.969	1.969	1.969	1.969	1.969	1.969	1.969	1.969	1.969	1.969	1.969	1.969	1.969	1.969	1.969	1.969	1.969	1.969	1.969	1.969	1.969	1.969	1.969	1.969	1.969	1.969	1.969	1.969	1.969	1.969	1.969	1.969	1.969	1.969	1.969	1.969	1.969	1.969	1.969	1.969	1.969	1.969	1.969	1.969	1.969	1.969
21.99	1.969	1.969	1.969	1.969	1.969	1.969	1.969	1.969	1.969	1.969	1.969	1.969	1.969	1.969	1.969	1.969	1.969	1.969	1.969	1.969	1.969	1.969	1.969	1.969	1.969	1.969	1.969	1.969	1.969	1.969	1.969	1.969	1.969	1.969	1.969	1.969	1.969	1.969	1.969	1.969	1.969	1.969	1.969	1.969	1.969	1.969	1.969	1.969	1.969
22.09	1.969	1.969	1.969	1.969	1.969	1.969	1.969	1.969	1.969	1.969	1.969	1.969	1.969	1.969	1.969	1.969	1.969	1.969	1.969	1.969	1.969	1.969	1.969	1.969	1.969	1.969	1.969	1.969	1.969	1.969	1.969	1.969	1.969	1.969	1.969	1.969	1.969	1.969	1.969	1.969	1.969	1.969	1.969	1.969	1.969	1.969	1.969	1.969	1.969
22.19	1.969	1.969	1.969	1.969	1.969	1.969	1.969	1.969	1.969	1.969	1.969	1.969	1.969	1.969	1.969	1.969	1.969	1.969	1.969	1.969	1.969	1.969	1.969	1.969	1.969	1.969	1.969	1.969	1.969	1.969	1.969	1.969	1.969	1.969	1.969	1.969	1.969	1.969	1.969	1.969	1.969	1.969	1.969	1.969	1.969	1.969	1.969	1.969	1.969
22.29	1.969	1.969	1.969	1.969	1.969	1.969	1.969	1.969	1.969	1.969	1.969	1.969	1.969	1.969	1.969	1.969	1.969	1.969	1.969	1.969	1.969	1.969	1.969	1.969	1.969	1.969	1.969	1.969	1.969	1.969	1.969	1.969	1.969	1.969	1.969	1.969	1.969	1.969	1.969	1.969	1.969	1.969	1.969	1.969	1.969	1.969	1.969	1.969	1.969
22.39	1.969	1.969	1.969	1.969	1.969	1.969	1.969	1.969	1.969	1.969	1.969	1.969	1.969	1.969	1.969	1.969	1.969	1.969	1.969	1.969	1.969	1.969	1.969	1.969	1.969	1.969	1.969	1.969	1.969	1.969	1.969	1.969	1.969	1.969	1.969	1.969	1.969	1.969	1.969	1.969	1.969	1.969	1.969	1.969	1.969	1.969	1.969	1.969	1.969
22.49	1.969	1.969	1.969	1.969	1.969	1.969	1.969	1.969	1.969	1.969	1.969	1.969	1.969	1.969	1.969	1.969	1.969	1.969	1.969	1.969	1.969	1.969	1.969	1.969	1.969	1.969	1.969	1.969	1.969	1.969	1.969	1.969	1.969	1.969	1.969	1.969	1.969	1.969	1.969	1.969	1.969	1.969	1.969	1.969	1.969	1.969	1.969	1.969	1.969
22.59	1.969	1.969	1.969	1.969	1.969	1.969	1.969	1.969	1.969	1.969	1.969	1.969	1.969	1.969	1.969	1.969	1.969	1.969	1.969	1.969	1.969	1.969	1.969	1.969	1.969	1.969	1.969	1.969	1.969	1.969	1.969	1.969	1.969	1.969	1.969	1.969	1.969	1.969	1.969	1.969	1.969	1.969	1.969	1.969	1.969	1.969	1.969	1.969	1.969
22.69	1.969	1.969	1.969	1.969	1.969	1.969	1.969	1.969	1.969	1.969	1.969	1.969	1.969	1.969	1.969	1.969	1.969	1.969	1.969	1.969	1.969	1.969	1.969	1.969	1.969	1.969	1.969	1.969	1.969	1.969	1.969	1.969	1.969	1.969	1.969	1.969	1.969	1.969	1.969	1.969	1.969	1.969	1.969	1.969	1.969	1.969	1.969	1.969	1.969
22.79	1.969	1.969	1.969	1.969	1.969	1.969	1.969	1.969	1.969	1.969	1.969	1.969	1.969	1.969	1.969	1.969	1.969	1.969	1.969	1.969	1.969	1.969	1.969	1.969	1.969	1.969	1.969	1.969	1.969	1.969	1.969	1.969	1.969	1.969	1.969	1.969	1.969	1.969	1.969	1.969	1.969	1.969	1.969	1.969	1.969	1.969	1.969	1.969	1.969
22.89	1.969	1.969	1.969	1.969	1.969	1.969	1.969	1.969	1.969	1.969	1.969	1.969	1.969	1.969	1.969	1.969	1.969	1.969	1.969	1.969	1.969	1.969	1.969	1.969	1.969	1.969	1.969	1.969	1.969	1.969	1.969	1.969	1.969	1.969	1.969	1.969	1.969	1.969	1.969	1.969	1.969	1.969	1.969	1.969	1.969	1.969	1.969	1.969	1.969
22.99	1.969	1.969	1.969	1.969	1.969	1.969	1.969	1.969	1.969	1.969	1.969	1.969	1.969	1.969	1.969	1.969	1.969	1.969	1.969	1.969	1.969	1.969	1.969	1.969	1.969	1.969	1.969	1.969	1.969	1.969	1.969	1.969	1.969	1.969	1.969	1.969	1.969	1.969	1.969	1.969	1.969	1.969	1.969	1.969	1.969	1.969	1.969	1.969	1.969
23.09	1.969	1.969	1.969	1.969	1.969	1.969	1.969	1.969	1.969	1.969	1.969	1.969	1.969	1.969	1.969	1.969	1.969	1.969	1.969	1.969	1.969	1.969	1.969	1.969	1.969	1.969	1.969	1.969	1.969	1.969	1.969	1.969	1.969	1.969	1.969	1.969	1.969	1.969	1.969	1.969	1.969	1.969	1.969	1.969	1.969	1.969	1.969	1.969	1.969
23.19	1.969	1.969	1.969	1.969	1.969	1.969	1.969	1.969	1.969	1.969	1.969	1.969	1.969	1.969	1.969	1.969	1.969	1.969	1.969	1.969	1.969	1.969	1.969	1.969	1.969	1.969	1.969	1.969	1.969	1.969	1.969	1.969	1.969	1.969	1.969	1.969	1.969	1.969	1.969	1.969	1.969	1.969	1.969	1.969	1.969	1.969	1.969	1.969	1.969
23.29	1.969	1.969	1.969	1.969	1.969	1.969	1.969	1.969	1.969	1.969	1.969	1.969	1.969	1.969	1.969	1.969	1.969	1.969	1.969	1.969	1.969	1.969	1.969	1.969	1.969	1.969	1.969	1.969	1.969	1.969	1.969	1.969	1.969	1.969	1.969	1.969	1.969	1.969	1.969	1.969	1.969	1.969	1.969	1.969	1.969	1.969	1.969	1.969	1.969
23.39	1.969	1.969	1.969	1.969	1.969	1.969	1.969	1.969	1.969	1.969	1.969	1.969	1.969	1.969	1.969	1.969	1.969	1.969	1.969	1.969	1.969	1.969	1.969	1.969	1.969	1.969	1.969	1.969	1.969	1.969	1.969	1.969	1.969	1.969	1.969	1.969	1.969	1.969	1.969	1.969	1.969	1.969	1.969	1.969	1.969	1.969	1.969	1.969	1.969
23.49	1.969	1.969	1.969	1.969	1.969	1.969	1.969	1.969	1.969	1.969	1.969	1.969	1.969	1.969	1.969	1.969	1.969	1.969	1.969	1.969	1.969	1.969	1.969	1.969	1.969	1.969	1.969	1.969	1.969	1.969	1.969	1.969	1.969	1.969	1.969	1.969	1.969	1.969	1.969	1.969	1.969	1.969	1.969	1.969	1.969	1.969	1.969	1.969	1.969
23.59	1.969	1.969	1.969	1.969	1.969	1.969	1.969	1.969	1.969	1.969	1.969	1.969	1.969	1.969	1.969	1.969	1.969	1.969	1.969	1.969	1.969	1.969	1.969	1.969	1.969	1.969	1.969	1.969	1.969	1.969	1.969	1.969	1.969	1.969	1.969	1.969	1.969	1.969	1.969	1.969	1.969	1.969	1.969	1.969	1.969	1.969	1.969	1.969	1.969
23.69	1.969	1.969	1.969	1.969	1.969	1.969	1.969	1.969	1.969	1.969	1.969	1.969	1.969	1.969	1.969	1.969	1.969	1.969	1.969	1.969	1.969	1.969	1.969	1.969	1.969	1.969	1.969	1.969	1.969	1.969	1.969	1.969	1.969	1.969	1.969	1.969	1.969	1.969	1.969	1.969	1.969	1.969	1.969	1.969	1.969	1.969	1.969	1.969	1.969
23.79	1.969	1.969	1.969	1.969	1.969	1.969	1.969	1.969	1.969	1.969	1.969	1.969	1.969	1.969	1.969	1.969	1.969	1.969	1.969	1.969	1.969	1.969	1.969	1.969	1.969	1.969	1.969	1.969	1.969	1.969	1.969	1.969	1.969	1.969	1.969	1.969	1.969	1.969	1.969	1.969	1.969	1.969	1.969	1.969	1.969	1.969	1.969	1.969	1.969
23.89	1.969	1.969	1.969	1.969	1.969	1.969	1.969	1.969	1.969	1.969	1.969	1.969	1.969	1.969	1.969	1.969	1.969	1.969	1.969	1.969	1.969	1.969	1.969	1.969	1.969	1.969	1.969	1.969	1.969	1.969	1.969	1.969	1.969	1.969	1.969	1.969	1.969	1.969	1.969	1.969	1.969	1.969	1.969	1.969	1.969	1.969	1.969	1.969	1.969
23.99	1.969	1.969	1.969	1.969	1.969	1.969	1.969	1.969	1.969	1.969	1.969	1.969	1.969	1.969	1.969	1.969	1.969	1.969	1.969	1.969	1.969	1.969	1.969	1.969	1.969	1.969	1.969	1.969	1.969	1.969	1.969	1.969	1.969	1.969	1.969	1.969	1.969	1.969	1.969	1.969	1.969	1.969	1.969	1.969	1.969	1.969	1.969	1.969	1.969
24.09	1.969	1.969	1.969	1.969	1.969	1.969	1.969	1.969	1.969	1.969	1.969	1.969	1.969	1.969	1.969	1.969	1.969	1.969	1.969	1.969	1.969	1.969	1.969	1.969	1.969	1.969	1.969	1.969	1.969	1.969	1.969	1.969	1.969	1.969	1.969	1.969	1.969	1.969	1.969	1.969	1.969	1.969	1.969	1.969	1.969	1.969	1.969	1.969	1.969
24.19	1.969	1.969	1.969	1.969	1.969	1.969	1.969	1.969	1.969	1.969	1.969	1.969	1.969	1.969	1.969	1.969	1.969	1.969	1.969	1.969	1.969	1.969	1.969	1.969	1.969	1.969	1.969	1.969	1.969	1.969	1.969	1.969	1.969	1.969	1.969	1.969	1.969	1.969	1.969	1.969	1.969	1.969	1.969	1.969	1.969	1.969	1.969	1.969	1.969
24.29	1.969	1.969	1.969	1.969	1.969	1.969	1.969	1.969	1.969	1.969	1.969	1.969	1.969	1.969	1.969	1.969	1.969	1.969	1.969	1.969	1.969	1.969	1.969	1.969	1.969	1.969	1.969	1.969	1.969	1.969	1.969	1.969	1.969	1.969	1.969	1.969	1.969	1.969	1.969	1.969	1.969	1.969	1.969	1.969	1.969	1.969	1.969	1.969	1.969
24.39	1.969	1.969	1.969	1.969	1.969	1.969	1.969	1.969	1.969	1.969	1.969	1.969	1.969	1.969	1.969	1.969	1.969	1.969	1.969	1.969	1.969	1.969	1.969	1.969	1.969	1.969	1.969	1.969	1.969	1.969	1.969	1.969	1.969	1.969	1.969	1.969	1.969	1.969	1.969	1.969	1.969	1.969	1.969	1.969	1.969	1.969	1.969	1.969	1.969
24.49	1.969	1.969	1.969	1.969	1.969	1.969	1.969	1.969	1.969	1.969	1.969	1.969	1.969	1.969	1.969	1.969	1.969	1.969	1.969	1.969	1.969	1.969	1.969	1.969	1.969	1.969	1.969	1.969	1.969	1.969	1.969	1.969	1.969	1.969	1.969	1.969	1.969	1.969	1.969	1.969	1.969	1.969	1.969	1.969	1.969	1.969	1.969	1.969	1.969
24.59	1.969	1.969	1.969	1.969	1.969	1.969	1.969	1.969	1.969	1.969	1.969	1.969	1.969	1.969	1.969	1.969	1.969	1.969	1.969	1.969	1.969	1.969	1.969	1.969	1.969	1.969	1.969	1.969	1.969	1.969	1.969	1.969	1.969	1.969	1.969	1.969	1.969	1.969	1.969	1.969	1.969	1.969	1.969	1.969	1.969	1.969	1.969	1.969	1.969
24.69	1.969	1.969	1.969	1.969	1.969	1.969	1.969	1.969	1.969	1.969	1.969	1.969	1.969	1.969	1.969	1.969	1.969	1.969	1.969	1.969	1.969	1.969	1.969	1.969	1.969	1.969	1.969	1.969	1.969	1.969	1.969	1.969	1.969	1.969	1.969	1.969	1.969	1.969	1.969	1.969	1.969	1.969	1.969	1.969	1.969	1.969	1.969	1.969	1.969
24.79	1.969	1.969	1.969	1.969	1.969	1.969	1.969	1.969	1.969	1.969	1.969	1.969	1.969	1.969	1.969	1.969	1.969	1.969	1.969	1.969	1.969	1.969	1.969	1.969	1.969	1.969	1.969	1.969	1.969	1.969	1.969	1.969	1.969	1.969	1.969	1.969	1.969	1.969	1.969	1.969	1.969	1.969	1.969	1.969	1.969	1.969	1.969	1.969	1.969
24.89	1.969	1.969	1.969	1.969	1.969	1.969	1.969	1.969	1.969	1.969	1.969	1.969	1.969	1.969	1.969	1.969	1.969	1.969	1.969	1.969	1.969	1.969	1.969	1.969	1.969	1.969	1.969	1.969	1.969	1.969	1.969	1.969	1.969	1.969	1.969	1.969	1.969	1.969	1.969	1.969	1.969	1.969	1.969	1.969	1.969	1.969	1.969	1.969	1.969
24.99	1.969	1.969	1.969	1.969	1.969	1.969	1.969	1.969	1.969	1.969	1.969	1.969	1.969	1.969	1.969	1.969	1.969	1.969	1.969	1.969	1.969	1.969	1.969	1.969	1.969	1.969	1.969	1.969	1.969	1.969	1.969	1.969	1.969	1.969	1.969	1.969	1.969	1.969	1.969	1.969	1.969	1.969	1.969	1.969	1.969	1.969	1.969	1.969	1.969
25.09	1.969	1.969	1.969	1.969	1.969	1.969	1.969	1.969	1.969	1.969	1.969	1.969	1.969	1.969	1.969	1.969	1.969	1.969	1.969	1.969	1.969	1.969	1.969	1.969	1.969	1.969	1.969	1.969	1.969	1.969	1.969	1.969	1.969	1.969	1.969	1.969	1.969	1.969	1.969	1.969	1.969	1.969	1.969	1.969	1.969	1.969	1.969	1.969	1.969
25.19	1.969	1.969	1.969	1.969	1.969	1.969	1.969	1.969	1.969	1.969	1.969	1.969	1.969	1.969	1.969	1.969	1.969	1.969	1.969	1.969	1.969	1.969	1.969	1.969	1.969	1.969	1.969	1.969	1.969	1.969	1.969	1.969	1.969	1.969	1.969	1.969	1.969	1.969	1.969	1.969	1.969	1.969	1.969	1.969	1.969	1.969	1.969	1.969	1.969
25.29	1.969	1.969	1.969	1.969	1.969	1.969	1.969	1.969	1.969	1.969	1.969	1.969	1.969	1.969	1.969	1.969	1.969	1.969	1.969	1.969	1.969	1.969	1.969	1.969	1.969	1.969	1.969	1.969	1.969	1.969	1.969	1.969	1.969	1.969	1.969	1.969	1.969	1.969	1.969	1.969	1.969	1.969	1.969	1.969	1.969	1.969	1.969	1.969	1.969
[truncated: 101 more columns]
