# Supplementary material for: Simple Physical Model for the Estimation of Irreversible Dissociation Rates for Bimolecular Complexes
Source: J Phys Chem A. 2023 Jul 7;127(28):5956–66. doi: 10.1021/acs.jpca.3c01890 (PMC10364079; doi:10.1021/acs.jpca.3c01890)
Supplement: Supplementary file 2 — jp3c01890_si_002.zip [file jp3c01890_si_002.zip › Supplementary/Freqs&Rots/MetOFreqs/MetOScan-M0001-copt-julf-freq.txt]

40.7343 59.4225 83.1452 130.0750 142.5072 163.0378 881.3821 909.6025 968.9727 974.7513 1131.8175 1147.1762 1341.4737 1345.3404 1350.3087 1355.4191 1496.5752 1501.1451 2846.6362 2917.6485 2990.7396 3002.1069 3048.8134 3066.7780
