# Supplementary material for: Simple Physical Model for the Estimation of Irreversible Dissociation Rates for Bimolecular Complexes
Source: J Phys Chem A. 2023 Jul 7;127(28):5956–66. doi: 10.1021/acs.jpca.3c01890 (PMC10364079; doi:10.1021/acs.jpca.3c01890)
Supplement: Supplementary file 2 — jp3c01890_si_002.zip [file jp3c01890_si_002.zip › Supplementary/Freqs&Rots/MetOFreqs/MetOScan-M0002-copt-julf-freq.txt]

-28.3340 13.5270 50.5827 91.8572 136.2966 142.6860 816.1942 880.5628 958.5556 968.7919 1132.3865 1143.5620 1341.9759 1348.3855 1350.0135 1352.8093 1498.1245 1499.4952 2867.7580 2921.8275 2991.0155 3012.0694 3045.7413 3067.3764
