# Supplementary material for: Simple Physical Model for the Estimation of Irreversible Dissociation Rates for Bimolecular Complexes
Source: J Phys Chem A. 2023 Jul 7;127(28):5956–66. doi: 10.1021/acs.jpca.3c01890 (PMC10364079; doi:10.1021/acs.jpca.3c01890)
Supplement: Supplementary file 2 — jp3c01890_si_002.zip [file jp3c01890_si_002.zip › Supplementary/Freqs&Rots/MetOFreqs/MetOScan-M0003-copt-julf-freq.txt]

-16.2613 13.7447 50.1301 73.4885 99.2442 138.5526 776.9140 862.3810 958.4907 963.5428 1134.0230 1140.9001 1344.2603 1348.6422 1349.4937 1352.1649 1498.8031 1499.3314 2887.5278 2922.9555 2994.9731 3013.1590 3047.7686 3066.4971
