# Supplementary material for: Simple Physical Model for the Estimation of Irreversible Dissociation Rates for Bimolecular Complexes
Source: J Phys Chem A. 2023 Jul 7;127(28):5956–66. doi: 10.1021/acs.jpca.3c01890 (PMC10364079; doi:10.1021/acs.jpca.3c01890)
Supplement: Supplementary file 2 — jp3c01890_si_002.zip [file jp3c01890_si_002.zip › Supplementary/Freqs&Rots/MetOFreqs/MetOScan-M0004-copt-julf-freq.txt]

-27.1854 21.0817 24.8910 47.3295 58.4752 116.6749 736.3753 806.6180 957.2781 959.9265 1135.3568 1139.2230 1346.7235 1349.1994 1350.4021 1351.1152 1499.3813 1499.5685 2898.7507 2923.9404 2999.5361 3010.3969 3052.7251 3061.4235
