# Supplementary material for: Simple Physical Model for the Estimation of Irreversible Dissociation Rates for Bimolecular Complexes
Source: J Phys Chem A. 2023 Jul 7;127(28):5956–66. doi: 10.1021/acs.jpca.3c01890 (PMC10364079; doi:10.1021/acs.jpca.3c01890)
Supplement: Supplementary file 2 — jp3c01890_si_002.zip [file jp3c01890_si_002.zip › Supplementary/Freqs&Rots/MetOFreqs/MetOScan-M0005-copt-julf-freq.txt]

-22.5209 17.3631 19.4093 37.9506 45.6710 89.1535 711.2420 780.4306 957.3941 958.3239 1136.3052 1138.3775 1347.3597 1349.0235 1350.7235 1351.4663 1499.3827 1499.7546 2913.1755 2924.1667 3003.3877 3009.1057 3054.3012 3059.2678
