# Supplementary material for: Simple Physical Model for the Estimation of Irreversible Dissociation Rates for Bimolecular Complexes
Source: J Phys Chem A. 2023 Jul 7;127(28):5956–66. doi: 10.1021/acs.jpca.3c01890 (PMC10364079; doi:10.1021/acs.jpca.3c01890)
Supplement: Supplementary file 2 — jp3c01890_si_002.zip [file jp3c01890_si_002.zip › Supplementary/Freqs&Rots/MetOFreqs/MetOScan-M0006-copt-julf-freq.txt]

-7.7158 16.3631 17.6442 32.7091 38.4768 74.2867 702.4847 764.7013 957.3956 957.8018 1136.6305 1138.0473 1347.7816 1349.0094 1351.0000 1351.7479 1499.3732 1499.6921 2918.2698 2924.4905 3004.9576 3008.5682 3055.0564 3058.1789
