# Supplementary material for: Simple Physical Model for the Estimation of Irreversible Dissociation Rates for Bimolecular Complexes
Source: J Phys Chem A. 2023 Jul 7;127(28):5956–66. doi: 10.1021/acs.jpca.3c01890 (PMC10364079; doi:10.1021/acs.jpca.3c01890)
Supplement: Supplementary file 2 — jp3c01890_si_002.zip [file jp3c01890_si_002.zip › Supplementary/Freqs&Rots/MetOFreqs/MetOScan-M0007-copt-julf-freq.txt]

-17.2394 13.1470 14.8185 28.2639 32.7544 65.0961 697.2545 754.9861 957.4484 957.5297 1136.7993 1137.9119 1348.0744 1349.0984 1351.3092 1351.9575 1499.3739 1499.5795 2919.9594 2924.7998 3005.6592 3008.2868 3055.4283 3057.4521
