# Supplementary material for: Simple Physical Model for the Estimation of Irreversible Dissociation Rates for Bimolecular Complexes
Source: J Phys Chem A. 2023 Jul 7;127(28):5956–66. doi: 10.1021/acs.jpca.3c01890 (PMC10364079; doi:10.1021/acs.jpca.3c01890)
Supplement: Supplementary file 2 — jp3c01890_si_002.zip [file jp3c01890_si_002.zip › Supplementary/Freqs&Rots/MetOFreqs/MetOScan-M0008-copt-julf-freq.txt]

-13.4101 11.6819 13.6430 25.0866 28.3578 55.6978 694.5759 748.0970 957.3330 957.5340 1137.0602 1137.5889 1348.2256 1349.1792 1351.5510 1352.0708 1499.3361 1499.5235 2922.2587 2924.8928 3006.8344 3007.8342 3056.1476 3056.6665
