# Supplementary material for: Simple Physical Model for the Estimation of Irreversible Dissociation Rates for Bimolecular Complexes
Source: J Phys Chem A. 2023 Jul 7;127(28):5956–66. doi: 10.1021/acs.jpca.3c01890 (PMC10364079; doi:10.1021/acs.jpca.3c01890)
Supplement: Supplementary file 2 — jp3c01890_si_002.zip [file jp3c01890_si_002.zip › Supplementary/Freqs&Rots/MetOFreqs/MetOScan-M0009-copt-julf-freq.txt]

-10.3444 11.4111 13.6565 23.4438 26.0061 52.7932 697.0436 743.7833 957.4127 957.5351 1137.0849 1137.6496 1348.3988 1349.3144 1351.7804 1352.1624 1499.3627 1499.4580 2922.6768 2924.7634 3006.9426 3007.8417 3056.0910 3056.6653
