# Supplementary material for: Simple Physical Model for the Estimation of Irreversible Dissociation Rates for Bimolecular Complexes
Source: J Phys Chem A. 2023 Jul 7;127(28):5956–66. doi: 10.1021/acs.jpca.3c01890 (PMC10364079; doi:10.1021/acs.jpca.3c01890)
Supplement: Supplementary file 2 — jp3c01890_si_002.zip [file jp3c01890_si_002.zip › Supplementary/Freqs&Rots/MetOFreqs/MetOScan-M0010-copt-julf-freq.txt]

-8.1109 10.2670 12.5734 21.4130 23.6343 49.8465 696.3741 739.9653 957.4344 957.5396 1137.1865 1137.6080 1348.4752 1349.4018 1351.9522 1352.2091 1499.3604 1499.4294 2923.3507 2924.8571 3007.2647 3007.6587 3056.2406 3056.3027
