# Supplementary material for: Simple Physical Model for the Estimation of Irreversible Dissociation Rates for Bimolecular Complexes
Source: J Phys Chem A. 2023 Jul 7;127(28):5956–66. doi: 10.1021/acs.jpca.3c01890 (PMC10364079; doi:10.1021/acs.jpca.3c01890)
Supplement: Supplementary file 2 — jp3c01890_si_002.zip [file jp3c01890_si_002.zip › Supplementary/Freqs&Rots/MetOFreqs/MetOScan-M0011-copt-julf-freq.txt]

-6.5761 9.9408 11.4011 19.8679 21.9797 47.7516 695.8663 737.0554 957.4673 957.5183 1137.1899 1137.5839 1348.5394 1349.4732 1352.0778 1352.2453 1499.3483 1499.4208 2923.7548 2924.9674 3007.4992 3007.5588 3056.0480 3056.3834
