# Supplementary material for: Simple Physical Model for the Estimation of Irreversible Dissociation Rates for Bimolecular Complexes
Source: J Phys Chem A. 2023 Jul 7;127(28):5956–66. doi: 10.1021/acs.jpca.3c01890 (PMC10364079; doi:10.1021/acs.jpca.3c01890)
Supplement: Supplementary file 2 — jp3c01890_si_002.zip [file jp3c01890_si_002.zip › Supplementary/Freqs&Rots/MetOFreqs/MetOScan-M0012-copt-julf-freq.txt]

-5.4511 9.1533 10.3184 18.2756 22.6152 47.3009 701.8072 733.0534 957.4352 957.5296 1137.2768 1137.5698 1348.6315 1349.5193 1352.1727 1352.2466 1499.3443 1499.4212 2923.8015 2924.7998 3007.3408 3007.6089 3055.8610 3056.4767
