# Supplementary material for: Simple Physical Model for the Estimation of Irreversible Dissociation Rates for Bimolecular Complexes
Source: J Phys Chem A. 2023 Jul 7;127(28):5956–66. doi: 10.1021/acs.jpca.3c01890 (PMC10364079; doi:10.1021/acs.jpca.3c01890)
Supplement: Supplementary file 2 — jp3c01890_si_002.zip [file jp3c01890_si_002.zip › Supplementary/Freqs&Rots/MetOFreqs/MetOScan-M0013-copt-julf-freq.txt]

-4.5809 8.6250 10.8150 16.9343 25.5853 44.5669 701.3325 730.4398 957.5246 957.5397 1137.3441 1137.5973 1348.6814 1349.5463 1352.2312 1352.3006 1499.3392 1499.4246 2924.1789 2924.8300 3007.2444 3007.8056 3055.6814 3056.5630
