# Supplementary material for: Simple Physical Model for the Estimation of Irreversible Dissociation Rates for Bimolecular Complexes
Source: J Phys Chem A. 2023 Jul 7;127(28):5956–66. doi: 10.1021/acs.jpca.3c01890 (PMC10364079; doi:10.1021/acs.jpca.3c01890)
Supplement: Supplementary file 2 — jp3c01890_si_002.zip [file jp3c01890_si_002.zip › Supplementary/Freqs&Rots/MetOFreqs/MetOScan-M0014-copt-julf-freq.txt]

-3.9435 7.0088 9.1589 15.2827 25.2657 44.2379 703.8629 727.7841 957.4210 957.5832 1137.2556 1137.5863 1348.6990 1349.5655 1352.1911 1352.3557 1499.3242 1499.4038 2924.1112 2924.7583 3007.0970 3007.7994 3055.4866 3056.5550
