# Supplementary material for: Simple Physical Model for the Estimation of Irreversible Dissociation Rates for Bimolecular Complexes
Source: J Phys Chem A. 2023 Jul 7;127(28):5956–66. doi: 10.1021/acs.jpca.3c01890 (PMC10364079; doi:10.1021/acs.jpca.3c01890)
Supplement: Supplementary file 2 — jp3c01890_si_002.zip [file jp3c01890_si_002.zip › Supplementary/Freqs&Rots/MetOFreqs/MetOScan-M0015-copt-julf-freq.txt]

-3.6677 3.5589 6.4700 12.9465 21.3291 43.1097 698.4157 729.4078 957.4686 957.5831 1137.3848 1137.7199 1348.6590 1349.6080 1352.2452 1352.3555 1499.3044 1499.4046 2924.4152 2924.8360 3007.1988 3007.8017 3055.5374 3056.4945
