# Supplementary material for: Simple Physical Model for the Estimation of Irreversible Dissociation Rates for Bimolecular Complexes
Source: J Phys Chem A. 2023 Jul 7;127(28):5956–66. doi: 10.1021/acs.jpca.3c01890 (PMC10364079; doi:10.1021/acs.jpca.3c01890)
Supplement: Supplementary file 2 — jp3c01890_si_002.zip [file jp3c01890_si_002.zip › Supplementary/Freqs&Rots/MetOFreqs/N(EJ).txt]

E	J=0	J=1	J=2	J=3	J=4	J=5	J=6	J=7	J=8	J=9	J=10	J=11	J=12	J=13	J=14	J=15	J=16	J=17	J=18	J=19	J=20	J=21	J=22	J=23	J=24	J=25	J=26	J=27	J=28	J=29	J=30	J=31	J=32	J=33	J=34	J=35	J=36	J=37	J=38	J=39	J=40	J=41	J=42	J=43	J=44	J=45	J=46	J=47	J=48
13.89	2.0223044601643056e-73	4.0897878171182186e-73	1.5727904483032756e-72	1.033983233339444e-71	1.0237789020925762e-70	1.347908959668003e-69	1.887994334020338e-68	2.860142853578847e-67	4.508088166111848e-66	7.066683992289138e-65	1.0676682218821538e-63	1.5226955377670003e-62	2.023383706591226e-61	2.4864439162401603e-60	2.8154624061521697e-59	2.9348284038342487e-58	2.818654830512499e-57	2.499156419182286e-56	2.0512355846353137e-55	1.5633884244711652e-54	1.1101878692249366e-53	7.370255850722538e-53	4.589782707993356e-52	2.6900141054386103e-51	1.488487940685636e-50	7.799673821092458e-50	3.8814295885589684e-49	1.839352979529056e-48	8.321491077188921e-48	3.6027744942185053e-47	1.4960472277928835e-46	5.970858712367003e-46	2.294904110899088e-45	8.509952551453325e-45	3.049806635620794e-44	1.0580357651080476e-43	3.558503888908348e-43	1.1619535168964801e-42	3.68842835246847e-42	1.139638087479523e-41	3.4314247132304386e-41	1.0079578436397041e-40	2.891484228477256e-40	8.108374354437904e-40	2.2247479195515662e-39	5.97776390625128e-39	1.5742127475670547e-38	4.066220847380291e-38	1.0309538811947055e-37
13.99	2.2699493755404278e-64	3.025163858673469e-64	5.3166332252311184e-64	1.2079990455370428e-63	3.4541855568981164e-63	1.1371169215234349e-62	4.370094727522964e-62	1.9142394167981557e-61	9.289538870832253e-61	4.867489639517529e-60	2.692298008503234e-59	1.5419904541472504e-58	8.999253325467682e-58	5.282035529111253e-57	3.0853151122065233e-56	1.778709825260605e-55	1.00563091784382e-54	5.54876281722464e-54	2.9773180291560463e-53	1.549595627754339e-52	7.809513674224263e-52	3.806907563704436e-51	1.7939699104649319e-50	8.1710265115500735e-50	3.597607514095782e-49	1.531739521821105e-48	6.30992608103194e-48	2.516645197212559e-47	9.725417919583537e-47	3.6445243705230095e-46	1.3255473633912431e-45	4.6833548767621066e-45	1.6088521324679565e-44	5.378509149158343e-44	1.7513787333844487e-43	5.559680833834573e-43	1.7220358911328468e-42	5.208567534096944e-42	1.5396737755686788e-41	4.451564835559014e-41	1.2597892190656867e-40	3.492207761636834e-40	9.489061310897517e-40	2.5290633915540215e-39	6.615920051920347e-39	1.6997474814841166e-38	4.2914180464051774e-38	1.0653383517897802e-37	2.601851361287547e-37
14.09	1.0592490874621495e-59	1.2686432634904176e-59	1.8121862194877902e-59	3.034792711726492e-59	5.794339198410047e-59	1.2686528489099589e-58	3.1405799225796393e-58	8.659617896228937e-58	2.619513071907722e-57	8.565313285351783e-57	2.9852010898682847e-56	1.0946680704532109e-55	4.174251350682309e-55	1.6380994550689675e-54	6.555629584780731e-54	2.6545631076756487e-53	1.0803761689265052e-52	4.394598537088966e-52	1.778258628737208e-51	7.130693367049702e-51	2.8246983955440437e-50	1.1026228415809628e-49	4.2328855260429554e-49	1.5956382155665922e-48	5.899527221029826e-48	2.1375554503953906e-47	7.58543566271293e-47	2.6353943822595404e-46	8.96248485510772e-46	2.983372795455594e-45	9.721031888617219e-45	3.101083655728824e-44	9.687554277058477e-44	2.964445768166102e-43	8.888957514069974e-43	2.6127673597819974e-42	7.531288864524373e-42	2.1298095298131082e-41	5.911597877316269e-41	1.611219658101943e-40	4.3140483332990515e-40	1.1352470638806492e-39	2.9374099967377983e-39	7.476515292267092e-39	1.8727650590986506e-38	4.618515519861983e-38	1.1218593610894733e-37	2.685153335987365e-37	6.335309848227448e-37
14.19	1.558838694188596e-56	1.7658098329085586e-56	2.261293282185528e-56	3.2609278019275285e-56	5.265734653483954e-56	9.454811046719538e-56	1.8723436678345916e-55	4.053102845257057e-55	9.501705920260361e-55	2.3895374014721248e-54	6.386570037504932e-54	1.7978543857954416e-53	5.285453819214907e-53	1.60998760082311e-52	5.044736902563015e-52	1.6154651189521722e-51	5.2561900940617774e-51	1.7287213699673102e-50	5.721427553710497e-50	1.8980751466421022e-49	6.290616174214423e-49	2.0768212350615985e-48	6.81362201451843e-48	2.2169021485044257e-47	7.141187924199512e-47	2.274292170918739e-46	7.152926610098797e-46	2.2196831980205518e-45	6.791417419442383e-45	2.0476560152764562e-44	6.081455685481259e-44	1.77865417569388e-43	5.121922087312403e-43	1.452090187207496e-42	4.052907438550127e-42	1.1137096297662557e-41	3.013360851319512e-41	8.029046990615773e-41	2.1071003271268123e-40	5.4475534765141105e-40	1.3877436152603532e-39	3.484274961441927e-39	8.624242117516474e-39	2.1049855413459013e-38	5.067741489758664e-38	1.2037507993662437e-37	2.821866218325468e-37	6.530333533779469e-37	1.492295165747375e-36
14.29	3.823571830194321e-54	4.218097183022367e-54	5.127065228162976e-54	6.849580662443123e-54	1.0022216952403988e-53	1.5988751107113608e-53	2.766430873822429e-53	5.160840372367288e-53	1.0315155087379718e-52	2.1945338720973853e-52	4.936796399332239e-52	1.1666509292901728e-51	2.8778536790310626e-51	7.365314734401741e-51	1.944575543988305e-50	5.268156663286121e-50	1.4573611950405436e-49	4.0983964000125466e-49	1.1669455309940649e-48	3.352055572193998e-48	9.682864709776431e-48	2.804786244002495e-47	8.126834284901905e-47	2.350336193607821e-46	6.771936546345952e-46	1.940757448027737e-45	5.524695722632345e-45	1.5603369580398998e-44	4.3679360475873723e-44	1.2109555156141789e-43	3.3226382514932295e-43	9.017886492523984e-43	2.419943395323846e-42	6.418567574110051e-42	1.6822616005181819e-41	4.356050540060851e-41	1.1142555944188e-40	2.8154068029323425e-40	7.026738105959484e-40	1.7323337602830247e-39	4.218887691703087e-39	1.0150527505266834e-38	2.412956421054348e-38	5.668069110439551e-38	1.3158527559353087e-37	3.0194893908211726e-37	6.849929069255553e-37	1.5365300837406714e-36	3.408611528641976e-36
14.39	3.2312993930998884e-52	3.503931179865843e-52	4.116639149057416e-52	5.231337062432582e-52	7.173103729900207e-52	1.0579636855087374e-51	1.6722222355505597e-51	2.820724028639326e-51	5.054730740927966e-51	9.576954137502727e-51	1.9090228653731626e-50	3.98378834904381e-50	8.660691731645053e-50	1.9521115636023528e-49	4.5410621885185234e-49	1.085465988551091e-48	2.6552187471686587e-48	6.621436225910537e-48	1.677421387028327e-47	4.302980178872055e-47	1.1144481593381559e-46	2.906450811274399e-46	7.61456961763809e-46	1.999790528624874e-45	5.254861968159874e-45	1.3792798086789168e-44	3.610956113676762e-44	9.417064351186514e-44	2.443711318147424e-43	6.303889396001151e-43	1.6152286131750608e-42	4.107915524941548e-42	1.0363673464281502e-41	2.5923600495549824e-41	6.426703628381124e-41	1.5785107616305319e-40	3.840229903693628e-40	9.25181647574342e-40	2.206932712260366e-39	5.2118913913587816e-39	1.2184701169724662e-38	2.8198870943710064e-38	6.4601547236317e-38	1.4650646215916447e-37	3.289207730696883e-37	7.310933089251015e-37	1.6089210919783238e-36	3.506037870242915e-36	7.565941589890232e-36
14.49	1.3304603436052804e-50	1.425402714863288e-50	1.635087762762655e-50	2.0057864863566087e-50	2.6266140400683953e-50	3.6633707837130177e-50	5.426854064617704e-50	8.512223041565595e-50	1.4088954747572923e-49	2.4517203785224374e-49	4.468584959752882e-49	8.497529889206742e-49	1.6793841934505573e-48	3.4361524732429605e-48	7.251543513999801e-48	1.572723502946327e-47	3.4933124655842054e-47	7.920741373926518e-47	1.8277024047322354e-46	4.279725842802549e-46	1.0142617319608047e-45	2.426908741673218e-45	5.850093726774323e-45	1.417759895956402e-44	3.448112435170226e-44	8.402077454241656e-44	2.0482381269498428e-43	4.988774065412978e-43	1.2126121383181793e-42	2.9384515374324213e-42	7.092369749752213e-42	1.7037156827990146e-41	4.070399143167366e-41	9.666126431175376e-41	2.2804540242423803e-40	5.342616222980248e-40	1.2424821558735868e-39	2.867449532646978e-39	6.565384287546885e-39	1.491054095803212e-38	3.3583362309474157e-38	7.50062645679117e-38	1.6610131664539265e-37	3.6468944882600397e-37	7.9383750642929e-37	1.713136436733557e-36	3.665274781184005e-36	7.774729664716809e-36	1.6351016866085875e-35
14.59	3.2627767840387984e-49	3.464497718707543e-49	3.904299623455212e-49	4.6654681532807256e-49	5.9034826276646005e-49	7.896254102271327e-49	1.1140837516775814e-48	1.654051396472895e-48	2.5772373936740287e-48	4.202299286373701e-48	7.148851482026548e-48	1.2648863744477166e-47	2.3204000215837817e-47	4.399474503606684e-47	8.594353578232944e-47	1.7245662973947514e-46	3.544251811387266e-46	7.439169102972912e-46	1.5904400718947877e-45	3.4546713753031294e-45	7.606154469003023e-45	1.6936955453857036e-44	3.806543465493934e-44	8.618557512078425e-44	1.9624457002912527e-43	4.486795155914885e-43	1.0285583548029097e-42	2.3610939738214175e-42	5.421034939724427e-42	1.2435992261053388e-41	2.8477427973546257e-41	6.50399783270202e-41	1.4804626776330923e-40	3.356353236486861e-40	7.574273132899932e-40	1.7005860367264746e-39	3.797084476992138e-39	8.428131976975993e-39	1.859090455989294e-38	4.074155192295747e-38	8.868315281361697e-38	1.9170209520632456e-37	4.114581814692053e-37	8.767630624863967e-37	1.8546129563010166e-36	3.894094872621448e-36	8.115575979748338e-36	1.6787180067390327e-35	3.446476845010552e-35
14.69	5.410760244828153e-48	5.705845902789313e-48	6.342849607990124e-48	7.427400004804608e-48	9.151962908217085e-48	1.184992478028886e-47	1.6095870099993714e-47	2.289149832644347e-47	3.401453159150271e-47	5.268396862661733e-47	8.484974411120216e-47	1.4173379684762562e-46	2.4491464977259267e-46	4.36648856711596e-46	8.011020024888406e-46	1.5085476381802955e-45	2.9083739892639043e-45	5.726653473690071e-45	1.1489270555614448e-44	2.343439443269995e-44	4.849140265314631e-44	1.0159192123053572e-43	2.150927233749105e-43	4.5941847751875344e-43	9.883400131652464e-43	2.1383177396928252e-42	4.64633927226384e-42	1.0126919447626418e-41	2.2114351213278274e-41	4.833361578669506e-41	1.0563137790849855e-40	2.306403717109609e-40	5.027402846128809e-40	1.0932505412968138e-39	2.3702649925329094e-39	5.1208042427070396e-39	1.1018776553405098e-38	2.3604624349571097e-38	5.032299892526009e-38	1.0673317967805224e-37	2.2515026919574576e-37	4.722578778255298e-37	9.847562793451617e-37	2.0410056036484726e-36	4.20398594427513e-36	8.604528351509076e-36	1.749842861993183e-35	3.535443019199397e-35	7.096372122129866e-35
14.79	6.608107711554134e-47	6.930487705598608e-47	7.620949461946e-47	8.781312383240412e-47	1.059353692463096e-46	1.3364940899082437e-46	1.7609517784906592e-46	2.419355821078155e-46	3.4598820059220547e-46	5.140465182436961e-46	7.918442885408098e-46	1.2619718184003475e-45	2.0762556535967444e-45	3.518575174834042e-45	6.128260071983536e-45	1.0945296225677857e-44	2.000269435019611e-44	3.732445503776583e-44	7.096510666139746e-44	1.3720794669205355e-43	2.6925978310957564e-43	5.353495509850257e-43	1.0765546526991918e-42	2.1861026239872504e-42	4.475983975145227e-42	9.227456965665367e-42	1.91287530392626e-41	3.9827262354969593e-41	8.319216413306696e-41	1.7416097231644018e-40	3.6507440440885436e-40	7.656056705692172e-40	1.605042579326168e-39	3.3614091703383595e-39	7.028045986454596e-39	1.4661500116397923e-38	3.0502138746367323e-38	6.325445144135445e-38	1.3070230097031082e-37	2.6899796410001004e-37	5.512503792737923e-37	1.124501949232446e-36	2.2828400681040277e-36	4.611065188316702e-36	9.265243210123167e-36	1.8517103799863746e-35	3.6803693851719303e-35	7.27382548159675e-35	1.4293781731577967e-34
14.89	6.311951623194341e-46	6.590506712783483e-46	7.183296304913213e-46	8.169019159345526e-46	9.686101813861281e-46	1.1963521265753854e-45	1.5374853751652548e-45	2.053229986743111e-45	2.8451321898418203e-45	4.0842294962941124e-45	6.063405941047343e-45	9.292655268112021e-45	1.4674715767435078e-44	2.383297757719853e-44	3.9730951566037336e-44	6.785545616652197e-44	1.1849941617632386e-43	2.1120677800901265e-43	3.834988932773299e-43	7.081317510632471e-43	1.3274412773999007e-42	2.522069527053797e-42	4.849112863864827e-42	9.420835175586488e-42	1.8468559755754574e-41	3.6485845095581363e-41	7.254897682785905e-41	1.45029852770789e-40	2.9116666027159235e-40	5.864850972778985e-40	1.184156734641275e-39	2.3946134996323682e-39	4.8462153637851873e-39	9.808584433040355e-39	1.9841214851987563e-38	4.0089947853022946e-38	8.086833142177071e-38	1.6277569828334496e-37	3.267995444372374e-37	6.541625920776623e-37	1.305123039055328e-36	2.594442004070119e-36	5.137400516995093e-36	1.0130800123032418e-35	1.9890764005775902e-35	3.887627848745357e-35	7.562617135112087e-35	1.4640373608952233e-34	2.8201491844514434e-34
14.99	4.9274192097334926e-45	5.1259340645739643e-45	5.546153713939929e-45	6.238805326423864e-45	7.291942029637886e-45	8.84869947180007e-45	1.1137776382514658e-44	1.4525173494047539e-44	1.9602382778857342e-44	2.7338196484244577e-44	3.934315286716704e-44	5.833592566399761e-44	8.897598320941257e-44	1.3936774924865708e-43	2.2380827723654624e-43	3.6785923033271945e-43	6.178006425517986e-43	1.0584098061919964e-42	1.8466687174975536e-42	3.2761382939183394e-42	5.90069709131409e-42	1.0773736316207185e-41	1.9912784817792474e-41	3.720569315880698e-41	7.018385840733504e-41	1.3350100634959845e-40	2.557707841249788e-40	4.930223638521033e-40	9.55194856283285e-40	1.8583048081333846e-39	3.62710592326056e-39	7.09689354135173e-39	1.390958623313238e-38	2.728956207253625e-38	5.355969956782336e-38	1.0509561912524926e-37	2.0606457896537175e-37	4.035357475937704e-37	7.889098353230809e-37	1.5390899753655982e-36	2.9952505531857435e-36	5.812882180572076e-36	1.124631343007359e-35	2.1685705317687626e-35	4.1665669284755086e-35	7.97503752778698e-35	1.5203910077168744e-34	2.886518356422574e-34	5.45666146840064e-34
15.09	3.249652665763705e-44	3.370084851251613e-44	3.623879946676108e-44	4.0391258684415614e-44	4.664035073684498e-44	5.575827474817551e-44	6.895703622204914e-44	8.813730259142389e-44	1.163028466230182e-43	1.5825649243575947e-43	2.217812497442649e-43	3.1966776828384416e-43	4.732342798464697e-43	7.185055173393692e-43	1.1171741945882565e-42	1.7762414775916474e-42	2.883537712831831e-42	4.772520751174355e-42	8.041425248857172e-42	1.3773937268549533e-41	2.3950562437532953e-41	4.2219904022918283e-41	7.535204821230007e-41	1.359891982344704e-40	2.478704482271871e-40	4.5578570718151575e-40	8.44583571636482e-40	1.575530763421195e-39	2.955941110111523e-39	5.57259226791023e-39	1.0547378025274332e-38	2.002696775237606e-38	3.8119814370974583e-38	7.268680431060547e-38	1.3875730188191284e-37	2.6503227374002864e-37	5.062340782693309e-37	9.664949158318628e-37	1.8435164181729196e-36	3.511673049460575e-36	6.677853171947606e-36	1.2672613586142423e-35	2.3992008772672904e-35	4.5301804439541433e-35	8.529079715770821e-35	1.600762979349695e-34	2.9943376240348106e-34	5.581405825592802e-34	1.036536432110209e-33
15.19	1.8575054804792535e-43	1.921238422232136e-43	2.0550352246378933e-43	2.2725656491855317e-43	2.597069370333084e-43	3.0652970178507994e-43	3.734049526880521e-43	4.690849208689662e-43	6.0713551796971495e-43	8.087980394720211e-43	1.1077363387411994e-42	1.5579942162115207e-42	2.2474757167317022e-42	3.321019626210571e-42	5.0202927623769446e-42	7.753418884731827e-42	1.2217598941950234e-41	1.9616862525434003e-41	3.205175669944894e-41	5.322170146211875e-41	8.969907294005549e-41	1.53253858679934e-40	2.6511707983015485e-40	4.638353046157394e-40	8.197974041918325e-40	1.4621896152739184e-39	2.6291461845235518e-39	4.7612530200929936e-39	8.676153289868901e-39	1.589493821708589e-38	2.9252599549478543e-38	5.403984489947125e-38	1.0013799888542206e-37	1.86007574241467e-37	3.461312419642422e-37	6.448816445995146e-37	1.2023117503947319e-36	2.2420134740245447e-36	4.179709421159917e-36	7.786800221469942e-36	1.4491392999853816e-35	2.693062253470317e-35	4.996062656940182e-35	9.249684378185662e-35	1.70854849159014e-34	3.147919290600844e-34	5.783893391245481e-34	1.0595738245796581e-33	1.9349908463883194e-33
15.29	9.389893791056131e-43	9.689822826173648e-43	1.0317400141470065e-42	1.1332167989943921e-42	1.2834513690609587e-42	1.4981437324884454e-42	1.801235781803988e-42	2.229055223307675e-42	2.8369590914175073e-42	3.710043345073245e-42	4.980553616434933e-42	6.856462346752736e-42	9.668838837457127e-42	1.3951141052188674e-41	2.0573202104972426e-41	3.096969754688281e-41	4.753307193116154e-41	7.429477711473422e-41	1.1811528240338927e-40	1.9077732632199996e-40	3.1269154073600966e-40	5.194945288664788e-40	8.738584938259709e-40	1.486726895516008e-39	2.5556548833784596e-39	4.43427430979652e-39	7.758521562074638e-39	1.3676566357321466e-38	2.4268433901275e-38	4.331290149168097e-38	7.769039185102404e-38	1.3995057672587835e-37	2.5301200048150427e-37	4.587612517319203e-37	8.337763348706351e-37	1.5180462228249855e-36	2.767356251221609e-36	5.048679885522146e-36	9.2135419531787e-36	1.6812384370392126e-35	3.0663211092895797e-35	5.587742743381117e-35	1.0170512004249329e-34	1.848441611438444e-34	3.3535516827974463e-34	6.071986080877786e-34	1.096939912998317e-33	1.976833411580117e-33	3.5531191580879054e-33
15.39	4.266367681515219e-42	4.393839945631647e-42	4.659798551487669e-42	5.087795449615465e-42	5.717250592609115e-42	6.609217708233069e-42	7.855707214741976e-42	9.594445465470052e-42	1.2032165230810164e-41	1.5481516547300625e-41	2.0420003134029013e-41	2.758491869527708e-41	3.8127687708685836e-41	5.386710113720686e-41	7.770856115180308e-41	1.1434418226097198e-40	1.7143155558030793e-40	2.6159393197928106e-40	4.058390714424629e-40	6.394427929864145e-40	1.022137797986759e-39	1.655859891183117e-39	2.7158190007242818e-39	4.505155900750362e-39	7.551490057454627e-39	1.2778089864332386e-38	2.180829798968853e-38	3.7508389261460104e-38	6.495771576347541e-38	1.1318543636107159e-37	1.9828352531884907e-37	3.4899143822906697e-37	6.1671934141530674e-37	1.0935387087027035e-36	1.94446383038422e-36	3.4653392735407265e-36	6.186544644361886e-36	1.1058546960462071e-35	1.978338785547202e-35	3.540581883035023e-35	6.336531748870636e-35	1.133640888171006e-34	2.0267580304301837e-34	3.6199075927906073e-34	6.457127682833144e-34	1.150044295539278e-33	2.0446517773964524e-33	3.627928813946097e-33	6.423119445505633e-33
15.49	1.7654234545539156e-41	1.814970933225577e-41	1.9180853431612519e-41	2.0833274922373933e-41	2.324934141622386e-41	2.664766245959469e-41	3.1354254520964863e-41	3.785125720568346e-41	4.685272898490432e-41	5.942294827425169e-41	7.716228068442185e-41	1.0250156944518157e-40	1.3917244319492653e-40	1.9296521551706817e-40	2.72960697950933e-40	3.935488458857777e-40	5.777630598413507e-40	8.62829077405986e-40	1.3094648784894284e-39	2.017570809956777e-39	3.15286430608291e-39	4.9923512258630245e-39	8.00236035447407e-39	1.2973094015163723e-38	2.125161213657743e-38	3.5146782613468273e-38	5.863545106063077e-38	9.859739033857618e-38	1.669801529150971e-37	2.8460147699329564e-37	4.878382466090452e-37	8.404067395544261e-37	1.4541251103975025e-36	2.5255212432843647e-36	4.4003815774784694e-36	7.687534429812916e-36	1.3459301892704796e-35	2.3604322245781538e-35	4.1447844030810565e-35	7.284071479442943e-35	1.2806804658218776e-34	2.251882485856392e-34	3.958621976768939e-34	6.955065049383046e-34	1.2209352783772015e-33	2.1409336700299107e-33	3.7490967808503994e-33	6.5548855528338e-33	1.1440069747059066e-32
15.59	6.726025897885317e-41	6.903996438329202e-41	7.273543537386406e-41	7.863543569856343e-41	8.72174463561299e-41	9.92090509858906e-41	1.1568519160861976e-40	1.3821847694973e-40	1.6911008418543864e-40	2.1174521905919543e-40	2.711435025064847e-40	3.5481751266655772e-40	4.7412283498232355e-40	6.463984904446932e-40	8.983881004078493e-40	1.2717514136141128e-39	1.8320110140252513e-39	2.683180693403356e-39	3.991848114814222e-39	6.027078536086404e-39	9.226933013136529e-39	1.4309974544108554e-38	2.2463155738127298e-38	3.565990693003516e-38	5.720095855761597e-38	9.263739997818053e-38	1.5135150261216335e-37	2.4927210398361525e-37	4.135507987319494e-37	6.9063224424853895e-37	1.160206713471211e-36	1.9593657308353517e-36	3.324464645723869e-36	5.6637205645747635e-36	9.683153782201491e-36	1.660507261373891e-35	2.8546996997207753e-35	4.917846326905356e-35	8.485854389534416e-35	1.4660378056092855e-34	2.5348825643797034e-34	4.385089853385656e-34	7.586865164831656e-34	1.3124252310300927e-33	2.2692881928636392e-33	3.920948311874334e-33	6.768165592651782e-33	1.1668883586412915e-32	2.0089716984003213e-32
15.69	2.3808572319579477e-40	2.4404458430379393e-40	2.563930576804989e-40	2.7604245189413935e-40	3.044919571883819e-40	3.44010374468321e-40	3.979215590321579e-40	4.710410695228844e-40	5.7033926325314474e-40	7.059494267647498e-40	8.927081912536349e-40	1.1525252971082167e-39	1.518056762352594e-39	2.0384426750293324e-39	2.78833957750883e-39	3.882246861187035e-39	5.497396265451029e-39	7.910578914914142e-39	1.1557791187490325e-38	1.7131446528718518e-38	2.5739749536756795e-38	3.9169423803477604e-38	6.032103383460121e-38	9.393368008734518e-38	1.4779661172081432e-37	2.3478280077700745e-37	3.762740091605666e-37	6.079473228607998e-37	9.895777020160216e-37	1.6216822693717708e-36	2.6738365795398805e-36	4.4329244150553034e-36	7.385455448327797e-36	1.2358132408622647e-35	2.0758026935989589e-35	3.498306418990783e-35	5.912357562116273e-35	1.0016097000906505e-34	1.700146614799633e-34	2.890347680408853e-34	4.919556477509417e-34	8.380315076428831e-34	1.4282668805646961e-33	2.4346604985055783e-33	4.1497487023735876e-33	7.07037361874416e-33	1.2039017754376019e-32	2.048172528202791e-32	3.4807657946315546e-32
15.79	7.890459510516779e-40	8.077806134942783e-40	8.46534275415169e-40	9.080164056239836e-40	9.966638580450909e-40	1.119149626995812e-39	1.2851757335703156e-39	1.5086748862116873e-39	1.8096163161144843e-39	2.21672019875102e-39	2.7715553969783723e-39	3.534763971490772e-39	4.595583052693579e-39	6.086518094604993e-39	8.206121427013704e-39	1.1254609810345427e-38	1.5689949285990154e-38	2.221676564185837e-38	3.1928202338087434e-38	4.653364252167259e-38	6.872637804406434e-38	1.0278044436904549e-37	1.5552434786014412e-37	2.379371093019649e-37	3.6777558659688347e-37	5.739163786545047e-37	9.035566564181819e-37	1.4341942444654519e-36	2.2936148762887587e-36	3.69331995717463e-36	5.9845500904949254e-36	9.752342902083805e-36	1.5973671599319092e-35	2.6283616109861664e-35	4.34237281014118e-35	7.199768461525254e-35	1.19745120996851e-34	1.996888922151706e-34	3.3375358415779376e-34	5.588600858220022e-34	9.371827271253883e-34	1.573395181158958e-33	2.643632900505939e-33	4.44406577230712e-33	7.472233522659689e-33	1.2563010697477618e-32	2.1115471792571435e-32	3.5470672225248604e-32	5.953939884128882e-32
15.89	2.4643334382158382e-39	2.519988226870173e-39	2.634925788388668e-39	2.816780180401246e-39	3.078000454146884e-39	3.437204901659226e-39	3.921276691794124e-39	4.568513102333487e-39	5.4333130860368903e-39	6.593150328428767e-39	8.15898381380242e-39	1.0290888600175608e-38	1.3221679344335832e-38	1.7292862530454643e-38	2.3009736815176222e-38	3.112642666982254e-38	4.2777998559238336e-38	5.968706878868887e-38	8.448892418601076e-38	1.2124618182748781e-37	1.7626807745151115e-37	2.594216148288151e-37	3.862402906214531e-37	5.8133124195051155e-37	8.839038373372801e-37	1.3567758223943958e-36	2.101096891427694e-36	3.280496998873134e-36	5.160806537093339e-36	8.175556176086245e-36	1.3034227564134851e-35	2.0901496608843663e-35	3.3694496521397057e-35	5.457643841952988e-35	8.877710075174089e-35	1.4495759435565957e-34	2.3748143413453196e-34	3.901944345258276e-34	6.427153940489772e-34	1.060902164491462e-33	1.754255307964393e-33	2.904836712939776e-33	4.815277035448819e-33	7.988382967832487e-33	1.325897323081662e-32	2.20118909606974e-32	3.6541941748091984e-32	6.064710809872028e-32	1.006043824227623e-31
15.99	7.293863130502206e-39	7.450919920412948e-39	7.774792332355927e-39	8.285967215851488e-39	9.017726624149205e-39	1.0019591603365733e-38	1.1362616872587293e-38	1.3147285955478385e-38	1.551516028091886e-38	1.8666042898881325e-38	2.2883343155971876e-38	2.8571753851654164e-38	3.631356284278022e-38	4.69533708444467e-38	6.172640112040626e-38	8.245412675975794e-38	1.1184447685580389e-37	1.539554328324436e-37	2.149152801328345e-37	3.040480820917377e-37	4.356420310253132e-37	6.317423322989858e-37	9.265837563035689e-37	1.3736576116270484e-36	2.057026675880961e-36	3.1095124996184755e-36	4.742034153736439e-36	7.291090449058319e-36	1.1295832044237211e-35	1.762349180019367e-35	2.7673987799939524e-35	4.371434398690242e-35	6.94262312517826e-35	1.1080372195808164e-34	1.7762693995633045e-34	2.858831442747574e-34	4.6174680375279414e-34	7.481249102311654e-34	1.2154222247685698e-33	1.9792453460753092e-33	3.229508795802267e-33	5.278261332863373e-33	8.638216379165519e-33	1.4151582049716133e-32	2.3201181053144787e-32	3.8055994750035056e-32	6.243593565974205e-32	1.0243352170171922e-31	1.6801548631709043e-31
16.09	2.0557980915919378e-38	2.098095893607895e-38	2.1852021687553258e-38	2.322376403549502e-38	2.5181334139029204e-38	2.7850833778040255e-38	3.141215702440743e-38	3.611799861375213e-38	4.232167480841267e-38	5.051775418455199e-38	6.140153861623202e-38	7.595654551175995e-38	9.558391426803863e-38	1.222950248193353e-37	1.5900004483447375e-37	2.099429453552486e-37	2.813614498671754e-37	3.824943260585157e-37	5.271278662908434e-37	7.359835428791039e-37	1.0404241545766954e-36	1.4882358145599191e-36	2.1526917636959733e-36	3.146824743515874e-36	4.645995511069897e-36	6.923718981651156e-36	1.0408740491188441e-35	1.5776265790286385e-35	2.4094217626476357e-35	3.7058339305444674e-35	5.73710219761711e-35	8.935300135503401e-35	1.3993287024919055e-34	2.2025023974300866e-34	3.4825642450336578e-34	5.529376346039573e-34	8.811781934745796e-34	1.408920029759968e-33	2.25931325988519e-33	3.632239862040859e-33	5.852330388333834e-33	9.447031323504249e-33	1.5273463363526024e-32	2.472441890805485e-32	4.006257606148575e-32	6.496217129307807e-32	1.053858646683902e-31	1.710023294906243e-31	2.7747465228826227e-31
16.19	5.541145367634703e-38	5.650298269216457e-38	5.874805725459881e-38	6.227634000569351e-38	6.72970825528653e-38	7.41188506587386e-38	8.317950708616769e-38	9.50903122307501e-38	1.1069999054350237e-37	1.3118753451460506e-37	1.581968819014137e-37	1.9403317928960506e-37	2.419503313304533e-37	3.0657478824634843e-37	3.945339461805242e-37	5.153936753159513e-37	6.8306550859411646e-37	9.179312223604605e-37	1.2500688195231202e-36	1.7241777137754596e-36	2.4071374744987018e-36	3.399666068008149e-36	4.8543856639155505e-36	7.003941909057763e-36	1.0204953267175014e-35	1.5006968210538815e-35	2.2261048341368806e-35	3.329131297013072e-35	5.016677097814286e-35	7.613324760594217e-35	1.1630137982801548e-34	1.7874488249510633e-34	2.7625709539041674e-34	4.291650097926167e-34	6.698436876807431e-34	1.049966849067145e-33	1.6521625593102388e-33	2.6087629760627013e-33	4.131979465975661e-33	6.562476799762132e-33	1.044756768729675e-32	1.666706947823103e-32	2.6635803891996603e-32	4.2629241499090204e-32	6.830681423679973e-32	1.095521634465301e-31	1.7582091543189347e-31	2.8230006499262247e-31	4.5336327936413145e-31
16.29	1.4335709887946941e-37	1.4606567937475543e-37	1.5163041457842159e-37	1.6035929691717703e-37	1.7274792039618732e-37	1.8952420722230564e-37	2.1171605168498063e-37	2.407502123734918e-37	2.7859498632487477e-37	3.279653192661688e-37	3.926180534160386e-37	4.7777851997142195e-37	5.907599915317952e-37	7.418682282759919e-37	9.457300592612737e-37	1.2232562962042051e-36	1.6045587710247336e-36	2.133310002423248e-36	2.8732949783119143e-36	3.918309737903767e-36	5.407192715985214e-36	7.546761489115955e-36	1.0646974340475497e-35	1.5175067580310692e-35	2.1839251547056197e-35	3.1718601133603395e-35	4.646535741685177e-35	6.862104932463108e-35	1.0211197355237944e-34	1.5302794680261737e-34	2.3084934846329843e-34	3.50384855300396e-34	5.34837584069629e-34	8.206651908968404e-34	1.2652950618914501e-33	1.9593872267124628e-33	3.0463456499473444e-33	4.753387196412635e-33	7.441043599912926e-33	1.1682062560693817e-32	1.8387190783536277e-32	2.900569356360435e-32	4.5844955759471923e-32	7.257969602801388e-32	1.1506285761498996e-31	1.8261601165647768e-31	2.9008111118484795e-31	4.610796147117516e-31	7.331837241619411e-31
16.39	3.5715166296261427e-37	3.6363483106382973e-37	3.769404680554191e-37	3.9777553734108365e-37	4.272745595069765e-37	4.670978154966944e-37	5.195791761627231e-37	5.87941007759072e-37	6.766022354627339e-37	7.916181034297798e-37	9.413084155054637e-37	1.1371580317985619e-36	1.3951136154559253e-36	1.7374609066283142e-36	2.1955576173612024e-36	2.81383449293516e-36	3.6556860171567653e-36	4.8121911118106115e-36	6.41509270700663e-36	8.656216202039894e-36	1.1816665686278397e-35	1.6310930318869363e-35	2.2753817284693246e-35	3.206246108852992e-35	4.5612420809911376e-35	6.547745254991595e-35	9.479911897926727e-35	1.3835842286717559e-34	2.0346258191078732e-34	3.0132452665375848e-34	4.49214356326306e-34	6.738224435391377e-34	1.0165273564637356e-33	1.5416624353893836e-33	2.349508450233973e-33	3.596741904868285e-33	5.528653689630509e-33	8.529959742833083e-33	1.3204989056146388e-32	2.050429830979551e-32	3.192465550509212e-32	4.982494786554468e-32	7.792518676236916e-32	1.2209455758271905e-31	1.9159546649600212e-31	3.010463892522181e-31	4.735167273260826e-31	7.45402510659415e-31	1.1741003660521195e-30
16.49	8.593128294594518e-37	8.743223692891586e-37	9.050971838714712e-37	9.532095088436526e-37	1.0211761464404035e-36	1.1126677602410444e-36	1.2328225736785126e-36	1.3887000214641616e-36	1.589927169569451e-36	1.8496154170150518e-36	2.1856608583793818e-36	2.6225942911813315e-36	3.194224571212905e-36	3.947434509705471e-36	4.947660988667371e-36	6.28684973904149e-36	8.095065082296604e-36	1.0557524612890714e-35	1.393972404989112e-35	1.8624681459850643e-35	2.516841507021738e-35	3.438296607456878e-35	4.7461194720356333e-35	6.61651600684541e-35	9.311161507389651e-35	1.3220631026311886e-34	1.8930699871236375e-34	2.7323890234329473e-34	3.973547540869234e-34	5.819381976199409e-34	8.579159911215237e-34	1.2726051491745033e-33	1.8986292664575134e-33	2.847777604201431e-33	4.2925825953619995e-33	6.499962543776806e-33	9.883739955364742e-33	1.5086709105419943e-32	2.31089829909348e-32	3.550884182524144e-32	5.47171740948381e-32	8.452987790183645e-32	1.3087900107280752e-31	2.030403028903627e-31	3.1552376168727e-31	4.9103209644380785e-31	7.650881516443581e-31	1.1932676144213806e-30	1.8624947835569412e-30
16.59	2.001835160810737e-36	2.035528623687801e-36	2.104550022034157e-36	2.212294902190559e-36	2.3641861995118706e-36	2.568108156196952e-36	2.8350540751642598e-36	3.180058493951741e-36	3.6235180555065946e-36	4.193053148256726e-36	4.92613123249736e-36	5.873772933910751e-36	7.10580877621052e-36	8.71837079225219e-36	1.0844623752535152e-35	1.3670217612526105e-35	1.7455655215902224e-35	2.2568837794658323e-35	2.9532659197478183e-35	3.909494921460395e-35	5.233174795123733e-35	7.080048942906212e-35	9.676820367237615e-35	1.3355288648021374e-34	1.8603616749212866e-34	2.6143609520907898e-34	3.7047608786475906e-34	5.291589261279116e-34	7.61467150758118e-34	1.1034852349438215e-33	1.6097084255471835e-33	2.36272109175612e-33	3.488076122178868e-33	5.177214541169863e-33	7.722830571913864e-33	1.1573522323955206e-32	1.741835511305311e-32	2.6317854134161215e-32	3.9907102812052045e-32	6.071086471805046e-32	9.263278164930335e-32	1.4171508508877205e-31	2.1731863731519487e-31	3.339559198906666e-31	5.141379126592276e-31	7.927944819275312e-31	1.2241351418781672e-30	1.8922916122362968e-30	2.9278156035171834e-30
16.69	4.525624284942344e-36	4.599121782133336e-36	4.7495564314865453e-36	4.9840645410328085e-36	5.314018742632439e-36	5.755904824077e-36	6.332625749289764e-36	7.075369700873338e-36	8.02624323085931e-36	9.241961036289518e-36	1.0799013129296085e-35	1.2800916790286503e-35	1.538843210145488e-35	1.875401684601173e-35	2.31623800658191e-35	2.897985497944225e-35	3.671658876075156e-35	4.7087446339819395e-35	6.110036187648119e-35	8.018512121348082e-35	1.06381945879989e-34	1.4261887830345597e-34	1.9312152533937127e-34	2.6402078384540817e-34	3.642577037515536e-34	5.069357139690079e-34	7.113483803153987e-34	1.0060300506705462e-33	1.4333593065179314e-33	2.056525212523388e-33	2.9700965973813352e-33	4.316096301106792e-33	6.30850101734359e-33	9.27065692670067e-33	1.3692521219810846e-32	2.031837232567383e-32	3.028139124535628e-32	4.531040488145731e-32	6.804779958173477e-32	1.0253877975323903e-31	1.5498479868537527e-31	2.349043382381992e-31	3.5692181024404817e-31	5.435248597674564e-31	8.293142603833909e-31	1.2675533553718803e-30	1.9402583111531533e-30	2.9737367897880725e-30	4.562503735273347e-30
16.79	9.949342201505103e-36	1.0105441475511582e-35	1.0424696595531486e-35	1.0921729928260324e-35	1.1619797209590547e-35	1.255251753044344e-35	1.37664371204401e-35	1.5324686344947892e-35	1.7312109256083442e-35	1.9842412569245599e-35	2.3068118636313184e-35	2.7194447697304486e-35	3.249874662207331e-35	3.9357795674578454e-35	4.82863670840987e-35	5.999193647186262e-35	7.545269501154457e-35	9.602932787154708e-35	1.2362594051397302e-34	1.6092282301856924e-34	2.117146423256784e-34	2.8140395592896113e-34	3.777243954214044e-34	5.118046458409293e-34	6.99739791481148e-34	9.649203751340018e-34	1.3414963672174658e-33	1.879545677002177e-33	2.6528092773118623e-33	3.770300118129089e-33	5.393771408049376e-33	7.764065080634275e-33	1.1240942671851106e-32	1.6363418674680864e-32	2.39413157327453e-32	3.519442407065119e-32	5.196432018346728e-32	7.703718466520445e-32	1.1463631093005607e-31	1.7117417335451596e-31	2.5640167381567297e-31	3.851652970823718e-31	5.800947978134883e-31	8.757151884481716e-31	1.3247383976615156e-30	2.007689511009588e-30	3.047632173785654e-30	4.6326871049367546e-30	7.050452824771376e-30
16.89	2.1309818813015422e-35	2.1633188068697105e-35	2.2294063220912026e-35	2.3321703981997246e-35	2.476255801358566e-35	2.6683598789392405e-35	2.917725590189066e-35	3.236841947412545e-35	3.642421972918937e-35	4.1567587078188767e-35	4.8096026842449665e-35	5.640765305299987e-35	6.703740092731796e-35	8.070759965985733e-35	9.839891578584121e-35	1.2145033815860437e-34	1.5170076223799694e-34	1.9169042932535182e-34	2.449488583571431e-34	3.1640827830909788e-34	4.129998823170477e-34	5.4451741416104875e-34	7.248730774280443e-34	9.739311795541592e-34	1.3201953298330964e-33	1.8047605874222086e-33	2.4871456943530137e-33	3.453927284550048e-33	4.8315606278539314e-33	6.805470392781529e-33	9.648552224713568e-33	1.3763827400433406e-32	1.9748421111172017e-32	2.8489720325510306e-32	4.1310164762326534e-32	6.01856315919158e-32	8.807530933079922e-32	1.2942062971908412e-31	1.9090075372205448e-31	2.8257763521643815e-31	4.1963293816360055e-31	6.2500439914623845e-31	9.33389330887665e-31	1.3973262401030738e-30	2.0964349760230332e-30	3.1514564722464415e-30	4.745583266774899e-30	7.156859881836041e-30	1.0807381301179022e-29
16.99	4.454112382816245e-35	4.5195549465982294e-35	4.6532097808315424e-35	4.860803382098886e-35	5.151410095303721e-35	5.538082797524994e-35	6.038781587959439e-35	6.677688184862303e-35	7.487033117937678e-35	8.509617067974575e-35	9.802283651575668e-35	1.1440708346942202e-34	1.3526021248806652e-34	1.6194000518600633e-34	1.962788887548847e-34	2.4076341459568563e-34	2.9878674980001966e-34	3.7500551355514118e-34	4.758463637445811e-34	6.10228364733144e-34	7.905974879253715e-34	1.0344142970094068e-33	1.3663019482159723e-33	1.8211595660849232e-33	2.4486915382874004e-33	3.32001988290846e-33	4.537370021420235e-33	6.24830339464991e-33	8.666693791108603e-33	1.2103729297181204e-32	1.7013851508627243e-32	2.4062994616781297e-32	3.423017715941093e-32	4.8959060498674006e-32	7.038447600465815e-32	1.016715825938812e-31	1.4752443311482864e-31	2.1494960651904698e-31	3.1440419780836406e-31	4.615233968488324e-31	6.797225285775189e-31	1.0041189740352092e-30	1.4874467892909308e-30	2.208980184984853e-30	3.2880001845053275e-30	4.9041202703307036e-30	7.327964650273614e-30	1.096746648903674e-29	1.6437722119544377e-29
17.09	9.099078398642999e-35	9.228651591211072e-35	9.493112402587634e-35	9.903437527909774e-35	1.04769920476801e-34	1.1238697938134892e-34	1.2222749704411206e-34	1.3475033920860165e-34	1.5056478937268288e-34	1.7047656105063387e-34	1.955508612630173e-34	2.2719889973347454e-34	2.6729686917508897e-34	3.1835016754383457e-34	3.837209903944352e-34	4.679451155614865e-34	5.771747940312823e-34	7.198007062310837e-34	9.07329230999512e-34	1.1556251802023428e-33	1.4866796629158804e-33	1.9311352456401845e-33	2.5319070293755152e-33	3.3493949637270666e-33	4.4690139239784254e-33	6.0121099716176666e-33	8.151837837543434e-33	1.1136326808362419e-32	1.532258080912319e-32	2.122622478711634e-32	2.959469527765126e-32	4.1515186091481125e-32	5.857421271528779e-32	8.309397098085113e-32	1.1848311868198975e-31	1.6975827958871175e-31	2.4432057811867448e-31	3.5311354841904655e-31	5.123518673262572e-31	7.4610511431007e-31	1.0901630412276952e-30	1.5978224621043752e-30	2.3485565638757928e-30	3.461008701342906e-30	5.1124746704981815e-30	7.56811983969793e-30	1.1224799315681351e-29	1.6676777595701302e-29	2.4814276985816475e-29
17.19	1.819230444521426e-34	1.8443629592674221e-34	1.8956278962237674e-34	1.9750885491644594e-34	2.086003941978049e-34	2.233041368858333e-34	2.422587593320905e-34	2.663186255353823e-34	2.9661410883090403e-34	3.346340942247152e-34	3.823385272594164e-34	4.423120408487227e-34	5.1797414609591314e-34	6.138677770399515e-34	7.360569417938816e-34	8.926770265894749e-34	1.0946996301536414e-33	1.3570001599223677e-33	1.6998544330773266e-33	2.1510455191014636e-33	2.7488418558160946e-33	3.5462237740613664e-33	4.616904942282411e-33	6.0639429496453315e-33	8.032096359553373e-33	1.0725619021665897e-32	1.443396774878152e-32	1.9569057760127234e-32	2.671941170912957e-32	3.672908085882701e-32	5.081297069856849e-32	7.072577396670188e-32	9.900999084100941e-32	1.3936082627614117e-31	1.9716408001300531e-31	2.802904456260321e-31	4.002703321554877e-31	5.740340184725677e-31	8.2649250710189e-31	1.1943695819291069e-30	1.7318972625542053e-30	2.5192878581859254e-30	3.6753450113702274e-30	5.376246271496761e-30	7.883529202113202e-30	1.1585802966386702e-29	1.706092723639882e-29	2.5168705642963904e-29	3.718905898619184e-29
17.29	3.5643370337773336e-34	3.612149933867258e-34	3.709622628049023e-34	3.860562731674362e-34	4.070975611730944e-34	4.34944431611582e-34	4.7076844185332255e-34	5.161321406793521e-34	5.730958825221441e-34	6.443633215944888e-34	7.3347901537022425e-34	8.450968791330492e-34	9.85345666100621e-34	1.1623281061941631e-33	1.3868051205712855e-33	1.673137511357261e-33	2.0405874133762945e-33	2.5151245100450034e-33	3.131943258850621e-33	3.938985444232401e-33	5.001889393613736e-33	6.41097087720903e-33	8.291107033243442e-33	1.0815781741195091e-32	1.4227114766737862e-32	1.8864520284193296e-32	2.520584480420232e-32	3.392659988930927e-32	4.5985497117288963e-32	6.274830486124867e-32	8.616766111565308e-32	1.1904475719824018e-31	1.6541103417317528e-31	2.3108610724275446e-31	3.244948733658203e-31	4.578663512123475e-31	6.489954679184411e-31	9.238359767853572e-31	1.3203216728905035e-30	1.8940044201578732e-30	2.7263814147298156e-30	3.937205386313125e-30	5.702696506388771e-30	8.282502056592599e-30	1.2059625157688334e-29	1.7599582713521112e-29	2.5738073975251875e-29	3.771091560639623e-29	5.534662149328585e-29
17.39	6.8512625950985325e-34	6.940576788188003e-34	7.12255759391363e-34	7.404110607372553e-34	7.796112176850551e-34	8.31407750734819e-34	8.979133957397747e-34	9.819380615450208e-34	1.0871749877156084e-33	1.218453331604065e-33	1.3820797781703438e-33	1.5863005560743744e-33	1.8419274753005944e-33	2.163188718666831e-33	2.568889183255713e-33	3.0839991314911115e-33	3.7418380197881255e-33	4.58708874210452e-33	5.679974992837107e-33	7.102073813687825e-33	8.964435210357889e-33	1.1418968006960378e-32	1.4674465183935413e-32	1.9019240226767101e-32	2.4853212419961626e-32	3.273353642230371e-32	4.343969999582181e-32	5.806667787473865e-32	7.815861809052272e-32	1.059012213584157e-31	1.4439929624468149e-31	1.9807817332898388e-31	2.7326556969168734e-31	3.790368094736472e-31	5.284450099672078e-31	7.403148159107956e-31	1.0418621900354832e-30	1.4725264670254674e-30	2.089583283552179e-30	2.9763760612098803e-30	4.254400700638169e-30	6.101063921916185e-30	8.775800045503214e-30	1.2658506302532762e-29	1.830613796938403e-29	2.653607876492971e-29	3.8548991226914504e-29	5.610987668119873e-29	8.181494596916426e-29
17.49	1.2933673018874686e-33	1.3097656618865506e-33	1.3431609681659336e-33	1.3947852504371223e-33	1.4665764085121696e-33	1.561293891457187e-33	1.6826868277138e-33	1.8357282123406425e-33	2.0269345045559107e-33	2.264797674346114e-33	2.5603671833605538e-33	2.9280337376421328e-33	3.386586516852703e-33	3.9606432411367546e-33	4.68259111268074e-33	5.595230967569908e-33	6.755393474487854e-33	8.238904350502038e-33	1.0147428879738272e-32	1.261794402932672e-32	1.583589731545596e-32	2.005355599581429e-32	2.5615687138280945e-32	3.2995624243193764e-32	4.284609381554168e-32	5.607107675640151e-32	7.392772878145343e-32	9.817136680876392e-32	1.3126230780172172e-31	1.7666174712454662e-31	2.3925609191098462e-31	3.25966989749296e-31	4.46630307397422e-31	6.152653230203315e-31	8.519109833072466e-31	1.1852874438623428e-30	1.6566603003342427e-30	2.3254596173071463e-30	3.2774620527961795e-30	4.636720215159165e-30	6.582974904812005e-30	9.377095331876489e-30	1.3398280449488225e-29	1.919849820963798e-29	2.758219830300962e-29	3.9723087884071826e-29	5.733526531055255e-29	8.2924077872894e-29	1.2015389516912013e-28
17.59	2.4002372448904633e-33	2.4298574353544276e-33	2.4901500961210994e-33	2.5832794191826497e-33	2.7126452887434246e-33	2.8830806581710843e-33	3.101137788204807e-33	3.375485865914486e-33	3.7174519343567005e-33	4.141749581869516e-33	4.6674567685197146e-33	5.319327307280199e-33	6.129552387774897e-33	7.140132673295567e-33	8.406082921714237e-33	9.999776872982404e-33	1.2016860399158295e-32	1.458433001187308e-32	1.787161232541194e-32	2.2105817429832788e-32	2.759281760995981e-32	3.4746483252511203e-32	4.412937772550235e-32	5.650959895477814e-32	7.294044020447841e-32	9.4872390945445e-32	1.2431109456071821e-31	1.6404078034210348e-31	2.179412028958078e-31	2.914384314431691e-31	3.921476512594294e-31	5.307919717816447e-31	7.225187302486663e-31	9.887892622245862e-31	1.3600973576207852e-30	1.879886991578817e-30	2.6102080088556975e-30	3.639893497204791e-30	5.09640004466193e-30	7.162973716105717e-30	1.0103566054905875e-29	1.4299036213471383e-29	2.02997987883247e-29	2.8902447576904676e-29	4.126134683387679e-29	5.905123457171283e-29	8.470425682090495e-29	1.2175561007220238e-28	1.7534765707920762e-28
17.69	4.382843773790474e-33	4.43552478147674e-33	4.5427095412755334e-33	4.708144136576683e-33	4.937706596451831e-33	5.239739018954823e-33	5.6255282103585145e-33	6.109971629989831e-33	6.712480646750473e-33	7.458193254587278e-33	8.379595494808834e-33	9.518687696815393e-33	1.0929882174600263e-32	1.2683888660829823e-32	1.4872940193753333e-32	1.7617846215377539e-32	2.1077546602412126e-32	2.546210195372402e-32	3.1050422584513687e-32	3.821455534454199e-32	4.745307644684581e-32	5.943716991438455e-32	7.50744339726951e-32	9.559753690850949e-32	1.226878059149911e-31	1.5864806090806227e-31	2.0664505363550634e-31	2.710505399053886e-31	3.5792245519393708e-31	4.756855542103734e-31	6.3609663704902845e-31	8.556166330276206e-31	1.1573654482639653e-30	1.5739130095602718e-30	2.1512721124756124e-30	2.9546211385903285e-30	4.0765201713146125e-30	5.648725552974543e-30	7.859203534122796e-30	1.0976663231740129e-29	1.5385974212404967e-29	2.1639352307245334e-29	3.0530403332168696e-29	4.3201319962253544e-29	6.129818475248069e-29	8.719609915498974e-29	1.2432568720757218e-28	1.7764679445645752e-28	2.54335917931425e-28
17.79	7.881086528494711e-33	7.973416347669975e-33	8.161189402470431e-33	8.450799974109742e-33	8.852270137377347e-33	9.379801291947251e-33	1.0052570731021103e-32	1.0895832611147069e-32	1.1942406999198999e-32	1.3234672697627195e-32	1.482722243444315e-32	1.67903970650467e-32	1.9214994641014497e-32	2.2218558873851953e-32	2.595380129571257e-32	3.061991863146443e-32	3.6477854551913397e-32	4.387095555429499e-32	5.325303017357465e-32	6.522660424859873e-32	8.059526518331592e-32	1.0043553695280998e-31	1.2619591315357711e-31	1.598337665290319e-31	2.040052348725452e-31	2.6232940649393547e-31	3.3975698504280425e-31	4.430862408900512e-31	5.816870910326281e-31	7.68519948699589e-31	1.0215729455765338e-30	1.365894156740997e-30	1.836471630360974e-30	2.4823235693004562e-30	3.3723187158415824e-30	4.6034742368725196e-30	6.312806129087145e-30	8.694280122947933e-30	1.2023094037068303e-29	1.669050926756404e-29	2.3253875253869667e-29	3.2508552640114603e-29	4.559142241111965e-29	6.412998017236644e-29	9.04572505813208e-29	1.2792177442584176e-28	1.8133495857119624e-28	2.576169244538477e-28	3.6672922184904805e-28
17.89	1.3966142399284912e-32	1.4125718879478876e-32	1.4450119528354248e-32	1.4950114948196818e-32	1.5642568390157727e-32	1.6551340220822916e-32	1.7708591749261554e-32	1.9156583084330018e-32	2.0950098097695933e-32	2.3159679922275357e-32	2.5875927535861137e-32	2.921519443899611e-32	3.3327153289565354e-32	3.8404858157053343e-32	4.469816628780163e-32	5.253169835930818e-32	6.232895438879577e-32	7.464480986790497e-32	9.020946109874083e-32	1.0998806577961105e-31	1.352619699555393e-31	1.6773971728125751e-31	2.0970927339673948e-31	2.642474542510996e-31	3.3550897387221064e-31	4.291266109534554e-31	5.527668582524845e-31	7.16903671033113e-31	9.35898871405261e-31	1.2295146922691811e-30	1.6250365891535135e-30	2.1602596047605953e-30	2.8876990029660516e-30	3.880539635841364e-30	5.2410587682713855e-30	7.112572934729135e-30	9.696412706717094e-30	1.327608030446732e-29	1.825168065161569e-29	2.5189061877427664e-29	3.4890036680543415e-29	4.8492841040402834e-29	6.761599545291341e-29	9.456450459247942e-29	1.326256389985873e-28	1.864935019285973e-28	2.628787990445946e-28	3.7138500201458355e-28	5.257677382700642e-28
17.99	2.4408152159757253e-32	2.4680315082482177e-32	2.5233374637432737e-32	2.608524519862865e-32	2.726394627136294e-32	2.880906813943483e-32	3.077388083194716e-32	3.322823570250196e-32	3.626246892930377e-32	3.999259457875966e-32	4.4567178827973223e-32	5.017642642863888e-32	5.706419911355811e-32	6.554394216333425e-32	7.601984578201931e-32	8.901504847617181e-32	1.05209350804762e-31	1.2548982033449194e-31	1.5101893148681698e-31	1.833266364421052e-31	2.2443520143028886e-31	2.77029043158531e-31	3.446865536481194e-31	4.321975616243527e-31	5.459994291888764e-31	6.94777937459901e-31	8.902976575365116e-31	1.1485526875055002e-30	1.4913656746425996e-30	1.9486155176414278e-30	2.561348601844981e-30	3.386134216311553e-30	4.501175317072905e-30	6.014900190716317e-30	8.078066269436439e-30	1.0900843660834283e-29	1.4776969227412505e-29	2.0117953070036166e-29	2.750159389538557e-29	3.7740884151616e-29	5.19819983382016e-29	7.184380036159944e-29	9.961666839355633e-29	1.3854612114153977e-28	1.9323774495866668e-28	2.702357097983692e-28	3.7884979007112548e-28	5.323382316055828e-28	7.496002588255132e-28
18.09	4.2096628991060886e-32	4.2554977163673273e-32	4.3486034679589346e-32	4.4919241434581244e-32	4.69005990519315e-32	4.949501903023028e-32	5.278969572762678e-32	5.689873711642783e-32	6.1969379063609e-32	6.819022952126444e-32	7.580214840453977e-32	8.511258191084494e-32	9.651445682410799e-32	1.105111287527511e-31	1.2774940664882875e-31	1.490633975196754e-31	1.7553290384995905e-31	2.0856146481075854e-31	2.4998100452119447e-31	3.0219263746708624e-31	3.683567644733771e-31	4.5265056815705e-31	5.60617941394406e-31	6.996465407473794e-31	8.796201565976962e-31	1.113813498500262e-30	1.4201230238923976e-30	1.8227647311392238e-30	2.354622349594759e-30	3.060503418465281e-30	4.001665350216326e-30	5.2621215260899566e-30	6.957447003382995e-30	9.24710050836842e-30	1.2351701092166209e-29	1.6577296990302662e-29	2.2349516276896004e-29	3.0261701521643673e-29	4.114285760258014e-29	5.615370269097131e-29	7.692262082998635e-29	1.057383183851943e-28	1.4582312557665275e-28	2.0172107153599297e-28	2.798494003884855e-28	3.892829467311804e-28	5.4287040449700395e-28	7.588237856674984e-28	1.0629826635733284e-27
18.19	7.169349885455705e-32	7.245614454418602e-32	7.400478038211073e-32	7.638723472685798e-32	7.967817301074494e-32	8.398281915412977e-32	8.94422923402615e-32	9.624091890398129e-32	1.046160212396446e-31	1.1487086959770163e-31	1.2739172471551052e-31	1.4267022136219188e-31	1.6133277490682137e-31	1.841792757755747e-31	2.122341262806392e-31	2.468137482313712e-31	2.896161551419902e-31	3.428401883902473e-31	4.0934476904576255e-31	4.928623042390391e-31	5.982856108674593e-31	7.320549423149753e-31	9.02681713276698e-31	1.1214594188767738e-30	1.403431590196643e-30	1.768713605001194e-30	2.2443028604636722e-30	2.866564560998253e-30	3.6846543198734974e-30	4.765242602753701e-30	6.199052048627583e-30	8.109924307262683e-30	1.0667422931095926e-29	1.410438809945422e-29	1.8741437292823548e-29	2.5021224158492405e-29	3.355642616826173e-29	4.519707306926013e-29	6.11251556372806e-29	8.298775666638151e-29	1.1308463425520195e-28	1.546328455666744e-28	2.1214045835088292e-28	2.9193483936245e-28	4.029101134754293e-28	5.575855427412576e-28	7.736051736013555e-28	1.0758639612343188e-27	1.4995235419249825e-27
18.29	1.20636926735102e-31	1.2189136113253474e-31	1.2443776235361736e-31	1.283529858153272e-31	1.3375690515687916e-31	1.4081824923596535e-31	1.497629595725617e-31	1.608856184814157e-31	1.7456471379287134e-31	1.91282784024685e-31	2.1165285217100557e-31	2.3645303914544236e-31	2.666718929888123e-31	3.0356783670335704e-31	3.487473074413398e-31	4.042677446711444e-31	4.727737391040761e-31	5.576775906891292e-31	6.6339953795810905e-31	7.956884218896512e-31	9.620511045188805e-31	1.172329368611375e-30	1.4394773860223366e-30	1.7806127046756117e-30	2.2184412308490116e-30	2.783194906805966e-30	3.515273959196542e-30	4.468859700741527e-30	5.716867318786747e-30	7.357752726529099e-30	9.524890086923495e-30	1.2399520609459428e-29	1.6228671940165035e-29	2.1350007933943328e-29	2.82263572976204e-29	3.7493780574229107e-29	5.0028601319910976e-29	6.704103757682541e-29	9.020619079199125e-29	1.2184755927743237e-28	1.6519447780858816e-28	2.2474370290645844e-28	3.0676783985796625e-28	4.200309655298278e-28	5.76796797397806e-28	7.942501478640857e-28	1.0965025064981843e-27	1.517423527307356e-27	2.104640612944648e-27
18.39	2.006690153388919e-31	2.0270977668974457e-31	2.0685101245495274e-31	2.132149345597635e-31	2.219919989814659e-31	2.334499707492806e-31	2.479468836237025e-31	2.659487282565752e-31	2.880530268735299e-31	3.1501986880102784e-31	3.4781252463087662e-31	3.876504744132665e-31	4.360786402984312e-31	4.950578924526121e-31	5.670836160849756e-31	6.553414475188366e-31	7.639124287375112e-31	8.980440959511656e-31	1.0645098267126096e-30	1.2720867000416238e-30	1.5321929754332153e-30	1.8597411800928544e-30	2.2742832525340376e-30	2.8015523727952996e-30	3.475545009184373e-30	4.341340508317976e-30	5.4589300915678414e-30	6.908430573244423e-30	8.7972019401806e-30	1.1269588197744472e-29	1.4520280154633303e-29	1.8812688792136136e-29	2.4504263131436217e-29	3.208144982935511e-29	4.220806147607455e-29	5.579232126856835e-29	7.407995894635507e-29	9.878369418427752e-29	1.3226360830614894e-28	1.7777876603478993e-28	2.3983870150926936e-28	3.2469500852552332e-28	4.410296591565794e-28	6.009197724623304e-28	8.211911241998053e-28	1.1253186203269798e-27	1.5460967390162143e-27	2.129394313701138e-27	2.9394368844604424e-27
18.49	3.301386989790042e-31	3.3342390464948132e-31	3.400883682564252e-31	3.5032448730899925e-31	3.644318522332172e-31	3.828311916943799e-31	4.060842804673477e-31	4.349210621487561e-31	4.702757223098119e-31	5.133340658383223e-31	5.655953562083398e-31	6.2895283207465955e-31	7.0579851904677835e-31	7.991598250111691e-31	9.128779134358207e-31	1.0518412191440227e-30	1.2222920175234742e-30	1.4322301094414113e-30	1.691946028959385e-30	2.0147275298741577e-30	2.417798578396369e-30	2.9235712183042735e-30	3.561319620934308e-30	4.3694253514312875e-30	5.398397493254992e-30	6.71494650178077e-30	8.407494478501631e-30	1.0593648085504763e-29	1.343035906929104e-29	1.7127773008795605e-29	2.1968149758010956e-29	2.8331771551146004e-29	3.67324963222273e-29	4.78666477995688e-29	6.26803772801096e-29	8.246264877209831e-29	1.0897381987136814e-28	1.4462373907117446e-28	1.927188112012041e-28	2.5780523594511743e-28	3.4614649913142735e-28	4.663884571160974e-28	6.304867789334233e-28	8.55001598706867e-28	1.1629064963515825e-27	1.5861183075153733e-27	2.1690377053943707e-27	2.9735077487526666e-27	4.085762345403053e-27
18.59	5.374416815453318e-31	5.426771165775533e-31	5.532947072614895e-31	5.695944501343278e-31	5.920431194176742e-31	6.212955261399521e-31	6.582248247263868e-31	7.039637319178788e-31	7.59959237350042e-31	8.280442955886013e-31	9.10531169295146e-31	1.0103326397738072e-30	1.1311193446440352e-30	1.2775242182838819e-30	1.4554086365937218e-30	1.672209726427626e-30	1.9373948317499206e-30	2.2630579343480686e-30	2.6647047298450376e-30	3.162289188978127e-30	3.7815863416539676e-30	4.556015844059257e-30	5.5290715741967066e-30	6.75756811945231e-30	8.315991202519616e-30	1.0302343640156578e-29	1.2846022163419701e-29	1.6118458375859816e-29	2.0347530181933677e-29	2.5837127263814074e-29	3.299377613947154e-29	4.2362953501554833e-29	5.467871977362929e-29	7.093169826738921e-29	9.246236291235459e-29	1.210892945159214e-28	1.5928582306412522e-28	2.1042371323489996e-28	2.791098622993401e-28	3.7165219058575236e-28	4.967051726704395e-28	6.661654047810937e-28	8.964155035547356e-28	1.2100536678325292e-27	1.6383008698556316e-27	2.2243541238829658e-27	3.0280613596123353e-27	4.132443355698697e-27	5.652798110135132e-27
18.69	8.661142060988184e-31	8.7437733607283e-31	8.911303778755277e-31	9.16836817600963e-31	9.522172701555467e-31	9.982816070596003e-31	1.0563746960530547e-30	1.1282385069580001e-30	1.2160943861095926e-30	1.322750632237436e-30	1.4517422248920978e-30	1.607511800897158e-30	1.7956439296251774e-30	2.0231686522500326e-30	2.2989554582595602e-30	2.634225827724543e-30	3.043221785701488e-30	3.5440804337556605e-30	4.159981286325767e-30	4.9206560095773616e-30	5.864380978231224e-30	7.040614868540584e-30	8.513500328987277e-30	1.0366526168959877e-29	1.2708752135655603e-29	1.5683142777739545e-29	1.9477754724759093e-29	2.43407931516261e-29	3.060092624123229e-29	3.869475992629685e-29	4.9204082972534673e-29	6.290646943183237e-29	8.084417575997827e-29	1.0441813834118337e-28	1.3551646554194148e-28	1.7669040783613342e-28	2.3139577187831973e-28	3.0432466618884532e-28	4.0186208986143014e-28	5.327152655480051e-28	7.087822593152765e-28	9.463523965332007e-28	1.2677671700464076e-27	1.7037207868822514e-27	2.2964498562527587e-27	3.1041598626594087e-27	4.2071729886021195e-27	5.7164728933041404e-27	7.78558861657494e-27
18.79	1.3823130383907991e-30	1.395234410745953e-30	1.4214245983535348e-30	1.461593380075383e-30	1.516843509437425e-30	1.5887188637758415e-30	1.6792729051065158e-30	1.7911614893172105e-30	1.9277655854396942e-30	2.0933513967405676e-30	2.2932778590908048e-30	2.5342647254356343e-30	2.8247386885468404e-30	3.175280596019541e-30	3.5992042401599905e-30	4.113307093268385e-30	4.7388465615611375e-30	5.502813009598701e-30	6.439594540177674e-30	7.59316045278727e-30	9.019933382116824e-30	1.0792578349662837e-29	1.3005015841452552e-29	1.577907308991518e-29	1.9273333339337413e-29	2.3694941248957534e-29	2.9315393341542786e-29	3.649171257126211e-29	4.569491297850154e-29	5.75483555856178e-29	7.2879551490967e-29	9.279028128483401e-29	1.187517082636506e-28	1.5273365618513983e-28	1.9738066375115402e-28	2.5625218315136702e-28	3.341508666223463e-28	4.375719887723722e-28	5.7531966454021005e-28	7.593530076277451e-28	1.0059496302413903e-27	1.3373075529429076e-27	1.7837533480883847e-27	2.38678929510648e-27	3.2033025957264902e-27	4.311385181380505e-27	5.818387113969942e-27	7.872069186870715e-27	1.0676057703992651e-26
18.89	2.1857119242264934e-30	2.2057384401534577e-30	2.2463192722181636e-30	2.3085321947496114e-30	2.3940505480764644e-30	2.5052148218698366e-30	2.6451343103530798e-30	2.8178247105133625e-30	3.02838973813461e-30	3.283257615775544e-30	3.590486851655898e-30	3.960160353976807e-30	4.404892975979959e-30	4.9404855491911746e-30	5.586768987303715e-30	6.368696007418593e-30	7.317756601062613e-30	8.473818193215782e-30	9.887524619981242e-30	1.1623432576186198e-29	1.376412403458223e-29	1.6415613770730057e-29	1.9714479983155487e-29	2.38372932475925e-29	2.90131186085125e-29	3.554013657212274e-29	4.3807797310051405e-29	5.432642449552327e-29	6.776687037358699e-29	8.501376007909534e-29	1.0723714482201181e-28	1.3598913999669472e-28	1.7333453454886094e-28	2.220276694212201e-28	2.8575243766929573e-28	3.694485302136432e-28	4.797556944531343e-28	6.256196957201248e-28	8.191201314239903e-28	1.0766029878530782e-27	1.4202322667435026e-27	1.880118494177357e-27	2.4972421059351217e-27	3.3274730273014604e-27	4.4471031719303546e-27	5.960468472543807e-27	8.010458618745259e-27	1.0793019749768315e-26	1.457718096956603e-26
18.99	3.425253558657048e-30	3.456027697683935e-30	3.5183712386100766e-30	3.61390746592743e-30	3.7451550052603545e-30	3.915633428897102e-30	4.130013047713412e-30	4.3943173672498664e-30	4.716189847464131e-30	5.105240580399678e-30	5.573493581677381e-30	6.1359619644233595e-30	6.81138683505857e-30	7.623186993402647e-30	8.600681335280786e-30	9.780665451717886e-30	1.1209449918428005e-29	1.294550236117744e-29	1.5062881523028914e-29	1.7655713249596857e-29	2.084404097323939e-29	2.4781494284413895e-29	2.9665368550505376e-29	3.5749909932905043e-29	4.3363872188988717e-29	5.293377977333302e-29	6.501483077845775e-29	8.033205084662478e-29	9.983523069322658e-29	1.2477243500385082e-28	1.5678858242578179e-28	1.9805793461313016e-28	2.51462529994024e-28	3.2083297627665378e-28	4.112740173426333e-28	5.296055255358757e-28	6.849608817623653e-28	8.896002561014667e-28	1.1600176967471535e-27	1.5184503937543248e-27	1.9949390723479148e-27	2.6301444264545614e-27	3.479201685284025e-27	4.617001913919427e-27	6.1454356811300175e-27	8.203337765207631e-27	1.0980152011688282e-26	1.4734722882554808e-26	1.9821155514575487e-26
19.09	5.321753429663476e-30	5.3686555574964346e-30	5.463648705827734e-30	5.609158696165137e-30	5.808946942984388e-30	6.06826510034231e-30	6.394074163354428e-30	6.795340181149988e-30	7.283423243675954e-30	7.872582051201143e-30	8.58062357172088e-30	9.429736570492845e-30	1.0447559858772306e-29	1.1668551884624205e-29	1.3135749014789688e-29	1.490302718692289e-29	1.7038017763123162e-29	1.9625876367774195e-29	2.2774167257110074e-29	2.6619210757350506e-29	3.133435483842098e-29	3.714078386545969e-29	4.4321681420132835e-29	5.324083804524767e-29	6.436716363931419e-29	7.830706178276963e-29	9.584729555718303e-29	1.1801188427344858e-28	1.461378038443273e-28	1.8197593781909356e-28	2.2782600224024654e-28	2.86717266009469e-28	3.626511118682936e-28	4.609272466904935e-28	5.885832440494295e-28	7.549878711938897e-28	9.726433952709548e-28	1.25827226415748e-27	1.6342912589575063e-27	2.130814232112259e-27	2.7883767536185247e-27	3.661647729324261e-27	4.824491690410712e-27	6.3768811267731926e-27	8.454344931444009e-27	1.1240896009671422e-26	1.4986734943153863e-26	2.0032513883269113e-26	2.684261599448905e-26
19.19	8.20010701490813e-30	8.271025532209348e-30	8.41462654614545e-30	8.634507949248833e-30	8.936245117281585e-30	9.327615759699919e-30	9.818918134106191e-30	1.0423399939947976e-29	1.1157821586059204e-29	1.2043185496603715e-29	1.3105673246580984e-29	1.437784533601118e-29	1.5900175285031704e-29	1.772301173376099e-29	1.9909091051410384e-29	2.253676085165494e-29	2.5704124786495304e-29	2.953438508238292e-29	3.418274690552949e-29	3.984536508201964e-29	4.677096876737292e-29	5.527600660622784e-29	6.576443165204941e-29	7.875361606974403e-29	9.490838328207011e-29	1.1508581435083898e-28	1.4039438663280339e-28	1.7227221861583714e-28	2.1259083770696815e-28	2.6379311086695513e-28	3.290769905658658e-28	4.126408163931898e-28	5.200114666338785e-28	6.584842090723411e-28	8.377133886608932e-28	1.0705071151742837e-27	1.3738982527152541e-27	1.7705901527161333e-27	2.290911303646701e-27	2.9754619508133633e-27	3.8787026530453526e-27	5.0738263994741365e-27	6.659381527530964e-27	8.768284929511161e-27	1.1580101315537063e-26	1.5337788533758e-26	2.0370553999318935e-26	2.7125078305646946e-26	3.620820111124993e-26
19.29	1.253486878591261e-29	1.2641286548227686e-29	1.2856720342783113e-29	1.3186467820725424e-29	1.3638733491053527e-29	1.4224953404495397e-29	1.4960254166669636e-29	1.5864070784536633e-29	1.6960956825550166e-29	1.8281631548966592e-29	1.986432283190914e-29	2.1756482866383142e-29	2.4016977064915503e-29	2.6718877117197825e-29	2.9953028985058974e-29	3.383261886051542e-29	3.849902880858411e-29	4.412936440572494e-29	5.094615643836868e-29	5.922989739659854e-29	6.93352841878285e-29	8.171231883492427e-29	9.693379267330007e-29	1.1573117879106433e-28	1.3904162550719128e-28	1.6806963920986161e-28	2.0436824735661484e-28	2.4994604968623797e-28	3.0740874413254837e-28	3.801466526260357e-28	4.725837418123372e-28	5.905090036797349e-28	7.4151833416193195e-28	9.356049101844633e-28	1.185949454207351e-27	1.5099799699401533e-27	1.930795283019269e-27	2.479080418617011e-27	3.1956877677771036e-27	4.13512061646781e-27	5.370241070887245e-27	6.998641111588208e-27	9.151274956935762e-27	1.2004168881278813e-26	1.5794322719037162e-26	2.0841325093354554e-26	2.757676249288e-26	3.658426624302435e-26	4.865408728393571e-26
19.39	1.9014333232373426e-29	1.917285028300603e-29	1.9493684785221373e-29	1.9984582756672382e-29	2.065753367230845e-29	2.1529236210205954e-29	2.2621756012213042e-29	2.396340992118342e-29	2.558992370823388e-29	2.754592589305707e-29	2.988685995251265e-29	3.268142238106787e-29	3.6014666502166775e-29	3.999195398457797e-29	4.474399079687038e-29	5.0433255950064057e-29	5.72622252989104e-29	6.548391617642021e-29	7.541544144148397e-29	8.745547661999056e-29	1.0210682862243879e-28	1.2000567238059525e-28	1.419595240455589e-28	1.6899668836232124e-28	2.024308103917221e-28	2.4394535467863476e-28	2.9570443200382543e-28	3.6049853531811785e-28	4.419366223273029e-28	5.446998499909915e-28	6.748774753062244e-28	8.404124616341514e-28	1.0516938153635125e-27	1.3223455010364141e-27	1.6702791381394877e-27	2.119101195811438e-27	2.6999972890388184e-27	3.454259463582034e-27	4.4366811595703364e-27	5.7201244917891764e-27	7.401673259187724e-27	9.610933186015417e-27	1.2521242628652295e-26	1.636483192651176e-26	2.1453344470152668e-26	2.820564393574554e-26	3.718552990212501e-26	4.9152936408995905e-26	6.513348807062082e-26
19.49	2.863006145006429e-29	2.8864516091219997e-29	2.9338946621970237e-29	3.006460275970416e-29	3.105888751624242e-29	3.234602103349929e-29	3.3957977173089436e-29	3.593574103538134e-29	3.833095303403345e-29	4.1208026765338076e-29	4.464685513596678e-29	4.874625391087434e-29	5.362833643722797e-29	5.944407096239312e-29	6.638034686913126e-29	7.466897381562523e-29	8.459816550080072e-29	9.65272272851809e-29	1.1090538710654229e-28	1.28295999269706e-28	1.4940773377910991e-28	1.7513487071812464e-28	2.066094910260529e-28	2.452692472553661e-28	2.9294558491125083e-28	3.5197886688661792e-28	4.253689651532839e-28	5.169727071109569e-28	6.317633443541575e-28	7.7617228092142955e-28	9.585401052421309e-28	1.189713122824193e-27	1.483833908954519e-27	1.8593910094793608e-27	2.3406153293334516e-27	2.9593410221041422e-27	3.7574896278287425e-27	4.7903916050622765e-27	6.1312344423266734e-27	7.877028256060102e-27	1.0156617774312028e-26	1.314145692247369e-26	1.7060116649948908e-26	2.2217842386372028e-26	2.9022947592023045e-26	3.8022469230273895e-26	4.9950380898611066e-26	6.579284326872374e-26	8.687658310110622e-26
19.59	4.2801198605350466e-29	4.3145604299266495e-29	4.3842384810330676e-29	4.490777225440342e-29	4.636686394791927e-29	4.825456276374786e-29	5.06169025874716e-29	5.35128258306891e-29	5.70165040827767e-29	6.12203227805621e-29	6.623868820629369e-29	7.221286270174347e-29	7.931709496910787e-29	8.776639097381766e-29	9.782637285685308e-29	1.0982580576616168e-28	1.2417254535562344e-28	1.413738847614629e-28	1.6206257625490419e-28	1.8703019223310902e-28	2.1727000305022765e-28	2.5403222583745233e-28	2.98895392940021e-28	3.5385877320280355e-28	4.214623509310987e-28	5.049429559009931e-28	6.084379178667503e-28	7.372513253829708e-28	8.982029174952155e-28	1.100086253914967e-27	1.3542716692946427e-27	1.6755013959973513e-27	2.0829401857422967e-27	2.601566191592178e-27	3.264015706873563e-27	4.113034195541483e-27	5.204738410729551e-27	6.612965059271824e-27	8.435076906227998e-27	1.0799726213522904e-26	1.38772499013717e-26	1.78936070111204e-26	2.314908893841068e-26	3.004346639010948e-26	3.9109824713741157e-26	5.1060136343811327e-26	6.684670059854327e-26	8.774504884316345e-26	1.154659055617174e-25
19.69	6.354609240113707e-29	6.404868090208551e-29	6.506528791238163e-29	6.661918770711373e-29	6.874634739076601e-29	7.149675104263014e-29	7.493626440881307e-29	7.914913267991895e-29	8.424123706385622e-29	9.034427672489367e-29	9.762109385154278e-29	1.0627242451183025e-28	1.165454409183049e-28	1.2874455744002937e-28	1.4324511060437913e-28	1.605107022053173e-28	1.8111522736275028e-28	2.057709129844691e-28	2.3536408910751155e-28	2.7100093593418356e-28	3.140661327473789e-28	3.6629823414199626e-28	4.298867845761199e-28	5.075977481201401e-28	6.029359020654201e-28	7.203555888001596e-28	8.655348651914336e-28	1.0457329345514196e-27	1.2702571984657443e-27	1.5510748691050128e-27	1.9036155699974392e-27	2.3478267114008475e-27	2.9095639851836495e-27	3.622426876968822e-27	4.530186060743078e-27	5.689999192198803e-27	7.176678369343776e-27	9.088362355366584e-27	1.1554067639300533e-26	1.4743755479475645e-26	1.8881772036916216e-26	2.4264815608879812e-26	3.128598597395891e-26	4.046701275443383e-26	5.250149234886444e-26	6.831295395888386e-26	8.913291610502872e-26	1.1660590990618943e-25	1.5293090247500477e-25
19.79	9.371787227645243e-29	9.444662876496283e-29	9.592043611857208e-29	9.817246368267964e-29	1.0125394457629944e-28	1.052360295566826e-28	1.1021239533929093e-28	1.163027345777798e-28	1.2365730007627605e-28	1.324627315484908e-28	1.4294946289011345e-28	1.554010960016321e-28	1.7016623950248926e-28	1.8767345476774012e-28	2.084501374568606e-28	2.331464030187881e-28	2.62565356541125e-28	2.9770153315900734e-28	3.3978982462229165e-28	3.903678996588802e-28	4.513560323076228e-28	5.251594422292657e-28	6.147998155869469e-28	7.240847361374128e-28	8.578264759106799e-28	1.0221251897522999e-27	1.2247363172698568e-27	1.4755483062011853e-27	1.787205150870823e-27	2.1759193824824342e-27	2.662535985950279e-27	3.2739275015859316e-27	4.044826980256298e-27	5.020240758652368e-27	6.2586302504348534e-27	7.836115208403555e-27	9.852035727009144e-27	1.2436324073194633e-26	1.5759290307373647e-26	2.00446311510361e-26	2.5586747989992185e-26	3.277383201312663e-26	4.211867570133285e-26	5.429984536954114e-26	7.021676027581202e-26	9.106345246669353e-26	1.184274395791661e-25	1.5442238106286065e-25	2.0186621056077349e-25
19.89	1.3732606390147073e-28	1.3837626405714356e-28	1.4049975692293895e-28	1.437435367743225e-28	1.4818015579552512e-28	1.5391030516287668e-28	1.6106644339187456e-28	1.6981764589002766e-28	1.8037591139177404e-28	1.9300423661174632e-28	2.0802686475225065e-28	2.258422324368466e-28	2.4693929092665374e-28	2.7191807110294736e-28	3.0151561068294776e-28	3.366386834930353e-28	3.7840518666828043e-28	4.281965817105513e-28	4.877244880547073e-28	5.591154441449065e-28	6.45019048397998e-28	7.487462600376607e-28	8.744466958897671e-28	1.0273364608483912e-27	1.2139916055705074e-27	1.4427269928356029e-27	1.7240865440940026e-27	2.0714790238723154e-27	2.5020043614256913e-27	3.0375298880034662e-27	3.7060949641151365e-27	4.5437478643623485e-27	5.596952595806077e-27	6.925748390850679e-27	8.607904751745723e-27	1.0744395255340823e-26	1.3466620741777766e-26	1.6945956273558188e-26	2.140638882797811e-26	2.7141270858528086e-26	3.45355612310064e-26	4.4095390056735924e-26	5.648740864096382e-26	7.259122544702376e-26	9.356935820844676e-26	1.2096065163489594e-25	1.568051551129064e-25	2.0381120819310464e-25	2.6557918996363744e-25
19.99	1.9997334673685603e-28	2.014777666056853e-28	2.0451914748314974e-28	2.091636932819562e-28	2.155135655687326e-28	2.23710457826537e-28	2.3394061574846373e-28	2.464415402107601e-28	2.615106931653663e-28	2.795166288871805e-28	3.0091310006785552e-28	3.2625684810494083e-28	3.5622998977717467e-28	3.91668171487538e-28	4.335959944955339e-28	4.832716423549184e-28	5.422431942983593e-28	6.12419823824606e-28	6.961620105171447e-28	7.9639610132779114e-28	9.167601324443998e-28	1.0617898796471988e-27	1.2371567961122312e-27	1.4499730237205272e-27	1.709183294628312e-27	2.0260696293533554e-27	2.414902758063218e-27	2.893784771366041e-27	3.4857414825790074e-27	4.220141471103875e-27	5.134543265582121e-27	6.277104605622858e-27	7.709730852340867e-27	9.512196960283885e-27	1.1787553742982874e-26	1.4669230848039285e-26	1.8330384468467607e-26	2.2996218842579172e-26	2.896025245373984e-26	3.6605823238432175e-26	4.6434559859644194e-26	5.910412557900883e-26	7.547831770697282e-26	9.669364657755138e-26	1.2424791432635037e-25	1.6011818763068435e-25	2.0691807434794025e-25	2.681075927393573e-25	3.4827346107313734e-25
20.09	2.89445656978335e-28	2.915883341296128e-28	2.9591929208232364e-28	3.0253128476346245e-28	3.1156737965762915e-28	3.2322588167305605e-28	3.3776724342955034e-28	3.55523282352044e-28	3.769091376009388e-28	4.0243853725776437e-28	4.32743116580903e-28	4.685967420167143e-28	5.109460663875533e-28	5.609488855463127e-28	6.200223081622472e-28	6.899033173017641e-28	7.727250330834824e-28	8.711129296212326e-28	9.883064818729727e-28	1.1283133044418337e-27	1.2961049073626929e-27	1.4978658817029948e-27	1.741311835983684e-27	2.0360959913453052e-27	2.394330350782327e-27	2.8312552382271318e-27	3.366101356851453e-27	4.023202139189374e-27	4.833432112953354e-27	5.8360706934813136e-27	7.081222110863841e-27	8.632963584487026e-27	1.057344870087792e-26	1.300826567814613e-26	1.6073446750190493e-26	1.994465321316519e-26	2.4849231360584148e-26	3.1082061796912467e-26	3.9026427481212487e-26	4.918152978777373e-26	6.219882101762702e-26	7.893004191588645e-26	1.0049081520899757e-25	1.2834493327849792e-25	1.6441620024950335e-25	2.1123699414224364e-25	2.7214580211311606e-25	3.5155011797919096e-25	4.552766341907696e-25
20.19	4.1650554757816495e-28	4.1954023883272325e-28	4.256731907605828e-28	4.350336640460238e-28	4.47820948883784e-28	4.643111138757497e-28	4.848664701629204e-28	5.099481824825846e-28	5.4013260994230625e-28	5.761321431575462e-28	6.188215318894944e-28	6.692709821808271e-28	7.287876617539499e-28	7.989677096631508e-28	8.81761430037051e-28	9.795550980660108e-28	1.095273768460382e-27	1.232510716747122e-27	1.395690746097419e-27	1.5902766670821592e-27	1.823030949442927e-27	2.102348043694806e-27	2.438677426268707e-27	2.845063364593313e-27	3.33783516298358e-27	3.937491811120706e-27	4.6698382743898675e-27	5.5674481459100805e-27	6.671550357918982e-27	8.034467895553609e-27	9.722776320144618e-27	1.1821402517301499e-26	1.4438953595377974e-26	1.7714657808654027e-26	2.1827421143483895e-26	2.7007664620381577e-26	3.3552821552927325e-26	4.184765848302264e-26	5.239096167815709e-26	6.58306341940606e-26	8.300991836925907e-26	1.0502835111752759e-25	1.3332224928597504e-25	1.6977110969274353e-25	2.1683842714110366e-25	2.7775826295175534e-25	3.567826762986909e-25	4.5951018211179265e-25	5.933221526143874e-25
20.29	5.959537301904687e-28	6.002285525787174e-28	6.088663531486261e-28	6.22046340197331e-28	6.400446950150284e-28	6.63243777105262e-28	6.92145023024344e-28	7.273861178311885e-28	7.697632199136309e-28	8.20259264908714e-28	8.800796768207893e-28	9.50697192219665e-28	1.0339079794377679e-27	1.131901838324538e-27	1.2473500352058473e-27	1.3835153112611637e-27	1.544389864246012e-27	1.7348687262683713e-27	1.960968052364613e-27	2.2301005373275793e-27	2.551423676766427e-27	2.936281125498805e-27	3.3987633008646524e-27	3.956421049540713e-27	4.6311761957008116e-27	5.4504858431919745e-27	6.4488343744759945e-27	7.669649442226738e-27	9.167767562203916e-27	1.1012613407617137e-26	1.3292307516086595e-26	1.611898374991511e-26	1.9635685674193045e-26	2.4025326909754654e-26	2.9522353617151726e-26	3.6427949728526046e-26	4.512989354462142e-26	5.612852939957033e-26	7.007078897470471e-26	8.779482178528511e-26	1.1038862441054157e-25	1.3926716128296381e-25	1.7627393717595552e-25	2.238149342486686e-25	2.850354266143318e-25	3.6405364923249875e-25	4.662699144432142e-25	5.98775924646671e-25	7.708972390982728e-25
20.39	8.480428953570468e-28	8.540330720520945e-28	8.661350654198061e-28	8.845960911349853e-28	9.09796982006478e-28	9.422646841034585e-28	9.826897540211972e-28	1.0319496303790904e-27	1.091138720914601e-27	1.161606671486742e-27	1.2450065835406811e-27	1.343355445491331e-27	1.4591096707612138e-27	1.595259428886745e-27	1.7554464651268578e-27	1.944111391620005e-27	2.166678081308412e-27	2.4297849110836905e-27	2.741575321560614e-27	3.1120636683868395e-27	3.553596870273291e-27	4.081438221034966e-27	4.714507331748012e-27	5.4763200358006696e-27	6.39618492178186e-27	7.510729874249974e-27	8.865853808288063e-27	1.051922727231012e-26	1.2543502865107187e-26	1.5030445241360006e-26	1.809625453134657e-26	2.1888441126362897e-26	2.659472040495787e-26	3.245454160878614e-26	3.977405700940857e-26	4.894559071948431e-26	6.047300088636861e-26	7.500477099424154e-26	9.337725072902483e-26	1.1667124106055532e-25	1.4628614404920859e-25	1.8403725815733134e-25	2.3228360474711096e-25	2.9409606776292197e-25	3.7347881188069644e-25	4.75661175230342e-25	6.0748285841452895e-25	7.77902714781318e-25	9.986714046444485e-25
20.49	1.2003522932107665e-27	1.208703478570984e-27	1.2255728777262595e-27	1.2512998702686957e-27	1.2864070588258351e-27	1.3316171547372139e-27	1.387876604643809e-27	1.4563869857910788e-27	1.5386455530236623e-27	1.6364967497303072e-27	1.75219702257298e-27	1.8884959360286246e-27	2.04873740602188e-27	2.2369859113346727e-27	2.4581838600907973e-27	2.718347967738033e-27	3.0248146477238883e-27	3.386547162792545e-27	3.814520810595728e-27	4.322206952543176e-27	4.926182539888833e-27	5.646899338060915e-27	6.509656811751938e-27	7.545835280190597e-27	8.794462363563451e-27	1.0304207071412252e-26	1.2135923647430677e-26	1.436590347526675e-26	1.7090040589964683e-26	2.0429178086146285e-26	2.4535983525746626e-26	2.9603807342893585e-26	3.5878117171725925e-26	4.367128349628984e-26	5.33817319485866e-26	6.551879337666417e-26	8.073499886728817e-26	9.986811558040461e-26	1.2399594343370388e-25	1.5450784929145018e-25	1.9319827993645795e-25	2.4238916810722415e-25	3.050903606096098e-25	3.852101311723516e-25	4.878317288653702e-25	6.195770687206484e-25	7.8908551113812415e-25	1.0076447545574015e-24	1.2900229183182625e-24
20.59	1.690262458415548e-27	1.7018478149753665e-27	1.7252468018148264e-27	1.760923132654745e-27	1.8095905941012925e-27	1.8722357611634648e-27	1.9501497588281802e-27	2.0449704303840006e-27	2.158736741497249e-27	2.2939578138600814e-27	2.453699674879051e-27	2.6416936695378773e-27	2.8624715568031828e-27	3.1215336689133687e-27	3.4255582285270924e-27	3.7826621001552065e-27	4.202726032940018e-27	4.697801005532685e-27	5.282616835924766e-27	5.975220062270578e-27	6.79777561565545e-27	7.777576488273824e-27	8.948318097354583e-27	1.0351710201164023e-26	1.2039520143201573e-26	1.4076168330575908e-26	1.65420320881483e-26	1.9537659858706504e-26	2.3189157408145926e-26	2.7655085538634593e-26	3.313531046433823e-26	3.988238090817702e-26	4.821617994787082e-26	5.854282762151124e-26	7.137910938868007e-26	8.738409831224706e-26	1.074001551268815e-25	1.3250616967382982e-25	1.6408680175677182e-25	2.03922658492158e-25	2.543079003301166e-25	3.182038205491883e-25	3.9943965416482363e-25	5.02975455310352e-25	6.352466203942071e-25	8.046159033449733e-25	1.0219670674495151e-24	1.3014853070991026e-24	1.6616841300001354e-24
20.69	2.3682084772849e-27	2.3842035581170755e-27	2.4165042707583947e-27	2.465741323578098e-27	2.5328851918459175e-27	2.6192765437124116e-27	2.7266687539634448e-27	2.8572842996073403e-27	3.0138874463844392e-27	3.1998763755145173e-27	3.4193988058431325e-27	3.677496288458977e-27	3.9802837524878956e-27	4.3351726430963716e-27	4.751148219275666e-27	5.239114402667259e-27	5.812323160705137e-27	6.486909988687437e-27	7.282562911936302e-27	8.223359931428018e-27	9.33881946503984e-27	1.0665220716928404e-26	1.2247266853118993e-26	1.4140184432532444e-26	1.6412379123107413e-26	1.9148802130134658e-26	2.2455226342706155e-26	2.646368905992155e-26	3.133943334828772e-26	3.7289777928140036e-26	4.457547297888327e-26	5.352526557560968e-26	6.455461570479552e-26	7.818978785789117e-26	9.509891501874616e-26	1.161321190605401e-25	1.423734105778347e-25	1.7520793007792953e-25	2.1640919473197113e-25	2.6825246442229435e-25	3.3366224849176812e-25	4.164044870142648e-25	5.213372514971145e-25	6.547381763113703e-25	8.247325934658327e-25	1.0418539492307315e-24	1.319778126928059e-24	1.6762865743383925e-24	2.1345306807710658e-24
20.79	3.301939276892222e-27	3.323919872688421e-27	3.3683016735272926e-27	3.4359387209424855e-27	3.528144656683952e-27	3.646733305192275e-27	3.794075341505998e-27	3.973173400687697e-27	4.1877587894507276e-27	4.4424139270792036e-27	4.7427258229329264e-27	5.0954773565319886e-27	5.508884944912137e-27	5.992893464067547e-27	6.559542168814262e-27	7.223418997438957e-27	8.00222527136233e-27	8.917478685747392e-27	9.995389996004045e-27	1.1267958404956446e-26	1.277434295158871e-26	1.4562582980277424e-26	1.6691761049580597e-26	1.9234727749059525e-26	2.2281541559363247e-26	2.594382036788025e-26	3.036025748007597e-26	3.5703627787041655e-26	4.218970418723565e-26	5.0088626992580226e-26	5.973942849472793e-26	7.156862242946616e-26	8.611403859147108e-26	1.040554358051298e-25	1.2625388746597737e-25	1.5380253662685924e-25	1.8809210646442518e-25	2.3089558533670125e-25	2.8447786050188084e-25	3.5173785239049087e-25	4.363930359558551e-25	5.4321930368872385e-25	6.783631595064764e-25	8.497485417551148e-25	1.0676075635837342e-24	1.3451736671127133e-24	1.699587823872084e-24	2.1530844159020163e-24	2.7345445393678452e-24
20.89	4.582071950617807e-27	4.612141445042252e-27	4.6728476501377196e-27	4.76534204489479e-27	4.891395147883896e-27	5.053450425646624e-27	5.254699520215123e-27	5.4991818780368004e-27	5.791912911219674e-27	6.139046079044413e-27	6.548075809701499e-27	7.028090071942635e-27	7.590083757747116e-27	8.247346981887514e-27	9.015946110099383e-27	9.915320008870306e-27	1.096901994167694e-26	1.2205629072450158e-26	1.3659907132774104e-26	1.5374218052881675e-26	1.7400314008110872e-26	1.9801569376310905e-26	2.2655783813532532e-26	2.605870669120521e-26	3.012847764992385e-26	3.501123281287446e-26	4.088819691258476e-26	4.798467297303446e-26	5.658145946095177e-26	6.702937808268781e-26	7.976779425738477e-26	9.534827061695672e-26	1.1446482984044172e-25	1.3799274054417147e-25	1.6703831006570014e-25	2.030029118135454e-25	2.476654462794768e-25	3.0328870462967663e-25	3.727567651122856e-25	4.597527278386484e-25	5.689889440514291e-25	7.065056341024771e-25	8.800586937111589e-25	1.0996239292044161e-24	1.378053425128827e-24	1.7319308723215634e-24	2.182687315771236e-24	2.758058033231497e-24	3.4939865967519394e-24
20.99	6.329307023327061e-27	6.370261527001654e-27	6.452932253930289e-27	6.5788652139127e-27	6.750436740978761e-27	6.970924819386786e-27	7.244608554870636e-27	7.576899808350973e-27	7.974512371038425e-27	8.44567568900707e-27	9.000402126930561e-27	9.650819200172631e-27	1.0411581234004611e-26	1.1300378695502518e-26	1.2338568199996986e-26	1.355195219087939e-26	1.4971744876037907e-26	1.6635770621456515e-26	1.8589953225115575e-26	2.0890170059799542e-26	2.3604564933310916e-26	2.681643889839061e-26	3.062787074299713e-26	3.516426056508397e-26	4.058004335710126e-26	4.70658883642419e-26	5.48577886475008e-26	6.424855964729356e-26	7.560241325040027e-26	8.937346487935293e-26	1.061292784552171e-25	1.2658087471877875e-25	1.5162104453526496e-25	1.8237334949935565e-25	2.202548954234274e-25	2.67056879942036e-25	3.2504810879024833e-25	3.9710823194804475e-25	4.868994831673884e-25	5.990883619665063e-25	7.396321698106851e-25	9.161498566124379e-25	1.1384025847267094e-24	1.4189172156418706e-24	1.77379614883433e-24	2.2237703549424373e-24	2.7955700495849104e-24	3.523710570097509e-24	4.452821383267546e-24
21.09	8.703766321353498e-27	8.759308002127374e-27	8.871410116159008e-27	9.042139937485648e-27	9.274673960969169e-27	9.573391909395566e-27	9.944007756312633e-27	1.0393742981308816e-26	1.0931549036414655e-26	1.1568388106331272e-26	1.2317583799465406e-26	1.3195256545168776e-26	1.422086236269716e-26	1.5417858520623875e-26	1.6814525689843022e-26	1.844498385045151e-26	2.035044887902429e-26	2.2580788977000755e-26	2.519645562042474e-26	2.827088343837181e-26	3.189347854969264e-26	3.6173346936749126e-26	4.124395538823812e-26	4.726896995790475e-26	5.444958407166531e-26	6.303373466154597e-26	7.332771557510857e-26	8.571084022987416e-26	1.0065398944696268e-25	1.1874311782920847e-25	1.4070909886401211e-25	1.6746568587801038e-25	2.001578801152355e-25	2.402236638877454e-25	2.8947292212180405e-25	3.5018850004648686e-25	4.252558071981968e-25	5.183292816923414e-25	6.340465091960074e-25	7.78304025587236e-25	9.586130534257645e-25	1.1845589350437307e-24	1.4683952294033714e-24	1.825812860999706e-24	2.2769370364414115e-24	2.8476207832891813e-24	3.571125105449104e-24	4.490303452156596e-24	5.660444515966774e-24
21.19	1.1917034004053544e-26	1.1992045693081344e-26	1.214342618963771e-26	1.2373928845904754e-26	1.2687782982932966e-26	1.309081732625398e-26	1.3590631943332467e-26	1.4196825433228137e-26	1.4921286390862133e-26	1.5778560876319198e-26	1.6786310900936703e-26	1.7965882966043253e-26	1.9343010668824048e-26	2.0948681589502867e-26	2.2820206432259148e-26	2.5002538138156285e-26	2.7549900968952215e-26	3.052780507551227e-26	3.401554170978482e-26	3.810927916488707e-26	4.2925911211879253e-26	4.860785014681523e-26	5.532900801965204e-26	6.33022753518344e-26	7.27888907498922e-26	8.411020257587353e-26	9.766246208822944e-26	1.1393546509302268e-25	1.3353608765814117e-25	1.5721805579419428e-25	1.8591966862891301e-25	2.2081168477894187e-25	2.633582152699549e-25	3.1539428636126307e-25	3.792247979169478e-25	4.577509804993808e-25	5.5463224241095635e-25	6.74493620936385e-25	8.2319207272588365e-25	1.008158769371568e-24	1.2388396841454659e-24	1.5272634289846234e-24	1.8887740042965406e-24	2.3429774830825087e-24	2.9149664842800743e-24	3.63690567161789e-24	4.550086850995463e-24	5.707595376776109e-24	7.17777293538684e-24
21.29	1.6247628468955294e-26	1.6348525911892186e-26	1.6552121694693464e-26	1.686206881809714e-26	1.7283976743874292e-26	1.7825572879465856e-26	1.849692738590964e-26	1.9310750013900158e-26	2.028277059268305e-26	2.1432218270351234e-26	2.27824188055721e-26	2.4361534353775518e-26	2.620347654205791e-26	2.8349031521695423e-26	3.0847245548637e-26	3.375713200817571e-26	3.714977635421537e-26	4.111093504915783e-26	4.574424938377181e-26	5.117522645736153e-26	5.755617944167782e-26	6.507236989429503e-26	7.394965936069128e-26	8.44640597145745e-26	9.695367666943198e-26	1.1183367515287215e-25	1.2961506717185668e-25	1.5092834328240798e-25	1.765532518887979e-25	2.0745639458108154e-25	2.4483877424745595e-25	2.9019603650461146e-25	3.453949240147533e-25	4.1277046944228904e-25	4.952497537414895e-25	5.965097401872827e-25	7.211788757766063e-25	8.750949799119829e-25	1.0656356107698295e-24	1.3021418671687904e-24	1.5964627807250974e-24	1.9636555141975264e-24	2.4228870751855434e-24	2.9985969223858624e-24	3.721997655699833e-24	4.6330142122380124e-24	5.782792300321155e-24	7.236946368930037e-24	9.079769079032172e-24
21.39	2.2060814437672248e-26	2.2195996614156215e-26	2.246874178707306e-26	2.2883878393282972e-26	2.3448818581908376e-26	2.4173768725428061e-26	2.5072022314892504e-26	2.616034642682438e-26	2.7459476689495526e-26	2.899474011811633e-26	3.0796830550891663e-26	3.2902767970098337e-26	3.5357081069264076e-26	3.8213262449370754e-26	4.153555832358741e-26	4.540117025272707e-26	4.9902966075246695e-26	5.515282192263988e-26	6.128574841032893e-26	6.846499353880166e-26	7.688836480061703e-26	8.679607637831441e-26	9.848050787582392e-26	1.1229836355986485e-25	1.2868585178696365e-25	1.481776711315023e-25	1.7143080299842479e-25	1.9925438348600993e-25	2.3264727713046985e-25	2.728454241305675e-25	3.213816094834119e-25	3.8016104444305016e-25	4.515571061961659e-25	5.3853281339927195e-25	6.447952047687954e-25	7.749918412347261e-25	9.34961307098881e-25	1.1320530215726216e-24	1.3755361226040237e-24	1.6771229543884294e-24	2.0516401750935164e-24	2.517890219444191e-24	3.0997584767781493e-24	3.827637959731804e-24	4.7402645915817256e-24	5.887084032776694e-24	7.331307160243238e-24	9.153858468296555e-24	1.1458483124466237e-23
21.49	2.983388797558866e-26	3.001431089130115e-26	3.037829270584399e-26	3.09321922157395e-26	3.1685767900442206e-26	3.265245139397569e-26	3.384972777298943e-26	3.5299636992664973e-26	3.702941557744743e-26	3.9072303335216244e-26	4.14685466863467e-26	4.4266638520913313e-26	4.752484473749713e-26	5.131308030093563e-26	5.571521344497676e-26	6.083189637538704e-26	6.678404555996249e-26	7.371712577256233e-26	8.180643120695439e-26	9.126360638592458e-26	1.0234471206536873e-25	1.1536022046110677e-25	1.306874245085117e-25	1.4878587340631205e-25	1.7021660898266416e-25	1.9566618421265425e-25	2.2597670907736287e-25	2.6218350608265344e-25	3.0556238904751693e-25	3.576891312133738e-25	4.20514397197165e-25	4.964583229333448e-25	5.885300969389437e-25	7.004794006767195e-25	8.369885036147889e-25	1.0039163071059616e-24	1.208608855730498e-24	1.460294999990162e-24	1.7705912793043907e-24	2.1541470620965835e-24	2.62947000259772e-24	3.2199835665168263e-24	3.9553835403477554e-24	4.873380114459203e-24	6.021937676892862e-24	7.462157643881395e-24	9.271992793310843e-24	1.1551037669453036e-23	1.4426712618054223e-23
21.59	4.018834136464418e-26	4.0428246823685583e-26	4.0912173705504206e-26	4.164846642684219e-26	4.264992693934878e-26	4.3934168793789355e-26	4.5524109237959247e-26	4.7448617648653503e-26	4.9743344676697775e-26	5.245176367827299e-26	5.562646466038468e-26	5.933075150590417e-26	6.364060618793854e-26	6.864709968912905e-26	7.445934923141841e-26	8.120814623459249e-26	8.905041047230317e-26	9.817466485151867e-26	1.0880777422867743e-25	1.2122325339849356e-25	1.3575152730189802e-25	1.5279262501022514e-25	1.7283191379919236e-25	1.9645963786178197e-25	2.2439522720126375e-25	2.5751759790714997e-25	2.969029906597326e-25	3.4387230963510357e-25	4.0005045436521205e-25	4.674408152551485e-25	5.485189715726201e-25	6.463507432947103e-25	7.647411756456723e-25	9.084228685612005e-25	1.0832944205401925e-24	1.2967227900483454e-24	1.55792728564629e-24	1.878467934854224e-24	2.2728674842546544e-24	2.7594046815162855e-24	3.361127344994358e-24	4.10714776737364e-24	5.034301174103269e-24	6.189271497352839e-24	7.631319234686082e-24	9.435785724024948e-24	1.1698599496808273e-23	1.4542077002479347e-23	1.8122396529294448e-23
21.69	5.393065022545953e-26	5.424848854916928e-26	5.488954863361155e-26	5.586474260211657e-26	5.719080699349268e-26	5.889075966251763e-26	6.099453447627113e-26	6.353981710225947e-26	6.657311289817574e-26	7.015108702743477e-26	7.434222787029746e-26	7.922889810464446e-26	8.490985414558321e-26	9.150333477304703e-26	9.91508447621794e-26	1.080217904494406e-25	1.1831916304410912e-25	1.3028651419107235e-25	1.442165294235623e-25	1.6046158204255655e-25	1.7944674686399615e-25	2.0168587559652378e-25	2.2780149026267516e-25	2.585494468952999e-25	2.9484957004700203e-25	3.378237739522204e-25	3.888435870951098e-25	4.495895073733273e-25	5.221252657485002e-25	6.089909067966593e-25	7.133196558637215e-25	8.389849002634932e-25	9.90785350846697e-25	1.174678679689572e-24	1.3980767908984846e-24	1.6702195572734742e-24	2.002648582125264e-24	2.4098086287759738e-24	2.909812196341231e-24	3.525412822626194e-24	4.285245728873985e-24	5.225411249849095e-24	6.391498236319123e-24	7.841172729198171e-24	9.647493573111658e-24	1.1903163713722373e-23	1.4725986893132074e-23	1.826587846024431e-23	2.2713881427897618e-23
21.79	7.210383468656077e-26	7.252342943501316e-26	7.336963633011038e-26	7.465667711424975e-26	7.640635841318525e-26	7.864865945145657e-26	8.142254805561826e-26	8.477705451085152e-26	8.877264259664145e-26	9.348292864027847e-26	9.899681323017696e-26	1.0542110698032983e-25	1.1288375224280974e-25	1.2153776793630983e-25	1.3156607595876883e-25	1.4318740657127753e-25	1.5666352868461636e-25	1.7230811168701472e-25	1.9049760153971915e-25	2.1168458942161725e-25	2.3641427142256595e-25	2.653447492865873e-25	2.99272113431972e-25	3.3916149120384227e-25	3.8618554932293645e-25	4.417723274124261e-25	5.076647718949052e-25	5.859949654114582e-25	6.793768433865147e-25	7.910222041864477e-25	9.248861138758671e-25	1.0858494598443202e-24	1.279948521269007e-24	1.5146641295765585e-24	1.799286457821216e-24	2.1453759223777413e-24	2.5673463852925932e-24	3.0832041750975018e-24	3.715485868530531e-24	4.4924499042719285e-24	5.4495927204260225e-24	6.631580240276108e-24	8.09471149727135e-24	9.910064702619876e-24	1.2167519336826177e-23	1.4980903767960325e-23	1.8494590196922113e-23	2.2891952245533842e-23	2.840622151955918e-23
21.89	9.605244471451209e-26	9.66044585172454e-26	9.771760324287377e-26	9.941035298884429e-26	1.0171102696622538e-25	1.046585431208869e-25	1.0830346396966014e-25	1.1270937206339613e-25	1.1795462480233367e-25	1.2413455283092586e-25	1.3136418359702944e-25	1.3978159268808541e-25	1.4955201125823185e-25	1.6087284948326875e-25	1.7397983508488801e-25	1.8915451451151154e-25	2.067334248187353e-25	2.271193197758095e-25	2.5079492818232335e-25	2.7833984081452766e-25	3.1045127118703465e-25	3.4796962249202994e-25	3.9191002895033805e-25	4.435013374884839e-25	5.042343718752911e-25	5.759217975864719e-25	6.607725090506779e-25	7.614842265576872e-25	8.813589628106605e-25	1.0244472563752099e-24	1.1957286449144067e-24	1.4013378598980497e-24	1.6488487883082758e-24	1.947631522526267e-24	2.3093020089465452e-24	2.748289169003983e-24	3.282551238496484e-24	3.93448188484313e-24	4.7320579754371346e-24	5.710295404382421e-24	6.913098070946512e-24	8.395609144804032e-24	1.022720470718063e-23	1.2495309736947924e-23	1.5310267822223804e-23	1.881156229396e-23	2.3175772065437646e-23	2.8626755976306875e-23	3.5448702207945406e-23
21.99	1.2750422472257404e-25	1.2822799872475027e-25	1.2968735373129399e-25	1.3190621054765659e-25	1.3492122802467288e-25	1.3878276647272078e-25	1.435562239941683e-25	1.4932379293850703e-25	1.5618669917576506e-25	1.642680050992152e-25	1.7371607903597757e-25	1.8470886007129682e-25	1.9745907941912525e-25	2.1222063893774033e-25	2.292963961153989e-25	2.4904766524725143e-25	2.719058196207652e-25	2.9838647314409023e-25	3.291068368191314e-25	3.6480699189068797e-25	4.0637600514419987e-25	4.548840425154963e-25	5.116219274214862e-25	5.781499559360424e-25	6.563582423966565e-25	7.485414520964132e-25	8.574915154088354e-25	9.866128522064214e-25	1.1400658207394981e-24	1.3229456103436732e-24	1.541505710988931e-24	1.8034375283282014e-24	2.1182208162936696e-24	2.4975635576207846e-24	2.9559549765606448e-24	3.511361826936696e-24	4.186106360893224e-24	5.0079749620763275e-24	6.0116199824506875e-24	7.240334706483536e-24	8.748303678920206e-24	1.0603459290874498e-23	1.2891112354051273e-23	1.5718571768718044e-23	1.922102936167696e-23	2.3569064482798597e-23	2.897822410449221e-23	3.572126456426597e-23	4.4143809256957835e-23
22.09	1.686724452940613e-25	1.696183009330326e-25	1.7152525470591295e-25	1.7442418285887593e-25	1.7836239130574063e-25	1.8340484357336694e-25	1.89635863259816e-25	1.9716137039812634e-25	2.0611173055400516e-25	2.166453183037541e-25	2.2895292396321395e-25	2.4326316531321167e-25	2.598491061203275e-25	2.7903633237826066e-25	3.0121279775449437e-25	3.2684082467509896e-25	3.5647174052770604e-25	3.907637442812521e-25	4.305037433060714e-25	4.76634080779041e-25	5.302853002061243e-25	5.928163772422531e-25	6.658642053057282e-25	7.514045697470051e-25	8.518274100585314e-25	9.700298820259025e-25	1.1095316316173305e-24	1.2746178305676271e-24	1.4705169648798187e-24	1.7036221947318174e-24	1.9817674235766717e-24	2.3145721613301407e-24	2.7138730154148447e-24	3.1942644171513193e-24	3.7737772758065315e-24	4.474732016098369e-24	5.324812369391546e-24	6.358418961406496e-24	7.618377951076518e-24	9.158100731538383e-24	1.1044317299653601e-23	1.336054000264689e-23	1.621145812881747e-23	1.9728519995096637e-23	2.407703137182185e-23	2.946519188600567e-23	3.6155610410015645e-23	4.447999405543436e-23	5.485790317112194e-23
22.19	2.223837751130811e-25	2.2361588650053124e-25	2.260997265983915e-25	2.298750275573723e-25	2.3500264820433066e-25	2.415661346084913e-25	2.4967388270185792e-25	2.594619774774834e-25	2.7109780760787703e-25	2.847845828336391e-25	3.0076691543249727e-25	3.193376680230379e-25	3.4084631976481275e-25	3.65709164012745e-25	3.9442172556100798e-25	4.2757387838672e-25	4.658682598100145e-25	5.101427199239552e-25	5.613977231955425e-25	6.20829841357423e-25	6.898727545496578e-25	7.702475256239569e-25	8.6402434895177e-25	9.736985232792068e-25	1.1022840877326578e-24	1.2534294286165313e-24	1.4315602600297628e-24	1.6420567645466745e-24	1.8914734290152226e-24	2.1878123241550294e-24	2.5408633818330004e-24	2.9626287826718975e-24	3.467853086273361e-24	4.0746864821588316e-24	4.805515851497928e-24	5.688007643614803e-24	6.75641844619766e-24	8.053244281691679e-24	9.631299016135268e-24	1.155633700497473e-23	1.3910366745652783e-23	1.6795842817278237e-23	2.0340975283221163e-23	2.4706462256660028e-23	3.009403665873693e-23	3.675732771433613e-23	4.5015678363994055e-23	5.527174045672189e-23	6.803390184520514e-23
22.29	2.9223763323343447e-25	2.9383760196805986e-25	2.97062711704835e-25	3.019639377832759e-25	3.0861934132074077e-25	3.171360468758607e-25	3.276529818508119e-25	3.4034447089144177e-25	3.554248088932696e-25	3.7315397174557746e-25	3.938446661995011e-25	4.178709711111531e-25	4.456788840924067e-25	4.777991631481695e-25	5.148629457260549e-25	5.576207421681485e-25	6.06965542360857e-25	6.639609503649212e-25	7.298754806996515e-25	8.062244227469025e-25	8.948210203052565e-25	9.97839139195468e-25	1.1178901291752426e-24	1.2581172553627938e-24	1.4223119145236456e-24	1.6150569081740415e-24	1.8419033749667525e-24	2.109589662351699e-24	2.4263125350992555e-24	2.8020637945120724e-24	3.2490487682397687e-24	3.78220741953341e-24	4.419864263026163e-24	5.184540176769282e-24	6.1039679702948275e-24	7.212364721748461e-24	8.552028094294595e-24	1.0175341929714246e-23	1.2147299481024179e-23	1.4548682078878883e-23	1.7480068616249725e-23	2.1066899278250716e-23	2.5465878388468846e-23	3.0873079880521094e-23	3.7534219607467357e-23	4.5757687740235277e-23	5.59310999430231e-23	6.854233822515888e-23	8.420632471052111e-23
22.39	3.828042450173059e-25	3.848755375419623e-25	3.890503284128872e-25	3.9539382686913684e-25	4.0400586712087653e-25	4.150234076497955e-25	4.286239916520661e-25	4.450302850233307e-25	4.645158460631488e-25	4.87412325231847e-25	5.141183457339568e-25	5.451103787360947e-25	5.809560034740463e-25	6.22330035844003e-25	6.700341236204315e-25	7.250205475770641e-25	7.884211422288656e-25	8.615824660867728e-25	9.461086198054127e-25	1.0439134447186082e-24	1.1572842507728866e-24	1.2889597429512923e-24	1.4422254656664791e-24	1.6210308991131421e-24	1.830133363025519e-24	2.075275165962421e-24	2.363402050998716e-24	2.7029330189922923e-24	3.104094169573838e-24	3.579332429093068e-24	4.143829114012623e-24	4.816138437124873e-24	5.6189825950998995e-24	6.580243352702759e-24	7.734200538483729e-24	9.123081198356393e-24	1.0799000096655398e-23	1.2826393806325586e-23	1.5285078067631808e-23	1.8274093053734632e-23	2.1916545757676388e-23	2.6365715596271543e-23	3.181276195936654e-23	3.8496465241609306e-23	4.671555155682926e-23	5.684430314438832e-23	6.935235079889567e-23	8.482979352387485e-23	1.0401910949202247e-22
22.49	4.99870164779883e-25	5.025436063038894e-25	5.079315764383725e-25	5.1611725510538665e-25	5.272279594169165e-25	5.414382936585317e-25	5.589745087791045e-25	5.801202162975294e-25	6.052236484452654e-25	6.347067111118582e-25	6.690761410865657e-25	7.089371570136178e-25	7.550100878456528e-25	8.08150577632111e-25	8.693741064680713e-25	9.398857408924084e-25	1.0211162411189478e-24	1.114765917420852e-24	1.2228579565720132e-24	1.3478033475647282e-24	1.4924800441101381e-24	1.6603296351875345e-24	1.8554755863070647e-24	2.0828681038138398e-24	2.3484619138514772e-24	2.659434801526039e-24	3.0244567067147207e-24	3.454021625276665e-24	3.960857650675439e-24	4.560434379574535e-24	5.271591809859084e-24	6.117321053106245e-24	7.125735012554552e-24	8.331277083998008e-24	9.776228484238445e-24	1.151259071877786e-23	1.3604439885355664e-23	1.6130875145614688e-23	1.918971628287343e-23	2.2902146717240426e-23	2.741855112383625e-23	3.2925864036942195e-23	3.965683154567365e-23	4.790169755006793e-23	5.802296565738912e-23	7.047406612834551e-23	8.58229851967476e-23	1.0478220552245664e-22	1.282466793821484e-22
22.59	6.50741871626339e-25	6.5418243118617495e-25	6.61115821652046e-25	6.716478505755613e-25	6.859404322789979e-25	7.042155474324227e-25	7.267607207059916e-25	7.539361964534824e-25	7.861840504851694e-25	8.240395437065388e-25	8.68145103590203e-25	9.19267415553497e-25	9.783182225295312e-25	1.0463795725059157e-24	1.1247344269411308e-24	1.2149037556835524e-24	1.3186915061908834e-24	1.4382391588259092e-24	1.576091981251741e-24	1.7352795928623213e-24	1.919414069133222e-24	2.132809586425823e-24	2.380628568745601e-24	2.6690604979502233e-24	3.00554104941398e-24	3.399021093891996e-24	3.860297461586112e-24	4.402420320664475e-24	5.041195737457635e-24	5.79580665932133e-24	6.689581447701576e-24	7.750946510936007e-24	9.014608954039347e-24	1.0523026998147473e-23	1.232824089006917e-23	1.44941559693185e-23	1.7099393565645473e-23	2.0240855841634542e-23	2.4038189330151175e-23	2.86393809900887e-23	3.42277829840831e-23	4.1030941734912533e-23	4.933170783168848e-23	5.948223203098736e-23	7.19216166084181e-23	8.719820049091029e-23	1.0599772352541598e-22	1.291789560385642e-22	1.5781881517211627e-22
22.69	8.446202473830341e-25	8.490353970134365e-25	8.579320151094364e-25	8.714443259384054e-25	8.897776830497005e-25	9.132135336655976e-25	9.421162835772678e-25	9.769422854772912e-25	1.0182512454559925e-24	1.0667204259521644e-24	1.1231621222620607e-24	1.1885450079641693e-24	1.2640200874118548e-24	1.350952167046152e-24	1.4509579694172675e-24	1.565952274073594e-24	1.6982037898198696e-24	1.850402858163559e-24	2.0257435766967335e-24	2.2280235370421143e-24	2.4617651241148353e-24	2.732363258612096e-24	3.046265629122392e-24	3.411192912330018e-24	3.836408292953557e-24	4.3330478620238444e-24	4.914526309995197e-24	5.59703588808416e-24	6.400161074529351e-24	7.347636989514855e-24	8.468286654155256e-24	9.79718106687057e-24	1.1377077259239487e-23	1.3260203608622938e-23	1.5510479509172937e-23	1.8206279032003302e-23	2.144387670684473e-23	2.5341749646022686e-23	3.0045955964781194e-23	3.573686745379894e-23	4.2637608077767135e-23	5.102464338100541e-23	6.124108473343537e-23	7.371342351792581e-23	8.897260275030381e-23	1.0768057862305026e-22	1.3066383663381539e-22	1.589557249256457e-22	1.93849975056825e-22
22.79	1.093061371329799e-24	1.0987113599615476e-24	1.110095254529557e-24	1.1273828747696224e-24	1.150833975771507e-24	1.180804456453768e-24	1.2177549413786867e-24	1.2622620114187843e-24	1.3150324472961849e-24	1.3769209528935375e-24	1.4489519467174046e-24	1.5323461550725381e-24	1.6285529155656303e-24	1.7392893120883237e-24	1.8665875217815904e-24	2.012852072249782e-24	2.1809290978719817e-24	2.3741901653993777e-24	2.5966338335452913e-24	2.8530088470055426e-24	3.1489637774204945e-24	3.4912290562793794e-24	3.8878387530287905e-24	4.3484012052977154e-24	4.884429794826683e-24	5.5097478928284664e-24	6.2409854114073685e-24	7.098188669206273e-24	8.10557063187027e-24	9.292435302300027e-24	1.0694318467801217e-23	1.2354397611814118e-23	1.4325237138295215e-23	1.667095186187014e-23	1.9469892906803515e-23	2.2817986901635697e-23	2.683289313998144e-23	3.16591860915225e-23	3.747482469590183e-23	4.449923831874539e-23	5.300344599498179e-23	6.332273560280958e-23	7.587256924274931e-23	9.116855842853405e-23	1.098515780513727e-22	1.3271937463179957e-22	1.6076638894769728e-22	1.9523397721193221e-22	2.376738060222724e-22
22.89	1.4105421906631436e-24	1.4177526418817971e-24	1.4322794534183536e-24	1.454336921073033e-24	1.4842527598993902e-24	1.5224758493563333e-24	1.5695869350426796e-24	1.6263126267131218e-24	1.6935431411401002e-24	1.7723543647556738e-24	1.8640349600252174e-24	1.9701194173419543e-24	2.092428168377937e-24	2.2331161364560527e-24	2.394731415905004e-24	2.580286159499191e-24	2.793342228300532e-24	3.038114743085237e-24	3.31959739796325e-24	3.643714288391285e-24	4.017504109597517e-24	4.4493439501676705e-24	4.949221605276941e-24	5.529067447790672e-24	6.2031595275363815e-24	6.988618850777206e-24	7.906015888673739e-24	8.9801144838382e-24	1.0240785731076748e-23	1.172413243440814e-23	1.347387480748267e-23	1.5543060719946556e-23	1.7996179670750593e-23	2.091177964300963e-23	2.438571114403228e-23	2.853515442889224e-23	3.350362588579722e-23	3.946721003576024e-23	4.664232737510315e-23	5.529542893676193e-23	6.575511050615941e-23	7.842726867886278e-23	9.381408474897425e-23	1.1253783014248384e-22	1.3537075070273488e-22	1.6327262182084316e-22	1.9743799159611377e-22	2.393556696718392e-22	2.908837067110827e-22
22.99	1.8151533354850104e-24	1.824330659567704e-24	1.8428186313152492e-24	1.8708869826421893e-24	1.908948118543358e-24	1.9575667559285583e-24	2.017473236821465e-24	2.089580933807736e-24	2.175008299221171e-24	2.2751062644397804e-24	2.3914918780584127e-24	2.5260892890772037e-24	2.681179442643935e-24	2.859460172379633e-24	3.0641187584961457e-24	3.2989194915936902e-24	3.568309359028454e-24	3.8775456799510206e-24	4.2328503887757925e-24	4.6415967451650596e-24	5.112535581852762e-24	5.656069852669855e-24	6.284588290724511e-24	7.012871529616337e-24	7.858587202828362e-24	8.842894473888085e-24	9.991183358536225e-24	1.1333980326809495e-23	1.2908059328627149e-23	1.4757806963428163e-23	1.693690250774105e-23	1.9510388549700862e-23	2.2557226847094792e-23	2.617345772570809e-23	3.047611113373642e-23	3.560805496976189e-23	4.1744013539297415e-23	4.909804854675268e-23	5.793287016797278e-23	6.857144062794747e-23	8.14114526065198e-23	9.69434164195509e-23	1.1577328180242752e-22	1.3865076310531922e-22	1.6650484459920436e-22	2.0048833296005348e-22	2.420338192199294e-22	2.929240410462847e-22	3.5538043444159683e-22
23.09	2.3294457438454846e-24	2.3410959507335694e-24	2.364563780391023e-24	2.4001878961493637e-24	2.4484859889516864e-24	2.5101667445212358e-24	2.5861463662697896e-24	2.677570166865211e-24	2.7858399049825392e-24	2.9126477331824232e-24	3.0600178456304723e-24	3.2303571795054745e-24	3.426516842352841e-24	3.651866322645923e-24	3.910383008768357e-24	4.206760112711849e-24	4.546536793964346e-24	4.9362551373420604e-24	5.383649694452265e-24	5.897876600093103e-24	6.489790882143374e-24	7.172282571268598e-24	7.960684678762357e-24	8.873269164407603e-24	9.931850808504798e-24	1.11625236178245e-23	1.2596560266138365e-23	1.4271512387821164e-23	1.623255867478559e-23	1.8534159134964452e-23	2.1242088137343097e-23	2.4435936729171335e-23	2.8212197093338156e-23	3.268807009017822e-23	3.800617208008793e-23	4.434036152584989e-23	5.190296159931324e-23	6.095372517140042e-23	7.181097695569455e-23	8.486547903304072e-23	1.0059770663326005e-22	1.1959939866477633e-22	1.4260047193496574e-22	1.7050267183245772e-22	2.0442169138089727e-22	2.4573994527624534e-22	2.961727615413172e-22	3.5785148353093613e-22	4.334279008773622e-22
23.19	2.9814629632517556e-24	2.9962145768542095e-24	3.0259275171634896e-24	3.0710259585286847e-24	3.1321581762852514e-24	3.210211370317121e-24	3.306332124239601e-24	3.421953128394204e-24	3.5588269947607565e-24	3.71906822305853e-24	3.905204648820105e-24	4.1202400269415694e-24	4.367729791267803e-24	4.651872498173522e-24	4.9776200294651994e-24	5.3508103214492195e-24	5.778327232571405e-24	6.268293198685361e-24	6.830301598779585e-24	7.475697322148108e-24	8.217915961896067e-24	9.072894448392994e-24	1.0059568891086979e-23	1.120047905715341e-23	1.2522503455030257e-23	1.4057754628408385e-23	1.5844671275686892e-23	1.7929352535348504e-23	2.036719065152664e-23	2.3224871800101267e-23	2.6582831798588857e-23	3.0538274605341425e-23	3.520888802246556e-23	4.0737424224168463e-23	4.7297354369742807e-23	5.509985881586844e-23	6.440248008177427e-23	7.551984824093312e-23	8.883699224080578e-23	1.0482588139269053e-22	1.240660060272795e-22	1.472700140774588e-22	1.7531568253907283e-22	2.0928583384787704e-22	2.5051822556522707e-22	3.006679707043803e-22	3.6178571516402804e-22	4.364156456782341e-22	5.277184742313509e-22
23.29	3.8059971357467686e-24	3.824629044136957e-24	3.8621549302706145e-24	3.919104803449538e-24	3.9962885296061255e-24	4.094814151466548e-24	4.2161131645878616e-24	4.361973516992733e-24	4.534581343895249e-24	4.736572730540455e-24	4.971097126420306e-24	5.241894426143549e-24	5.553388201792943e-24	5.910798137905025e-24	6.320275406750482e-24	6.789065557319317e-24	7.32570451202507e-24	7.940254514846763e-24	8.644588408273528e-24	9.452732502152379e-24	1.038128062019229e-23	1.1449894775170464e-23	1.2681911463726244e-23	1.4105076950805177e-23	1.5752440338385204e-23	1.7663439941019453e-23	1.9885226845103936e-23	2.247427991489912e-23	2.5498379434797008e-23	2.903902268305409e-23	3.3194384820394414e-23	3.8082953558021086e-23	4.3847997415922366e-23	5.066306659684994e-23	5.873877460494115e-23	6.833117028026761e-23	7.975208712014773e-23	9.338195368036014e-23	1.0968567063232595e-22	1.2923231319291283e-22	1.527196103612324e-22	1.8100439509526658e-22	2.1514052541441313e-22	2.5642616211102556e-22	3.064627754447695e-22	3.6722886769093805e-22	4.411721747210092e-22	5.31325091045278e-22	6.414493036762317e-22
23.39	4.846113910819553e-24	4.869589144871709e-24	4.916866344067257e-24	4.988606212832968e-24	5.085818127639898e-24	5.209882728360454e-24	5.3625830762360045e-24	5.5461453147396564e-24	5.763290066255105e-24	6.0172961396603095e-24	6.312078524768696e-24	6.652283124822287e-24	7.043401246751173e-24	7.491907553704454e-24	8.005426013509894e-24	8.5929293847931e-24	9.264979012056709e-24	1.0034013204742064e-23	1.0914694318414016e-23	1.1924326919685239e-23	1.3083362200982065e-23	1.4416007242036798e-23	1.595096194818993e-23	1.7722311725991462e-23	1.9770610427461376e-23	2.2144196109828424e-23	2.4900792098117717e-23	2.8109458180212074e-23	3.185297210530963e-23	3.6230740646481056e-23	4.1362363267183856e-23	4.7392001082311234e-23	5.449374081313069e-23	6.287818967268073e-23	7.28005949389003e-23	8.457085434415717e-23	9.856587407264051e-23	1.152448448301764e-22	1.3516814909010923e-22	1.590207917453208e-22	1.8764147151276866e-22	2.2205869355523136e-22	2.635356800956015e-22	3.1362628452042397e-22	3.7424467992431326e-22	4.477523060307896e-22	5.370664579398431e-22	6.457960356095164e-22	7.784114069932704e-22
23.49	6.1550000446660435e-24	6.184506663378381e-24	6.2439263154717334e-24	6.334080745189069e-24	6.456225117113402e-24	6.612075814037414e-24	6.803848762530248e-24	7.034309425715206e-24	7.306835963014365e-24	7.625497471656736e-24	7.995149710379659e-24	8.421551280768864e-24	8.911503928696512e-24	9.473021454806489e-24	1.0115532722486568e-23	1.085012546545374e-23	1.1689839075644643e-23	1.2650016358154971e-23	1.3748726450987722e-23	1.50072738193719e-23	1.6450811566630296e-23	1.810908140423344e-23	2.0017307677248857e-23	2.221727907776388e-23	2.4758659384745454e-23	2.7700578102213284e-23	3.1113563675899857e-23	3.508189661139759e-23	3.970647799465779e-23	4.5108331506371866e-23	5.143288512580974e-23	5.885521371817449e-23	6.758646732676772e-23	7.788176442662462e-23	9.004989738035468e-23	1.0446528231815843e-22	1.2158269198417697e-22	1.419554432204913e-22	1.662578775929348e-22	1.9531318289533302e-22	2.301278658730112e-22	2.7193451633428453e-22	3.2224491736425217e-22	3.829160777228203e-22	4.562324186374846e-22	5.450081734190436e-22	6.5271509931968645e-22	7.836419133555867e-22	9.43093518984189e-22
23.59	7.798197443622785e-24	7.835197922278673e-24	7.909703277694368e-24	8.02273325653766e-24	8.175845172200353e-24	8.371168036370343e-24	8.611449601126997e-24	8.900117695630132e-24	9.241357678098557e-24	9.640208326226262e-24	1.010267907637786e-23	1.0635892216312944e-23	1.1248254464824915e-23	1.1949663367322654e-23	1.275175513897297e-23	1.3668202045578136e-23	1.4715069187117533e-23	1.5911242714148125e-23	1.7278944154885886e-23	1.884434877447497e-23	2.0638329868695345e-23	2.2697355787245088e-23	2.506457250438567e-23	2.779111197802538e-23	3.093767569965473e-23	3.4576454157736894e-23	3.8793456941348895e-23	4.3691345555224614e-23	4.939288252214528e-23	5.604513704041097e-23	6.382462062842128e-23	7.294356743627949e-23	8.365762525642465e-23	9.627528725750921e-23	1.1116947428295193e-22	1.2879177720019053e-22	1.4968999329142393e-22	1.7452974637404698e-22	2.0412117520060144e-22	2.3945191875512773e-22	2.8172793298868954e-22	3.3242405727546407e-22	3.9334673054514575e-22	4.667118620510258e-22	5.552416221214394e-22	6.622848744968805e-22	7.919671751137563e-22	9.49377777079181e-22	1.1408029897693508e-21
23.69	9.856299132982289e-24	9.902589905563424e-24	9.995796080274378e-24	1.0137180338881981e-23	1.032867064561075e-23	1.0572902068241565e-23	1.0873274399275922e-23	1.1234027254970255e-23	1.1660334858228628e-23	1.2158423318453892e-23	1.2735713930108628e-23	1.3400996848758377e-23	1.4164640500969935e-23	1.5038843281652593e-23	1.6037935536760566e-23	1.717874157895218e-23	1.8481013610284254e-23	1.996795201736824e-23	2.1666829669339287e-23	2.360974172189267e-23	2.583450717800791e-23	2.838575428428262e-23	3.131622900737068e-23	3.468837465652456e-23	3.857624159215371e-23	4.3067799380474006e-23	4.82677403363e-23	5.430088390799954e-23	6.131631675971833e-23	6.94924348950307e-23	7.90430932425823e-23	9.022511666485797e-23	1.0334748670687148e-22	1.1878259351911497e-22	1.369800359647835e-22	1.5848356959427854e-22	1.839519477664911e-22	2.141845830379031e-22	2.5015318323218484e-22	2.9304080092487e-22	3.442900910045633e-22	4.056630168564959e-22	4.79314804676173e-22	5.67885646598249e-22	6.746145334556568e-22	8.034807034005425e-22	9.593795817805731e-22	1.1483418343504062e-21	1.377806353248186e-21
23.79	1.2428196354234029e-23	1.2485979460031875e-23	1.260231752687823e-23	1.2778770684575681e-23	1.3017720642164344e-23	1.332242182632551e-23	1.3697071817080632e-23	1.4146903110740022e-23	1.4678298877789065e-23	1.5298936115598315e-23	1.6017960449491062e-23	1.6846197842774866e-23	1.7796409675179897e-23	1.8883599086154427e-23	2.01253782110438e-23	2.15424080333819e-23	2.3158925119992997e-23	2.500337260151537e-23	2.7109156537776186e-23	2.9515553423795835e-23	3.2268800244339487e-23	3.5423405415978086e-23	3.9043727467032934e-23	4.320587877187867e-23	4.8000024542031664e-23	5.353316316096837e-23	5.993249355317436e-23	6.734949949854409e-23	7.596491076081107e-23	8.599473799126483e-23	9.769762434304018e-23	1.1138381377009222e-22	1.2742610682015358e-22	1.462732627821753e-22	1.6846641660008154e-22	1.9465921538646833e-22	2.2564254939821715e-22	2.6237496442536804e-22	3.06020107311144e-22	3.5799288710382743e-22	4.200164479072459e-22	4.941925669336466e-22	5.830887391025344e-22	6.898460211689175e-22	8.183127258581042e-22	9.73210332807443e-22	1.1603395850225657e-21	1.386836751192079e-21	1.6614925616657898e-21
23.89	1.5634982028524057e-23	1.5706951161468674e-23	1.5851841197620886e-23	1.6071575722109716e-23	1.6369090787448588e-23	1.67483973199384e-23	1.7214667048051626e-23	1.7774344404171945e-23	1.843528761964064e-23	1.9206943114498558e-23	2.0100558309755207e-23	2.1129439199510285e-23	2.2309260458353393e-23	2.365843758125485e-23	2.51985726254829e-23	2.69549876287064e-23	2.8957362814453955e-23	3.1240500388553034e-23	3.384523922962063e-23	3.6819551270043124e-23	4.021985708217242e-23	4.4112606413495027e-23	4.8576179508302314e-23	5.370317745094584e-23	5.960318501205062e-23	6.640610825125935e-23	7.42662122702451e-23	8.33670130661839e-23	9.392721271435997e-23	1.0620791073724887e-22	1.2052137852768957e-22	1.3724175062215572e-22	1.5681806963626548e-22	1.7979022474176236e-22	2.0680845164130433e-22	2.3865722129335944e-22	2.7628454293262924e-22	3.208379539724053e-22	3.7370877739286685e-22	4.365866115601289e-22	5.115264973515544e-22	6.0103180718545775e-22	7.081566504806288e-22	8.366325284389239e-22	9.910251459400179e-22	1.1769287602640777e-21	1.4012072914618631e-21	1.6722937333400222e-21	2.0005623079510685e-21
23.99	1.9624634531702707e-23	1.9714078197285478e-23	1.9894136724101634e-23	2.0167176925636876e-23	2.0536810757132687e-23	2.1007971323452742e-23	2.1587017502896636e-23	2.2281870141757698e-23	2.3102183699003408e-23	2.4059558279642485e-23	2.5167798227360155e-23	2.644322489704226e-23	2.7905052949913653e-23	2.9575841573451255e-23	3.148203450410702e-23	3.365460571984614e-23	3.6129831289738025e-23	3.8950212264449776e-23	4.2165578843005866e-23	4.583441257752622e-23	5.0025431350320904e-23	5.481949161222475e-23	6.031187432247484e-23	6.66150356929706e-23	7.38619218509031e-23	8.220996868476141e-23	9.18459354123748e-23	1.0299175402801021e-22	1.159116182689605e-22	1.3092058698407208e-22	1.4839504014697797e-22	1.6878540417838888e-22	1.9263166039774993e-22	2.20582270902188e-22	2.5341730570301545e-22	2.920767407064232e-22	3.3769512707613996e-22	3.9164411989376435e-22	4.555847119067233e-22	5.315314641598062e-22	6.219315815574573e-22	7.29762375645048e-22	8.58651523950572e-22	1.0130256188206477e-21	1.1982938537436686e-21	1.421075390703996e-21	1.6894810749224968e-21	2.0134628225203033e-21	2.4052473394355403e-21
24.09	2.4577627518092396e-23	2.468855247574608e-23	2.4911840677568013e-23	2.5250398394952978e-23	2.5708660099182407e-23	2.6292680857171964e-23	2.701026347407621e-23	2.7871123937883075e-23	2.888709983140112e-23	3.0072407647573924e-23	3.1443956420237254e-23	3.3021726817852306e-23	3.48292269064119e-23	3.6894038246834316e-23	3.924846894520256e-23	4.1930333835250484e-23	4.4983886280838834e-23	4.8460931312677297e-23	5.242215616820425e-23	5.693872204471065e-23	6.209417032207234e-23	6.798670805612054e-23	7.47319516727141e-23	8.246622510734018e-23	9.135052988025602e-23	1.0157533069606378e-22	1.133663322545655e-22	1.269914624794517e-22	1.4276932608067465e-22	1.610794524644833e-22	1.823747362295061e-22	2.0719656024805458e-22	2.3619320488010205e-22	2.7014228750610305e-22	3.099781509135817e-22	3.568253353994232e-22	4.1203953808854364e-22	4.772577968430202e-22	5.5446005141235675e-22	6.4604475139724795e-22	7.549218245186124e-22	8.846271213700755e-22	1.0394634541137e-21	1.2246745964072098e-21	1.4466601729004528e-21	1.713241317574196e-21	2.033989419786571e-21	2.4206333291960304e-21	2.8875642116006784e-21
24.19	3.071363687557661e-23	3.085091559408115e-23	3.1127235806895534e-23	3.154615911169368e-23	3.211311900369148e-23	3.283553298081694e-23	3.372295676147586e-23	3.478728488473292e-23	3.604300329364764e-23	3.750750102391631e-23	3.920144988567286e-23	4.1149263099738976e-23	4.337964630647531e-23	4.5926257296868475e-23	4.8828494331855526e-23	5.213243715157075e-23	5.589196989515026e-23	6.017012135484654e-23	6.504066552207783e-23	7.05900345507587e-23	7.691960743813669e-23	8.414845136572144e-23	9.241660932092264e-23	1.0188904803600878e-22	1.127604053036684e-22	1.252607064336138e-22	1.3966225733541182e-22	1.5628796810303668e-22	1.755214180894022e-22	1.9781904384528635e-22	2.2372491812818223e-22	2.538886954090181e-22	2.890874318323032e-22	3.3025215154067886e-22	3.7850023429203564e-22	4.351749509002943e-22	5.018937851087679e-22	5.806075679087733e-22	6.736729316047802e-22	7.839411893088946e-22	9.148674900541686e-22	1.0706450266876803e-21	1.2563702286428216e-21	1.4782463115994224e-21	1.743834352356025e-21	2.0623632995213965e-21	2.445113131199485e-21	2.9058888705999577e-21	3.461607546276553e-21
24.29	3.8299545328982054e-23	3.846909182038018e-23	3.8810341062814234e-23	3.932764924485329e-23	4.00276610027e-23	4.09194451875015e-23	4.201468157900571e-23	4.3327903664779423e-23	4.487680419689008e-23	4.6682612056687783e-23	4.877055106678079e-23	5.117039386246712e-23	5.391712686213326e-23	5.70517458650051e-23	6.062220598501551e-23	6.468455465961206e-23	6.930428254475145e-23	7.455793445796063e-23	8.053503144936009e-23	8.734036592097215e-23	9.509674491428275e-23	1.0394827278291808e-22	1.1406428412480122e-22	1.256440618853062e-22	1.3892250497171388e-22	1.5417694579155884e-22	1.7173536239274472e-22	1.919862842619439e-22	2.153907577105711e-22	2.4249681909961566e-22	2.7395702559569486e-22	3.105497182720051e-22	3.5320484684242946e-22	4.030353762052659e-22	4.613755310679808e-22	5.298274271836329e-22	6.103179998160948e-22	7.0516858901212945e-22	8.171800983725068e-22	9.497373358602702e-22	1.106937004972254e-21	1.2937448838512601e-21	1.5161890605613685e-21	1.7815977497692746e-21	2.0988922808100868e-21	2.47894842142674e-21	2.9350424129530477e-21	3.483402101250877e-21	4.14388855372475e-21
24.39	4.7658979341260113e-23	4.786795847796713e-23	4.828854928204379e-23	4.892606962319687e-23	4.97886297404614e-23	5.088729636766197e-23	5.2236318381324124e-23	5.385342009809572e-23	5.576017025146475e-23	5.79824368481013e-23	6.055094061774124e-23	6.350192271567656e-23	6.687794581896623e-23	7.072885190307511e-23	7.511290494753778e-23	8.009815278326434e-23	8.576404948637659e-23	9.220338842045462e-23	9.952460656940384e-23	1.0785453360209511e-22	1.1734167467787011e-22	1.2816013496691214e-22	1.405143169947768e-22	1.546445501799395e-22	1.7083384649435533e-22	1.8941601849452446e-22	2.1078544784309287e-22	2.3540885609530457e-22	2.638395077181941e-22	2.967343714621777e-22	3.34874884555824e-22	3.791921100103332e-22	4.307972571420894e-22	4.910187573815562e-22	5.61447361651084e-22	6.439910646550963e-22	7.409420810170397e-22	8.550586178643508e-22	9.896648325755029e-22	1.148773163367182e-21	1.337234212163182e-21	1.5609205911409727e-21	1.8269526757015047e-21	2.1439761113523923e-21	2.522503292656648e-21	2.9753339847114705e-21	3.5180739363921634e-21	4.169774921079196e-21	4.9537253617169486e-21
24.49	5.918365248535657e-23	5.944072876048934e-23	5.995808927775855e-23	6.074221371715378e-23	6.180298265383314e-23	6.315387561170248e-23	6.481224328017964e-23	6.679966121512638e-23	6.914237461429849e-23	7.187184634382728e-23	7.502542338396176e-23	7.864714036387256e-23	8.27886829907414e-23	8.751053909653873e-23	9.288337090621228e-23	9.898964919148872e-23	1.059255984800971e-22	1.1380351276459036e-22	1.2275451359402093e-22	1.329318375205844e-22	1.4451475820750937e-22	1.5771327081589091e-22	1.727736934773432e-22	1.8998537383573324e-22	2.0968872917266816e-22	2.3228489820623673e-22	2.582473433559721e-22	2.8813581667778305e-22	3.226131939805527e-22	3.6246579379188724e-22	4.086279357394485e-22	4.622116626271822e-22	5.245427595463716e-22	5.972044611250412e-22	6.820905561109236e-22	7.814699913571649e-22	8.980655629184605e-22	1.0351498827543957e-21	1.196662553356296e-21	1.3873534042084212e-21	1.612957786681452e-21	1.8804113417686905e-21	2.1981134154426633e-21	2.5762504835134575e-21	3.0271936668501103e-21	3.565987800045287e-21	4.210953726247517e-21	4.984430733230443e-21	5.9136925775422446e-21
24.59	7.3346835160439e-23	7.366246783972766e-23	7.429763518366262e-23	7.526021797698599e-23	7.656223144959058e-23	7.82200638542121e-23	8.025480429067948e-23	8.269266850983193e-23	8.556553413248137e-23	8.891159979521937e-23	9.277618628999887e-23	9.721270192098534e-23	1.0228379920591164e-22	1.0806275587490216e-22	1.146351200778177e-22	1.2210066805701843e-22	1.3057573258610024e-22	1.401959725949369e-22	1.5111966905961014e-22	1.6353164999834089e-22	1.7764796897527038e-22	1.9372148772488292e-22	2.12048545418092e-22	2.329769359852047e-22	2.56915462378245e-22	2.843453946524373e-22	3.1583422968838146e-22	3.5205223724511374e-22	3.937923835152513e-22	4.419943540062782e-22	4.977735580403799e-22	5.62456194440196e-22	6.376217007159663e-22	7.251542070408246e-22	8.273049848391449e-22	9.467683344906139e-22	1.0867739180653656e-21	1.2511992367638146e-21	1.4447068106990966e-21	1.6729116804928413e-21	1.942586165248117e-21	2.2619104413620382e-21	2.640779528059757e-21	3.091179774144584e-21	3.627651055620486e-21	4.267854764518042e-21	5.0332724814178884e-21	5.9500662100831706e-21	7.050138502445352e-21
24.69	9.071932329637238e-23	9.110611605046191e-23	9.188443912672056e-23	9.306386006303364e-23	9.465896357527061e-23	9.66896384578365e-23	9.918147169951671e-23	1.0216626021534338e-22	1.056826538078423e-22	1.0977694662486884e-22	1.145040385992955e-22	1.1992859328226902e-22	1.2612642428764833e-22	1.3318614945552567e-22	1.412111600637475e-22	1.5032196226687993e-22	1.6065895978440395e-22	1.7238576113568728e-22	1.8569311196761705e-22	2.0080357390078547e-22	2.179770966393061e-22	2.375176608381282e-22	2.597812066160347e-22	2.8518510813729194e-22	3.142195101993522e-22	3.474609105235559e-22	3.8558845424237393e-22	4.294035083557516e-22	4.79853207943333e-22	5.380588179246319e-22	6.053499406541958e-22	6.833058286650658e-22	7.7380534338943065e-22	8.79087447029009e-22	1.0018245412185022e-21	1.145211491704259e-21	1.3130738265092269e-21	1.509999395242796e-21	1.7414987657109795e-21	2.0142008560170058e-21	2.3360918121761034e-21	2.7168070129299297e-21	3.1679884021301343e-21	3.703722223390824e-21	4.3410757970492584e-21	5.1007564045840445e-21	6.007920840980132e-21	7.093171023661077e-21	8.393779535181887e-21
24.79	1.119883395404558e-22	1.1246145396058454e-22	1.1341342467630885e-22	1.1485584640334591e-22	1.1680639148860343e-22	1.1928915434017951e-22	1.2233512444451622e-22	1.2598280033777866e-22	1.3027896071194353e-22	1.3527961316902237e-22	1.4105114613376703e-22	1.4767171526528739e-22	1.552329025716959e-22	1.638416945691329e-22	1.7362283552536403e-22	1.847216234376302e-22	1.9730723033734653e-22	2.115766453053909e-22	2.277593588489647e-22	2.461229318010975e-22	2.6697962159524058e-22	2.9069427478991006e-22	3.176937384821722e-22	3.484780964859218e-22	3.8363410099001964e-22	4.238512494717297e-22	4.699410531471586e-22	5.228601611677881e-22	5.837381490223034e-22	6.539109562272223e-22	7.349611748627006e-22	8.287666560706006e-22	9.375592277095386e-22	1.063995717102434e-21	1.2112439657378734e-21	1.3830871296123939e-21	1.5840503065541228e-21	1.8195544537621308e-21	2.096103696406696e-21	2.4215135329857682e-21	2.8051891792435356e-21	3.2584654394305153e-21	3.795022150528646e-21	4.431392534987524e-21	5.187585873891249e-21	6.0878509663074995e-21	7.161613109809712e-21	8.444625118345954e-21	9.980382556406945e-21
24.89	1.379798704936942e-22	1.385575144061106e-22	1.397197491869704e-22	1.4148060178430742e-22	1.4386144860949498e-22	1.468914283488099e-22	1.5060800874179316e-22	1.5505772200859477e-22	1.6029708812808651e-22	1.663937502989624e-22	1.7342785282674574e-22	1.8149369856878882e-22	1.907017311715652e-22	2.0118089693034373e-22	2.1308145252705884e-22	2.2657829856507797e-22	2.4187493521229344e-22	2.592081559858558e-22	2.7885361949314976e-22	3.0113246767509853e-22	3.264191938687778e-22	3.551510061498584e-22	3.87838982564988e-22	4.2508137702402655e-22	4.675795102526654e-22	5.161567723321133e-22	5.717813756940846e-22	6.355936345774501e-22	7.089387145303433e-22	7.934060005176792e-22	8.908764831557232e-22	1.0035798701458934e-21	1.1341635072220946e-21	1.2857756560603892e-21	1.462166245672208e-21	1.667808913629122e-21	1.9080490147894715e-21	2.1892833361195536e-21	2.5191785639752353e-21	2.906937163464803e-21	3.363621321032175e-21	3.902548061573447e-21	4.5397716925452275e-21	5.29467348925331e-21	6.1906831914434194e-21	7.256162647434926e-21	8.525489087129514e-21	1.0040384363895356e-20	1.1851547494245434e-20
24.99	1.6968502415224271e-22	1.7038902738491649e-22	1.718054244195499e-22	1.73951155632041e-22	1.7685203371183338e-22	1.8054323762777395e-22	1.8506999065333679e-22	1.9048843985515233e-22	1.9686675979726163e-22	2.042865092791573e-22	2.128442769069102e-22	2.226536594254007e-22	2.338476262900289e-22	2.465813352557837e-22	2.610354772024686e-22	2.7742024447166013e-22	2.959800362369983e-22	3.16999037561496e-22	3.4080783666186793e-22	3.6779127853405134e-22	3.9839779375870357e-22	4.331504905444476e-22	4.726603577696123e-22	5.176419992664315e-22	5.689324076960029e-22	6.275133935764658e-22	6.945384156369571e-22	7.7136471794916245e-22	8.595918737252065e-22	9.611080732596288e-22	1.0781457840879493e-21	1.2133487671900828e-21	1.3698528689885665e-21	1.5513835435128617e-21	1.7623737153300585e-21	2.008106400010282e-21	2.2948874900599847e-21	2.630255333828967e-21	3.0232352366503823e-21	3.4846488640647166e-21	4.0274908090619146e-21	4.6673874014033044e-21	5.4231563145405394e-21	6.317489822494931e-21	7.37778987164197e-21	8.637189704674924e-21	1.0135804909436189e-20	1.1922266841039496e-20	1.405560385102153e-20
25.09	2.0829108427152302e-22	2.0914757652188743e-22	2.108706781603085e-22	2.1348081375616554e-22	2.170091006742698e-22	2.2149793920631356e-22	2.2700182238837884e-22	2.335883861036471e-22	2.413397263894579e-22	2.5035401802866715e-22	2.6074747673894503e-22	2.7265671685115655e-22	2.862415676092436e-22	3.0168842451095046e-22	3.1921422789813806e-22	3.3907117984936993e-22	3.6155233299236422e-22	3.8699821194892573e-22	4.1580466073398685e-22	4.484321487512373e-22	4.854168155222549e-22	5.273835917397622e-22	5.750618038320025e-22	6.29303753637948e-22	6.911068672981443e-22	7.616401320825847e-22	8.422756915378916e-22	9.34626654104109e-22	1.0405923956791352e-21	1.1624129116692612e-21	1.302734110152373e-21	1.4646863488151628e-21	1.6519790214719584e-21	1.8690146164102925e-21	2.1210264246892563e-21	2.414245004150879e-21	2.7560996442326026e-21	3.1554624770961906e-21	3.6229446032506374e-21	4.171255720450402e-21	4.815641356971772e-21	5.574415030643789e-21	6.469606627350821e-21	7.527753195911376e-21	8.78086441212124e-21	1.0267602448753908e-20	1.2034725242472174e-20	1.4138853597841356e-20	1.6648636740983714e-20
25.19	2.5521804455029204e-22	2.5625825229004183e-22	2.583508466159702e-22	2.615204122711997e-22	2.6580439964394626e-22	2.7125382868144937e-22	2.779342546058382e-22	2.859270197767774e-22	2.953308235028723e-22	3.0626365004532635e-22	3.188651047543164e-22	3.3329921954709284e-22	3.497578021498556e-22	3.684644191276676e-22	3.89679121249383e-22	4.1370404181932094e-22	4.408900250278136e-22	4.716444730671544e-22	5.064406388677925e-22	5.458286372182675e-22	5.904485024316006e-22	6.410456876734971e-22	6.984894820935293e-22	7.637949200820983e-22	8.381488760868315e-22	9.2294118308695e-22	1.0198017887136092e-21	1.1306451770811097e-21	1.2577235452084308e-21	1.403690540976542e-21	1.5716777578172988e-21	1.765386655686004e-21	1.9891991579465767e-21	2.2483108837740203e-21	2.5488918453781184e-21	2.8982805055846936e-21	3.3052183995332506e-21	3.780134130634977e-21	4.3354875249210825e-21	4.986187155399113e-21	5.750097435319109e-21	6.648655157949671e-21	7.707619893597172e-21	8.957988244197268e-21	1.0437108852308382e-20	1.2190043575349375e-20	1.42712307527795e-20	1.674651949184169e-20	1.9695659970151537e-20
25.29	3.1216152718174645e-22	3.1342270915365015e-22	3.159597100099246e-22	3.198020740632698e-22	3.249948006716008e-22	3.315991825800681e-22	3.396939557793395e-22	3.4937678960992635e-22	3.607661546286193e-22	3.740036156902878e-22	3.892566091025764e-22	4.067217759507626e-22	4.266289391993288e-22	4.492458304727396e-22	4.748836941177373e-22	5.039039219977189e-22	5.36725903363324e-22	5.738363111691188e-22	6.158000906832664e-22	6.632734697680437e-22	7.170193747461176e-22	7.779257136907635e-22	8.470270831922693e-22	9.255305687075836e-22	1.0148464468371539e-21	1.1166247656075412e-21	1.2327989825821207e-21	1.3656380883624857e-21	1.5178089445789237e-21	1.6924509328368997e-21	1.8932654590804126e-21	2.1246234046452782e-21	2.3916942832966268e-21	2.7006016803479924e-21	3.058610549522428e-21	3.47435316743316e-21	3.958102046116417e-21	4.5220999447457725e-21	5.1809593812890126e-21	5.952146820807159e-21	6.856570129717999e-21	7.919292083545088e-21	9.170397883693978e-21	1.0646051004726375e-20	1.238977953991983e-20	1.445404488957201e-20	1.6902156577281132e-20	1.9810611722060585e-20	2.3271955905538734e-20
[truncated: 101 more columns]
