# Supplementary material for: Simple Physical Model for the Estimation of Irreversible Dissociation Rates for Bimolecular Complexes
Source: J Phys Chem A. 2023 Jul 7;127(28):5956–66. doi: 10.1021/acs.jpca.3c01890 (PMC10364079; doi:10.1021/acs.jpca.3c01890)
Supplement: Supplementary file 2 — jp3c01890_si_002.zip [file jp3c01890_si_002.zip › Supplementary/Freqs&Rots/MetOFreqs/Rots.txt]

14.05286 2.95874 2.52340
15.31977 2.24579 2.00995
18.09070 1.81129 1.68263
18.16837 1.46544 1.38076
18.29078 1.20776 1.15012
18.25582 1.01167 0.97081
18.20131 0.85897 0.82922
18.14485 0.73794 0.71580
18.10270 0.64041 0.62361
18.05351 0.56079 0.54782
18.00879 0.49499 0.48483
17.97387 0.44002 0.43195
17.96668 0.39362 0.38716
17.89508 0.35418 0.34892
17.87886 0.32032 0.31599
