# Supplementary material for: Simple Physical Model for the Estimation of Irreversible Dissociation Rates for Bimolecular Complexes
Source: J Phys Chem A. 2023 Jul 7;127(28):5956–66. doi: 10.1021/acs.jpca.3c01890 (PMC10364079; doi:10.1021/acs.jpca.3c01890)
Supplement: Supplementary file 2 — jp3c01890_si_002.zip [file jp3c01890_si_002.zip › Supplementary/Freqs&Rots/MetOFreqs/rts-loc.txt]

E	J=0	J=1	J=2	J=3	J=4	J=5	J=6	J=7	J=8	J=9	J=10	J=11	J=12	J=13	J=14	J=15	J=16	J=17	J=18	J=19	J=20	J=21	J=22	J=23	J=24	J=25	J=26	J=27	J=28	J=29	J=30	J=31	J=32	J=33	J=34	J=35	J=36	J=37	J=38	J=39	J=40	J=41	J=42	J=43	J=44	J=45	J=46	J=47	J=48
13.89	13.15395	13.15395	13.15395	13.15395	13.15395	13.15395	10.05395	10.05395	10.05395	10.05395	10.05395	10.05395	10.05395	10.05395	10.05395	10.05395	10.05395	10.05395	10.05395	10.05395	10.05395	10.05395	10.05395	10.05395	10.05395	10.05395	10.05395	10.05395	10.05395	10.05395	10.05395	10.05395	10.05395	10.05395	10.05395	10.05395	10.05395	10.05395	10.05395	10.05395	10.05395	10.05395	10.05395	10.05395	10.05395	10.05395	10.05395	10.05395	10.05395
13.99	13.15395	13.15395	13.15395	13.15395	13.15395	10.05395	10.05395	10.05395	10.05395	10.05395	10.05395	10.05395	10.05395	10.05395	10.05395	10.05395	10.05395	10.05395	10.05395	10.05395	10.05395	10.05395	10.05395	10.05395	10.05395	10.05395	10.05395	10.05395	10.05395	10.05395	10.05395	10.05395	10.05395	10.05395	10.05395	10.05395	10.05395	10.05395	10.05395	10.05395	10.05395	10.05395	10.05395	10.05395	10.05395	10.05395	10.05395	10.05395	10.05395
14.09	13.15395	13.15395	13.15395	10.05395	10.05395	10.05395	10.05395	10.05395	10.05395	10.05395	10.05395	10.05395	10.05395	10.05395	10.05395	10.05395	10.05395	10.05395	10.05395	10.05395	10.05395	10.05395	10.05395	10.05395	10.05395	10.05395	10.05395	10.05395	10.05395	10.05395	10.05395	10.05395	10.05395	10.05395	10.05395	10.05395	10.05395	10.05395	10.05395	10.05395	10.05395	10.05395	10.05395	10.05395	10.05395	10.05395	10.05395	10.05395	10.05395
14.19	10.05395	10.05395	10.05395	10.05395	10.05395	10.05395	10.05395	10.05395	10.05395	10.05395	10.05395	10.05395	10.05395	10.05395	10.05395	10.05395	10.05395	10.05395	10.05395	10.05395	10.05395	10.05395	10.05395	10.05395	10.05395	10.05395	10.05395	10.05395	10.05395	10.05395	10.05395	10.05395	10.05395	10.05395	10.05395	10.05395	10.05395	10.05395	10.05395	10.05395	10.05395	10.05395	10.05395	10.05395	10.05395	10.05395	10.05395	10.05395	10.05395
14.29	10.05395	10.05395	10.05395	10.05395	10.05395	10.05395	10.05395	10.05395	10.05395	10.05395	10.05395	10.05395	10.05395	10.05395	10.05395	10.05395	10.05395	10.05395	10.05395	10.05395	10.05395	10.05395	10.05395	10.05395	10.05395	10.05395	10.05395	10.05395	10.05395	10.05395	10.05395	10.05395	10.05395	10.05395	10.05395	10.05395	10.05395	10.05395	10.05395	10.05395	10.05395	10.05395	10.05395	10.05395	10.05395	10.05395	10.05395	10.05395	10.05395
14.39	10.05395	10.05395	10.05395	10.05395	10.05395	10.05395	10.05395	10.05395	10.05395	10.05395	10.05395	10.05395	10.05395	10.05395	10.05395	10.05395	10.05395	10.05395	10.05395	10.05395	10.05395	10.05395	10.05395	10.05395	10.05395	10.05395	10.05395	10.05395	10.05395	10.05395	10.05395	10.05395	10.05395	10.05395	10.05395	10.05395	10.05395	10.05395	10.05395	10.05395	10.05395	10.05395	10.05395	10.05395	10.05395	10.05395	10.05395	10.05395	10.05395
14.49	10.05395	10.05395	10.05395	10.05395	10.05395	10.05395	10.05395	10.05395	10.05395	10.05395	10.05395	10.05395	10.05395	10.05395	10.05395	10.05395	10.05395	10.05395	10.05395	10.05395	10.05395	10.05395	10.05395	10.05395	10.05395	10.05395	10.05395	10.05395	10.05395	10.05395	10.05395	10.05395	10.05395	10.05395	10.05395	10.05395	10.05395	10.05395	10.05395	10.05395	10.05395	10.05395	10.05395	10.05395	10.05395	10.05395	10.05395	10.05395	10.05395
14.59	10.05395	10.05395	10.05395	10.05395	10.05395	10.05395	10.05395	10.05395	10.05395	10.05395	10.05395	10.05395	10.05395	10.05395	10.05395	10.05395	10.05395	10.05395	10.05395	10.05395	10.05395	10.05395	10.05395	10.05395	10.05395	10.05395	10.05395	10.05395	10.05395	10.05395	10.05395	10.05395	10.05395	10.05395	10.05395	10.05395	10.05395	10.05395	10.05395	10.05395	10.05395	10.05395	10.05395	10.05395	10.05395	10.05395	10.05395	10.05395	10.05395
14.69	10.05395	10.05395	10.05395	10.05395	10.05395	10.05395	10.05395	10.05395	10.05395	10.05395	10.05395	10.05395	10.05395	10.05395	10.05395	10.05395	10.05395	10.05395	10.05395	10.05395	10.05395	10.05395	10.05395	10.05395	10.05395	10.05395	10.05395	10.05395	10.05395	10.05395	10.05395	10.05395	10.05395	10.05395	10.05395	10.05395	10.05395	10.05395	10.05395	10.05395	10.05395	10.05395	10.05395	10.05395	10.05395	10.05395	10.05395	10.05395	10.05395
14.79	10.05395	10.05395	10.05395	10.05395	10.05395	10.05395	10.05395	10.05395	10.05395	10.05395	10.05395	10.05395	10.05395	10.05395	10.05395	10.05395	10.05395	10.05395	10.05395	10.05395	10.05395	10.05395	10.05395	10.05395	10.05395	10.05395	10.05395	10.05395	10.05395	10.05395	10.05395	10.05395	10.05395	10.05395	10.05395	10.05395	10.05395	10.05395	10.05395	10.05395	10.05395	10.05395	10.05395	10.05395	10.05395	10.05395	10.05395	10.05395	10.05395
14.89	10.05395	10.05395	10.05395	10.05395	10.05395	10.05395	10.05395	10.05395	10.05395	10.05395	10.05395	10.05395	10.05395	10.05395	10.05395	10.05395	10.05395	10.05395	10.05395	10.05395	10.05395	10.05395	10.05395	10.05395	10.05395	10.05395	10.05395	10.05395	10.05395	10.05395	10.05395	10.05395	10.05395	10.05395	10.05395	10.05395	10.05395	10.05395	10.05395	10.05395	10.05395	10.05395	10.05395	10.05395	10.05395	10.05395	10.05395	10.05395	10.05395
14.99	10.05395	10.05395	10.05395	10.05395	10.05395	10.05395	10.05395	10.05395	10.05395	10.05395	10.05395	10.05395	10.05395	10.05395	10.05395	10.05395	10.05395	10.05395	10.05395	10.05395	10.05395	10.05395	10.05395	10.05395	10.05395	10.05395	10.05395	10.05395	10.05395	10.05395	10.05395	10.05395	10.05395	10.05395	10.05395	10.05395	10.05395	10.05395	10.05395	10.05395	10.05395	10.05395	10.05395	10.05395	10.05395	10.05395	10.05395	10.05395	10.05395
15.09	10.05395	10.05395	10.05395	10.05395	10.05395	10.05395	10.05395	10.05395	10.05395	10.05395	10.05395	10.05395	10.05395	10.05395	10.05395	10.05395	10.05395	10.05395	10.05395	10.05395	10.05395	10.05395	10.05395	10.05395	10.05395	10.05395	10.05395	10.05395	10.05395	10.05395	10.05395	10.05395	10.05395	10.05395	10.05395	10.05395	10.05395	10.05395	10.05395	10.05395	10.05395	10.05395	10.05395	10.05395	10.05395	10.05395	10.05395	10.05395	10.05395
15.19	10.05395	10.05395	10.05395	10.05395	10.05395	10.05395	10.05395	10.05395	10.05395	10.05395	10.05395	10.05395	10.05395	10.05395	10.05395	10.05395	10.05395	10.05395	10.05395	10.05395	10.05395	10.05395	10.05395	10.05395	10.05395	10.05395	10.05395	10.05395	10.05395	10.05395	10.05395	10.05395	10.05395	10.05395	10.05395	10.05395	10.05395	10.05395	10.05395	10.05395	10.05395	10.05395	10.05395	10.05395	10.05395	10.05395	10.05395	10.05395	10.05395
15.29	10.05395	10.05395	10.05395	10.05395	10.05395	10.05395	10.05395	10.05395	10.05395	10.05395	10.05395	10.05395	10.05395	10.05395	10.05395	10.05395	10.05395	10.05395	10.05395	10.05395	10.05395	10.05395	10.05395	10.05395	10.05395	10.05395	10.05395	10.05395	10.05395	10.05395	10.05395	10.05395	10.05395	10.05395	10.05395	10.05395	10.05395	10.05395	10.05395	10.05395	10.05395	10.05395	10.05395	10.05395	10.05395	10.05395	10.05395	10.05395	10.05395
15.39	10.05395	10.05395	10.05395	10.05395	10.05395	10.05395	10.05395	10.05395	10.05395	10.05395	10.05395	10.05395	10.05395	10.05395	10.05395	10.05395	10.05395	10.05395	10.05395	10.05395	10.05395	10.05395	10.05395	10.05395	10.05395	10.05395	10.05395	10.05395	10.05395	10.05395	10.05395	10.05395	10.05395	10.05395	10.05395	10.05395	10.05395	10.05395	10.05395	10.05395	10.05395	10.05395	10.05395	10.05395	10.05395	10.05395	10.05395	10.05395	10.05395
15.49	10.05395	10.05395	10.05395	10.05395	10.05395	10.05395	10.05395	10.05395	10.05395	10.05395	10.05395	10.05395	10.05395	10.05395	10.05395	10.05395	10.05395	10.05395	10.05395	10.05395	10.05395	10.05395	10.05395	10.05395	10.05395	10.05395	10.05395	10.05395	10.05395	10.05395	10.05395	10.05395	10.05395	10.05395	10.05395	10.05395	10.05395	10.05395	10.05395	10.05395	10.05395	10.05395	10.05395	10.05395	10.05395	10.05395	10.05395	10.05395	10.05395
15.59	10.05395	10.05395	10.05395	10.05395	10.05395	10.05395	10.05395	10.05395	10.05395	10.05395	10.05395	10.05395	10.05395	10.05395	10.05395	10.05395	10.05395	10.05395	10.05395	10.05395	10.05395	10.05395	10.05395	10.05395	10.05395	10.05395	10.05395	10.05395	10.05395	10.05395	10.05395	10.05395	10.05395	10.05395	10.05395	10.05395	10.05395	10.05395	10.05395	10.05395	10.05395	10.05395	10.05395	10.05395	10.05395	10.05395	10.05395	10.05395	10.05395
15.69	10.05395	10.05395	10.05395	10.05395	10.05395	10.05395	10.05395	10.05395	10.05395	10.05395	10.05395	10.05395	10.05395	10.05395	10.05395	10.05395	10.05395	10.05395	10.05395	10.05395	10.05395	10.05395	10.05395	10.05395	10.05395	10.05395	10.05395	10.05395	10.05395	10.05395	10.05395	10.05395	10.05395	10.05395	10.05395	10.05395	10.05395	10.05395	10.05395	10.05395	10.05395	10.05395	10.05395	10.05395	10.05395	10.05395	10.05395	10.05395	10.05395
15.79	10.05395	10.05395	10.05395	10.05395	10.05395	10.05395	10.05395	10.05395	10.05395	10.05395	10.05395	10.05395	10.05395	10.05395	10.05395	10.05395	10.05395	10.05395	10.05395	10.05395	10.05395	10.05395	10.05395	10.05395	10.05395	10.05395	10.05395	10.05395	10.05395	10.05395	10.05395	10.05395	10.05395	10.05395	10.05395	10.05395	10.05395	10.05395	10.05395	10.05395	10.05395	10.05395	10.05395	10.05395	10.05395	10.05395	10.05395	10.05395	10.05395
15.89	10.05395	10.05395	10.05395	10.05395	10.05395	10.05395	10.05395	10.05395	10.05395	10.05395	10.05395	10.05395	10.05395	10.05395	10.05395	10.05395	10.05395	10.05395	10.05395	10.05395	10.05395	10.05395	10.05395	10.05395	10.05395	10.05395	10.05395	10.05395	10.05395	10.05395	10.05395	10.05395	10.05395	10.05395	10.05395	10.05395	10.05395	10.05395	10.05395	10.05395	10.05395	10.05395	10.05395	10.05395	10.05395	10.05395	10.05395	10.05395	10.05395
15.99	10.05395	10.05395	10.05395	10.05395	10.05395	10.05395	10.05395	10.05395	10.05395	10.05395	10.05395	10.05395	10.05395	10.05395	10.05395	10.05395	10.05395	10.05395	10.05395	10.05395	10.05395	10.05395	10.05395	10.05395	10.05395	10.05395	10.05395	10.05395	10.05395	10.05395	10.05395	10.05395	10.05395	10.05395	10.05395	10.05395	10.05395	10.05395	10.05395	10.05395	10.05395	10.05395	10.05395	10.05395	10.05395	10.05395	10.05395	10.05395	10.05395
16.09	10.05395	10.05395	10.05395	10.05395	10.05395	10.05395	10.05395	10.05395	10.05395	10.05395	10.05395	10.05395	10.05395	10.05395	10.05395	10.05395	10.05395	10.05395	10.05395	10.05395	10.05395	10.05395	10.05395	10.05395	10.05395	10.05395	10.05395	10.05395	10.05395	10.05395	10.05395	10.05395	10.05395	10.05395	10.05395	10.05395	10.05395	10.05395	10.05395	10.05395	10.05395	10.05395	10.05395	10.05395	10.05395	10.05395	10.05395	10.05395	10.05395
16.19	10.05395	10.05395	10.05395	10.05395	10.05395	10.05395	10.05395	10.05395	10.05395	10.05395	10.05395	10.05395	10.05395	10.05395	10.05395	10.05395	10.05395	10.05395	10.05395	10.05395	10.05395	10.05395	10.05395	10.05395	10.05395	10.05395	10.05395	10.05395	10.05395	10.05395	10.05395	10.05395	10.05395	10.05395	10.05395	10.05395	10.05395	10.05395	10.05395	10.05395	10.05395	10.05395	10.05395	10.05395	10.05395	10.05395	10.05395	10.05395	10.05395
16.29	10.05395	10.05395	10.05395	10.05395	10.05395	10.05395	10.05395	10.05395	10.05395	10.05395	10.05395	10.05395	10.05395	10.05395	10.05395	10.05395	10.05395	10.05395	10.05395	10.05395	10.05395	10.05395	10.05395	10.05395	10.05395	10.05395	10.05395	10.05395	10.05395	10.05395	10.05395	10.05395	10.05395	10.05395	10.05395	10.05395	10.05395	10.05395	10.05395	10.05395	10.05395	10.05395	10.05395	10.05395	10.05395	10.05395	10.05395	10.05395	10.05395
16.39	10.05395	10.05395	10.05395	10.05395	10.05395	10.05395	10.05395	10.05395	10.05395	10.05395	10.05395	10.05395	10.05395	10.05395	10.05395	10.05395	10.05395	10.05395	10.05395	10.05395	10.05395	10.05395	10.05395	10.05395	10.05395	10.05395	10.05395	10.05395	10.05395	10.05395	10.05395	10.05395	10.05395	10.05395	10.05395	10.05395	10.05395	10.05395	10.05395	10.05395	10.05395	10.05395	10.05395	10.05395	10.05395	10.05395	10.05395	10.05395	10.05395
16.49	10.05395	10.05395	10.05395	10.05395	10.05395	10.05395	10.05395	10.05395	10.05395	10.05395	10.05395	10.05395	10.05395	10.05395	10.05395	10.05395	10.05395	10.05395	10.05395	10.05395	10.05395	10.05395	10.05395	10.05395	10.05395	10.05395	10.05395	10.05395	10.05395	10.05395	10.05395	10.05395	10.05395	10.05395	10.05395	10.05395	10.05395	10.05395	10.05395	10.05395	10.05395	10.05395	10.05395	10.05395	10.05395	10.05395	10.05395	10.05395	10.05395
16.59	10.05395	10.05395	10.05395	10.05395	10.05395	10.05395	10.05395	10.05395	10.05395	10.05395	10.05395	10.05395	10.05395	10.05395	10.05395	10.05395	10.05395	10.05395	10.05395	10.05395	10.05395	10.05395	10.05395	10.05395	10.05395	10.05395	10.05395	10.05395	10.05395	10.05395	10.05395	10.05395	10.05395	10.05395	10.05395	10.05395	10.05395	10.05395	10.05395	10.05395	10.05395	10.05395	10.05395	10.05395	10.05395	10.05395	10.05395	10.05395	10.05395
16.69	10.05395	10.05395	10.05395	10.05395	10.05395	10.05395	10.05395	10.05395	10.05395	10.05395	10.05395	10.05395	10.05395	10.05395	10.05395	10.05395	10.05395	10.05395	10.05395	10.05395	10.05395	10.05395	10.05395	10.05395	10.05395	10.05395	10.05395	10.05395	10.05395	10.05395	10.05395	10.05395	10.05395	10.05395	10.05395	10.05395	10.05395	10.05395	10.05395	10.05395	10.05395	10.05395	10.05395	10.05395	10.05395	10.05395	10.05395	10.05395	10.05395
16.79	10.05395	10.05395	10.05395	10.05395	10.05395	10.05395	10.05395	10.05395	10.05395	10.05395	10.05395	10.05395	10.05395	10.05395	10.05395	10.05395	10.05395	10.05395	10.05395	10.05395	10.05395	10.05395	10.05395	10.05395	10.05395	10.05395	10.05395	10.05395	10.05395	10.05395	10.05395	10.05395	10.05395	10.05395	10.05395	10.05395	10.05395	10.05395	10.05395	10.05395	10.05395	10.05395	10.05395	10.05395	10.05395	10.05395	10.05395	10.05395	10.05395
16.89	10.05395	10.05395	10.05395	10.05395	10.05395	10.05395	10.05395	10.05395	10.05395	10.05395	10.05395	10.05395	10.05395	10.05395	10.05395	10.05395	10.05395	10.05395	10.05395	10.05395	10.05395	10.05395	10.05395	10.05395	10.05395	10.05395	10.05395	10.05395	10.05395	10.05395	10.05395	10.05395	10.05395	10.05395	10.05395	10.05395	10.05395	10.05395	10.05395	10.05395	10.05395	10.05395	10.05395	10.05395	10.05395	10.05395	10.05395	10.05395	10.05395
16.99	10.05395	10.05395	10.05395	10.05395	10.05395	10.05395	10.05395	10.05395	10.05395	10.05395	10.05395	10.05395	10.05395	10.05395	10.05395	10.05395	10.05395	10.05395	10.05395	10.05395	10.05395	10.05395	10.05395	10.05395	10.05395	10.05395	10.05395	10.05395	10.05395	10.05395	10.05395	10.05395	10.05395	10.05395	10.05395	10.05395	10.05395	10.05395	10.05395	10.05395	10.05395	10.05395	10.05395	10.05395	10.05395	10.05395	10.05395	10.05395	10.05395
17.09	10.05395	10.05395	10.05395	10.05395	10.05395	10.05395	10.05395	10.05395	10.05395	10.05395	10.05395	10.05395	10.05395	10.05395	10.05395	10.05395	10.05395	10.05395	10.05395	10.05395	10.05395	10.05395	10.05395	10.05395	10.05395	10.05395	10.05395	10.05395	10.05395	10.05395	10.05395	10.05395	10.05395	10.05395	10.05395	10.05395	10.05395	10.05395	10.05395	10.05395	10.05395	10.05395	10.05395	10.05395	10.05395	10.05395	10.05395	10.05395	10.05395
17.19	10.05395	10.05395	10.05395	10.05395	10.05395	10.05395	10.05395	10.05395	10.05395	10.05395	10.05395	10.05395	10.05395	10.05395	10.05395	10.05395	10.05395	10.05395	10.05395	10.05395	10.05395	10.05395	10.05395	10.05395	10.05395	10.05395	10.05395	10.05395	10.05395	10.05395	10.05395	10.05395	10.05395	10.05395	10.05395	10.05395	10.05395	10.05395	10.05395	10.05395	10.05395	10.05395	10.05395	10.05395	10.05395	10.05395	10.05395	10.05395	10.05395
17.29	10.05395	10.05395	10.05395	10.05395	10.05395	10.05395	10.05395	10.05395	10.05395	10.05395	10.05395	10.05395	10.05395	10.05395	10.05395	10.05395	10.05395	10.05395	10.05395	10.05395	10.05395	10.05395	10.05395	10.05395	10.05395	10.05395	10.05395	10.05395	10.05395	10.05395	10.05395	10.05395	10.05395	10.05395	10.05395	10.05395	10.05395	10.05395	10.05395	10.05395	10.05395	10.05395	10.05395	10.05395	10.05395	10.05395	10.05395	10.05395	10.05395
17.39	10.05395	10.05395	10.05395	10.05395	10.05395	10.05395	10.05395	10.05395	10.05395	10.05395	10.05395	10.05395	10.05395	10.05395	10.05395	10.05395	10.05395	10.05395	10.05395	10.05395	10.05395	10.05395	10.05395	10.05395	10.05395	10.05395	10.05395	10.05395	10.05395	10.05395	10.05395	10.05395	10.05395	10.05395	10.05395	10.05395	10.05395	10.05395	10.05395	10.05395	10.05395	10.05395	10.05395	10.05395	10.05395	10.05395	10.05395	10.05395	10.05395
17.49	10.05395	10.05395	10.05395	10.05395	10.05395	10.05395	10.05395	10.05395	10.05395	10.05395	10.05395	10.05395	10.05395	10.05395	10.05395	10.05395	10.05395	10.05395	10.05395	10.05395	10.05395	10.05395	10.05395	10.05395	10.05395	10.05395	10.05395	10.05395	10.05395	10.05395	10.05395	10.05395	10.05395	10.05395	10.05395	10.05395	10.05395	10.05395	10.05395	10.05395	10.05395	10.05395	10.05395	10.05395	10.05395	10.05395	10.05395	10.05395	10.05395
17.59	10.05395	10.05395	10.05395	10.05395	10.05395	10.05395	10.05395	10.05395	10.05395	10.05395	10.05395	10.05395	10.05395	10.05395	10.05395	10.05395	10.05395	10.05395	10.05395	10.05395	10.05395	10.05395	10.05395	10.05395	10.05395	10.05395	10.05395	10.05395	10.05395	10.05395	10.05395	10.05395	10.05395	10.05395	10.05395	10.05395	10.05395	10.05395	10.05395	10.05395	10.05395	10.05395	10.05395	10.05395	10.05395	10.05395	10.05395	10.05395	10.05395
17.69	10.05395	10.05395	10.05395	10.05395	10.05395	10.05395	10.05395	10.05395	10.05395	10.05395	10.05395	10.05395	10.05395	10.05395	10.05395	10.05395	10.05395	10.05395	10.05395	10.05395	10.05395	10.05395	10.05395	10.05395	10.05395	10.05395	10.05395	10.05395	10.05395	10.05395	10.05395	10.05395	10.05395	10.05395	10.05395	10.05395	10.05395	10.05395	10.05395	10.05395	10.05395	10.05395	10.05395	10.05395	10.05395	10.05395	10.05395	10.05395	10.05395
17.79	10.05395	10.05395	10.05395	10.05395	10.05395	10.05395	10.05395	10.05395	10.05395	10.05395	10.05395	10.05395	10.05395	10.05395	10.05395	10.05395	10.05395	10.05395	10.05395	10.05395	10.05395	10.05395	10.05395	10.05395	10.05395	10.05395	10.05395	10.05395	10.05395	10.05395	10.05395	10.05395	10.05395	10.05395	10.05395	10.05395	10.05395	10.05395	10.05395	10.05395	10.05395	10.05395	10.05395	10.05395	10.05395	10.05395	10.05395	10.05395	10.05395
17.89	10.05395	10.05395	10.05395	10.05395	10.05395	10.05395	10.05395	10.05395	10.05395	10.05395	10.05395	10.05395	10.05395	10.05395	10.05395	10.05395	10.05395	10.05395	10.05395	10.05395	10.05395	10.05395	10.05395	10.05395	10.05395	10.05395	10.05395	10.05395	10.05395	10.05395	10.05395	10.05395	10.05395	10.05395	10.05395	10.05395	10.05395	10.05395	10.05395	10.05395	10.05395	10.05395	10.05395	10.05395	10.05395	10.05395	10.05395	10.05395	10.05395
17.99	10.05395	10.05395	10.05395	10.05395	10.05395	10.05395	10.05395	10.05395	10.05395	10.05395	10.05395	10.05395	10.05395	10.05395	10.05395	10.05395	10.05395	10.05395	10.05395	10.05395	10.05395	10.05395	10.05395	10.05395	10.05395	10.05395	10.05395	10.05395	10.05395	10.05395	10.05395	10.05395	10.05395	10.05395	10.05395	10.05395	10.05395	10.05395	10.05395	10.05395	10.05395	10.05395	10.05395	10.05395	10.05395	10.05395	10.05395	10.05395	10.05395
18.09	10.05395	10.05395	10.05395	10.05395	10.05395	10.05395	10.05395	10.05395	10.05395	10.05395	10.05395	10.05395	10.05395	10.05395	10.05395	10.05395	10.05395	10.05395	10.05395	10.05395	10.05395	10.05395	10.05395	10.05395	10.05395	10.05395	10.05395	10.05395	10.05395	10.05395	10.05395	10.05395	10.05395	10.05395	10.05395	10.05395	10.05395	10.05395	10.05395	10.05395	10.05395	10.05395	10.05395	10.05395	10.05395	10.05395	10.05395	10.05395	10.05395
18.19	10.05395	10.05395	10.05395	10.05395	10.05395	10.05395	10.05395	10.05395	10.05395	10.05395	10.05395	10.05395	10.05395	10.05395	10.05395	10.05395	10.05395	10.05395	10.05395	10.05395	10.05395	10.05395	10.05395	10.05395	10.05395	10.05395	10.05395	10.05395	10.05395	10.05395	10.05395	10.05395	10.05395	10.05395	10.05395	10.05395	10.05395	10.05395	10.05395	10.05395	10.05395	10.05395	10.05395	10.05395	10.05395	10.05395	10.05395	10.05395	10.05395
18.29	10.05395	10.05395	10.05395	10.05395	10.05395	10.05395	10.05395	10.05395	10.05395	10.05395	10.05395	10.05395	10.05395	10.05395	10.05395	10.05395	10.05395	10.05395	10.05395	10.05395	10.05395	10.05395	10.05395	10.05395	10.05395	10.05395	10.05395	10.05395	10.05395	10.05395	10.05395	10.05395	10.05395	10.05395	10.05395	10.05395	10.05395	10.05395	10.05395	10.05395	10.05395	10.05395	10.05395	10.05395	10.05395	10.05395	10.05395	10.05395	10.05395
18.39	10.05395	10.05395	10.05395	10.05395	10.05395	10.05395	10.05395	10.05395	10.05395	10.05395	10.05395	10.05395	10.05395	10.05395	10.05395	10.05395	10.05395	10.05395	10.05395	10.05395	10.05395	10.05395	10.05395	10.05395	10.05395	10.05395	10.05395	10.05395	10.05395	10.05395	10.05395	10.05395	10.05395	10.05395	10.05395	10.05395	10.05395	10.05395	10.05395	10.05395	10.05395	10.05395	10.05395	10.05395	10.05395	10.05395	10.05395	10.05395	10.05395
18.49	10.05395	10.05395	10.05395	10.05395	10.05395	10.05395	10.05395	10.05395	10.05395	10.05395	10.05395	10.05395	10.05395	10.05395	10.05395	10.05395	10.05395	10.05395	10.05395	10.05395	10.05395	10.05395	10.05395	10.05395	10.05395	10.05395	10.05395	10.05395	10.05395	10.05395	10.05395	10.05395	10.05395	10.05395	10.05395	10.05395	10.05395	10.05395	10.05395	10.05395	10.05395	10.05395	10.05395	10.05395	10.05395	10.05395	10.05395	10.05395	10.05395
18.59	10.05395	10.05395	10.05395	10.05395	10.05395	10.05395	10.05395	10.05395	10.05395	10.05395	10.05395	10.05395	10.05395	10.05395	10.05395	10.05395	10.05395	10.05395	10.05395	10.05395	10.05395	10.05395	10.05395	10.05395	10.05395	10.05395	10.05395	10.05395	10.05395	10.05395	10.05395	10.05395	10.05395	10.05395	10.05395	10.05395	10.05395	10.05395	10.05395	10.05395	10.05395	10.05395	10.05395	10.05395	10.05395	10.05395	10.05395	10.05395	10.05395
18.69	10.05395	10.05395	10.05395	10.05395	10.05395	10.05395	10.05395	10.05395	10.05395	10.05395	10.05395	10.05395	10.05395	10.05395	10.05395	10.05395	10.05395	10.05395	10.05395	10.05395	10.05395	10.05395	10.05395	10.05395	10.05395	10.05395	10.05395	10.05395	10.05395	10.05395	10.05395	10.05395	10.05395	10.05395	10.05395	10.05395	10.05395	10.05395	10.05395	10.05395	10.05395	10.05395	10.05395	10.05395	10.05395	10.05395	10.05395	10.05395	10.05395
18.79	10.05395	10.05395	10.05395	10.05395	10.05395	10.05395	10.05395	10.05395	10.05395	10.05395	10.05395	10.05395	10.05395	10.05395	10.05395	10.05395	10.05395	10.05395	10.05395	10.05395	10.05395	10.05395	10.05395	10.05395	10.05395	10.05395	10.05395	10.05395	10.05395	10.05395	10.05395	10.05395	10.05395	10.05395	10.05395	10.05395	10.05395	10.05395	10.05395	10.05395	10.05395	10.05395	10.05395	10.05395	10.05395	10.05395	10.05395	10.05395	10.05395
18.89	10.05395	10.05395	10.05395	10.05395	10.05395	10.05395	10.05395	10.05395	10.05395	10.05395	10.05395	10.05395	10.05395	10.05395	10.05395	10.05395	10.05395	10.05395	10.05395	10.05395	10.05395	10.05395	10.05395	10.05395	10.05395	10.05395	10.05395	10.05395	10.05395	10.05395	10.05395	10.05395	10.05395	10.05395	10.05395	10.05395	10.05395	10.05395	10.05395	10.05395	10.05395	10.05395	10.05395	10.05395	10.05395	10.05395	10.05395	10.05395	10.05395
18.99	10.05395	10.05395	10.05395	10.05395	10.05395	10.05395	10.05395	10.05395	10.05395	10.05395	10.05395	10.05395	10.05395	10.05395	10.05395	10.05395	10.05395	10.05395	10.05395	10.05395	10.05395	10.05395	10.05395	10.05395	10.05395	10.05395	10.05395	10.05395	10.05395	10.05395	10.05395	10.05395	10.05395	10.05395	10.05395	10.05395	10.05395	10.05395	10.05395	10.05395	10.05395	10.05395	10.05395	10.05395	10.05395	10.05395	10.05395	10.05395	10.05395
19.09	10.05395	10.05395	10.05395	10.05395	10.05395	10.05395	10.05395	10.05395	10.05395	10.05395	10.05395	10.05395	10.05395	10.05395	10.05395	10.05395	10.05395	10.05395	10.05395	10.05395	10.05395	10.05395	10.05395	10.05395	10.05395	10.05395	10.05395	10.05395	10.05395	10.05395	10.05395	10.05395	10.05395	10.05395	10.05395	10.05395	10.05395	10.05395	10.05395	10.05395	10.05395	10.05395	10.05395	10.05395	10.05395	10.05395	10.05395	10.05395	10.05395
19.19	10.05395	10.05395	10.05395	10.05395	10.05395	10.05395	10.05395	10.05395	10.05395	10.05395	10.05395	10.05395	10.05395	10.05395	10.05395	10.05395	10.05395	10.05395	10.05395	10.05395	10.05395	10.05395	10.05395	10.05395	10.05395	10.05395	10.05395	10.05395	10.05395	10.05395	10.05395	10.05395	10.05395	10.05395	10.05395	10.05395	10.05395	10.05395	10.05395	10.05395	10.05395	10.05395	10.05395	10.05395	10.05395	10.05395	10.05395	10.05395	10.05395
19.29	10.05395	10.05395	10.05395	10.05395	10.05395	10.05395	10.05395	10.05395	10.05395	10.05395	10.05395	10.05395	10.05395	10.05395	10.05395	10.05395	10.05395	10.05395	10.05395	10.05395	10.05395	10.05395	10.05395	10.05395	10.05395	10.05395	10.05395	10.05395	10.05395	10.05395	10.05395	10.05395	10.05395	10.05395	10.05395	10.05395	10.05395	10.05395	10.05395	10.05395	10.05395	10.05395	10.05395	10.05395	10.05395	10.05395	10.05395	10.05395	10.05395
19.39	10.05395	10.05395	10.05395	10.05395	10.05395	10.05395	10.05395	10.05395	10.05395	10.05395	10.05395	10.05395	10.05395	10.05395	10.05395	10.05395	10.05395	10.05395	10.05395	10.05395	10.05395	10.05395	10.05395	10.05395	10.05395	10.05395	10.05395	10.05395	10.05395	10.05395	10.05395	10.05395	10.05395	10.05395	10.05395	10.05395	10.05395	10.05395	10.05395	10.05395	10.05395	10.05395	10.05395	10.05395	10.05395	10.05395	10.05395	10.05395	10.05395
19.49	10.05395	10.05395	10.05395	10.05395	10.05395	10.05395	10.05395	10.05395	10.05395	10.05395	10.05395	10.05395	10.05395	10.05395	10.05395	10.05395	10.05395	10.05395	10.05395	10.05395	10.05395	10.05395	10.05395	10.05395	10.05395	10.05395	10.05395	10.05395	10.05395	10.05395	10.05395	10.05395	10.05395	10.05395	10.05395	10.05395	10.05395	10.05395	10.05395	10.05395	10.05395	10.05395	10.05395	10.05395	10.05395	10.05395	10.05395	10.05395	10.05395
19.59	10.05395	10.05395	10.05395	10.05395	10.05395	10.05395	10.05395	10.05395	10.05395	10.05395	10.05395	10.05395	10.05395	10.05395	10.05395	10.05395	10.05395	10.05395	10.05395	10.05395	10.05395	10.05395	10.05395	10.05395	10.05395	10.05395	10.05395	10.05395	10.05395	10.05395	10.05395	10.05395	10.05395	10.05395	10.05395	10.05395	10.05395	10.05395	10.05395	10.05395	10.05395	10.05395	10.05395	10.05395	10.05395	10.05395	10.05395	10.05395	10.05395
19.69	10.05395	10.05395	10.05395	10.05395	10.05395	10.05395	10.05395	10.05395	10.05395	10.05395	10.05395	10.05395	10.05395	10.05395	10.05395	10.05395	10.05395	10.05395	10.05395	10.05395	10.05395	10.05395	10.05395	10.05395	10.05395	10.05395	10.05395	10.05395	10.05395	10.05395	10.05395	10.05395	10.05395	10.05395	10.05395	10.05395	10.05395	10.05395	10.05395	10.05395	10.05395	10.05395	10.05395	10.05395	10.05395	10.05395	10.05395	10.05395	10.05395
19.79	10.05395	10.05395	10.05395	10.05395	10.05395	10.05395	10.05395	10.05395	10.05395	10.05395	10.05395	10.05395	10.05395	10.05395	10.05395	10.05395	10.05395	10.05395	10.05395	10.05395	10.05395	10.05395	10.05395	10.05395	10.05395	10.05395	10.05395	10.05395	10.05395	10.05395	10.05395	10.05395	10.05395	10.05395	10.05395	10.05395	10.05395	10.05395	10.05395	10.05395	10.05395	10.05395	10.05395	10.05395	10.05395	10.05395	10.05395	10.05395	10.05395
19.89	10.05395	10.05395	10.05395	10.05395	10.05395	10.05395	10.05395	10.05395	10.05395	10.05395	10.05395	10.05395	10.05395	10.05395	10.05395	10.05395	10.05395	10.05395	10.05395	10.05395	10.05395	10.05395	10.05395	10.05395	10.05395	10.05395	10.05395	10.05395	10.05395	10.05395	10.05395	10.05395	10.05395	10.05395	10.05395	10.05395	10.05395	10.05395	10.05395	10.05395	10.05395	10.05395	10.05395	10.05395	10.05395	10.05395	10.05395	10.05395	10.05395
19.99	10.05395	10.05395	10.05395	10.05395	10.05395	10.05395	10.05395	10.05395	10.05395	10.05395	10.05395	10.05395	10.05395	10.05395	10.05395	10.05395	10.05395	10.05395	10.05395	10.05395	10.05395	10.05395	10.05395	10.05395	10.05395	10.05395	10.05395	10.05395	10.05395	10.05395	10.05395	10.05395	10.05395	10.05395	10.05395	10.05395	10.05395	10.05395	10.05395	10.05395	10.05395	10.05395	10.05395	10.05395	10.05395	10.05395	10.05395	10.05395	10.05395
20.09	10.05395	10.05395	10.05395	10.05395	10.05395	10.05395	10.05395	10.05395	10.05395	10.05395	10.05395	10.05395	10.05395	10.05395	10.05395	10.05395	10.05395	10.05395	10.05395	10.05395	10.05395	10.05395	10.05395	10.05395	10.05395	10.05395	10.05395	10.05395	10.05395	10.05395	10.05395	10.05395	10.05395	10.05395	10.05395	10.05395	10.05395	10.05395	10.05395	10.05395	10.05395	10.05395	10.05395	10.05395	10.05395	10.05395	10.05395	10.05395	10.05395
20.19	10.05395	10.05395	10.05395	10.05395	10.05395	10.05395	10.05395	10.05395	10.05395	10.05395	10.05395	10.05395	10.05395	10.05395	10.05395	10.05395	10.05395	10.05395	10.05395	10.05395	10.05395	10.05395	10.05395	10.05395	10.05395	10.05395	10.05395	10.05395	10.05395	10.05395	10.05395	10.05395	10.05395	10.05395	10.05395	10.05395	10.05395	10.05395	10.05395	10.05395	10.05395	10.05395	10.05395	10.05395	10.05395	10.05395	10.05395	10.05395	10.05395
20.29	10.05395	10.05395	10.05395	10.05395	10.05395	10.05395	10.05395	10.05395	10.05395	10.05395	10.05395	10.05395	10.05395	10.05395	10.05395	10.05395	10.05395	10.05395	10.05395	10.05395	10.05395	10.05395	10.05395	10.05395	10.05395	10.05395	10.05395	10.05395	10.05395	10.05395	10.05395	10.05395	10.05395	10.05395	10.05395	10.05395	10.05395	10.05395	10.05395	10.05395	10.05395	10.05395	10.05395	10.05395	10.05395	10.05395	10.05395	10.05395	10.05395
20.39	10.05395	10.05395	10.05395	10.05395	10.05395	10.05395	10.05395	10.05395	10.05395	10.05395	10.05395	10.05395	10.05395	10.05395	10.05395	10.05395	10.05395	10.05395	10.05395	10.05395	10.05395	10.05395	10.05395	10.05395	10.05395	10.05395	10.05395	10.05395	10.05395	10.05395	10.05395	10.05395	10.05395	10.05395	10.05395	10.05395	10.05395	10.05395	10.05395	10.05395	10.05395	10.05395	10.05395	10.05395	10.05395	10.05395	10.05395	10.05395	10.05395
20.49	10.05395	10.05395	10.05395	10.05395	10.05395	10.05395	10.05395	10.05395	10.05395	10.05395	10.05395	10.05395	10.05395	10.05395	10.05395	10.05395	10.05395	10.05395	10.05395	10.05395	10.05395	10.05395	10.05395	10.05395	10.05395	10.05395	10.05395	10.05395	10.05395	10.05395	10.05395	10.05395	10.05395	10.05395	10.05395	10.05395	10.05395	10.05395	10.05395	10.05395	10.05395	10.05395	10.05395	10.05395	10.05395	10.05395	10.05395	10.05395	10.05395
20.59	10.05395	10.05395	10.05395	10.05395	10.05395	10.05395	10.05395	10.05395	10.05395	10.05395	10.05395	10.05395	10.05395	10.05395	10.05395	10.05395	10.05395	10.05395	10.05395	10.05395	10.05395	10.05395	10.05395	10.05395	10.05395	10.05395	10.05395	10.05395	10.05395	10.05395	10.05395	10.05395	10.05395	10.05395	10.05395	10.05395	10.05395	10.05395	10.05395	10.05395	10.05395	10.05395	10.05395	10.05395	10.05395	10.05395	10.05395	10.05395	10.05395
20.69	10.05395	10.05395	10.05395	10.05395	10.05395	10.05395	10.05395	10.05395	10.05395	10.05395	10.05395	10.05395	10.05395	10.05395	10.05395	10.05395	10.05395	10.05395	10.05395	10.05395	10.05395	10.05395	10.05395	10.05395	10.05395	10.05395	10.05395	10.05395	10.05395	10.05395	10.05395	10.05395	10.05395	10.05395	10.05395	10.05395	10.05395	10.05395	10.05395	10.05395	10.05395	10.05395	10.05395	10.05395	10.05395	10.05395	10.05395	10.05395	10.05395
20.79	10.05395	10.05395	10.05395	10.05395	10.05395	10.05395	10.05395	10.05395	10.05395	10.05395	10.05395	10.05395	10.05395	10.05395	10.05395	10.05395	10.05395	10.05395	10.05395	10.05395	10.05395	10.05395	10.05395	10.05395	10.05395	10.05395	10.05395	10.05395	10.05395	10.05395	10.05395	10.05395	10.05395	10.05395	10.05395	10.05395	10.05395	10.05395	10.05395	10.05395	10.05395	10.05395	10.05395	10.05395	10.05395	10.05395	10.05395	10.05395	10.05395
20.89	10.05395	10.05395	10.05395	10.05395	10.05395	10.05395	10.05395	10.05395	10.05395	10.05395	10.05395	10.05395	10.05395	10.05395	10.05395	10.05395	10.05395	10.05395	10.05395	10.05395	10.05395	10.05395	10.05395	10.05395	10.05395	10.05395	10.05395	10.05395	10.05395	10.05395	10.05395	10.05395	10.05395	10.05395	10.05395	10.05395	10.05395	10.05395	10.05395	10.05395	10.05395	10.05395	10.05395	10.05395	10.05395	10.05395	10.05395	10.05395	10.05395
20.99	10.05395	10.05395	10.05395	10.05395	10.05395	10.05395	10.05395	10.05395	10.05395	10.05395	10.05395	10.05395	10.05395	10.05395	10.05395	10.05395	10.05395	10.05395	10.05395	10.05395	10.05395	10.05395	10.05395	10.05395	10.05395	10.05395	10.05395	10.05395	10.05395	10.05395	10.05395	10.05395	10.05395	10.05395	10.05395	10.05395	10.05395	10.05395	10.05395	10.05395	10.05395	10.05395	10.05395	10.05395	10.05395	10.05395	10.05395	10.05395	10.05395
21.09	10.05395	10.05395	10.05395	10.05395	10.05395	10.05395	10.05395	10.05395	10.05395	10.05395	10.05395	10.05395	10.05395	10.05395	10.05395	10.05395	10.05395	10.05395	10.05395	10.05395	10.05395	10.05395	10.05395	10.05395	10.05395	10.05395	10.05395	10.05395	10.05395	10.05395	10.05395	10.05395	10.05395	10.05395	10.05395	10.05395	10.05395	10.05395	10.05395	10.05395	10.05395	10.05395	10.05395	10.05395	10.05395	10.05395	10.05395	10.05395	10.05395
21.19	10.05395	10.05395	10.05395	10.05395	10.05395	10.05395	10.05395	10.05395	10.05395	10.05395	10.05395	10.05395	10.05395	10.05395	10.05395	10.05395	10.05395	10.05395	10.05395	10.05395	10.05395	10.05395	10.05395	10.05395	10.05395	10.05395	10.05395	10.05395	10.05395	10.05395	10.05395	10.05395	10.05395	10.05395	10.05395	10.05395	10.05395	10.05395	10.05395	10.05395	10.05395	10.05395	10.05395	10.05395	10.05395	10.05395	10.05395	10.05395	10.05395
21.29	10.05395	10.05395	10.05395	10.05395	10.05395	10.05395	10.05395	10.05395	10.05395	10.05395	10.05395	10.05395	10.05395	10.05395	10.05395	10.05395	10.05395	10.05395	10.05395	10.05395	10.05395	10.05395	10.05395	10.05395	10.05395	10.05395	10.05395	10.05395	10.05395	10.05395	10.05395	10.05395	10.05395	10.05395	10.05395	10.05395	10.05395	10.05395	10.05395	10.05395	10.05395	10.05395	10.05395	10.05395	10.05395	10.05395	10.05395	10.05395	10.05395
21.39	10.05395	10.05395	10.05395	10.05395	10.05395	10.05395	10.05395	10.05395	10.05395	10.05395	10.05395	10.05395	10.05395	10.05395	10.05395	10.05395	10.05395	10.05395	10.05395	10.05395	10.05395	10.05395	10.05395	10.05395	10.05395	10.05395	10.05395	10.05395	10.05395	10.05395	10.05395	10.05395	10.05395	10.05395	10.05395	10.05395	10.05395	10.05395	10.05395	10.05395	10.05395	10.05395	10.05395	10.05395	10.05395	10.05395	10.05395	10.05395	10.05395
21.49	10.05395	10.05395	10.05395	10.05395	10.05395	10.05395	10.05395	10.05395	10.05395	10.05395	10.05395	10.05395	10.05395	10.05395	10.05395	10.05395	10.05395	10.05395	10.05395	10.05395	10.05395	10.05395	10.05395	10.05395	10.05395	10.05395	10.05395	10.05395	10.05395	10.05395	10.05395	10.05395	10.05395	10.05395	10.05395	10.05395	10.05395	10.05395	10.05395	10.05395	10.05395	10.05395	10.05395	10.05395	10.05395	10.05395	10.05395	10.05395	10.05395
21.59	10.05395	10.05395	10.05395	10.05395	10.05395	10.05395	10.05395	10.05395	10.05395	10.05395	10.05395	10.05395	10.05395	10.05395	10.05395	10.05395	10.05395	10.05395	10.05395	10.05395	10.05395	10.05395	10.05395	10.05395	10.05395	10.05395	10.05395	10.05395	10.05395	10.05395	10.05395	10.05395	10.05395	10.05395	10.05395	10.05395	10.05395	10.05395	10.05395	10.05395	10.05395	10.05395	10.05395	10.05395	10.05395	10.05395	10.05395	10.05395	10.05395
21.69	10.05395	10.05395	10.05395	10.05395	10.05395	10.05395	10.05395	10.05395	10.05395	10.05395	10.05395	10.05395	10.05395	10.05395	10.05395	10.05395	10.05395	10.05395	10.05395	10.05395	10.05395	10.05395	10.05395	10.05395	10.05395	10.05395	10.05395	10.05395	10.05395	10.05395	10.05395	10.05395	10.05395	10.05395	10.05395	10.05395	10.05395	10.05395	10.05395	10.05395	10.05395	10.05395	10.05395	10.05395	10.05395	10.05395	10.05395	10.05395	10.05395
21.79	10.05395	10.05395	10.05395	10.05395	10.05395	10.05395	10.05395	10.05395	10.05395	10.05395	10.05395	10.05395	10.05395	10.05395	10.05395	10.05395	10.05395	10.05395	10.05395	10.05395	10.05395	10.05395	10.05395	10.05395	10.05395	10.05395	10.05395	10.05395	10.05395	10.05395	10.05395	10.05395	10.05395	10.05395	10.05395	10.05395	10.05395	10.05395	10.05395	10.05395	10.05395	10.05395	10.05395	10.05395	10.05395	10.05395	10.05395	10.05395	10.05395
21.89	10.05395	10.05395	10.05395	10.05395	10.05395	10.05395	10.05395	10.05395	10.05395	10.05395	10.05395	10.05395	10.05395	10.05395	10.05395	10.05395	10.05395	10.05395	10.05395	10.05395	10.05395	10.05395	10.05395	10.05395	10.05395	10.05395	10.05395	10.05395	10.05395	10.05395	10.05395	10.05395	10.05395	10.05395	10.05395	10.05395	10.05395	10.05395	10.05395	10.05395	10.05395	10.05395	10.05395	10.05395	10.05395	10.05395	10.05395	10.05395	10.05395
21.99	10.05395	10.05395	10.05395	10.05395	10.05395	10.05395	10.05395	10.05395	10.05395	10.05395	10.05395	10.05395	10.05395	10.05395	10.05395	10.05395	10.05395	10.05395	10.05395	10.05395	10.05395	10.05395	10.05395	10.05395	10.05395	10.05395	10.05395	10.05395	10.05395	10.05395	10.05395	10.05395	10.05395	10.05395	10.05395	10.05395	10.05395	10.05395	10.05395	10.05395	10.05395	10.05395	10.05395	10.05395	10.05395	10.05395	10.05395	10.05395	10.05395
22.09	10.05395	10.05395	10.05395	10.05395	10.05395	10.05395	10.05395	10.05395	10.05395	10.05395	10.05395	10.05395	10.05395	10.05395	10.05395	10.05395	10.05395	10.05395	10.05395	10.05395	10.05395	10.05395	10.05395	10.05395	10.05395	10.05395	10.05395	10.05395	10.05395	10.05395	10.05395	10.05395	10.05395	10.05395	10.05395	10.05395	10.05395	10.05395	10.05395	10.05395	10.05395	10.05395	10.05395	10.05395	10.05395	10.05395	10.05395	10.05395	10.05395
22.19	10.05395	10.05395	10.05395	10.05395	10.05395	10.05395	10.05395	10.05395	10.05395	10.05395	10.05395	10.05395	10.05395	10.05395	10.05395	10.05395	10.05395	10.05395	10.05395	10.05395	10.05395	10.05395	10.05395	10.05395	10.05395	10.05395	10.05395	10.05395	10.05395	10.05395	10.05395	10.05395	10.05395	10.05395	10.05395	10.05395	10.05395	10.05395	10.05395	10.05395	10.05395	10.05395	10.05395	10.05395	10.05395	10.05395	10.05395	10.05395	10.05395
22.29	10.05395	10.05395	10.05395	10.05395	10.05395	10.05395	10.05395	10.05395	10.05395	10.05395	10.05395	10.05395	10.05395	10.05395	10.05395	10.05395	10.05395	10.05395	10.05395	10.05395	10.05395	10.05395	10.05395	10.05395	10.05395	10.05395	10.05395	10.05395	10.05395	10.05395	10.05395	10.05395	10.05395	10.05395	10.05395	10.05395	10.05395	10.05395	10.05395	10.05395	10.05395	10.05395	10.05395	10.05395	10.05395	10.05395	10.05395	10.05395	10.05395
22.39	10.05395	10.05395	10.05395	10.05395	10.05395	10.05395	10.05395	10.05395	10.05395	10.05395	10.05395	10.05395	10.05395	10.05395	10.05395	10.05395	10.05395	10.05395	10.05395	10.05395	10.05395	10.05395	10.05395	10.05395	10.05395	10.05395	10.05395	10.05395	10.05395	10.05395	10.05395	10.05395	10.05395	10.05395	10.05395	10.05395	10.05395	10.05395	10.05395	10.05395	10.05395	10.05395	10.05395	10.05395	10.05395	10.05395	10.05395	10.05395	10.05395
22.49	10.05395	10.05395	10.05395	10.05395	10.05395	10.05395	10.05395	10.05395	10.05395	10.05395	10.05395	10.05395	10.05395	10.05395	10.05395	10.05395	10.05395	10.05395	10.05395	10.05395	10.05395	10.05395	10.05395	10.05395	10.05395	10.05395	10.05395	10.05395	10.05395	10.05395	10.05395	10.05395	10.05395	10.05395	10.05395	10.05395	10.05395	10.05395	10.05395	10.05395	10.05395	10.05395	10.05395	10.05395	10.05395	10.05395	10.05395	10.05395	10.05395
22.59	10.05395	10.05395	10.05395	10.05395	10.05395	10.05395	10.05395	10.05395	10.05395	10.05395	10.05395	10.05395	10.05395	10.05395	10.05395	10.05395	10.05395	10.05395	10.05395	10.05395	10.05395	10.05395	10.05395	10.05395	10.05395	10.05395	10.05395	10.05395	10.05395	10.05395	10.05395	10.05395	10.05395	10.05395	10.05395	10.05395	10.05395	10.05395	10.05395	10.05395	10.05395	10.05395	10.05395	10.05395	10.05395	10.05395	10.05395	10.05395	10.05395
22.69	10.05395	10.05395	10.05395	10.05395	10.05395	10.05395	10.05395	10.05395	10.05395	10.05395	10.05395	10.05395	10.05395	10.05395	10.05395	10.05395	10.05395	10.05395	10.05395	10.05395	10.05395	10.05395	10.05395	10.05395	10.05395	10.05395	10.05395	10.05395	10.05395	10.05395	10.05395	10.05395	10.05395	10.05395	10.05395	10.05395	10.05395	10.05395	10.05395	10.05395	10.05395	10.05395	10.05395	10.05395	10.05395	10.05395	10.05395	10.05395	10.05395
22.79	10.05395	10.05395	10.05395	10.05395	10.05395	10.05395	10.05395	10.05395	10.05395	10.05395	10.05395	10.05395	10.05395	10.05395	10.05395	10.05395	10.05395	10.05395	10.05395	10.05395	10.05395	10.05395	10.05395	10.05395	10.05395	10.05395	10.05395	10.05395	10.05395	10.05395	10.05395	10.05395	10.05395	10.05395	10.05395	10.05395	10.05395	10.05395	10.05395	10.05395	10.05395	10.05395	10.05395	10.05395	10.05395	10.05395	10.05395	10.05395	10.05395
22.89	10.05395	10.05395	10.05395	10.05395	10.05395	10.05395	10.05395	10.05395	10.05395	10.05395	10.05395	10.05395	10.05395	10.05395	10.05395	10.05395	10.05395	10.05395	10.05395	10.05395	10.05395	10.05395	10.05395	10.05395	10.05395	10.05395	10.05395	10.05395	10.05395	10.05395	10.05395	10.05395	10.05395	10.05395	10.05395	10.05395	10.05395	10.05395	10.05395	10.05395	10.05395	10.05395	10.05395	10.05395	10.05395	10.05395	10.05395	10.05395	10.05395
22.99	10.05395	10.05395	10.05395	10.05395	10.05395	10.05395	10.05395	10.05395	10.05395	10.05395	10.05395	10.05395	10.05395	10.05395	10.05395	10.05395	10.05395	10.05395	10.05395	10.05395	10.05395	10.05395	10.05395	10.05395	10.05395	10.05395	10.05395	10.05395	10.05395	10.05395	10.05395	10.05395	10.05395	10.05395	10.05395	10.05395	10.05395	10.05395	10.05395	10.05395	10.05395	10.05395	10.05395	10.05395	10.05395	10.05395	10.05395	10.05395	10.05395
23.09	10.05395	10.05395	10.05395	10.05395	10.05395	10.05395	10.05395	10.05395	10.05395	10.05395	10.05395	10.05395	10.05395	10.05395	10.05395	10.05395	10.05395	10.05395	10.05395	10.05395	10.05395	10.05395	10.05395	10.05395	10.05395	10.05395	10.05395	10.05395	10.05395	10.05395	10.05395	10.05395	10.05395	10.05395	10.05395	10.05395	10.05395	10.05395	10.05395	10.05395	10.05395	10.05395	10.05395	10.05395	10.05395	10.05395	10.05395	10.05395	10.05395
23.19	10.05395	10.05395	10.05395	10.05395	10.05395	10.05395	10.05395	10.05395	10.05395	10.05395	10.05395	10.05395	10.05395	10.05395	10.05395	10.05395	10.05395	10.05395	10.05395	10.05395	10.05395	10.05395	10.05395	10.05395	10.05395	10.05395	10.05395	10.05395	10.05395	10.05395	10.05395	10.05395	10.05395	10.05395	10.05395	10.05395	10.05395	10.05395	10.05395	10.05395	10.05395	10.05395	10.05395	10.05395	10.05395	10.05395	10.05395	10.05395	10.05395
23.29	10.05395	10.05395	10.05395	10.05395	10.05395	10.05395	10.05395	10.05395	10.05395	10.05395	10.05395	10.05395	10.05395	10.05395	10.05395	10.05395	10.05395	10.05395	10.05395	10.05395	10.05395	10.05395	10.05395	10.05395	10.05395	10.05395	10.05395	10.05395	10.05395	10.05395	10.05395	10.05395	10.05395	10.05395	10.05395	10.05395	10.05395	10.05395	10.05395	10.05395	10.05395	10.05395	10.05395	10.05395	10.05395	10.05395	10.05395	10.05395	10.05395
23.39	10.05395	10.05395	10.05395	10.05395	10.05395	10.05395	10.05395	10.05395	10.05395	10.05395	10.05395	10.05395	10.05395	10.05395	10.05395	10.05395	10.05395	10.05395	10.05395	10.05395	10.05395	10.05395	10.05395	10.05395	10.05395	10.05395	10.05395	10.05395	10.05395	10.05395	10.05395	10.05395	10.05395	10.05395	10.05395	10.05395	10.05395	10.05395	10.05395	10.05395	10.05395	10.05395	10.05395	10.05395	10.05395	10.05395	10.05395	10.05395	10.05395
23.49	10.05395	10.05395	10.05395	10.05395	10.05395	10.05395	10.05395	10.05395	10.05395	10.05395	10.05395	10.05395	10.05395	10.05395	10.05395	10.05395	10.05395	10.05395	10.05395	10.05395	10.05395	10.05395	10.05395	10.05395	10.05395	10.05395	10.05395	10.05395	10.05395	10.05395	10.05395	10.05395	10.05395	10.05395	10.05395	10.05395	10.05395	10.05395	10.05395	10.05395	10.05395	10.05395	10.05395	10.05395	10.05395	10.05395	10.05395	10.05395	10.05395
23.59	10.05395	10.05395	10.05395	10.05395	10.05395	10.05395	10.05395	10.05395	10.05395	10.05395	10.05395	10.05395	10.05395	10.05395	10.05395	10.05395	10.05395	10.05395	10.05395	10.05395	10.05395	10.05395	10.05395	10.05395	10.05395	10.05395	10.05395	10.05395	10.05395	10.05395	10.05395	10.05395	10.05395	10.05395	10.05395	10.05395	10.05395	10.05395	10.05395	10.05395	10.05395	10.05395	10.05395	10.05395	10.05395	10.05395	10.05395	10.05395	10.05395
23.69	10.05395	10.05395	10.05395	10.05395	10.05395	10.05395	10.05395	10.05395	10.05395	10.05395	10.05395	10.05395	10.05395	10.05395	10.05395	10.05395	10.05395	10.05395	10.05395	10.05395	10.05395	10.05395	10.05395	10.05395	10.05395	10.05395	10.05395	10.05395	10.05395	10.05395	10.05395	10.05395	10.05395	10.05395	10.05395	10.05395	10.05395	10.05395	10.05395	10.05395	10.05395	10.05395	10.05395	10.05395	10.05395	10.05395	10.05395	10.05395	10.05395
23.79	10.05395	10.05395	10.05395	10.05395	10.05395	10.05395	10.05395	10.05395	10.05395	10.05395	10.05395	10.05395	10.05395	10.05395	10.05395	10.05395	10.05395	10.05395	10.05395	10.05395	10.05395	10.05395	10.05395	10.05395	10.05395	10.05395	10.05395	10.05395	10.05395	10.05395	10.05395	10.05395	10.05395	10.05395	10.05395	10.05395	10.05395	10.05395	10.05395	10.05395	10.05395	10.05395	10.05395	10.05395	10.05395	10.05395	10.05395	10.05395	10.05395
23.89	10.05395	10.05395	10.05395	10.05395	10.05395	10.05395	10.05395	10.05395	10.05395	10.05395	10.05395	10.05395	10.05395	10.05395	10.05395	10.05395	10.05395	10.05395	10.05395	10.05395	10.05395	10.05395	10.05395	10.05395	10.05395	10.05395	10.05395	10.05395	10.05395	10.05395	10.05395	10.05395	10.05395	10.05395	10.05395	10.05395	10.05395	10.05395	10.05395	10.05395	10.05395	10.05395	10.05395	10.05395	10.05395	10.05395	10.05395	10.05395	10.05395
23.99	10.05395	10.05395	10.05395	10.05395	10.05395	10.05395	10.05395	10.05395	10.05395	10.05395	10.05395	10.05395	10.05395	10.05395	10.05395	10.05395	10.05395	10.05395	10.05395	10.05395	10.05395	10.05395	10.05395	10.05395	10.05395	10.05395	10.05395	10.05395	10.05395	10.05395	10.05395	10.05395	10.05395	10.05395	10.05395	10.05395	10.05395	10.05395	10.05395	10.05395	10.05395	10.05395	10.05395	10.05395	10.05395	10.05395	10.05395	10.05395	10.05395
24.09	10.05395	10.05395	10.05395	10.05395	10.05395	10.05395	10.05395	10.05395	10.05395	10.05395	10.05395	10.05395	10.05395	10.05395	10.05395	10.05395	10.05395	10.05395	10.05395	10.05395	10.05395	10.05395	10.05395	10.05395	10.05395	10.05395	10.05395	10.05395	10.05395	10.05395	10.05395	10.05395	10.05395	10.05395	10.05395	10.05395	10.05395	10.05395	10.05395	10.05395	10.05395	10.05395	10.05395	10.05395	10.05395	10.05395	10.05395	10.05395	10.05395
24.19	10.05395	10.05395	10.05395	10.05395	10.05395	10.05395	10.05395	10.05395	10.05395	10.05395	10.05395	10.05395	10.05395	10.05395	10.05395	10.05395	10.05395	10.05395	10.05395	10.05395	10.05395	10.05395	10.05395	10.05395	10.05395	10.05395	10.05395	10.05395	10.05395	10.05395	10.05395	10.05395	10.05395	10.05395	10.05395	10.05395	10.05395	10.05395	10.05395	10.05395	10.05395	10.05395	10.05395	10.05395	10.05395	10.05395	10.05395	10.05395	10.05395
24.29	10.05395	10.05395	10.05395	10.05395	10.05395	10.05395	10.05395	10.05395	10.05395	10.05395	10.05395	10.05395	10.05395	10.05395	10.05395	10.05395	10.05395	10.05395	10.05395	10.05395	10.05395	10.05395	10.05395	10.05395	10.05395	10.05395	10.05395	10.05395	10.05395	10.05395	10.05395	10.05395	10.05395	10.05395	10.05395	10.05395	10.05395	10.05395	10.05395	10.05395	10.05395	10.05395	10.05395	10.05395	10.05395	10.05395	10.05395	10.05395	10.05395
24.39	10.05395	10.05395	10.05395	10.05395	10.05395	10.05395	10.05395	10.05395	10.05395	10.05395	10.05395	10.05395	10.05395	10.05395	10.05395	10.05395	10.05395	10.05395	10.05395	10.05395	10.05395	10.05395	10.05395	10.05395	10.05395	10.05395	10.05395	10.05395	10.05395	10.05395	10.05395	10.05395	10.05395	10.05395	10.05395	10.05395	10.05395	10.05395	10.05395	10.05395	10.05395	10.05395	10.05395	10.05395	10.05395	10.05395	10.05395	10.05395	10.05395
24.49	10.05395	10.05395	10.05395	10.05395	10.05395	10.05395	10.05395	10.05395	10.05395	10.05395	10.05395	10.05395	10.05395	10.05395	10.05395	10.05395	10.05395	10.05395	10.05395	10.05395	10.05395	10.05395	10.05395	10.05395	10.05395	10.05395	10.05395	10.05395	10.05395	10.05395	10.05395	10.05395	10.05395	10.05395	10.05395	10.05395	10.05395	10.05395	10.05395	10.05395	10.05395	10.05395	10.05395	10.05395	10.05395	10.05395	10.05395	10.05395	10.05395
24.59	10.05395	10.05395	10.05395	10.05395	10.05395	10.05395	10.05395	10.05395	10.05395	10.05395	10.05395	10.05395	10.05395	10.05395	10.05395	10.05395	10.05395	10.05395	10.05395	10.05395	10.05395	10.05395	10.05395	10.05395	10.05395	10.05395	10.05395	10.05395	10.05395	10.05395	10.05395	10.05395	10.05395	10.05395	10.05395	10.05395	10.05395	10.05395	10.05395	10.05395	10.05395	10.05395	10.05395	10.05395	10.05395	10.05395	10.05395	10.05395	10.05395
24.69	10.05395	10.05395	10.05395	10.05395	10.05395	10.05395	10.05395	10.05395	10.05395	10.05395	10.05395	10.05395	10.05395	10.05395	10.05395	10.05395	10.05395	10.05395	10.05395	10.05395	10.05395	10.05395	10.05395	10.05395	10.05395	10.05395	10.05395	10.05395	10.05395	10.05395	10.05395	10.05395	10.05395	10.05395	10.05395	10.05395	10.05395	10.05395	10.05395	10.05395	10.05395	10.05395	10.05395	10.05395	10.05395	10.05395	10.05395	10.05395	10.05395
24.79	10.05395	10.05395	10.05395	10.05395	10.05395	10.05395	10.05395	10.05395	10.05395	10.05395	10.05395	10.05395	10.05395	10.05395	10.05395	10.05395	10.05395	10.05395	10.05395	10.05395	10.05395	10.05395	10.05395	10.05395	10.05395	10.05395	10.05395	10.05395	10.05395	10.05395	10.05395	10.05395	10.05395	10.05395	10.05395	10.05395	10.05395	10.05395	10.05395	10.05395	10.05395	10.05395	10.05395	10.05395	10.05395	10.05395	10.05395	10.05395	10.05395
24.89	10.05395	10.05395	10.05395	10.05395	10.05395	10.05395	10.05395	10.05395	10.05395	10.05395	10.05395	10.05395	10.05395	10.05395	10.05395	10.05395	10.05395	10.05395	10.05395	10.05395	10.05395	10.05395	10.05395	10.05395	10.05395	10.05395	10.05395	10.05395	10.05395	10.05395	10.05395	10.05395	10.05395	10.05395	10.05395	10.05395	10.05395	10.05395	10.05395	10.05395	10.05395	10.05395	10.05395	10.05395	10.05395	10.05395	10.05395	10.05395	10.05395
24.99	10.05395	10.05395	10.05395	10.05395	10.05395	10.05395	10.05395	10.05395	10.05395	10.05395	10.05395	10.05395	10.05395	10.05395	10.05395	10.05395	10.05395	10.05395	10.05395	10.05395	10.05395	10.05395	10.05395	10.05395	10.05395	10.05395	10.05395	10.05395	10.05395	10.05395	10.05395	10.05395	10.05395	10.05395	10.05395	10.05395	10.05395	10.05395	10.05395	10.05395	10.05395	10.05395	10.05395	10.05395	10.05395	10.05395	10.05395	10.05395	10.05395
25.09	10.05395	10.05395	10.05395	10.05395	10.05395	10.05395	10.05395	10.05395	10.05395	10.05395	10.05395	10.05395	10.05395	10.05395	10.05395	10.05395	10.05395	10.05395	10.05395	10.05395	10.05395	10.05395	10.05395	10.05395	10.05395	10.05395	10.05395	10.05395	10.05395	10.05395	10.05395	10.05395	10.05395	10.05395	10.05395	10.05395	10.05395	10.05395	10.05395	10.05395	10.05395	10.05395	10.05395	10.05395	10.05395	10.05395	10.05395	10.05395	10.05395
25.19	10.05395	10.05395	10.05395	10.05395	10.05395	10.05395	10.05395	10.05395	10.05395	10.05395	10.05395	10.05395	10.05395	10.05395	10.05395	10.05395	10.05395	10.05395	10.05395	10.05395	10.05395	10.05395	10.05395	10.05395	10.05395	10.05395	10.05395	10.05395	10.05395	10.05395	10.05395	10.05395	10.05395	10.05395	10.05395	10.05395	10.05395	10.05395	10.05395	10.05395	10.05395	10.05395	10.05395	10.05395	10.05395	10.05395	10.05395	10.05395	10.05395
25.29	10.05395	10.05395	10.05395	10.05395	10.05395	10.05395	10.05395	10.05395	10.05395	10.05395	10.05395	10.05395	10.05395	10.05395	10.05395	10.05395	10.05395	10.05395	10.05395	10.05395	10.05395	10.05395	10.05395	10.05395	10.05395	10.05395	10.05395	10.05395	10.05395	10.05395	10.05395	10.05395	10.05395	10.05395	10.05395	10.05395	10.05395	10.05395	10.05395	10.05395	10.05395	10.05395	10.05395	10.05395	10.05395	10.05395	10.05395	10.05395	10.05395
[truncated: 101 more columns]
