# Supplementary material for: Simple Physical Model for the Estimation of Irreversible Dissociation Rates for Bimolecular Complexes
Source: J Phys Chem A. 2023 Jul 7;127(28):5956–66. doi: 10.1021/acs.jpca.3c01890 (PMC10364079; doi:10.1021/acs.jpca.3c01890)
Supplement: Supplementary file 2 — jp3c01890_si_002.zip [file jp3c01890_si_002.zip › Supplementary/Freqs&Rots/MetOProOHO/F.txt]

30.2216 38.9009 63.6827 73.7294 108.4675 120.8936 184.0660 220.7168 260.9934 359.0922 399.4914 518.8331 620.0998 784.1052 852.3908 925.5131 929.4340 989.8484 1010.0539 1067.9360 1120.8728 1136.2825 1142.2193 1178.6540 1225.3827 1274.4694 1343.8651 1357.7715 1375.2010 1395.4387 1465.4722 1478.4736 1486.6320 1495.8470 1498.7984 2877.0398 2928.0976 3009.4576 3019.7413 3052.5607 3077.2904 3105.8993 3138.5073 3155.3376 3701.2622
-37.9292 24.0661 40.7558 57.1784 60.2274 112.0020 132.2413 187.4111 247.7023 370.9799 426.4978 509.5954 527.4533 825.7714 867.9866 878.7299 935.0495 987.6919 1024.7827 1065.6016 1118.5829 1132.6530 1140.5369 1177.6007 1211.9739 1268.2501 1343.8770 1356.4316 1370.6050 1393.9976 1438.0265 1478.3135 1486.2262 1495.4446 1499.9979 2873.1595 2924.6915 3012.5147 3014.6797 3053.0472 3065.6467 3112.9594 3138.9057 3157.8920 3794.0270
-20.4943 14.6628 45.4220 82.9666 91.5139 142.3061 154.6962 200.0413 232.7935 351.0760 412.1079 452.3179 528.8824 800.5463 830.5157 897.3301 936.6868 959.5754 1036.0597 1075.3984 1121.8222 1127.1757 1143.7336 1180.7525 1200.8896 1256.4700 1336.5685 1344.0060 1358.9515 1388.5941 1421.9955 1476.5407 1489.1464 1499.5913 1503.6490 2861.7278 2906.1855 3004.9561 3044.1304 3054.0254 3059.7398 3122.4491 3143.8986 3156.4099 3862.3641
21.2726 36.9979 63.3056 81.1731 91.9611 103.2694 135.4870 206.6035 242.2874 361.6015 418.7737 438.0252 526.8187 818.8703 831.3474 880.3137 936.3674 976.3901 1029.4752 1078.5894 1118.0471 1126.9459 1143.9756 1177.9088 1198.7161 1261.1289 1336.6628 1344.9372 1356.9018 1389.1113 1418.8986 1478.0380 1491.4223 1501.4262 1502.2840 2866.6077 2890.7166 2999.5820 3031.2128 3054.4395 3059.9815 3119.4325 3145.6157 3156.3834 3868.2453
-31.4213 -14.4342 17.7422 54.8943 83.1607 101.3248 136.8222 205.1943 241.7781 362.0762 420.3667 435.3528 526.0076 818.8580 834.6703 881.4459 937.6332 965.6055 1031.1462 1085.2931 1115.5679 1127.0966 1143.3873 1176.5129 1198.3010 1263.5969 1339.5884 1345.0730 1354.6588 1390.9095 1419.4062 1478.2733 1492.2726 1500.7581 1501.5001 2870.0093 2897.6956 3000.6514 3025.0327 3055.0679 3058.0107 3118.9540 3146.6597 3157.2719 3864.8701
-26.6831 -23.0008 14.9676 52.7882 83.9442 103.7620 128.3986 203.0312 237.7331 360.9905 421.2861 436.8190 525.3325 826.1435 835.4294 885.1074 938.2239 962.0479 1032.0911 1087.4451 1115.7551 1126.9675 1142.8792 1175.3971 1197.0341 1262.5363 1342.2406 1346.0341 1352.3605 1393.2086 1419.7196 1478.9348 1490.0643 1499.9010 1500.9225 2869.6076 2900.3124 3002.6666 3019.3413 3054.4391 3058.2245 3121.0231 3147.1668 3154.1130 3861.7533
-30.2148 -21.0720 16.9424 37.8359 69.9161 87.3764 129.1346 193.2133 245.1219 365.7915 432.4755 440.1789 526.3336 799.0829 835.7546 891.8192 939.5175 959.4531 1033.1574 1095.7811 1116.6459 1126.7288 1141.2813 1175.5759 1197.4843 1262.3075 1344.8558 1349.1322 1351.4729 1393.6690 1423.8781 1478.7246 1484.0335 1499.6129 1501.2788 2871.0343 2912.8464 3005.2467 3015.3427 3055.6595 3057.2743 3120.1106 3147.4580 3155.0940 3861.2087
-21.0689 -10.5626 28.6932 40.2256 70.5125 100.2406 128.3933 213.4322 243.8888 365.0291 426.6456 440.5272 526.5511 790.6254 834.3149 891.2121 939.2317 961.7954 1031.9161 1093.8903 1116.3831 1125.6223 1141.1530 1175.1918 1195.8910 1260.8723 1344.7433 1349.3328 1351.1967 1392.8886 1423.1472 1479.9328 1483.2478 1500.6491 1501.4164 2870.4993 2899.4681 3001.7239 3013.2819 3055.3313 3057.4428 3121.5899 3146.7893 3158.0606 3857.9241
-29.8125 -6.8001 9.3798 19.9686 25.3833 63.0792 127.4947 189.1612 245.5366 361.5668 436.0940 444.7680 529.0913 749.9850 835.0658 899.6277 940.1036 958.6305 1036.4139 1103.7717 1119.2453 1126.4288 1138.7522 1178.0747 1197.9940 1258.6341 1348.2146 1349.5986 1351.0456 1390.5395 1424.9375 1477.2418 1486.7097 1499.1555 1502.3017 2870.6143 2919.1639 3005.6440 3006.8138 3054.9075 3055.8366 3117.6163 3143.0538 3160.9873 3850.3621
-19.9083 5.6006 12.1868 24.5577 29.0059 40.6799 117.6288 197.7982 237.5896 359.7705 441.8323 443.8549 528.0245 696.0783 837.0404 897.7809 939.3168 957.3773 1035.0628 1105.8951 1116.2248 1125.2784 1137.5472 1176.4816 1194.7227 1259.2414 1344.6559 1347.2356 1351.9221 1392.5743 1422.3843 1478.0025 1489.2423 1499.6007 1502.0016 2873.3549 2923.3729 3006.6395 3008.9986 3056.6017 3059.2376 3115.6537 3141.4445 3166.2575 3846.3808
1.7740 12.0156 16.3538 19.9946 22.9134 46.0865 122.8691 193.3331 243.1871 361.9187 442.7127 443.3465 527.6627 729.9062 835.8790 896.8417 938.7155 957.2368 1034.9704 1106.3706 1116.2152 1125.4139 1137.4287 1176.5296 1195.9595 1259.8926 1346.3796 1348.7758 1351.9052 1391.5750 1424.0990 1477.8227 1487.5688 1499.7034 1501.9115 2873.6929 2924.1106 3005.1151 3008.7706 3058.2518 3058.6117 3116.7706 3143.8172 3165.6902 3849.2985
-15.0250 4.9816 12.5124 17.9912 20.3023 45.0806 122.9221 192.9971 243.1492 362.0015 442.2432 443.0936 527.3524 728.2654 835.5980 896.8285 938.9039 957.2864 1035.3301 1106.1749 1116.4896 1125.5940 1137.3110 1176.5682 1196.6705 1260.3011 1346.7795 1349.1392 1351.9894 1391.1389 1424.0189 1477.7829 1487.2087 1499.6874 1501.9501 2874.5445 2924.4153 3005.3609 3008.4789 3057.6070 3057.8206 3116.8036 3144.0230 3163.0373 3849.5950
-22.9815 -11.2955 -8.6347 6.4770 20.1646 29.6370 113.8905 189.5147 236.7209 359.4646 439.7628 442.1893 527.5080 665.0977 835.8298 897.1361 939.8728 961.4260 1035.6309 1104.6085 1117.8538 1125.8939 1136.0876 1177.4980 1196.3865 1260.2457 1346.3424 1346.4042 1354.7397 1390.1631 1421.5856 1477.3688 1486.9794 1498.9548 1502.3205 2869.4873 2922.3622 3005.9819 3007.6437 3057.2833 3057.9808 3117.9717 3145.2542 3161.3925 3845.4691
-41.1579 -12.7834 -3.0643 24.3745 32.3445 43.7547 140.7919 191.1089 255.7699 372.3934 442.5836 528.8390 560.4037 620.0334 837.8066 900.0624 939.9338 984.8882 1037.1610 1103.5648 1119.6177 1130.2462 1140.6216 1177.4719 1204.2639 1262.0684 1343.0113 1351.5071 1361.9481 1392.2061 1444.0031 1477.6548 1486.5604 1498.2199 1501.3188 2873.3325 2928.4880 3005.4611 3007.6440 3054.7053 3055.6861 3119.3674 3141.0087 3161.0714 3657.0973
-8.3486 -4.0723 2.1346 5.3633 9.6404 28.7045 122.5765 190.9719 243.6421 362.5331 437.8905 441.4353 526.9217 718.1795 835.8604 895.1658 939.8351 956.7659 1036.6277 1101.5742 1118.8118 1126.5294 1137.0864 1176.9189 1198.5259 1261.6081 1347.8735 1349.0971 1352.0928 1391.2614 1422.5821 1478.1474 1486.7182 1499.0840 1502.4544 2873.8649 2926.0747 3007.0276 3007.9489 3055.6546 3055.9218 3114.8275 3143.4354 3158.2910 3848.5564
