# Supplementary material for: Simple Physical Model for the Estimation of Irreversible Dissociation Rates for Bimolecular Complexes
Source: J Phys Chem A. 2023 Jul 7;127(28):5956–66. doi: 10.1021/acs.jpca.3c01890 (PMC10364079; doi:10.1021/acs.jpca.3c01890)
Supplement: Supplementary file 2 — jp3c01890_si_002.zip [file jp3c01890_si_002.zip › Supplementary/Freqs&Rots/MetOProOHO/MetOProOHScan-M0001-copt-freq.txt]

30.2216 38.9009 63.6827 73.7294 108.4675 120.8936 184.0660 220.7168 260.9934 359.0922 399.4914 518.8331 620.0998 784.1052 852.3908 925.5131 929.4340 989.8484 1010.0539 1067.9360 1120.8728 1136.2825 1142.2193 1178.6540 1225.3827 1274.4694 1343.8651 1357.7715 1375.2010 1395.4387 1465.4722 1478.4736 1486.6320 1495.8470 1498.7984 2877.0398 2928.0976 3009.4576 3019.7413 3052.5607 3077.2904 3105.8993 3138.5073 3155.3376 3701.2622
