# Supplementary material for: Simple Physical Model for the Estimation of Irreversible Dissociation Rates for Bimolecular Complexes
Source: J Phys Chem A. 2023 Jul 7;127(28):5956–66. doi: 10.1021/acs.jpca.3c01890 (PMC10364079; doi:10.1021/acs.jpca.3c01890)
Supplement: Supplementary file 2 — jp3c01890_si_002.zip [file jp3c01890_si_002.zip › Supplementary/Freqs&Rots/MetOProOHO/MetOProOHScan-M0002-copt-freq.txt]

-37.9292 24.0661 40.7558 57.1784 60.2274 112.0020 132.2413 187.4111 247.7023 370.9799 426.4978 509.5954 527.4533 825.7714 867.9866 878.7299 935.0495 987.6919 1024.7827 1065.6016 1118.5829 1132.6530 1140.5369 1177.6007 1211.9739 1268.2501 1343.8770 1356.4316 1370.6050 1393.9976 1438.0265 1478.3135 1486.2262 1495.4446 1499.9979 2873.1595 2924.6915 3012.5147 3014.6797 3053.0472 3065.6467 3112.9594 3138.9057 3157.8920 3794.0270
