# Supplementary material for: Simple Physical Model for the Estimation of Irreversible Dissociation Rates for Bimolecular Complexes
Source: J Phys Chem A. 2023 Jul 7;127(28):5956–66. doi: 10.1021/acs.jpca.3c01890 (PMC10364079; doi:10.1021/acs.jpca.3c01890)
Supplement: Supplementary file 2 — jp3c01890_si_002.zip [file jp3c01890_si_002.zip › Supplementary/Freqs&Rots/MetOProOHO/MetOProOHScan-M0003-copt-freq.txt]

-20.4943 14.6628 45.4220 82.9666 91.5139 142.3061 154.6962 200.0413 232.7935 351.0760 412.1079 452.3179 528.8824 800.5463 830.5157 897.3301 936.6868 959.5754 1036.0597 1075.3984 1121.8222 1127.1757 1143.7336 1180.7525 1200.8896 1256.4700 1336.5685 1344.0060 1358.9515 1388.5941 1421.9955 1476.5407 1489.1464 1499.5913 1503.6490 2861.7278 2906.1855 3004.9561 3044.1304 3054.0254 3059.7398 3122.4491 3143.8986 3156.4099 3862.3641
