# Supplementary material for: Simple Physical Model for the Estimation of Irreversible Dissociation Rates for Bimolecular Complexes
Source: J Phys Chem A. 2023 Jul 7;127(28):5956–66. doi: 10.1021/acs.jpca.3c01890 (PMC10364079; doi:10.1021/acs.jpca.3c01890)
Supplement: Supplementary file 2 — jp3c01890_si_002.zip [file jp3c01890_si_002.zip › Supplementary/Freqs&Rots/MetOProOHO/MetOProOHScan-M0004-copt-freq.txt]

21.2726 36.9979 63.3056 81.1731 91.9611 103.2694 135.4870 206.6035 242.2874 361.6015 418.7737 438.0252 526.8187 818.8703 831.3474 880.3137 936.3674 976.3901 1029.4752 1078.5894 1118.0471 1126.9459 1143.9756 1177.9088 1198.7161 1261.1289 1336.6628 1344.9372 1356.9018 1389.1113 1418.8986 1478.0380 1491.4223 1501.4262 1502.2840 2866.6077 2890.7166 2999.5820 3031.2128 3054.4395 3059.9815 3119.4325 3145.6157 3156.3834 3868.2453
