# Supplementary material for: Simple Physical Model for the Estimation of Irreversible Dissociation Rates for Bimolecular Complexes
Source: J Phys Chem A. 2023 Jul 7;127(28):5956–66. doi: 10.1021/acs.jpca.3c01890 (PMC10364079; doi:10.1021/acs.jpca.3c01890)
Supplement: Supplementary file 2 — jp3c01890_si_002.zip [file jp3c01890_si_002.zip › Supplementary/Freqs&Rots/MetOProOHO/MetOProOHScan-M0005-copt-freq.txt]

-31.4213 -14.4342 17.7422 54.8943 83.1607 101.3248 136.8222 205.1943 241.7781 362.0762 420.3667 435.3528 526.0076 818.8580 834.6703 881.4459 937.6332 965.6055 1031.1462 1085.2931 1115.5679 1127.0966 1143.3873 1176.5129 1198.3010 1263.5969 1339.5884 1345.0730 1354.6588 1390.9095 1419.4062 1478.2733 1492.2726 1500.7581 1501.5001 2870.0093 2897.6956 3000.6514 3025.0327 3055.0679 3058.0107 3118.9540 3146.6597 3157.2719 3864.8701
