# Supplementary material for: Simple Physical Model for the Estimation of Irreversible Dissociation Rates for Bimolecular Complexes
Source: J Phys Chem A. 2023 Jul 7;127(28):5956–66. doi: 10.1021/acs.jpca.3c01890 (PMC10364079; doi:10.1021/acs.jpca.3c01890)
Supplement: Supplementary file 2 — jp3c01890_si_002.zip [file jp3c01890_si_002.zip › Supplementary/Freqs&Rots/MetOProOHO/MetOProOHScan-M0006-copt-freq.txt]

-26.6831 -23.0008 14.9676 52.7882 83.9442 103.7620 128.3986 203.0312 237.7331 360.9905 421.2861 436.8190 525.3325 826.1435 835.4294 885.1074 938.2239 962.0479 1032.0911 1087.4451 1115.7551 1126.9675 1142.8792 1175.3971 1197.0341 1262.5363 1342.2406 1346.0341 1352.3605 1393.2086 1419.7196 1478.9348 1490.0643 1499.9010 1500.9225 2869.6076 2900.3124 3002.6666 3019.3413 3054.4391 3058.2245 3121.0231 3147.1668 3154.1130 3861.7533
