# Supplementary material for: Simple Physical Model for the Estimation of Irreversible Dissociation Rates for Bimolecular Complexes
Source: J Phys Chem A. 2023 Jul 7;127(28):5956–66. doi: 10.1021/acs.jpca.3c01890 (PMC10364079; doi:10.1021/acs.jpca.3c01890)
Supplement: Supplementary file 2 — jp3c01890_si_002.zip [file jp3c01890_si_002.zip › Supplementary/Freqs&Rots/MetOProOHO/MetOProOHScan-M0007-copt-freq.txt]

-30.2148 -21.0720 16.9424 37.8359 69.9161 87.3764 129.1346 193.2133 245.1219 365.7915 432.4755 440.1789 526.3336 799.0829 835.7546 891.8192 939.5175 959.4531 1033.1574 1095.7811 1116.6459 1126.7288 1141.2813 1175.5759 1197.4843 1262.3075 1344.8558 1349.1322 1351.4729 1393.6690 1423.8781 1478.7246 1484.0335 1499.6129 1501.2788 2871.0343 2912.8464 3005.2467 3015.3427 3055.6595 3057.2743 3120.1106 3147.4580 3155.0940 3861.2087
