# Supplementary material for: Simple Physical Model for the Estimation of Irreversible Dissociation Rates for Bimolecular Complexes
Source: J Phys Chem A. 2023 Jul 7;127(28):5956–66. doi: 10.1021/acs.jpca.3c01890 (PMC10364079; doi:10.1021/acs.jpca.3c01890)
Supplement: Supplementary file 2 — jp3c01890_si_002.zip [file jp3c01890_si_002.zip › Supplementary/Freqs&Rots/MetOProOHO/MetOProOHScan-M0007-copt-rot.txt]

4.27232 0.88206 0.83268
