# Supplementary material for: Simple Physical Model for the Estimation of Irreversible Dissociation Rates for Bimolecular Complexes
Source: J Phys Chem A. 2023 Jul 7;127(28):5956–66. doi: 10.1021/acs.jpca.3c01890 (PMC10364079; doi:10.1021/acs.jpca.3c01890)
Supplement: Supplementary file 2 — jp3c01890_si_002.zip [file jp3c01890_si_002.zip › Supplementary/Freqs&Rots/MetOProOHO/MetOProOHScan-M0008-copt-freq.txt]

-21.0689 -10.5626 28.6932 40.2256 70.5125 100.2406 128.3933 213.4322 243.8888 365.0291 426.6456 440.5272 526.5511 790.6254 834.3149 891.2121 939.2317 961.7954 1031.9161 1093.8903 1116.3831 1125.6223 1141.1530 1175.1918 1195.8910 1260.8723 1344.7433 1349.3328 1351.1967 1392.8886 1423.1472 1479.9328 1483.2478 1500.6491 1501.4164 2870.4993 2899.4681 3001.7239 3013.2819 3055.3313 3057.4428 3121.5899 3146.7893 3158.0606 3857.9241
