# Supplementary material for: Simple Physical Model for the Estimation of Irreversible Dissociation Rates for Bimolecular Complexes
Source: J Phys Chem A. 2023 Jul 7;127(28):5956–66. doi: 10.1021/acs.jpca.3c01890 (PMC10364079; doi:10.1021/acs.jpca.3c01890)
Supplement: Supplementary file 2 — jp3c01890_si_002.zip [file jp3c01890_si_002.zip › Supplementary/Freqs&Rots/MetOProOHO/MetOProOHScan-M0009-copt-freq.txt]

-29.8125 -6.8001 9.3798 19.9686 25.3833 63.0792 127.4947 189.1612 245.5366 361.5668 436.0940 444.7680 529.0913 749.9850 835.0658 899.6277 940.1036 958.6305 1036.4139 1103.7717 1119.2453 1126.4288 1138.7522 1178.0747 1197.9940 1258.6341 1348.2146 1349.5986 1351.0456 1390.5395 1424.9375 1477.2418 1486.7097 1499.1555 1502.3017 2870.6143 2919.1639 3005.6440 3006.8138 3054.9075 3055.8366 3117.6163 3143.0538 3160.9873 3850.3621
