# Supplementary material for: Simple Physical Model for the Estimation of Irreversible Dissociation Rates for Bimolecular Complexes
Source: J Phys Chem A. 2023 Jul 7;127(28):5956–66. doi: 10.1021/acs.jpca.3c01890 (PMC10364079; doi:10.1021/acs.jpca.3c01890)
Supplement: Supplementary file 2 — jp3c01890_si_002.zip [file jp3c01890_si_002.zip › Supplementary/Freqs&Rots/MetOProOHO/MetOProOHScan-M0010-copt-freq.txt]

-19.9083 5.6006 12.1868 24.5577 29.0059 40.6799 117.6288 197.7982 237.5896 359.7705 441.8323 443.8549 528.0245 696.0783 837.0404 897.7809 939.3168 957.3773 1035.0628 1105.8951 1116.2248 1125.2784 1137.5472 1176.4816 1194.7227 1259.2414 1344.6559 1347.2356 1351.9221 1392.5743 1422.3843 1478.0025 1489.2423 1499.6007 1502.0016 2873.3549 2923.3729 3006.6395 3008.9986 3056.6017 3059.2376 3115.6537 3141.4445 3166.2575 3846.3808
