# Supplementary material for: Simple Physical Model for the Estimation of Irreversible Dissociation Rates for Bimolecular Complexes
Source: J Phys Chem A. 2023 Jul 7;127(28):5956–66. doi: 10.1021/acs.jpca.3c01890 (PMC10364079; doi:10.1021/acs.jpca.3c01890)
Supplement: Supplementary file 2 — jp3c01890_si_002.zip [file jp3c01890_si_002.zip › Supplementary/Freqs&Rots/MetOProOHO/MetOProOHScan-M0011-copt-freq.txt]

1.7740 12.0156 16.3538 19.9946 22.9134 46.0865 122.8691 193.3331 243.1871 361.9187 442.7127 443.3465 527.6627 729.9062 835.8790 896.8417 938.7155 957.2368 1034.9704 1106.3706 1116.2152 1125.4139 1137.4287 1176.5296 1195.9595 1259.8926 1346.3796 1348.7758 1351.9052 1391.5750 1424.0990 1477.8227 1487.5688 1499.7034 1501.9115 2873.6929 2924.1106 3005.1151 3008.7706 3058.2518 3058.6117 3116.7706 3143.8172 3165.6902 3849.2985
