# Supplementary material for: Simple Physical Model for the Estimation of Irreversible Dissociation Rates for Bimolecular Complexes
Source: J Phys Chem A. 2023 Jul 7;127(28):5956–66. doi: 10.1021/acs.jpca.3c01890 (PMC10364079; doi:10.1021/acs.jpca.3c01890)
Supplement: Supplementary file 2 — jp3c01890_si_002.zip [file jp3c01890_si_002.zip › Supplementary/Freqs&Rots/MetOProOHO/MetOProOHScan-M0012-copt-freq.txt]

-15.0250 4.9816 12.5124 17.9912 20.3023 45.0806 122.9221 192.9971 243.1492 362.0015 442.2432 443.0936 527.3524 728.2654 835.5980 896.8285 938.9039 957.2864 1035.3301 1106.1749 1116.4896 1125.5940 1137.3110 1176.5682 1196.6705 1260.3011 1346.7795 1349.1392 1351.9894 1391.1389 1424.0189 1477.7829 1487.2087 1499.6874 1501.9501 2874.5445 2924.4153 3005.3609 3008.4789 3057.6070 3057.8206 3116.8036 3144.0230 3163.0373 3849.5950
