# Supplementary material for: Simple Physical Model for the Estimation of Irreversible Dissociation Rates for Bimolecular Complexes
Source: J Phys Chem A. 2023 Jul 7;127(28):5956–66. doi: 10.1021/acs.jpca.3c01890 (PMC10364079; doi:10.1021/acs.jpca.3c01890)
Supplement: Supplementary file 2 — jp3c01890_si_002.zip [file jp3c01890_si_002.zip › Supplementary/Freqs&Rots/MetOProOHO/MetOProOHScan-M0013-copt-F-freq.txt]

-22.9815 -11.2955 -8.6347 6.4770 20.1646 29.6370 113.8905 189.5147 236.7209 359.4646 439.7628 442.1893 527.5080 665.0977 835.8298 897.1361 939.8728 961.4260 1035.6309 1104.6085 1117.8538 1125.8939 1136.0876 1177.4980 1196.3865 1260.2457 1346.3424 1346.4042 1354.7397 1390.1631 1421.5856 1477.3688 1486.9794 1498.9548 1502.3205 2869.4873 2922.3622 3005.9819 3007.6437 3057.2833 3057.9808 3117.9717 3145.2542 3161.3925 3845.4691
