# Supplementary material for: Simple Physical Model for the Estimation of Irreversible Dissociation Rates for Bimolecular Complexes
Source: J Phys Chem A. 2023 Jul 7;127(28):5956–66. doi: 10.1021/acs.jpca.3c01890 (PMC10364079; doi:10.1021/acs.jpca.3c01890)
Supplement: Supplementary file 2 — jp3c01890_si_002.zip [file jp3c01890_si_002.zip › Supplementary/Freqs&Rots/MetOProOHO/MetOProOHScan-M0014-copt-F-freq.txt]

-41.1579 -12.7834 -3.0643 24.3745 32.3445 43.7547 140.7919 191.1089 255.7699 372.3934 442.5836 528.8390 560.4037 620.0334 837.8066 900.0624 939.9338 984.8882 1037.1610 1103.5648 1119.6177 1130.2462 1140.6216 1177.4719 1204.2639 1262.0684 1343.0113 1351.5071 1361.9481 1392.2061 1444.0031 1477.6548 1486.5604 1498.2199 1501.3188 2873.3325 2928.4880 3005.4611 3007.6440 3054.7053 3055.6861 3119.3674 3141.0087 3161.0714 3657.0973
