# Supplementary material for: Simple Physical Model for the Estimation of Irreversible Dissociation Rates for Bimolecular Complexes
Source: J Phys Chem A. 2023 Jul 7;127(28):5956–66. doi: 10.1021/acs.jpca.3c01890 (PMC10364079; doi:10.1021/acs.jpca.3c01890)
Supplement: Supplementary file 2 — jp3c01890_si_002.zip [file jp3c01890_si_002.zip › Supplementary/Freqs&Rots/MetOProOHO/MetOProOHScan-M0015-copt-freq.txt]

-8.3486 -4.0723 2.1346 5.3633 9.6404 28.7045 122.5765 190.9719 243.6421 362.5331 437.8905 441.4353 526.9217 718.1795 835.8604 895.1658 939.8351 956.7659 1036.6277 1101.5742 1118.8118 1126.5294 1137.0864 1176.9189 1198.5259 1261.6081 1347.8735 1349.0971 1352.0928 1391.2614 1422.5821 1478.1474 1486.7182 1499.0840 1502.4544 2873.8649 2926.0747 3007.0276 3007.9489 3055.6546 3055.9218 3114.8275 3143.4354 3158.2910 3848.5564
