# Supplementary material for: Simple Physical Model for the Estimation of Irreversible Dissociation Rates for Bimolecular Complexes
Source: J Phys Chem A. 2023 Jul 7;127(28):5956–66. doi: 10.1021/acs.jpca.3c01890 (PMC10364079; doi:10.1021/acs.jpca.3c01890)
Supplement: Supplementary file 2 — jp3c01890_si_002.zip [file jp3c01890_si_002.zip › Supplementary/Freqs&Rots/MetOProOHO/MetOProOHScan-M0016-copt-freq.txt]

-32.3322 -8.7139 -6.5069 -1.7962 5.3055 9.6183 124.2820 190.2010 243.4697 360.9155 436.0023 441.4269 526.2562 691.3925 836.7152 894.6701 939.8939 957.6221 1036.1483 1102.9058 1118.1432 1126.0621 1137.6474 1176.8346 1198.4439 1261.8726 1348.5678 1348.6267 1352.2824 1390.5757 1422.7408 1477.8459 1486.5735 1498.9809 1501.6839 2876.4423 2923.7876 3006.1628 3006.2290 3054.1026 3056.4551 3115.8311 3143.4420 3161.2232 3851.9170
