# Supplementary material for: Simple Physical Model for the Estimation of Irreversible Dissociation Rates for Bimolecular Complexes
Source: J Phys Chem A. 2023 Jul 7;127(28):5956–66. doi: 10.1021/acs.jpca.3c01890 (PMC10364079; doi:10.1021/acs.jpca.3c01890)
Supplement: Supplementary file 2 — jp3c01890_si_002.zip [file jp3c01890_si_002.zip › Supplementary/Freqs&Rots/MetOProOHO/N(EJ).txt]

E	J=0	J=1	J=2	J=3	J=4	J=5	J=6	J=7	J=8	J=9	J=10	J=11	J=12	J=13	J=14	J=15	J=16	J=17	J=18	J=19	J=20	J=21	J=22	J=23	J=24	J=25	J=26	J=27	J=28	J=29	J=30	J=31	J=32	J=33	J=34	J=35	J=36	J=37	J=38	J=39	J=40	J=41	J=42	J=43	J=44	J=45	J=46	J=47	J=48
26.96	2.5342907627442686e-66	2.5523330238762226e-66	2.588794499696934e-66	2.6444419278124536e-66	2.7204580880238316e-66	2.81848271732281e-66	2.9406700151441107e-66	3.0897654910053616e-66	3.2692058903501983e-66	3.483247145212314e-66	3.7371268128517507e-66	4.0372693887687105e-66	4.3915453417848165e-66	4.809597890281462e-66	5.303255647050597e-66	5.88705460601877e-66	6.578899926783637e-66	7.400907125270259e-66	8.380474313730273e-66	9.551653007171385e-66	1.0956906012811286e-65	1.264936877988328e-65	1.4695767656159064e-65	1.7180197957099978e-65	2.020903092870407e-65	2.3917307469219334e-65	2.84770959174106e-65	3.410845233759306e-65	4.109383966091706e-65	4.979715758899412e-65	6.068893702663629e-65	7.437980064809876e-65	9.16650399604405e-65	1.1358418519328636e-64	1.4150085366519255e-64	1.772101029770904e-64	2.2308319432672652e-64	2.8226337812242467e-64	3.58931455445358e-64	4.586670164410079e-64	5.889412158968608e-64	7.597908542088829e-64	9.847429970420119e-64	1.2820866684504973e-63	1.6766265257382488e-63	2.202107471694836e-63	2.9045754370587924e-63	3.8470474291337184e-63	5.116016765264141e-63
27.06	5.487274020843553e-66	5.525624927418035e-66	5.603113316086101e-66	5.721338619291034e-66	5.882766889912733e-66	6.090814517123149e-66	6.349965776712305e-66	6.665929735547205e-66	7.045843991966601e-66	7.498535142227197e-66	8.03484887088936e-66	8.668066366570795e-66	9.414428618286796e-66	1.0293796384142814e-65	1.1330481680477851e-65	1.2554297092832038e-65	1.400188282528476e-65	1.5718389199138089e-65	1.7759615642625695e-65	2.0194737895393623e-65	2.3109795619319014e-65	2.6612166134229973e-65	3.0836320995991384e-65	3.5951256568908774e-65	4.217011569370976e-65	4.976268598903897e-65	5.907168618553367e-65	7.0534055560752614e-65	8.470887090108808e-65	1.023140686881443e-64	1.2427489991889683e-64	1.5178806346605462e-64	1.864068510311622e-64	2.3015453069249613e-64	2.8567578834855264e-64	3.564396031441756e-64	4.470118248054249e-64	5.6342246473381806e-64	7.13662031596382e-64	9.08354148677401e-64	1.1616696059152548e-63	1.4925719234726507e-63	1.9265192527540078e-63	2.497795991402639e-63	3.252715464411243e-63	4.2540303907392764e-63	5.58702191954905e-63	7.367926853808724e-63	9.755629164950277e-63
27.16	1.1716481089612026e-65	1.1796897726280394e-65	1.1959350661866041e-65	1.2207132362107517e-65	1.2545316762702567e-65	1.2980928363175315e-65	1.3523179445865093e-65	1.418378635253404e-65	1.4977379616895734e-65	1.5922027483127507e-65	1.7039898233503465e-65	1.8358094179785255e-65	1.990969963036743e-65	2.173509726342903e-65	2.3883622947733853e-65	2.641564925318743e-65	2.940521413113799e-65	3.2943345440340967e-65	3.7142276702871873e-65	4.214080810154568e-65	4.811114383167092e-65	5.526763860168283e-65	6.387802054582989e-65	7.427783612396722e-65	8.688909966986924e-65	1.0224444632405769e-64	1.2101850957833091e-64	1.4406881087449962e-64	1.7248920949969787e-64	2.076799859030898e-64	2.514400157030322e-64	3.060883657024718e-64	3.746251869007581e-64	4.609452405450972e-64	5.701221140159487e-64	7.087876377236222e-64	8.856398597581889e-64	1.1121250859399084e-63	1.4033562226538202e-63	1.779352745974208e-63	2.2667195490835444e-63	2.900926174225335e-63	3.729409405431314e-63	4.815807761300324e-63	6.245755772610566e-63	8.134832732902531e-63	1.0639494205387636e-62	1.3972142336290775e-62	1.8421951799499141e-62
27.26	2.468272471190135e-65	2.4849147050670804e-65	2.5185284370791173e-65	2.5697828076160708e-65	2.6397085245650545e-65	2.729731595259626e-65	2.841720606986503e-65	2.9780496953998088e-65	3.141680092810164e-65	3.3362640670507372e-65	3.5662762027357876e-65	3.837178411841335e-65	4.155626881964181e-65	4.529731498278681e-65	4.9693812658342075e-65	5.486653118226348e-65	6.096326498048248e-65	6.816532592531882e-65	7.669575580049682e-65	8.68297432212509e-65	9.890787464551167e-65	1.1335304017255094e-64	1.306920667588105e-64	1.51583484572087e-64	1.768532737653085e-64	2.075410258381089e-64	2.4495973582498327e-64	2.907734864022145e-64	3.470986845026224e-64	4.1663639028343865e-64	5.0284580809615376e-64	6.101724231054489e-64	7.443488857384321e-64	9.127930093571676e-64	1.1251357604728553e-63	1.3939237216475364e-63	1.735556351096978e-63	2.17154005163546e-63	2.7301708184765417e-63	3.448798153125259e-63	4.376879318934912e-63	5.580110890073387e-63	7.14603232638637e-63	9.191645786314844e-63	1.1873804125363456e-62	1.5403408300992255e-62	2.0064859011687564e-62	2.624277161036417e-62	3.445875354182086e-62
27.36	5.132726583637414e-65	5.166733844503829e-65	5.235409508254932e-65	5.340096796131661e-65	5.482863789536611e-65	5.666569917015043e-65	5.894959067039122e-65	6.172783464514937e-65	6.5059638974099305e-65	6.901793643468851e-65	7.369195631636489e-65	7.919045113072215e-65	8.564573585445936e-65	9.321874135572366e-65	1.0210534031336841e-64	1.1254427686653474e-64	1.2482712545379078e-64	1.3931082644353777e-64	1.564335049843022e-64	1.7673448663574572e-64	2.0087969422892734e-64	2.29693965639458e-64	2.6420229925039824e-64	3.0568264967704005e-64	3.557337102795407e-64	4.163621976475278e-64	4.900955863424547e-64	5.801281510288207e-64	6.905107220351855e-64	8.263979724636919e-64	9.943716337876192e-64	1.2028641964128875e-63	1.4627159576644014e-63	1.7879095068496847e-63	2.1965409486980848e-63	2.712107824717279e-63	3.3652218116601044e-63	4.1958926392273604e-63	5.256582123941985e-63	6.616299097359998e-63	8.366104722821239e-63	1.0626533553257317e-62	1.3557623050572127e-62	1.7372503226994278e-62	2.2355856644042156e-62	2.8889056538513616e-62	3.748448253014677e-62	4.883247679662788e-62	6.386574804077396e-62
27.46	1.054036342350303e-64	1.060900933097329e-64	1.0747612919680797e-64	1.0958838568237582e-64	1.124678665985882e-64	1.161712311878083e-64	1.2077260673140175e-64	1.2636599758254675e-64	1.3306839731159742e-64	1.4102374415360204e-64	1.5040790131595205e-64	1.6143489546026517e-64	1.7436471202163697e-64	1.8951302911153866e-64	2.0726337795059952e-64	2.2808235412488924e-64	2.5253867966908253e-64	2.81327143171707e-64	3.152987397565383e-64	3.554987160585099e-64	4.03214725208847e-64	4.6003795062202235e-64	5.279409146611771e-64	6.093768153193752e-64	7.074067195902091e-64	8.258629052118903e-64	9.695592429522108e-64	1.144562965179403e-63	1.3585467643450226e-63	1.621246301362958e-63	1.9450564133920106e-63	2.3458103200714715e-63	2.843800926999911e-63	3.4651232668954667e-63	4.2434440515037517e-63	5.222340765468294e-63	6.458402198198223e-63	8.025349571896389e-63	1.0019529089003984e-62	1.2567251915893817e-62	1.583462897224443e-62	2.0040782920871564e-62	2.5475642779909696e-62	3.252397146419191e-62	4.169789050126747e-62	5.3681015063053804e-62	6.938848848574798e-62	9.004883775901712e-62	1.1731584126058666e-61
27.56	2.1384494703120457e-64	2.152143136312474e-64	2.179787751743349e-64	2.2219057571625917e-64	2.2793008270805634e-64	2.3530828260614628e-64	2.44470270263793e-64	2.555998818233308e-64	2.6892567274072722e-64	2.847285054623304e-64	3.033510887818106e-64	3.2520990763301736e-64	3.508101039022092e-64	3.807640233487817e-64	4.1581434073123105e-64	4.568629275431484e-64	5.050069511037801e-64	5.61584112067011e-64	6.282294685832951e-64	7.069469974492976e-64	8.001999559610997e-64	9.110252995878509e-64	1.0431789686706186e-63	1.2013209002060669e-63	1.3912513059937697e-63	1.6202132968420387e-63	1.897281606793661e-63	2.2338633612594452e-63	2.644345049974659e-63	3.1469308000338746e-63	3.7647316293543267e-63	4.5271848618247554e-63	5.471909020193959e-63	6.647134619545234e-63	8.114898551409201e-63	9.955253532803604e-63	1.2271830360482268e-62	1.5199207640576677e-62	1.8912702503336708e-62	2.3641412046946593e-62	2.9685630246134006e-62	3.744016833489526e-62	4.742565910590111e-62	6.033068385777411e-62	7.706860363555402e-62	9.885441357251548e-62	1.2730892336530924e-61	1.6460031155923397e-61	2.1363690475329107e-61
27.66	4.2879800878680804e-64	4.314985891732426e-64	4.369496521108313e-64	4.452525038398649e-64	4.5656292029577475e-64	4.710959032233042e-64	4.891323251353039e-64	5.110277433975312e-64	5.372237604601063e-64	5.6826242416751324e-64	6.048043058164739e-64	6.476510725721841e-64	6.977735956810561e-64	7.563469203634236e-64	8.247937850884246e-64	9.048388401992052e-64	9.985763086567854e-64	1.108554594373505e-63	1.2378823278667682e-63	1.3903616127308518e-63	1.5706558893153973e-63	1.7845019824842575e-63	2.0389787053811707e-63	2.3428480592305425e-63	2.706989877841244e-63	3.144957084854378e-63	3.6736870567923384e-63	4.314415578767108e-63	5.093854432693395e-63	6.045712968185175e-63	7.212669689629625e-63	8.648934132365553e-63	1.0423585052510292e-62	1.2624932229508379e-62	1.5366231430625387e-62	1.8793192740024657e-62	2.3093871649633005e-62	2.8511733908065678e-62	3.5362958121686066e-62	4.40594105703687e-62	5.513923049316381e-62	6.930765060833658e-62	8.749161502381551e-62	1.1091303920431871e-61	1.4118731479083978e-61	1.8045607683772133e-61	2.3156657395115314e-61	2.9831456288331158e-61	3.8577397618608584e-61
27.76	8.501249604858222e-64	8.553922680731754e-64	8.660226334132953e-64	8.822103917578057e-64	9.042542480317008e-64	9.325662464048439e-64	9.676842927435745e-64	1.0102887493273124e-63	1.0612237996873788e-63	1.1215244966062026e-63	1.19245067023954e-63	1.2755292011043476e-63	1.3726065735326893e-63	1.485914143773033e-63	1.618149215014447e-63	1.7725758504265116e-63	1.9531504284507556e-63	2.164678322012381e-63	2.4130098566149648e-63	2.7052859915899804e-63	3.0502471321614755e-63	3.4586223258720996e-63	3.9436211007344803e-63	4.521556729071638e-63	5.212638234710299e-63	6.041979646376052e-63	7.04088969592272e-63	8.248524514380855e-63	9.714011428810099e-63	1.1499185771100666e-62	1.3682127449421612e-62	1.6361743640500052e-62	1.9663723381077635e-62	2.37482958942293e-62	2.8820366431394517e-62	3.5142793807481497e-62	4.3053829750416014e-62	5.2990084985644465e-62	6.551685246667329e-62	8.136824790935411e-62	1.0150048151354183e-61	1.2716273448020253e-61	1.5999169249293475e-61	2.0213794123172522e-61	2.5643537088187347e-61	3.266287643012191e-61	4.1768026807608913e-61	5.3618303732827994e-61	6.909207959950837e-61
27.86	1.6670434400536338e-63	1.6772075311867424e-63	1.697717525456174e-63	1.7289423436921885e-63	1.7714488201555662e-63	1.82601844737288e-63	1.893670736859041e-63	1.975694148752878e-63	2.0736858694625093e-63	2.1896021086557767e-63	2.3258210669004444e-63	2.485221319966431e-63	2.671279109516948e-63	2.888188966466969e-63	3.141013279074585e-63	3.4358679257892277e-63	3.7801530176496775e-63	4.182840259833518e-63	4.654831607701848e-63	5.209407969954383e-63	5.862791976665495e-63	6.634855646489445e-63	7.55001263433696e-63	8.638346251385003e-63	9.937039461538623e-63	1.1492192684650156e-62	1.3361140955827042e-62	1.5615415772878445e-62	1.8344541442054787e-62	2.166091442733439e-62	2.570609184256662e-62	3.0658918143124443e-62	3.6746055815636985e-62	4.425566795242746e-62	5.355524360398239e-62	6.511488181594296e-62	7.95377858884299e-62	9.760030453665519e-62	1.203046442474001e-61	1.4894843947504422e-61	1.8521680316499982e-61	2.313044246506404e-61	2.90077920700705e-61	3.6529223319121745e-61	4.6187975417490725e-61	5.863375293401841e-61	7.472470112663871e-61	9.55973327188408e-61	1.2276081700262178e-60
27.96	3.2344141827618617e-63	3.253824987090874e-63	3.29298834818622e-63	3.352597570502919e-63	3.4337174938025125e-63	3.53781544729656e-63	3.666804403692993e-63	3.8231000652529385e-63	4.0096942041108617e-63	4.230247287426928e-63	4.4892042827134346e-63	4.791938607739009e-63	5.144930523312821e-63	5.555987943242318e-63	6.034519753016064e-63	6.591874415242625e-63	7.241760061214017e-63	8.000766639326717e-63	8.889016292751433e-63	9.930975336659489e-63	1.11564704785672e-62	1.2601963902521956e-62	1.4312157345449541e-62	1.634201542131972e-62	1.875932463443798e-62	2.1647938671249757e-62	2.5111905195828687e-62	2.9280727854194275e-62	3.4316093986799902e-62	4.042049962253791e-62	4.784833665873548e-62	5.692018340872583e-62	6.80412732722272e-62	8.17254264578321e-62	9.86261424791646e-62	1.1957710168922928e-61	1.4564505994233734e-61	1.7819910600229308e-61	2.1900157402863496e-61	2.7032768236746753e-61	3.351233671141272e-61	4.1721401587008644e-61	5.215811864974595e-61	6.547303321159733e-61	8.251806159712848e-61	1.0441188699038414e-60	1.3262747040045722e-60	1.6910941960353757e-60	2.1643175253430574e-60
28.06	6.211154451375394e-63	6.247853397504185e-63	6.321887415905475e-63	6.434546716529256e-63	6.587812201434469e-63	6.784412143235031e-63	7.027901148744352e-63	7.322764526911359e-63	7.674552238511103e-63	8.090047872587034e-63	8.577479638721766e-63	9.14678226881437e-63	9.80992109321737e-63	1.0581292528837457e-62	1.1478218964031465e-62	1.2521560769401963e-62	1.3736474192363458e-62	1.5153351579161701e-62	1.6808990195024385e-62	1.8748048511998248e-62	2.102486502847423e-62	2.3705735552558224e-62	2.6871771837556837e-62	3.062249936126331e-62	3.508039734088161e-62	4.039664300633852e-62	4.675839899457562e-62	5.439808314802334e-62	6.360519153582919e-62	7.474141819497635e-62	8.826004228502753e-62	1.0473085293815594e-61	1.2487227799700064e-61	1.4959290717124964e-61	1.800452960616943e-61	2.1769586310601563e-61	2.6441592519004903e-61	3.2260056539939385e-61	3.953242316319702e-61	4.8654492216148336e-61	6.013727881774493e-61	7.464243337735172e-61	9.302906115890562e-61	1.1641575675981245e-60	1.4626298982951497e-60	1.844827704067846e-60	2.3358495779495071e-60	2.968728928840692e-60	3.787055564518625e-60
28.16	1.1809019425448795e-62	1.187773137634374e-62	1.2016328142160588e-62	1.222718805484443e-62	1.2513961360963794e-62	1.2881673048136385e-62	1.3336866007529083e-62	1.3887790099000125e-62	1.4544644566796699e-62	1.5319883502089983e-62	1.622859678160186e-62	1.72889822753382e-62	1.852292929518885e-62	1.9956738483824972e-62	2.162200991885603e-62	2.3556739514554303e-62	2.5806674337368887e-62	2.8426990851732394e-62	3.1484377208865913e-62	3.5059622561612916e-62	3.925084443767663e-62	4.4177521266606855e-62	4.998554363335314e-62	5.685355787216104e-62	6.500095335737905e-62	7.469794574299776e-62	8.627833964308616e-62	1.0015572534272541e-61	1.1684408768661432e-61	1.369840980433753e-61	1.6137674444712748e-61	1.9102646034287824e-61	2.2719657842978455e-61	2.7148081591765014e-61	3.2589566214975886e-61	3.9300008443373145e-61	4.7605102146653406e-61	5.792058690120192e-61	7.077868131927846e-61	8.686267490096109e-61	1.0705230638521394e-60	1.3248343492162534e-60	1.6462669190807815e-60	2.0539139369266563e-60	2.5726314536166045e-60	3.234864741459796e-60	4.0830777208912906e-60	5.172991777329313e-60	6.577913020275581e-60
28.26	2.2235699852834845e-62	2.2363140245143553e-62	2.2620163669919033e-62	2.3011114073622192e-62	2.354265623698909e-62	2.4223960659287746e-62	2.5066960804020914e-62	2.6086692554558165e-62	2.7301729043818762e-62	2.8734727976385267e-62	3.0413113357790787e-62	3.2369919436581314e-62	3.4644831967420316e-62	3.72854710200812e-62	4.034897100234643e-62	4.390392799165517e-62	4.8032802725613915e-62	5.283489077527972e-62	5.843000092769897e-62	6.496302046439785e-62	7.260959421803951e-62	8.158320611814688e-62	9.21440314433452e-62	1.0461003047475288e-61	1.1937088663217569e-61	1.3690556358967595e-61	1.5780447831298677e-61	1.8279757627329773e-61	2.1278997219949785e-61	2.4890731235308e-61	2.9255365922749378e-61	3.454855456864564e-61	4.0990695799940633e-61	4.885914729305983e-61	5.850397092104496e-61	7.036828140310102e-61	8.501460995539785e-61	1.0315914536038804e-60	1.257163150897537e-60	1.5385696964557917e-60	1.8908450306030828e-60	2.3333467482664104e-60	2.891068199260971e-60	3.5963671589867306e-60	4.491248527462122e-60	5.630385412755121e-60	7.085126326944011e-60	8.948822005438193e-60	1.134392167859643e-59
28.36	4.147706860952078e-62	4.171127561679186e-62	4.218356905120002e-62	4.290181239782929e-62	4.387806635609017e-62	4.512891838786168e-62	4.667594096355317e-62	4.854629578377528e-62	5.077350704917269e-62	5.339843374799146e-62	5.647047927945609e-62	6.004908696330838e-62	6.420558264421091e-62	6.902544136986267e-62	7.461107487599979e-62	8.108526146564003e-62	8.8595371255342e-62	9.731857952088451e-62	1.0746831138781327e-61	1.1930222545741391e-61	1.3313212612959497e-61	1.4933629957280019e-61	1.6837490326096727e-61	1.908092125792002e-61	2.1732575174409564e-61	2.4876662533410364e-61	2.8616774096677786e-61	3.308070992671222e-61	3.842659587552169e-61	4.4850650623768315e-61	5.259707380698297e-61	6.197066643041131e-61	7.335297926060302e-61	8.722302734669154e-61	1.0418392814706592e-60	1.249972421407971e-60	1.5062735204730712e-60	1.8229895512535026e-60	2.2157172326859682e-60	2.704374895535436e-60	3.314470577625843e-60	4.078760520129532e-60	5.039423281937996e-60	6.250916299754152e-60	7.78373759393108e-60	9.729390476900678e-60	1.2206950396663725e-59	1.537176975582011e-59	1.9427041397771544e-59
28.46	7.666637744118477e-62	7.709298359799112e-62	7.795315919236858e-62	7.926101587344853e-62	8.103819055853421e-62	8.331442790080283e-62	8.612838974124958e-62	8.952872160863202e-62	9.357541637738238e-62	9.834152712677013e-62	1.0391529566006465e-61	1.1040278077475006e-61	1.1793109214368795e-61	1.26652362732942e-61	1.3674862651796729e-61	1.4843781074615924e-61	1.6198110553735943e-61	1.776920413075803e-61	1.9594769032904522e-61	2.1720251784607863e-61	2.420055472106724e-61	2.7102168112202434e-61	3.0505824847952717e-61	3.450981382161844e-61	3.923412568600997e-61	4.482565304460504e-61	5.146472964858712e-61	5.937337409681416e-61	6.882570853087652e-61	8.01611593304808e-61	9.380122468188043e-61	1.1027082612748768e-60	1.3022556505711682e-60	1.5448660347461354e-60	1.8408541173761013e-60	2.203213149279103e-60	2.648356782760283e-60	3.197077731329008e-60	3.8757895548006735e-60	4.718138992305285e-60	5.767104317952775e-60	7.077732554625654e-60	8.720718231830951e-60	1.0787093010838158e-59	1.3394384737976399e-59	1.6694724202182182e-59	2.0885538755356123e-59	2.622368853172398e-59	3.3044193048326323e-59
28.56	1.4046096729775912e-61	1.4123133887236146e-61	1.4278447567353792e-61	1.4514548969277791e-61	1.4835287226268483e-61	1.5245951514789712e-61	1.5753412872173715e-61	1.63663109125857e-61	1.7095292359018463e-61	1.7953310357680227e-61	1.8955996010994253e-61	2.01221165804307e-61	2.1474138525349205e-61	2.3038918153867586e-61	2.48485484134295e-61	2.6941397556736585e-61	2.936338448485481e-61	3.216954700883992e-61	3.542597374651743e-61	3.9212188735587335e-61	4.3624101200494965e-61	4.877766268563486e-61	5.4813411812493436e-61	6.1902135639491004e-61	7.025193913405433e-61	8.011709469636175e-61	9.180914734968268e-61	1.0571088513781326e-60	1.2229395763859986e-60	1.4214115040284055e-60	1.6597461548600853e-60	1.9469173907657959e-60	2.2941082433463697e-60	2.715294177572416e-60	3.2279895954548066e-60	3.854205575190084e-60	4.6216815661518385e-60	5.565473173230679e-60	6.730003807550894e-60	8.171721918748311e-60	9.962550524549666e-60	1.2194375533313996e-59	1.4984898914381946e-59	1.848528884567063e-59	2.289020064748932e-59	2.8450931879924387e-59	3.5492729064116384e-59	4.443760462093048e-59	5.583448139424134e-59
28.66	2.5513468897466163e-61	2.565142025316555e-61	2.5929510862277435e-61	2.6352173025147566e-61	2.6926198449186644e-61	2.7660915830325827e-61	2.8568437353207913e-61	2.9663982999817312e-61	3.096629450587799e-61	3.24981542946761e-61	3.428702891779859e-61	3.6365861649123785e-61	3.8774045170950274e-61	4.15586130844597e-61	4.477569868174374e-61	4.849232155576263e-61	5.2788577863868005e-61	5.7760329252235275e-61	6.352250968620365e-61	7.021320012124906e-61	7.799865990378267e-61	8.707955335171559e-61	9.769867316250687e-61	1.101505430626031e-60	1.2479338555546976e-60	1.420640733987859e-60	1.6249685422346862e-60	1.8674685784313877e-60	2.1561968014850454e-60	2.5010870552917817e-60	2.914423071363156e-60	3.411436847312135e-60	4.011069078659625e-60	4.73693786532221e-60	5.618575700675748e-60	6.693012813024441e-60	8.006808638741599e-60	9.618664389214746e-60	1.1602790764147456e-59	1.405325911182691e-59	1.708963608961875e-59	2.0864296958319333e-59	2.55719388653835e-59	3.146198333429341e-59	3.8854780812508855e-59	4.816282858813784e-59	5.991861238217813e-59	7.4811216226444065e-59	9.373456191865937e-59
28.76	4.595695384607554e-61	4.620197664649469e-61	4.6695853993624715e-61	4.744634695455648e-61	4.8465344462265736e-61	4.976916977169358e-61	5.1379005615808716e-61	5.332145317516222e-61	5.562924497204748e-61	5.834213770319127e-61	6.1508018114175755e-61	6.51842636395117e-61	6.943941011369107e-61	7.435519193890288e-61	8.002903635356648e-61	8.657711374402386e-61	9.413807137598922e-61	1.0287760989295339e-60	1.1299410222862475e-60	1.2472550551063073e-60	1.3835788105337754e-60	1.5423591946541755e-60	1.727759721602903e-60	1.9448222354064444e-60	2.1996680809804303e-60	2.499748943883509e-60	2.854160373020673e-60	3.274034595086406e-60	3.773033862698546e-60	4.3679715622187345e-60	5.079596051783804e-60	5.933582243241047e-60	6.961788991830142e-60	8.203857348539722e-60	9.709246895734234e-60	1.1539836359127726e-59	1.3773252631901377e-59	1.6507142131864894e-59	1.986466385971604e-59	2.4001569723435137e-59	2.9115351429014362e-59	3.5457083582388915e-59	4.334679174333268e-59	5.319343829534568e-59	6.552096999821868e-59	8.10023383541146e-59	1.005040270089136e-58	1.2514445268336024e-58	1.5637071963678375e-58
28.86	8.211097507846752e-61	8.254273249131163e-61	8.341290624078884e-61	8.473498140250761e-61	8.65296093998918e-61	8.882513289515646e-61	9.165831359626073e-61	9.507528848738774e-61	9.913278839704316e-61	1.0389966272916372e-60	1.0945876606402784e-60	1.159092767568577e-60	1.2336953533012345e-60	1.3198051225594224e-60	1.4191004177237707e-60	1.5335799208342878e-60	1.66562584449683e-60	1.8180812657010175e-60	1.9943449220566832e-60	2.1984876294298704e-60	2.4353955414334997e-60	2.7109468164955284e-60	3.032229966946113e-60	3.407814339643264e-60	3.848085952264195e-60	4.3656654562323704e-60	4.975929540661463e-60	5.697662923689403e-60	6.553875578873042e-60	7.572829512281536e-60	8.789331891419185e-60	1.0246367483377159e-59	1.199716430724271e-59	1.4107813618966076e-59	1.666060076842296e-59	1.97582496629736e-59	2.352934393089592e-59	2.813526689369905e-59	3.3779106088517903e-59	4.071710425051659e-59	4.927341791262732e-59	5.985918115985326e-59	7.299718435322544e-59	8.935389090874318e-59	1.0978106308849232e-58	1.3536999531475041e-58	1.675223213076626e-58	2.0804265083070394e-58	2.5926001273690277e-58
28.96	1.4555117402275002e-60	1.4630612691124958e-60	1.4782751794100878e-60	1.5013860212503465e-60	1.5327498288389835e-60	1.5728550450665924e-60	1.622334889793572e-60	1.6819835992591518e-60	1.7527771044797027e-60	1.835898881760619e-60	1.9327719061947434e-60	2.045097878599828e-60	2.1749051893357986e-60	2.3246074433016028e-60	2.4970748173181484e-60	2.695721077031284e-60	2.924609774536102e-60	3.188584017181918e-60	3.493425289725927e-60	3.846048186578566e-60	4.2547396457523513e-60	4.729453470712715e-60	5.282173708550121e-60	5.927363987674319e-60	6.68252441857218e-60	7.568883402745949e-60	8.612259035108929e-60	9.844134188061624e-60	1.130300143515909e-59	1.3036049496033651e-59	1.5101282890154527e-59	1.757019231999181e-59	2.053112672664642e-59	2.4093561286493143e-59	2.8393511888054104e-59	3.360041985109901e-59	3.99259261116677e-59	4.763507878381207e-59	5.706068116980909e-59	6.862170118684411e-59	8.284694409286322e-59	1.0040555998389498e-58	1.2214644464855294e-58	1.4914923548995076e-58	1.8279045478463227e-58	2.2482947935185302e-58	2.775205109612472e-58	3.437587092485589e-58	4.272712948164721e-58
29.06	2.5602780840375545e-60	2.573380060700964e-60	2.599780664156383e-60	2.639878000574552e-60	2.6942814045177194e-60	2.7638265054951383e-60	2.8495960975280314e-60	2.9529475230899764e-60	3.0755475157308e-60	3.219415719372859e-60	3.386978429172534e-60	3.581134494186062e-60	3.8053358046955086e-60	4.063685380411562e-60	4.3610568093226226e-60	4.703239697854548e-60	5.09711692824263e-60	5.550880938290805e-60	6.074298018002489e-60	6.679031853887918e-60	7.379040369131545e-60	8.191063465227518e-60	9.135223772315527e-60	1.0235768223989942e-59	1.1521985526435256e-59	1.3029343828765852e-59	1.4800904687271952e-59	1.688908448446841e-59	1.935785376687453e-59	2.2285489742411347e-59	2.576802904382912e-59	2.9923608926412258e-59	3.4897938082587094e-59	4.087120683320233e-59	4.806683533228084e-59	5.676257382464518e-59	6.730461912021894e-59	8.012560710216168e-59	9.576759654246025e-59	1.1491149363986816e-58	1.3841480453912979e-58	1.673601778347376e-58	2.0311795482825532e-58	2.4742694082114798e-58	3.0249892426691735e-58	3.71154206679704e-58	4.5699770450760044e-58	5.646482317615258e-58	7.00037619786036e-58
29.16	4.469965827182671e-60	4.492538204529688e-60	4.5380172693462265e-60	4.6070797037909423e-60	4.700760951589355e-60	4.8204804775733864e-60	4.9680767388172535e-60	5.145853043285674e-60	5.356635855779568e-60	5.603847561205502e-60	5.891596232059561e-60	6.224785595141564e-60	6.609249182326298e-60	7.05191361957546e-60	7.5609972046862e-60	8.146251407241174e-60	8.819254769243805e-60	9.593770987572787e-60	1.04861858411431e-59	1.1516041241227183e-59	1.2706689230307582e-59	1.4086094485809885e-59	1.5687821123990743e-59	1.7552248762142576e-59	1.9728074419300898e-59	2.227417160676968e-59	2.5261896770839516e-59	2.8777957253653844e-59	3.2927985627793444e-59	3.7841004574837374e-59	4.367501693949255e-59	5.062402048372101e-59	5.892683047622268e-59	6.887820118458543e-59	8.08428769266694e-59	9.527338420530699e-59	1.127326112350599e-58	1.3392252650036057e-58	1.597207857762427e-58	1.912274962213669e-58	2.2982508495877883e-58	2.772551086223109e-58	3.357170068035964e-58	4.0799533534459385e-58	4.976240335611417e-58	6.090989406871145e-58	7.481532917446638e-58	9.221155730288582e-58	1.1403752787565775e-57
29.26	7.747331448598725e-60	7.785943642490426e-60	7.863732431002795e-60	7.98184004817066e-60	8.142013863400905e-60	8.34664844467945e-60	8.598843765823213e-60	8.902481488899671e-60	9.262321881428203e-60	9.684124663918108e-60	1.0174797959332487e-59	1.0742580571832516e-59	1.139726410651289e-59	1.215046301547812e-59	1.301594259438929e-59	1.4010017352894147e-59	1.5152035162346435e-59	1.6464966297053064e-59	1.797612112395089e-59	1.9718026005466221e-59	2.172949427406716e-59	2.405693831400934e-59	2.6755980356862983e-59	2.989343421754893e-59	3.3549748707779106e-59	3.782202694616342e-59	4.282776563331808e-59	4.870949637689516e-59	5.564055966442392e-59	6.383230410884196e-59	7.354308304894926e-59	8.508952256628806e-59	9.886066611185092e-59	1.1533576986961627e-58	1.3510674102052766e-58	1.589064929999188e-58	1.8764485705166627e-58	2.224541633278129e-58	2.6474722093793914e-58	3.1629122880492926e-58	3.7930219609109296e-58	4.5656581915174504e-58	5.515925531103263e-58	6.688169649309247e-58	8.138545400389566e-58	9.938331736475169e-58	1.2178219270959125e-57	1.4973866899565676e-57	1.8473117225639825e-57
29.36	1.3332539067156448e-59	1.339813219060089e-59	1.3530264862786485e-59	1.3730852168201075e-59	1.4002823032152858e-59	1.4350189806564242e-59	1.4778144517817245e-59	1.5293184927786284e-59	1.5903274581708748e-59	1.6618042211932042e-59	1.74490272871411e-59	1.8409980205795667e-59	1.9517227708186167e-59	2.0790116620458877e-59	2.225155216682471e-59	2.3928650944372777e-59	2.5853533438992692e-59	2.8064286911584136e-59	3.060613690583876e-59	3.353287490928801e-59	3.6908601330235447e-59	4.080985756205298e-59	4.532823929432686e-59	5.0573606422834735e-59	5.667803422144195e-59	6.3800687556628635e-59	7.213384702045365e-59	8.191037572852232e-59	9.341299178771905e-59	1.0698580875499616e-58	1.2304873083351373e-58	1.4211544893598596e-58	1.6481598829001097e-58	1.91925021248088e-58	2.2439749771528528e-58	2.634135827389468e-58	3.104354559077051e-58	3.67279259048839e-58	4.3620642816992104e-58	5.2003987952527055e-58	6.2231212611577894e-58	7.47454495877429e-58	9.010393594658393e-58	1.0900908564384501e-57	1.32348430195202e-57	1.6124606174311632e-57	1.9712902302009723e-57	2.4181315566528608e-57	2.9761432570748204e-57
29.46	2.278584704462595e-59	2.2896523617391676e-59	2.311945336048466e-59	2.3457826035229706e-59	2.3916518858131636e-59	2.45022108816164e-59	2.5223541127631546e-59	2.609131558408198e-59	2.711876982741821e-59	2.8321895964497887e-59	2.971984487640942e-59	3.133541749703468e-59	3.3195662193509285e-59	3.533259938761168e-59	3.7784099557283084e-59	4.0594946925000874e-59	4.381812877486768e-59	4.751639982175572e-59	5.176418286244501e-59	5.664988167698206e-59	6.227870058887062e-59	6.8776088215500895e-59	7.629195199506387e-59	8.500582665946672e-59	9.513322597674566e-59	1.0693346542961325e-58	1.207193173906392e-58	1.3686895412395421e-58	1.5584075315999045e-58	1.7819169144559797e-58	2.046002484646618e-58	2.3589498629464792e-58	2.7309029193098517e-58	3.1743117446553826e-58	3.704495332555694e-58	4.340349874846684e-58	5.105242274338729e-58	6.028139721027281e-58	7.1450407349259e-58	8.50079195802422e-58	1.0151399505547602e-57	1.2166975606489763e-57	1.4635502872790975e-57	1.766765286671789e-57	2.1402966691956928e-57	2.6017798414756487e-57	3.173554424821037e-57	3.88398409208371e-57	4.7691627875942094e-57
29.56	3.8679859340842005e-59	3.886537930115956e-59	3.923902875763133e-59	3.9806086543583957e-59	4.057462218349963e-59	4.155568273284034e-59	4.276355097222696e-59	4.421608319228765e-59	4.59351374628237e-59	4.794710637679992e-59	5.028357192796124e-59	5.298210457985202e-59	5.608723390896496e-59	5.96516246969815e-59	6.373750030661549e-59	6.841836497770693e-59	7.378108879550017e-59	7.992843410400695e-59	8.698212081182558e-59	9.508655131157034e-59	1.044133448064105e-58	1.1516686723151375e-58	1.27590988612972e-58	1.4197735709420424e-58	1.5867555113693116e-58	1.7810556261114904e-58	2.0077317880394015e-58	2.272889774499429e-58	2.583918342676653e-58	2.9497807819252038e-58	3.381377297454193e-58	3.8919964113967576e-58	4.497878465984107e-58	5.218920587771653e-58	6.0795605222944824e-58	7.109887096361153e-58	8.347038389543054e-58	9.836965883421655e-58	1.1636665065024295e-57	1.3817001705500303e-57	1.6466300303720413e-57	1.969490958588996e-57	2.3641022916384006e-57	2.847811351766231e-57	3.4424451472395234e-57	4.175530945020347e-57	5.0818647358552365e-57	6.205530642325452e-57	7.602505880161529e-57
29.66	6.5229638420778205e-59	6.553862126360075e-59	6.616087917996453e-59	6.71050937072256e-59	6.838453284159652e-59	7.001735438375681e-59	7.202702494963134e-59	7.4442867843326125e-59	7.73007572352522e-59	8.064398102928073e-59	8.45243006460549e-59	8.900324294561149e-59	9.415366796767028e-59	1.0006166646031777e-58	1.068288537665184e-58	1.1457514212881387e-58	1.2344209258914718e-58	1.3359697132498286e-58	1.452376646365497e-58	1.5859864334997753e-58	1.7395821298420125e-58	1.91647343000552e-58	2.1206043980435315e-58	2.3566851770593828e-58	2.630353346292802e-58	2.9483720118275947e-58	3.3188735071314955e-58	3.751659843224976e-58	4.258573915947895e-58	4.8539591174684775e-58	5.5552296271344485e-58	6.383579552028462e-58	7.364866610737214e-58	8.530715671545928e-58	9.919899773523314e-58	1.1580072061226611e-57	1.356994237249793e-57	1.5962018364282108e-57	1.8846064778808365e-57	2.2333478008436632e-57	2.656282947743428e-57	3.170690440795343e-57	3.798165737310716e-57	4.565762936000515e-57	5.507453168266538e-57	6.665991161056976e-57	8.095308833369291e-57	9.86359061100886e-57	1.2057232091473685e-56
29.76	1.0929888289475984e-58	1.0981027671178978e-58	1.108400812758207e-58	1.1240248719832167e-58	1.1451917706058632e-58	1.172198149926541e-58	1.205427226399172e-58	1.245357625410427e-58	1.292574566867315e-58	1.3477837586683953e-58	1.4118284466873694e-58	1.4857101805367025e-58	1.5706139878851326e-58	1.667938812365248e-58	1.779334268422952e-58	1.9067450099277184e-58	2.052464309351323e-58	2.21919881510455e-58	2.4101469141493537e-58	2.629093697909103e-58	2.8805262403833533e-58	3.1697737844473626e-58	3.5031785415044464e-58	3.888304199329961e-58	4.334190977381611e-58	4.851668262797133e-58	5.453738624742019e-58	6.156050494534891e-58	6.977481212450085e-58	7.940857733959698e-58	9.073849385868724e-58	1.0410076087990426e-57	1.199048695262015e-57	1.3865078844737373e-57	1.6095043239812162e-57	1.875545373150384e-57	2.193863734770865e-57	2.575841241808432e-57	3.0355426687272873e-57	3.5903895059340705e-57	4.2620121195847727e-57	5.0773296932497934e-57	6.06992156703107e-57	7.281772042729998e-57	8.765494709348543e-57	1.058717356936483e-56	1.282999896152193e-56	1.5598929445100103e-56	1.902668034791079e-56
29.86	1.8199726949764333e-58	1.8283850980614974e-58	1.8453239344597103e-58	1.8710197810653644e-58	1.9058248702038262e-58	1.9502209453712344e-58	2.0048301032262326e-58	2.0704289548705062e-58	2.1479665460338166e-58	2.238586599431579e-58	2.343654788354224e-58	2.464791924559537e-58	2.603914153194524e-58	2.7632815018980408e-58	2.945556441719425e-58	3.1538744980862145e-58	3.391929418301432e-58	3.664075979923601e-58	3.9754542394817844e-58	4.332139908040596e-58	4.741326642987919e-58	5.2115474194747824e-58	5.752943860342134e-58	6.377594549136357e-58	7.09991604003613e-58	7.937153655193995e-58	8.909983407709706e-58	1.0043251741724869e-57	1.1366886539936808e-57	1.2917021397612382e-57	1.4737385994324076e-57	1.688102914437612e-57	1.941245859087789e-57	2.2410303879689372e-57	2.597063706813486e-57	3.0211122348683885e-57	3.527621217896549e-57	4.134366716342923e-57	4.863275357114185e-57	5.741457099828399e-57	6.802508980879653e-57	8.088164211533688e-57	9.650382230827624e-57	1.1554002804640871e-56	1.3880122924925453e-56	1.6730401598997386e-56	2.02325579148413e-56	2.454740634946757e-56	2.9877875851654385e-56
29.96	3.01201902882563e-58	3.0257750202174826e-58	3.0534712344496188e-58	3.095480151360476e-58	3.152370652748224e-58	3.224920556415187e-58	3.3141339078372165e-58	3.421263554128769e-58	3.547839692444914e-58	3.695705278981316e-58	3.867059413150758e-58	4.0645100837359134e-58	4.291137991304991e-58	4.5505735579990816e-58	4.8470897193354684e-58	5.1857136845200665e-58	5.572361578831874e-58	6.014000777601186e-58	6.518845848373016e-58	7.096595389080556e-58	7.758718752289457e-58	8.518803763163333e-58	9.392979178373846e-58	1.0400428929821235e-57	1.156401932208929e-57	1.2911065523860748e-57	1.4474270188277156e-57	1.629287520900658e-57	1.8414077919047942e-57	2.089477604564369e-57	2.3803722187080837e-57	2.722418942522356e-57	3.1257276151854955e-57	3.602601183831974e-57	4.1680468342072756e-57	4.840413603564874e-57	5.642189394519491e-57	6.600999257638711e-57	7.750858286560787e-57	9.133747210086599e-57	1.0801597730642768e-56	1.281879909765291e-56	1.5265368948128466e-56	1.8240972224831485e-56	2.1870024780241092e-56	2.630818674070471e-56	3.1750639624482514e-56	3.8442656863575193e-56	4.669312803476981e-56
30.06	4.955154622688583e-58	4.977517742918203e-58	5.022539947050845e-58	5.0908195391626406e-58	5.1832701049367656e-58	5.301140399768062e-58	5.4460417750424466e-58	5.6199839647358706e-58	5.825420316232738e-58	6.065303852089252e-58	6.3431559054605175e-58	6.663149495544285e-58	7.030210118279356e-58	7.450137243254565e-58	7.929750556949844e-58	8.477065908075874e-58	9.101507033986117e-58	9.814160529232821e-58	1.0628083222597043e-57	1.1558673237973367e-57	1.2624118628761958e-57	1.3845940722718476e-57	1.52496533558414e-57	1.686556421386915e-57	1.8729750796695933e-57	2.0885251402445743e-57	2.3383521410731406e-57	2.6286217559331355e-57	2.9667388531471125e-57	3.3616169865930575e-57	3.824010607413285e-57	4.366925431253863e-57	5.0061263831061536e-57	5.760767603222985e-57	6.6541754334624e-57	7.714823500813511e-57	8.977549473419223e-57	1.0485076429950714e-56	1.228991889186439e-56	1.445677550381752e-56	1.7065538517732906e-56	2.0215086470368162e-56	2.4028073125033104e-56	2.8656985981075493e-56	3.4291825494564125e-56	4.116985690070213e-56	4.958801712107493e-56	5.991872877067394e-56	7.263009368507803e-56
30.16	8.104460862460926e-58	8.140610245166697e-58	8.213381837024963e-58	8.323731359087395e-58	8.473117856284763e-58	8.663535084425556e-58	8.897554777023776e-58	9.178383073492373e-58	9.50993179724067e-58	9.896906742427329e-58	1.0344915680098617e-57	1.0860599450343654e-57	1.1451790293846496e-57	1.2127702526751467e-57	1.289916181764517e-57	1.3778880734963623e-57	1.478178995967839e-57	1.5925436679576311e-57	1.7230464295187352e-57	1.872119079539773e-57	2.042630715620262e-57	2.2379722071637424e-57	2.4621585484554006e-57	2.719953105331554e-57	3.017018725649525e-57	3.36010187927585e-57	3.7572574900698494e-57	4.2181239996042336e-57	4.754260560999249e-57	5.379561229867918e-57	6.110764762199603e-57	6.968083356070388e-57	7.975979654382149e-57	9.164128904471889e-57	1.0568612790758094e-56	1.2233403688991582e-56	1.4212213670187613e-56	1.6570802457331378e-56	1.9389863934189784e-56	2.2768643309092774e-56	2.682947870301612e-56	3.172351442824217e-56	3.763790201809052e-56	4.480489367096914e-56	5.351334706189061e-56	6.412330812204604e-56	7.708452941347848e-56	9.2960029241449e-56	1.1245611782411751e-55
30.26	1.318005170206806e-57	1.3238162200167132e-57	1.3355134489898356e-57	1.353248697102951e-57	1.3772537229748663e-57	1.4078451312305873e-57	1.445431162278465e-57	1.4905205432413112e-57	1.5437336617467263e-57	1.6058163969266585e-57	1.6776570271332944e-57	1.7603067349238818e-57	1.8550043508969089e-57	1.9632061239804274e-57	2.0866214829323406e-57	2.227255969725585e-57	2.3874627895979736e-57	2.5700047466067355e-57	2.778128732222115e-57	3.0156554261853515e-57	3.287087476573957e-57	3.597740178692501e-57	3.95389960644245e-57	4.3630143111246034e-57	4.8339281491415225e-57	5.377163605119691e-57	6.005267233422126e-57	6.733231666741599e-57	7.579012185216422e-57	8.564160293956189e-57	9.714602364049685e-57	1.1061598462367317e-56	1.2642925425591464e-56	1.4504339532061954e-56	1.670138844299129e-56	1.93016602594726e-56	2.23875806503308e-56	2.605989843527205e-56	3.0442037547435974e-56	3.568554126078367e-56	4.197689594122898e-56	4.954610023967322e-56	5.867744661533018e-56	6.972311188621505e-56	8.312032064050698e-56	9.941306086520651e-56	1.1927960947707388e-55	1.435674854044223e-55	1.7333791408433943e-55
30.36	2.131536619633816e-57	2.1408273276704585e-57	2.1595274889249314e-57	2.187877064451921e-57	2.226242242809467e-57	2.27512313562218e-57	2.335164377939791e-57	2.407168940059225e-57	2.4921155544037527e-57	2.591180272731737e-57	2.7057627996813286e-57	2.8375184035655285e-57	2.9883963906164264e-57	3.160686352104162e-57	3.35707366421275e-57	3.5807060497187936e-57	3.835273412599254e-57	4.1251036493669426e-57	4.4552777462320155e-57	4.831768216634687e-57	5.261605853754313e-57	5.753080910506015e-57	6.315986229604411e-57	6.961911596898177e-57	7.704600768565396e-57	8.560385335822927e-57	9.548712977259885e-57	1.069279188329446e-56	1.2020378440988202e-56	1.3564741921965052e-56	1.536584827965199e-56	1.7471815691057874e-56	1.994070775574103e-56	2.2842747035681157e-56	2.6263052838707146e-56	3.0305034038411323e-56	3.5094601856362087e-56	4.078541092825862e-56	4.756539223654595e-56	5.566491197316386e-56	6.536698043088816e-56	7.702005021333596e-56	9.105409065822032e-56	1.080008147940231e-55	1.2851917861221522e-55	1.5342758581602837e-55	1.8374463517453527e-55	2.2074076911094402e-55	2.6600385634798527e-55
30.46	3.4285137308884713e-57	3.4432890520180295e-57	3.473026406554314e-57	3.518103060000788e-57	3.579094620953326e-57	3.656786999626187e-57	3.7521928743276446e-57	3.866573136779933e-57	4.0014639356608344e-57	4.158710108605531e-57	4.340505992650261e-57	4.54944483945046e-57	4.788578343913473e-57	5.0614881345361904e-57	5.372371484687966e-57	5.726144003552794e-57	6.128562674733116e-57	6.586373356070571e-57	7.107487768981222e-57	7.70119613059599e-57	8.378422968592642e-57	9.152035371125301e-57	1.0037215043392466e-56	1.1051908169592209e-56	1.2217370341981942e-56	1.3558827878576454e-56	1.510628191105258e-56	1.6895487942040614e-56	1.896915147213698e-56	2.1378390195354024e-56	2.4184525682992606e-56	2.746128308908264e-56	3.1297497068325207e-56	3.5800446888274847e-56	4.109997503275557e-56	4.735358321426909e-56	5.475274992299341e-56	6.3530777370174875e-56	7.397255670327546e-56	8.642674353070911e-56	1.0132096735056183e-55	1.191808665045094e-55	1.4065395521303714e-55	1.6653960460086986e-55	1.9782677290216025e-55	2.357415739668906e-55	2.8180735729983318e-55	3.3792072556692e-55	4.06447886843183e-55
30.56	5.485412260562e-57	5.508788279697425e-57	5.555832417344646e-57	5.627134814012397e-57	5.7235957000058e-57	5.846443887061065e-57	5.997262221676388e-57	6.178020719753881e-57	6.391118328556387e-57	6.639434522159577e-57	6.92639224033026e-57	7.256034039695387e-57	7.633113754208666e-57	8.063206476332607e-57	8.552840291913307e-57	9.109653956165604e-57	9.742585617270048e-57	1.046209881721423e-56	1.1280453375671421e-56	1.2212030452898485e-56	1.327372316803235e-56	1.4485406715054626e-56	1.5870505089439125e-56	1.745667546396282e-56	1.927663612067979e-56	2.136916989487987e-56	2.378034261505099e-56	2.6564985408343114e-56	2.9788501461705777e-56	3.352907249033983e-56	3.788035853569846e-56	4.295480777130647e-56	4.888772197863745e-56	5.584225985051607e-56	6.401560630693291e-56	7.364659415039913e-56	8.502513795093363e-56	9.850393327105336e-56	1.1451299265705677e-55	1.3357774022306269e-55	1.5634157813409583e-55	1.8359408244546733e-55	2.163062975370401e-55	2.556749971213633e-55	3.0317829051240675e-55	3.6064560791464005e-55	4.303459399544076e-55	5.150992891057714e-55	6.184176850324576e-55
30.66	8.730800334145302e-57	8.767596247100257e-57	8.841642786586936e-57	8.953858527099791e-57	9.105644450171258e-57	9.298912400818483e-57	9.536124243662764e-57	9.820342813291671e-57	1.0155296097009394e-56	1.0545456482477482e-56	1.0996137362549221e-56	1.1513609932210483e-56	1.2105243658909482e-56	1.2779674683134896e-56	1.3547007341985972e-56	1.4419055142947608e-56	1.5409628895315683e-56	1.653488139116404e-56	1.7813720088962079e-56	1.9268301781173445e-56	2.0924626334925667e-56	2.2813250422696508e-56	2.4970146883742018e-56	2.743774119714419e-56	3.026616378051464e-56	3.3514765802544146e-56	3.7253957350749266e-56	4.156744068060729e-56	4.655492858665884e-56	5.233545956309776e-56	5.905144847942526e-56	6.687364540509877e-56	7.600721777906424e-56	8.669922462999106e-56	9.924781893483923e-56	1.1401359918768257e-55	1.3143363860524081e-55	1.5203885622039399e-55	1.7647556622774362e-55	2.0553226037571522e-55	2.4017295583620137e-55	2.8157879440559257e-55	3.31200029461921e-55	3.908211123762524e-55	4.626423256430728e-55	5.493823518826404e-55	6.544073756796579e-55	7.818938662311287e-55	9.37034183289833e-55
30.76	1.3825781338526993e-56	1.3883414477076662e-56	1.3999385190623037e-56	1.4175116368076348e-56	1.4412777763892506e-56	1.4715329583318257e-56	1.508658243545155e-56	1.553127531140736e-56	1.6055173763941296e-56	1.6665191059929989e-56	1.7369535770011276e-56	1.8177890076308755e-56	1.9101624050666476e-56	2.0154052319994483e-56	2.1350740938300637e-56	2.270987398345397e-56	2.425269146046957e-56	2.600401260846325e-56	2.7992861782426504e-56	3.0253217846538795e-56	3.2824912638412106e-56	3.5754709749944197e-56	3.9097601878282463e-56	4.291837365273165e-56	4.729348754496123e-56	5.231336372894793e-56	5.808514121266766e-56	6.473602802067522e-56	7.241737368042265e-56	8.13096290379031e-56	9.162839812208723e-56	1.0363183644760279e-55	1.1762971239841599e-55	1.3399452648397923e-55	1.5317518151777167e-55	1.7571382050501755e-55	2.0226660509205366e-55	2.3362940457505605e-55	2.7076961488749982e-55	3.1486564302549505e-55	3.673559934277487e-55	4.30000402533679e-55	5.0495611649530455e-55	5.948732339588326e-55	7.030140914348334e-55	8.33403018209011e-55	9.91014515250743e-55	1.182010127188565e-54	1.4140371194348077e-54
30.86	2.178532234622322e-56	2.1875155222800324e-56	2.205590712108068e-56	2.232977170839581e-56	2.2700093503323253e-56	2.3171434325847394e-56	2.3749664671629567e-56	2.4442082508477514e-56	2.525756277381375e-56	2.6206741745855814e-56	2.7302241500826403e-56	2.8558940892157915e-56	2.9994300941495225e-56	3.1628754271230503e-56	3.348617030244705e-56	3.5594410474132956e-56	3.7985990812130843e-56	4.0698872916522954e-56	4.377740900124819e-56	4.727347220471102e-56	5.124781023752097e-56	5.577166884542547e-56	6.092874191885418e-56	6.6817517846536705e-56	7.35541074790581e-56	8.127565857871208e-56	9.014448581299349e-56	1.0035307536865782e-55	1.1213016059212953e-55	1.2574811155557733e-55	1.4153193944959787e-55	1.5987028917747415e-55	1.812288842277577e-55	2.0616700159484285e-55	2.353576972531157e-55	2.696126821666879e-55	3.0991297484067115e-55	3.5744674149916876e-55	4.13656095088813e-55	4.802950798892482e-55	5.595016457383792e-55	6.538871483134238e-55	7.666478426500183e-55	9.017040215441058e-55	1.0638739600029351e-54	1.2590917534444855e-54	1.4946805995579646e-54	1.7796962249694212e-54	2.1253591964768776e-54
30.96	3.416042560713973e-56	3.4299784240585473e-56	3.458016844804592e-56	3.5004944567717553e-56	3.5579244113043433e-56	3.6310064626716554e-56	3.7206408317975914e-56	3.8279462232179685e-56	3.9542824870800053e-56	4.101278551708127e-56	4.270866407569264e-56	4.4653221060422525e-56	4.687314953036911e-56	4.939966336451777e-56	5.226919937725397e-56	5.5524254536091605e-56	5.921438409847691e-56	6.339739202303188e-56	6.81407517620949e-56	7.352330379183779e-56	7.963728633754565e-56	8.659076814515357e-56	9.45105673843692e-56	1.0354575952862717e-55	1.1387190019861078e-55	1.2569611755138323e-55	1.3926326419011138e-55	1.5486336244840961e-55	1.72840631391235e-55	1.9360445164532986e-55	2.1764270859922357e-55	2.4553805985600126e-55	2.77987804470621e-55	3.1582819628310927e-55	3.600642502285021e-55	4.119063498608481e-55	4.728152904613751e-55	5.445578028245069e-55	6.292751208535417e-55	7.295678104645524e-55	8.486009050991734e-55	9.902344418892132e-55	1.1591858231069283e-54	1.3612321181559687e-54	1.6034625724966663e-54	1.8945943308703505e-54	2.245367879605614e-54	2.6690431815925174e-54	3.18202319530172e-54
31.06	5.331045111422968e-56	5.35256359880582e-56	5.395855245612129e-56	5.461434302160487e-56	5.550084538666848e-56	5.66287448479976e-56	5.801178371828088e-56	5.966703337577306e-56	6.161523628756387e-56	6.388122734373413e-56	6.649444615003124e-56	6.948955463932725e-56	7.290717757692551e-56	7.67947873725295e-56	8.120775921916747e-56	8.621062813632317e-56	9.187858622126065e-56	9.829926658058974e-56	1.0557487035880442e-55	1.1382470541656448e-55	1.2318822005341081e-55	1.3382863335663319e-55	1.4593728608540325e-55	1.5973886345881198e-55	1.7549767504567458e-55	1.9352521870126114e-55	2.1418930709928295e-55	2.3792509929805594e-55	2.6524845901039206e-55	2.9677215965786925e-55	3.3322557871830805e-55	3.754786764209928e-55	4.245712442134114e-55	4.8174864636165716e-55	5.485055758994508e-55	6.266397195631189e-55	7.183176952274877e-55	8.261562149749541e-55	9.533221694907023e-55	1.103656266035998e-54	1.2818260352343083e-54	1.4935155183231778e-54	1.7456608421636442e-54	2.0467432940980866e-54	2.4071545637890713e-54	2.8396527057222965e-54	3.3599323272924866e-54	3.987338823633495e-54	4.7457645488445116e-54
31.16	8.280845077956772e-56	8.313920947090838e-56	8.380460043462234e-56	8.481244467535248e-56	8.61746602298506e-56	8.790749145093243e-56	9.003182399070384e-56	9.2573593819347e-56	9.556430120481723e-56	9.904164353290078e-56	1.0305028427008379e-55	1.0764277938559047e-55	1.12880687300061e-55	1.1883589409312688e-55	1.2559219249479371e-55	1.332471613680229e-55	1.4191440228285401e-55	1.5172620178056264e-55	1.6283670251649492e-55	1.7542568425369773e-55	1.8970307740135157e-55	2.0591435837680528e-55	2.2434700866632952e-55	2.4533825949818425e-55	2.6928439330502175e-55	2.96651933868674e-55	3.279911319930798e-55	3.639522462293376e-55	4.053052329544857e-55	4.5296360247779706e-55	5.080133747260092e-55	5.7174828814649145e-55	6.4571268974473094e-55	7.3175387650567e-55	8.320860863769842e-55	9.49368872725754e-55	1.0868032678882134e-54	1.2482499848797909e-54	1.4383749670037843e-54	1.662828930889307e-54	1.9284692332246083e-54	2.2436345193464579e-54	2.6184853033267236e-54	3.06542703835908e-54	3.5996365605305747e-54	4.2397182817416125e-54	5.008523493908804e-54	5.934175044951097e-54	7.05135099592889e-54
31.26	1.2804193936670926e-55	1.2854808268841405e-55	1.2956623549708893e-55	1.3110824079151944e-55	1.3319214259313624e-55	1.3584252945348644e-55	1.390910062103557e-55	1.4297680634641198e-55	1.475475611333913e-55	1.5286024610895007e-55	1.5898233048415053e-55	1.6599316099515324e-55	1.7398561870627928e-55	1.8306809560002348e-55	1.9336684776419562e-55	2.050287939874669e-55	2.1822484306710235e-55	2.331538506881965e-55	2.5004732805637615e-55	2.6917505042430035e-55	2.908517453213223e-55	3.1544507900745365e-55	3.433852070801916e-55	3.751762133219579e-55	4.114098323457128e-55	4.527819395700577e-55	5.00112400518363e-55	5.5436900537711096e-55	6.166963804114131e-55	6.884509730556892e-55	7.712434621148392e-55	8.669902609027253e-55	9.779761749007896e-55	1.1069307663007186e-54	1.2571215904356109e-54	1.4324682350050247e-54	1.637682051931946e-54	1.8784376740733927e-54	2.1615839188696345e-54	2.4954035797412495e-54	2.8899339972399355e-54	3.357363317663467e-54	3.912521155571149e-54	4.5734871936811424e-54	5.362347354428495e-54	6.306134914798141e-54	7.438003762316036e-54	8.798693486121585e-54	1.043836190943145e-53
31.36	1.970996607608396e-55	1.9787080970696413e-55	1.994219535603201e-55	2.017709494145897e-55	2.0494500005274664e-55	2.0898116645144913e-55	2.1392707141893284e-55	2.1984181260045166e-55	2.2679710872594856e-55	2.3487870939617786e-55	2.441881061269065e-55	2.5484459105487193e-55	2.669877199634165e-55	2.8078024848259586e-55	2.964116249089162e-55	3.1410214062381013e-55	3.341078602390454e-55	3.567264791862116e-55	3.823042875108217e-55	4.1124445637948015e-55	4.44016909806179e-55	4.811701002634618e-55	5.233450755359286e-55	5.71292308341782e-55	6.2589186355250255e-55	6.881776048425661e-55	7.593662989857332e-55	8.408926688880317e-55	9.344516846947621e-55	1.042049677062456e-54	1.1660662219092882e-54	1.309329199187255e-54	1.4752059915182144e-54	1.66771448968637e-54	1.8916584460271614e-54	2.1527928079456327e-54	2.4580260281013144e-54	2.815668056057548e-54	3.2357348582514976e-54	3.730323003018025e-54	4.314071230051858e-54	5.004730183568258e-54	5.823866860574937e-54	6.797737109974904e-54	7.958368097714683e-54	9.344903517763576e-54	1.1005278105588814e-53	1.2998305504067582e-53	1.5396285773381245e-53
31.46	3.0207520870152742e-55	3.0324509624952608e-55	3.055981551498138e-55	3.091611985267588e-55	3.1397506605619978e-55	3.200953855084957e-55	3.275936179955793e-55	3.365584137290187e-55	3.470973133727419e-55	3.593388394862984e-55	3.734350334227929e-55	3.8956450574464555e-55	4.079360831978815e-55	4.2879315307972485e-55	4.524188270953627e-55	4.791420723205789e-55	5.0934498763403935e-55	5.4347144114188794e-55	5.8203732914472396e-55	6.256427718855576e-55	6.749866278801207e-55	7.308837898036628e-55	7.942858240771359e-55	8.663056376622564e-55	9.482470043548965e-55	1.0416399655523101e-54	1.148283345143774e-54	1.2702958949255593e-54	1.410177928367078e-54	1.570885722420215e-54	1.7559214891135922e-54	1.9694423656766823e-54	2.216392675010578e-54	2.502664706593317e-54	2.8352945106697787e-54	3.2227007479795934e-54	3.6749765718182725e-54	4.2042469381376e-54	4.825106768321504e-54	5.555159187478759e-54	6.415677830723514e-54	7.432423207844291e-54	8.636650669844296e-54	1.0066357045461399e-53	1.1767825043008652e-53	1.3797539720921496e-53	1.6224570586296326e-53	1.9133537294297802e-53	2.262830791475695e-53
31.56	4.609758746567196e-55	4.627432486966622e-55	4.6629786335677176e-55	4.716798152869521e-55	4.789501672722406e-55	4.88192075332331e-55	4.99512335265083e-55	5.130433878924672e-55	5.28945834365464e-55	5.4741152662763235e-55	5.6866731398845684e-55	5.929795452578137e-55	6.20659447687238e-55	6.5206952982653435e-55	6.876311862706898e-55	7.278337192803504e-55	7.732450367952525e-55	8.245243401221877e-55	8.824371796514139e-55	9.478733358994074e-55	1.0218680791501673e-54	1.10562747787181e-54	1.2005585687408759e-54	1.3083053754888715e-54	1.430791977301661e-54	1.5702740893626278e-54	1.7294009397850658e-54	1.9112896229039423e-54	2.119614596493884e-54	2.358715592197993e-54	2.633727952121721e-54	2.950740325032821e-54	3.316985796653352e-54	3.741073945066932e-54	4.233273073401368e-54	4.805854064695461e-54	5.473510037977088e-54	6.253869398602958e-54	7.168124145043041e-54	8.241800640254981e-54	9.505706759647832e-54	1.099709774600979e-53	1.276111368780454e-53	1.4852554867354763e-53	1.7338078033732635e-53	2.0298917877796985e-53	2.383426481876718e-53	2.806546418039494e-53	3.3141244894469786e-53
31.66	7.005068730948536e-55	7.03165929953038e-55	7.085136362178905e-55	7.166097130381194e-55	7.275450955329055e-55	7.414435944261384e-55	7.58464175407535e-55	7.788039134964264e-55	8.027016973015432e-55	8.304427780622522e-55	8.623642813901202e-55	8.988618264815766e-55	9.403974291694312e-55	9.875089026337456e-55	1.0408210142403865e-54	1.101058710447291e-54	1.1690627859945187e-54	1.2458084510985869e-54	1.332427344075707e-54	1.4302336503698458e-54	1.5407551268527982e-54	1.665769998034962e-54	1.8073508953178784e-54	1.9679172601012607e-54	2.150297936913531e-54	2.3578060567874025e-54	2.5943287700181918e-54	2.864434951355837e-54	3.1735046946651247e-54	3.527885269442552e-54	3.9350792673976716e-54	4.403971972517761e-54	4.9451066039231065e-54	5.57101808426592e-54	6.296638474006964e-54	7.139790305065503e-54	8.121787899055732e-54	9.268171558425165e-54	1.0609605516829052e-53	1.218297803576936e-53	1.4032751427485538e-53	1.621262156294498e-53	1.8787561214874214e-53	2.18363401847167e-53	2.5454638580993215e-53	2.975889914316412e-53	3.489110178203978e-53	4.1024690631072305e-53	4.837194355037715e-53
31.76	1.0601169549566199e-54	1.0641014821619851e-54	1.0721144436551853e-54	1.0842444411139058e-54	1.1006263651344631e-54	1.1214438355550513e-54	1.1469325480669499e-54	1.1773846103656503e-54	1.2131539766546573e-54	1.254663118290671e-54	1.3024111017064348e-54	1.356983283580038e-54	1.4190628788628063e-54	1.4894447113194497e-54	1.5690515205856756e-54	1.6589532767324146e-54	1.7603900457624884e-54	1.8747990608031314e-54	2.0038467882180298e-54	2.1494669406217896e-54	2.3139055862065972e-54	2.4997747437297306e-54	2.7101161446352877e-54	2.948477200056186e-54	3.219001645655929e-54	3.526537869773185e-54	3.8767685828812624e-54	4.276366287267651e-54	4.733179990282938e-54	5.256459816385836e-54	5.857127667278508e-54	6.548103924112446e-54	7.344702466646996e-54	8.26510910863685e-54	9.330962051131005e-54	1.0568057304789898e-53	1.2007207441317721e-53	1.368528877024945e-53	1.564652043811262e-53	1.794402943830985e-53	2.0641768640355197e-53	2.381687137761212e-53	2.756254673661803e-53	3.1991645563408596e-53	3.7241059733484654e-53	4.347715819032449e-53	5.090251489321912e-53	5.976424899694573e-53	7.036437997259327e-53
31.86	1.5978549909073085e-54	1.6038021585121393e-54	1.6157613890001833e-54	1.6338636255238252e-54	1.658308192269027e-54	1.6893663649670654e-54	1.7273862660994135e-54	1.7727992053645284e-54	1.8261276229270147e-54	1.8879948348156856e-54	1.959136827944921e-54	2.040416408192558e-54	2.132840070668195e-54	2.2375780390090337e-54	2.3559880129658485e-54	2.4896432739896228e-54	2.6403659310024806e-54	2.810266247923326e-54	3.001789186797387e-54	3.217769532871594e-54	3.461497249659889e-54	3.736795054030965e-54	4.048110617249418e-54	4.4006263045640623e-54	4.80038998416253e-54	5.254471191864413e-54	5.771147862745838e-54	6.360129974614729e-54	7.032827840168887e-54	7.802674496103435e-54	8.685513744836402e-54	9.700068003292196e-54	1.0868503322545096e-53	1.2217112911231726e-53	1.3777145411389696e-53	1.5585810272165744e-53	1.7687500139142685e-53	2.0135279595060825e-53	2.2992701317763636e-53	2.633602535095865e-53	3.0256935454779417e-53	3.486586935365356e-53	4.0296108314842486e-53	4.670880737487413e-53	5.429919258851577e-53	6.330420832562841e-53	7.401196896080824e-53	8.677345920331347e-53	1.0201704078681027e-52
31.96	2.398817237059624e-54	2.4076594499190932e-54	2.4254394299536898e-54	2.4523499665186764e-54	2.488684485845927e-54	2.5348422559900482e-54	2.591335520964458e-54	2.6587987380567814e-54	2.7380001455428006e-54	2.8298559482380436e-54	2.935447477484612e-54	3.0560417625266126e-54	3.19311604447449e-54	3.3483868753924175e-54	3.523844577338054e-54	3.72179399409711e-54	3.944902657558441e-54	4.196257718073462e-54	4.4794332621760444e-54	4.7985699720223344e-54	5.1584694815237953e-54	5.564706269956595e-54	6.023760523993599e-54	6.543176117263769e-54	7.131748731858645e-54	7.799750214749886e-54	8.5591965685239e-54	9.424168575547912e-54	1.0411196016410883e-53	1.1539718852702155e-53	1.2832641707292846e-53	1.4317001624896984e-53	1.6024773597292924e-53	1.7993843898059668e-53	2.0269188149768154e-53	2.290429956651224e-53	2.5962923383194274e-53	2.9521166610787877e-53	3.3670068586310524e-53	3.851873812600652e-53	4.419818845970194e-53	5.086603280985756e-53	5.871224310603747e-53	6.796622395068511e-53	7.89055161794286e-53	9.186652249087323e-53	1.0725774584854142e-52	1.2557615500826756e-52	1.4742744737468763e-52
32.06	3.5872876773763543e-54	3.6003843629526315e-54	3.62671791139199e-54	3.6665711192726957e-54	3.7203743445948274e-54	3.7887130670156803e-54	3.872338247551653e-54	3.972179737952813e-54	4.0893630663566345e-54	4.225230012203003e-54	4.3813634824570524e-54	4.559617316195154e-54	4.762151779331403e-54	4.991475670252526e-54	5.250496145848474e-54	5.542577602440401e-54	5.871611215440579e-54	6.242097064921169e-54	6.659241163522642e-54	7.129070172778944e-54	7.658567161781243e-54	8.25583244996873e-54	8.930274410555143e-54	9.692836125749539e-54	1.0556265020260982e-53	1.1535434105931224e-53	1.2647725310013196e-53	1.3913487609687554e-53	1.5356585451523192e-53	1.7005056315496533e-53	1.8891900436486866e-53	2.1056030805692084e-53	2.354341786921221e-53	2.640847110712248e-53	2.971570927098945e-53	3.354178292811914e-53	3.797792766692725e-53	4.3132944562436705e-53	4.913682716615495e-53	5.614518248016389e-53	6.434462849770457e-53	7.395939470219172e-53	8.52594066349339e-53	9.85702040749079e-53	1.142851280712866e-52	1.3288031952523498e-52	1.5493320692903963e-52	1.8114533046829296e-52	2.1237056316216427e-52
32.16	5.34412478951207e-54	5.363450826637338e-54	5.402307793209143e-54	5.461109009420975e-54	5.540483377789898e-54	5.641286325675063e-54	5.764614795851619e-54	5.911826643706253e-54	6.084564908921526e-54	6.284787552969095e-54	6.514803395174767e-54	6.777315144154312e-54	7.075470613367545e-54	7.412923435823865e-54	7.793904861287119e-54	8.223308538909158e-54	8.706790570348152e-54	9.250887576703833e-54	9.863156073720486e-54	1.0552337113954335e-53	1.1328550956892726e-53	1.2203527498853095e-53	1.3190879371342967e-53	1.4306426045561254e-53	1.5568579018637115e-53	1.699880027408895e-53	1.8622148791434405e-53	2.0467933034906754e-53	2.2570491211461736e-53	2.4970125818183676e-53	2.771422480301778e-53	3.085860879449072e-53	3.4469152631858573e-53	3.862374024117942e-53	4.341462524705162e-53	4.895128619904904e-53	5.536388569538611e-53	6.280746796797926e-53	7.146706086122818e-53	8.156388710976362e-53	9.336293830628546e-53	1.0718222535160374e-52	1.2340409452260455e-52	1.4248909239917602e-52	1.6499298058281713e-52	1.9158764851817836e-52	2.2308685751736e-52	2.6047798107366692e-52	3.049611981549736e-52
32.26	7.931576245639631e-54	7.959990458628147e-54	8.017117301974637e-54	8.103558711439341e-54	8.220230462340303e-54	8.368377952609028e-54	8.549597819179212e-54	8.76586589983229e-54	9.019572208470567e-54	9.313563767648177e-54	9.65119634347144e-54	1.0036396361172785e-53	1.047373455224875e-53	1.0968513205065568e-53	1.1526869271076616e-53	1.2155896031219336e-53	1.2863786567470626e-53	1.3660002931975162e-53	1.455547568396311e-53	1.5562839401166664e-53	1.6696710902393312e-53	1.7974018283826054e-53	1.941439052564487e-53	2.1040619431848877e-53	2.2879208103555435e-53	2.496102311175192e-53	2.7322071149482245e-53	3.000442535389609e-53	3.3057331878855373e-53	3.6538533896058225e-53	4.0515858288582346e-53	4.506912022537624e-53	5.029241300358174e-53	5.629686555956338e-53	6.321396855447142e-53	7.119959277918561e-53	8.043885184995961e-53	9.115199609850582e-53	1.0360156784940807e-52	1.1810110199514375e-52	1.3502572252484706e-52	1.5482506870641805e-52	1.7803908807761412e-52	2.0531736245441913e-52	2.3744279435483976e-52	2.7536068282254034e-52	3.2021447005981074e-52	3.7338975676018056e-52	4.3656858131335284e-52
32.36	1.1728575286764787e-53	1.1770201744718426e-53	1.185388777416238e-53	1.198050693674133e-53	1.2151388081039954e-53	1.2368338029985448e-53	1.2633672645744268e-53	1.2950257001136777e-53	1.3321555608080035e-53	1.3751693903264017e-53	1.424553247677099e-53	1.4808755859780797e-53	1.544797807335888e-53	1.6170867594259113e-53	1.6986294930810666e-53	1.7904506640407593e-53	1.8937330381963814e-53	2.0098416508489576e-53	2.140352279922888e-53	2.2870850247002247e-53	2.4521439402881204e-53	2.6379638696137384e-53	2.847365846493298e-53	3.083622724138681e-53	3.350537024265489e-53	3.652533416195151e-53	3.9947687395831034e-53	4.383263099100414e-53	4.825056309830361e-53	5.328394889599306e-53	5.902955917687838e-53	6.560115456452912e-53	7.313270923035848e-53	8.178228876814973e-53	9.173672247040967e-53	1.0321724179457112e-52	1.1648629574522396e-52	1.3185580202981532e-52	1.4969715241864492e-52	1.704533645743209e-52	1.9465386424488257e-52	2.2293249557585994e-52	2.5604949896787875e-52	2.9491837240657827e-52	3.406387523643634e-52	3.945367253720057e-52	4.582143252653049e-52	5.3361040172942925e-52	6.230755856158131e-52
32.46	1.7280779836317534e-53	1.7341547572781802e-53	1.7463709496160477e-53	1.7648529018189568e-53	1.7897927774492321e-53	1.821451812774383e-53	1.8601647662117876e-53	1.9063456703434476e-53	1.960495021318521e-53	2.023208575800819e-53	2.095187965986254e-53	2.177253389888787e-53	2.2703586885395824e-53	2.375609185731825e-53	2.4942827415831716e-53	2.6278545610034266e-53	2.7780264052223127e-53	2.9467609825446308e-53	3.136322447980201e-53	3.3493241258169653e-53	3.5887847912735074e-53	3.8581951152627906e-53	4.161596200036816e-53	4.50367252535633e-53	4.889862099918065e-53	5.326487189618556e-53	5.820909695686685e-53	6.381716109914829e-53	7.018938015919212e-53	7.744315377525591e-53	8.571611411151523e-53	9.516989744329494e-53	1.059946689898777e-52	1.1841456007315784e-52	1.3269421196219015e-52	1.491466642073822e-52	1.6814287883326453e-52	1.901232578923739e-52	2.1561159364071706e-52	2.4523199180315397e-52	2.797294338447133e-52	3.199947998585351e-52	3.6709536716523805e-52	4.223120404698372e-52	4.871848693685132e-52	5.635687831615542e-52	6.5370194025583265e-52	7.602896738469134e-52	8.866077472803374e-52
32.56	2.5371281460205854e-53	2.5459685969761214e-53	2.5637398027433647e-53	2.5906238723477585e-53	2.6268977567087623e-53	2.672937889946263e-53	2.7292265414805464e-53	2.7963600252326143e-53	2.8750589565382935e-53	2.9661807972484295e-53	3.0707349863851494e-53	3.189901019444955e-53	3.32504991602754e-53	3.4777696053891135e-53	3.6498948657067847e-53	3.8435425788041275e-53	4.0611532120984807e-53	4.305539618709652e-53	4.579944461284697e-53	4.888107822718971e-53	5.234346876862648e-53	5.623649865793782e-53	6.061787081131785e-53	6.555442092105154e-53	7.1123671234339545e-53	7.741567287046862e-53	8.453519344617677e-53	9.260431861494087e-53	1.0176555054454285e-52	1.121855039469824e-52	1.2405932176255702e-52	1.3761595888600585e-52	1.5312451452206548e-52	1.7090183325483644e-52	1.9132164342883796e-52	2.1482556110790498e-52	2.4193636136318106e-52	2.7327400926358535e-52	3.095750548427498e-52	3.5171613467402886e-52	4.007424939755264e-52	4.579026555018722e-52	5.246906250309667e-52	6.028973507886436e-52	6.946735617186877e-52	8.026066172852826e-52	9.298146349129825e-52	1.0800619522796871e-51	1.2579009709349603e-51
32.66	3.712020339747287e-53	3.7248377639516346e-53	3.7506023562819646e-53	3.789575742064693e-53	3.842155751104989e-53	3.9088830239272494e-53	3.990450050979834e-53	4.0877128510907684e-53	4.201705557833598e-53	4.333658252588717e-53	4.485018463035191e-53	4.657476838065767e-53	4.852997617524202e-53	5.073854641142035e-53	5.322673789675063e-53	5.602482927368321e-53	5.916770624426431e-53	6.269555188215656e-53	6.665465831134731e-53	7.10983816191639e-53	7.608826618346087e-53	8.169536978571657e-53	8.800182714338987e-53	9.510269705917437e-53	1.0310814753677672e-52	1.121460443023717e-52	1.2236502162809134e-52	1.3393813070731319e-52	1.4706718073262444e-52	1.6198791207965054e-52	1.789761705951488e-52	1.9835528815269473e-52	2.2050491889167984e-52	2.458716347772346e-52	2.7498165064437154e-52	3.0845613061985117e-52	3.470296283568749e-52	3.915723373642114e-52	4.43116980460967e-52	5.0289135603286706e-52	5.7235779203846806e-52	6.532610475400796e-52	7.476865595991774e-52	8.581313778335238e-52	9.875906813177702e-52	1.139663459876484e-51	1.3186817982020492e-51	1.529869269486312e-51	1.779535279403622e-51
32.76	5.41245510282701e-53	5.430976705535332e-53	5.468205714813986e-53	5.524516771975748e-53	5.600479490624635e-53	5.696867829970385e-53	5.814672917236219e-53	5.95511960912198e-53	6.1196871698214275e-53	6.310134541425291e-53	6.528530794543345e-53	6.777291476099188e-53	7.0592217214260365e-53	7.377567173761437e-53	7.73607396163821e-53	8.139059230212998e-53	8.59149401442837e-53	9.099100589833404e-53	9.668466852823455e-53	1.0307180780385921e-52	1.1023988617735332e-52	1.1828981161862693e-52	1.2733813376094928e-52	1.3751963617189722e-52	1.489904002130547e-52	1.6193143126237132e-52	1.765529566337329e-52	1.9309952706047152e-52	2.118560810015876e-52	2.3315516437578576e-52	2.5738553897828786e-52	2.8500246245617e-52	3.1653998337009906e-52	3.52625669106058e-52	3.939982753818161e-52	4.415289777443097e-52	4.962469226503059e-52	5.593700245296971e-52	6.323421431967529e-52	7.168780325164277e-52	8.150177680976685e-52	9.291927536536941e-52	1.0623058909055416e-51	1.2178290995023249e-51	1.399922120219684e-51	1.6135774628534696e-51	1.8647975152007664e-51	2.1608112684791352e-51	2.5103399094417585e-51
32.86	7.865397851515502e-53	7.892074644542597e-53	7.945693467892408e-53	8.026789088137292e-53	8.136174479967582e-53	8.274954084286488e-53	8.444541940799061e-53	8.646685101442961e-53	8.8834928534946e-53	9.157472418657957e-53	9.471571950881265e-53	9.8292318358249e-53	1.0234445504259133e-52	1.0691831216749808e-52	1.120671656556636e-52	1.1785237781070473e-52	1.2434456335158351e-52	1.3162495817059092e-52	1.3978702633331565e-52	1.4893834773990426e-52	1.5920283714433615e-52	1.7072335517515096e-52	1.8366478397399223e-52	1.982176545039324e-52	2.1460243001074807e-52	2.3307457119988414e-52	2.539305342207916e-52	2.7751488351068147e-52	3.04228739149584e-52	3.345398241046707e-52	3.689944324250291e-52	4.082317073487309e-52	4.530007011920597e-52	5.041807902583605e-52	5.6280614210309265e-52	6.300950846192322e-52	7.074854131343699e-52	7.966769012059635e-52	8.99682563216453e-52	1.018890564856642e-51	1.1571391069074919e-51	1.3178071380634859e-51	1.5049244084716406e-51	1.7233051879338142e-51	1.978710979841191e-51	2.2780488121373423e-51	2.629613240498699e-51	3.043382132549725e-51	3.5313787109434745e-51
32.96	1.1392400038439742e-52	1.1430699354803235e-52	1.1507675430261111e-52	1.1624089204100058e-52	1.1781097352458442e-52	1.1980270984037724e-52	1.2223621203859744e-52	1.2513632112829456e-52	1.2853301981746772e-52	1.3246193530042889e-52	1.3696494457383326e-52	1.420908962697569e-52	1.478964659043462e-52	1.5444716484405613e-52	1.6181852729525495e-52	1.7009750435408714e-52	1.7938409976633077e-52	1.897932887256162e-52	2.01457269007453e-52	2.145281032661588e-52	2.291808227416222e-52	2.4561707633277405e-52	2.6406942548172978e-52	2.8480640517187218e-52	3.0813849530044136e-52	3.344251756296187e-52	3.6408327253837844e-52	3.9759684822387865e-52	4.355289344745027e-52	4.785354756713249e-52	5.273819217489602e-52	5.829630045165916e-52	6.4632634377365215e-52	7.187006677098664e-52	8.015296009134796e-52	8.96512180055426e-52	1.0056515108074053e-51	1.1313132907604728e-51	1.2762963056589936e-51	1.4439174771083424e-51	1.638114620155593e-51	1.8635707850903324e-51	2.1258649423052312e-51	2.4316548631069364e-51	2.788899404283558e-51	3.207129084241604e-51	3.6977759241227356e-51	4.274576119498958e-51	4.9540623338634966e-51
33.06	1.6447615342048717e-52	1.6502427286984098e-52	1.6612586638046617e-52	1.6779172830883786e-52	1.7003826487031012e-52	1.7288775698367435e-52	1.7636871959607393e-52	1.8051636539804028e-52	1.85373183215582e-52	1.909896440298273e-52	1.9742505060019676e-52	2.0474855014526052e-52	2.130403335691936e-52	2.2239304943491373e-52	2.3291346642423675e-52	2.4472442456483513e-52	2.579671232548224e-52	2.728038033300868e-52	2.8942089140409006e-52	3.080326878333854e-52	3.288856953741578e-52	3.522637044404591e-52	3.784937735163766e-52	4.079532705213086e-52	4.410781737656648e-52	4.78372870768873e-52	5.204217411185825e-52	5.679028675350805e-52	6.2160428958513954e-52	6.824432997874232e-52	7.514893855129873e-52	8.299915462312149e-52	9.194108693604119e-52	1.0214594355219105e-51	1.1381468531069206e-51	1.2718360023229679e-51	1.425309912145325e-51	1.6018521145612084e-51	1.8053433373922813e-51	2.0403780324844562e-51	2.3124050183446804e-51	2.627897480478989e-51	2.994558762499656e-51	3.421571851107781e-51	3.9199022765271604e-51	4.50266640214734e-51	5.185579869793459e-51	5.987504433973519e-51	6.931115727485801e-51
33.16	2.3670543284861958e-52	2.374874386893069e-52	2.390590237309054e-52	2.4143545405945948e-52	2.446399297881201e-52	2.487039535038603e-52	2.5366783384958803e-52	2.595813352296127e-52	2.665044879239088e-52	2.7450857658834344e-52	2.8367732930763623e-52	2.941083341799413e-52	3.059147159875463e-52	3.1922711201686046e-52	3.341959937332845e-52	3.5099439003061624e-52	3.698210784490554e-52	3.9090432343382945e-52	4.145062558064633e-52	4.4092800564457024e-52	4.7051572232528955e-52	5.036676413223983e-52	5.4084238835756424e-52	5.8256874878960145e-52	6.294571750176438e-52	6.822133588061525e-52	7.416542608076187e-52	8.087270686018535e-52	8.845316502807434e-52	9.703471866547938e-52	1.0676638060486457e-51	1.1782202169325642e-51	1.3040485421284966e-51	1.4475278124488587e-51	1.6114478877540128e-51	1.799085952380178e-51	2.014298195556444e-51	2.261629855452902e-51	2.5464475022264697e-51	2.8750982910966655e-51	3.255101968638665e-51	3.6953827108356263e-51	4.206549468154612e-51	4.801235463484054e-51	5.494509923662763e-51	6.304378137525512e-51	7.25238966417221e-51	8.364379141384207e-51	9.67136988732998e-51
33.26	3.395899603510264e-52	3.407022517149612e-52	3.429375140561753e-52	3.463172734801388e-52	3.508742399042452e-52	3.566528220386798e-52	3.637098310993613e-52	3.7211538847405935e-52	3.81954057124117e-52	3.93326221606747e-52	4.063497473884495e-52	4.211619567594247e-52	4.379219663444944e-52	4.56813440169697e-52	4.7804782275916225e-52	5.0186812912832394e-52	5.285533832002339e-52	5.584238135685098e-52	5.918469362322055e-52	6.2924467861595465e-52	6.711017286927987e-52	7.179753283504854e-52	7.70506772503142e-52	8.294349263337478e-52	8.956121342638398e-52	9.700229679878863e-52	1.0538063498731215e-51	1.1482816954980671e-51	1.2549798491120416e-51	1.375679743280047e-51	1.5124519049859435e-51	1.6677101624447085e-51	1.8442731889691605e-51	2.0454378637201388e-51	2.275066847929797e-51	2.5376932863727672e-51	2.838646168648436e-51	3.184200649443628e-51	3.5817585638011125e-51	4.040065522769185e-51	4.5694723865649597e-51	5.182250648573709e-51	5.892973401282759e-51	6.71897619064446e-51	7.680915318104666e-51	8.803445168976488e-51	1.0116041118536227e-50	1.165400072641204e-50	1.3459663567411483e-50
33.36	4.8569758279049746e-52	4.872749162533937e-52	4.904445990591624e-52	4.952368956072405e-52	5.016977890191618e-52	5.098896988826848e-52	5.1989246183501716e-52	5.318045960118704e-52	5.457448766813275e-52	5.6185425741472704e-52	5.802981791145601e-52	6.012693183548866e-52	6.249908370554115e-52	6.51720207821799e-52	6.817537037146373e-52	7.154316581983851e-52	7.531446211039044e-52	7.953405602470944e-52	8.425332866531744e-52	8.953123150639622e-52	9.54354411676921e-52	1.0204371292361739e-51	1.0944546873127603e-51	1.177436624877622e-51	1.2705697355195526e-51	1.3752238958579838e-51	1.4929825184698292e-51	1.625678506408572e-51	1.775436762551117e-51	1.9447245201862648e-51	2.1364110195708875e-51	2.353838368591624e-51	2.6009058064158174e-51	2.882170052157668e-51	3.202964984661651e-51	3.5695445873799253e-51	3.989253932204105e-51	4.4707340028859716e-51	5.024167415454475e-51	5.661573633243107e-51	6.397164163984128e-51	7.247770548080225e-51	8.23336080273965e-51	9.37766350311045e-51	1.0708923016973926e-50	1.2260814760960966e-50	1.4073555959429916e-50	1.6195255569052612e-50	1.8683557166495783e-50
33.46	6.925706630350891e-52	6.948008787797062e-52	6.992823623908149e-52	7.060575415173913e-52	7.151908729328136e-52	7.26769840076982e-52	7.409063156234793e-52	7.577383180394894e-52	7.774321997627875e-52	8.001853142884874e-52	8.262292204019754e-52	8.558334943311488e-52	8.893102350773935e-52	9.270193650496461e-52	9.693748478751859e-52	1.0168519684919429e-51	1.0699958480641244e-51	1.1294313987628316e-51	1.1958749620595364e-51	1.2701479201392167e-51	1.3531926248673698e-51	1.4460910542702112e-51	1.5500866849272706e-51	1.6666101627273385e-51	1.797309467374672e-51	1.9440854018379724e-51	2.1091334014729435e-51	2.294992854744397e-51	2.5046053655720785e-51	2.741383675189486e-51	3.009293309884297e-51	3.312949443394507e-51	3.6577319753919286e-51	4.0499224504736553e-51	4.4968672000889394e-51	5.007172013272193e-51	5.590934768423092e-51	6.26002383398186e-51	7.028411727859973e-51	7.912575584696894e-51	8.931978504031463e-51	1.0109648949936568e-50	1.1472879178408394e-50	1.305406835028949e-50	1.4891741753062076e-50	1.703178466377145e-50	1.952893816078365e-50	2.244861503717257e-50	2.586910738660617e-50
33.56	9.846259733857583e-52	9.877701730663925e-52	9.940880038828621e-52	1.0036387770906023e-51	1.0165125897653083e-51	1.0328317074019802e-51	1.0527524520638555e-51	1.0764676358821867e-51	1.1042095915855428e-51	1.1362538649930619e-51	1.1729236493977048e-51	1.2145950589246547e-51	1.2617033577600717e-51	1.3147502851879226e-51	1.3743126433324788e-51	1.4410523461891705e-51	1.5157281659156896e-51	1.5992094566051818e-51	1.6924921882821294e-51	1.7967176863285322e-51	1.913194546004514e-51	2.0434242806342108e-51	2.1891313683646393e-51	2.3522984897940744e-51	2.5352079015972733e-51	2.740490074889585e-51	2.97118094798283e-51	3.2307894093180214e-51	3.523376947398642e-51	3.853651792328923e-51	4.227080342554269e-51	4.650019238346233e-51	5.129872132207621e-51	5.67527604240082e-51	6.296323192024945e-51	7.004825472861249e-51	7.814630180283496e-51	8.741997504235708e-51	9.806052507260732e-51	1.1029327067402044e-50	1.243841062718487e-50	1.4064732713110525e-50	1.5945505250849745e-50	1.8124858920022498e-50	2.065521544302073e-50	2.35989471253336e-50	2.703038658424718e-50	3.103826394692707e-50	3.5728666526665707e-50
33.66	1.3957543257459703e-51	1.400174446961091e-51	1.409055721023374e-51	1.422480831065044e-51	1.4405753642469412e-51	1.463509722863494e-51	1.491501733734428e-51	1.5248200104249052e-51	1.5637881390907005e-51	1.608789776871943e-51	1.660274772242569e-51	1.7187664401479373e-51	1.7848701517838524e-51	1.859283430272808e-51	1.942807780202668e-51	2.036362522099073e-51	2.1410009537256365e-51	2.2579292202028593e-51	2.388528346203014e-51	2.5343799681714332e-51	2.6972964053871194e-51	2.879355829009583e-51	3.082943432059889e-51	3.310799675404297e-51	3.566076891124161e-51	3.852405772308931e-51	4.17397357600076e-51	4.53561622432672e-51	4.9429269206929025e-51	5.402384419051323e-51	5.921504713943345e-51	6.509020680861487e-51	7.175095119326172e-51	7.931573770386849e-51	8.792286239511628e-51	9.773404408501765e-51	1.0893869931928525e-50	1.217590486572418e-50	1.36456224678458e-50	1.533375886681108e-50	1.7276550765813221e-50	1.9516789826679002e-50	2.2105091092773397e-50	2.510142105260262e-50	2.857694107573576e-50	3.261623441613183e-50	3.732000033012604e-50	4.280831778815917e-50	4.922460463164639e-50
33.76	1.9728683024587376e-51	1.9790647029181983e-51	1.99151455138223e-51	2.0103327976678243e-51	2.0356940208109752e-51	2.06783506367152e-51	2.1070586294851798e-51	2.153737914911232e-51	2.208322376312289e-51	2.2713447507274705e-51	2.3434294809165037e-51	2.4253027257510943e-51	2.5178041739930642e-51	2.6219009221869638e-51	2.7387037272544415e-51	2.869486002875323e-51	3.0157059976517564e-51	3.179032674469106e-51	3.361375906935398e-51	3.564921723327465e-51	3.7921734647718766e-51	4.0459998868636064e-51	4.3296914279198106e-51	4.647026099065664e-51	5.002346729199233e-51	5.400651631112407e-51	5.84770115525223e-51	6.350143078876547e-51	6.915660357872221e-51	7.553145467221531e-51	8.272906399595106e-51	9.08691041111335e-51	1.0009072837217644e-50	1.105559979675691e-50	1.2245395416344436e-50	1.3600546410443385e-50	1.5146899532327677e-50	1.691475067398043e-50	1.8939668370727357e-50	2.1263479321436603e-50	2.3935449467875727e-50	2.701370143505918e-50	3.056691802470831e-50	3.46763923557831e-50	3.943849863004531e-50	4.496767395064362e-50	5.140002186307967e-50	5.889767322247959e-50	6.765407074119944e-50
33.86	2.780731348969993e-51	2.7893939025240544e-51	2.806798111305781e-51	2.833103354142476e-51	2.8685516618371014e-51	2.913471339664846e-51	2.968281911576491e-51	3.033500487743142e-51	3.109749687287244e-51	3.1977672816841176e-51	3.298417762268909e-51	3.412706078612863e-51	3.541793844426832e-51	3.687018365536153e-51	3.8499149120248316e-51	4.032242735837309e-51	4.23601542833608e-51	4.4635363223468073e-51	4.7174397734884773e-51	5.0007393101349186e-51	5.316883825100131e-51	5.669823200989044e-51	6.0640850222404e-51	6.504864338858177e-51	6.99812882013381e-51	7.550742083987897e-51	8.17060852433052e-51	8.866843603767167e-51	9.649974354871708e-51	1.0532175767904352e-50	1.1527549870153432e-50	1.2652455663452904e-50	1.3925899732476484e-50	1.5369999329139236e-50	1.7010532153770985e-50	1.887758998485277e-50	2.1006356870414859e-50	2.3438036926430315e-50	2.622096206371025e-50	2.941191639832878e-50	3.3077721954459155e-50	3.729713986744551e-50	4.2163153040399174e-50	4.778571059601578e-50	5.429503211163556e-50	6.1845591291977225e-50	7.062092536627035e-50	8.083944926947717e-50	9.276149404136194e-50
33.96	3.908514314233535e-51	3.9205917011353433e-51	3.944855866516149e-51	3.9815272059634337e-51	4.0309403764076126e-51	4.0935492641092894e-51	4.1699337640023963e-51	4.26080850860831e-51	4.367033725766948e-51	4.489628450085613e-51	4.6297863644710485e-51	4.788894606820831e-51	4.968555944499587e-51	5.1706147975297003e-51	5.397187682731818e-51	5.650698757994545e-51	5.93392127162628e-51	6.250025870093515e-51	6.60263689293566e-51	6.995897991672811e-51	7.434548656646188e-51	7.924013529821454e-51	8.470506732140893e-51	9.081153852538151e-51	9.764134746121753e-51	1.052885088813601e-50	1.1386121748587472e-50	1.234841551468837e-50	1.3430120524727906e-50	1.4647865024419705e-50	1.6020894359984101e-50	1.7571516535928877e-50	1.9325629256468684e-50	2.1313344219519624e-50	2.356972764122099e-50	2.6135679879597134e-50	2.905898174865079e-50	3.239554085372684e-50	3.621087826238677e-50	4.058190433202649e-50	4.559904289040343e-50	5.136877563293517e-50	5.801669408568441e-50	6.569116543340765e-50	7.456774172993168e-50	8.485447048636208e-50	9.679829960212296e-50	1.1069281259188813e-49	1.2688758296475651e-49
34.06	5.478675111226576e-51	5.495468547996855e-51	5.52920630793694e-51	5.580192370044572e-51	5.648888262377848e-51	5.735919858017384e-51	5.842086647168013e-51	5.968373672898531e-51	6.115966373608973e-51	6.286268637125835e-51	6.480924440947557e-51	6.70184353252314e-51	6.951231694679222e-51	7.231626246981373e-51	7.545937556929757e-51	7.89749747897108e-51	8.290115808620938e-51	8.728146038532856e-51	9.216561939199008e-51	9.761046766322296e-51	1.0368097228487029e-50	1.1045144743041013e-50	1.1800696977703913e-50	1.2644503235611437e-50	1.3587747910717017e-50	1.4643277041025282e-50	1.5825863946123467e-50	1.7152521085722247e-50	1.8642866657345948e-50	2.031955611249375e-50	2.220879077062227e-50	2.434091812130355e-50	2.6751141314822576e-50	2.948035885784622e-50	3.2576159785054375e-50	3.609400473080051e-50	4.009862957422871e-50	4.466571591909325e-50	4.988388189299677e-50	5.585705797580864e-50	6.270732624363109e-50	7.057831809744552e-50	7.963928591867034e-50	9.00899890016171e-50	1.0216656459912335e-49	1.1614859227350361e-49	1.3236760556922004e-49	1.5121736129812054e-49	1.731662459112169e-49
34.16	7.658955037190326e-51	7.682244756646073e-51	7.729031783614552e-51	7.799734305285125e-51	7.894987189791289e-51	8.015651259567848e-51	8.162825941206549e-51	8.337865545548382e-51	8.542399506887112e-51	8.77835699364253e-51	9.04799639682221e-51	9.353940309609261e-51	9.699216734340754e-51	1.008730739540661e-50	1.0522204202213503e-50	1.1008475100020928e-50	1.1551340773848397e-50	1.2156763938428014e-50	1.2831553263419968e-50	1.3583484357386662e-50	1.4421440677923716e-50	1.5355577762758227e-50	1.6397514804273502e-50	1.7560558338040334e-50	1.885996370891084e-50	2.0313241045578428e-50	2.194051375202992e-50	2.376493905532498e-50	2.581320198629425e-50	2.8116096377050925e-50	3.07092091144523e-50	3.363372708670045e-50	3.6937390116678284e-50	4.0675617831585136e-50	4.491284404635527e-50	4.972409904923044e-50	5.51968884299692e-50	6.143342710140514e-50	6.855329932174225e-50	7.669663030580607e-50	8.602787300530675e-50	9.6740335563602e-50	1.0906160170002024e-49	1.2326002895040361e-49	1.396525496402042e-49	1.5861404836962026e-49	1.8058864971964574e-49	2.0610332341014245e-49	2.3578430443685595e-49
34.26	1.0678546428581023e-50	1.0710761943171264e-50	1.077547784996228e-50	1.08732680036659e-50	1.1005003515660616e-50	1.117186537679234e-50	1.1375361673161547e-50	1.1617349737456465e-50	1.1900063679705004e-50	1.222614785380851e-50	1.259869694272928e-50	1.302130348918242e-50	1.3498113863929802e-50	1.403389385486221e-50	1.4634105282328363e-50	1.5304995305875234e-50	1.60537003922594e-50	1.688836727310971e-50	1.7818293643700532e-50	1.885409185461625e-50	2.00078794410098e-50	2.1293501038063015e-50	2.272678706826983e-50	2.43258555830325e-50	2.6111464829983117e-50	2.810742553736402e-50	3.03410836049235e-50	3.2843885924154095e-50	3.565204448862498e-50	3.880731688179002e-50	4.235792474718475e-50	4.635963607888368e-50	5.087704226999479e-50	5.598506700882708e-50	6.177075154183566e-50	6.833536980549134e-50	7.579693780326034e-50	8.429319478258121e-50	9.398514975649162e-50	1.0506130633780035e-49	1.1774270247426124e-49	1.3228893043071752e-49	1.4900533741556114e-49	1.6825165001894966e-49	1.9045231787723826e-49	2.1610893587210794e-49	2.4581518239598667e-49	2.8027480708538257e-49	3.2032331904815147e-49
34.36	1.4849830187273274e-50	1.4894278950114446e-50	1.498356644936378e-50	1.511847819998884e-50	1.530020650261275e-50	1.5530367584031116e-50	1.5811024970448344e-50	1.6144719554819883e-50	1.6534506955978012e-50	1.698400291844173e-50	1.7497437671750103e-50	1.8079720361415295e-50	1.873651488521896e-50	1.9474328724656485e-50	2.0300616658968558e-50	2.1223901596682049e-50	2.2253915166939855e-50	2.340176119183921e-50	2.468010572573859e-50	2.610339801481483e-50	2.7688127520363405e-50	2.9453123086718846e-50	3.141990144843381e-50	3.361307359677195e-50	3.6060819105070696e-50	3.8795440397392257e-50	4.1854011197206492e-50	4.527913608761838e-50	4.911984134288569e-50	5.3432621063095125e-50	5.828266729385375e-50	6.374531840382553e-50	6.990776672318918e-50	7.687107455752585e-50	8.4752557479042305e-50	9.368860562058555e-50	1.0383802799758746e-49	1.1538602219782276e-49	1.285488927677537e-49	1.4357966709663902e-49	1.60774788547797e-49	1.8048210422994665e-49	2.0311041064050166e-49	2.2914087629275178e-49	2.591407286353497e-49	2.9377967589100564e-49	3.338496363458746e-49	3.8028847239275105e-49	4.3420857956439054e-49
34.46	2.0597533511484388e-50	2.0658707289914278e-50	2.0781587383708376e-50	2.096724641082808e-50	2.1217312304431466e-50	2.153399153264292e-50	2.1920100756138916e-50	2.2379107543544583e-50	2.2915180947560106e-50	2.3533252947562983e-50	2.423909199219056e-50	2.5039390134220347e-50	2.594186554663831e-50	2.695538255119265e-50	2.8090091688387164e-50	2.9357592821758182e-50	3.077112481268026e-50	3.2345785940335947e-50	3.409878999366003e-50	3.6049763850179974e-50	3.8221093407520513e-50	4.063832597893182e-50	4.333063874300352e-50	4.633138459617605e-50	4.967872885054698e-50	5.341639271617035e-50	5.759452248809428e-50	6.227070692212681e-50	6.751116954905943e-50	7.339216778941593e-50	8.000163686501935e-50	8.744112387302352e-50	9.582806625151419e-50	1.0529847953903976e-49	1.1601013219780146e-49	1.281463008009071e-49	1.4192021765066426e-49	1.5758034559811372e-49	1.754166423300329e-49	1.957680097289291e-49	2.1903116438071766e-49	2.456712144835994e-49	2.762342882415409e-49	3.1136263169306275e-49	3.5181268276983364e-49	3.984767368203056e-49	4.5240895133724576e-49	5.148565997081523e-49	5.872976822764861e-49
34.56	2.8497750489622015e-50	2.858173492216657e-50	2.875042925553535e-50	2.9005294624128767e-50	2.934854841996098e-50	2.9783195674158313e-50	3.0313071834878794e-50	3.094289777288217e-50	3.1678348090938267e-50	3.2526134084690265e-50	3.3494103007155155e-50	3.459135563487723e-50	3.5828384529729816e-50	3.721723584718136e-50	3.8771698071962242e-50	4.0507521680002287e-50	4.244267444880257e-50	4.459763798747658e-50	4.699575205734095e-50	4.966361443333412e-50	5.263154545098145e-50	5.593412803521557e-50	5.96108359666625e-50	6.370676546900935e-50	6.827348797099114e-50	7.337004519672025e-50	7.906411167536175e-50	8.5433354464274e-50	9.256702550472748e-50	1.0056782876517503e-49	1.0955411240264993e-49	1.1966244586643054e-49	1.3105065351720697e-49	1.439013903507756e-49	1.5842636229785943e-49	1.7487131393099355e-49	1.935219309892742e-49	2.1471083484158183e-49	2.388258819586687e-49	2.6632002501505217e-49	2.9772304505808545e-49	3.3365552830649982e-49	3.74845539082064e-49	4.221485352154712e-49	4.765711877906693e-49	5.392999079641224e-49	6.1173505556405366e-49	6.955320143280858e-49	7.926505757254485e-49
34.66	3.93300431199215e-50	3.9445063972999794e-50	3.9676091634618316e-50	4.002511176895752e-50	4.0495137517482915e-50	4.109025181321334e-50	4.1815665052059713e-50	4.2677789233167915e-50	4.368433000749949e-50	4.484439843631123e-50	4.616864466757118e-50	4.766941619944516e-50	4.936094392753637e-50	5.125955978069715e-50	5.338395045540593e-50	5.575545258005386e-50	5.839839560114995e-50	6.134049981031417e-50	6.461333825662259e-50	6.825287285176006e-50	7.230007682189254e-50	7.680165784547594e-50	8.181089880669088e-50	8.73886361697854e-50	9.360439963620246e-50	1.0053774109957686e-49	1.0827978610320266e-49	1.1693504719858695e-49	1.2662354600592064e-49	1.3748329963421647e-49	1.4967323772875464e-49	1.6337662913861924e-49	1.7880511247667303e-49	1.9620344321277722e-49	2.158550920478916e-49	2.3808885595342314e-49	2.632866753910529e-49	2.9189289003130116e-49	3.244252122007469e-49	3.614877540676564e-49	4.037865133747357e-49	4.521478059820397e-49	5.0754023482656504e-49	5.711009081050071e-49	6.4416676941979915e-49	7.2831208529225e-49	8.253933582230324e-49	9.376032054665938e-49	1.067535076100313e-48
34.76	5.414685195178911e-50	5.430400208519393e-50	5.46196391999653e-50	5.509645549809739e-50	5.57385358976871e-50	5.655141495919144e-50	5.75421544590621e-50	5.871944309490378e-50	6.009372024266366e-50	6.167732616923793e-50	6.348468164492211e-50	6.553250051357743e-50	6.78400394797019e-50	7.042939017943069e-50	7.332581953851691e-50	7.655816550975051e-50	8.015929655550278e-50	8.416664473345528e-50	8.862282399796504e-50	9.357634739625545e-50	9.908245927851914e-50	1.0520410152649758e-49	1.1201303622298481e-49	1.195911512395822e-49	1.2803198003722805e-49	1.3744247270453071e-49	1.4794506208505328e-49	1.5968007698573192e-49	1.7280856417995195e-49	1.8751559254135925e-49	2.040141265561934e-49	2.2254957313362927e-49	2.43405125635558e-49	2.6690805307287396e-49	2.934371113065547e-49	3.2343128787381146e-49	3.574001339800702e-49	3.9593598777966365e-49	4.397284541673466e-49	4.895815801900616e-49	5.464342546372534e-49	6.113844687746465e-49	6.857182067130758e-49	7.709438936522179e-49	8.688335244749024e-49	9.814718315876176e-49	1.111315138973903e-48	1.2612619008041845e-48	1.4347373519862572e-48
34.86	7.436576349268756e-50	7.457996819918686e-50	7.501018606804475e-50	7.566005885656273e-50	7.653511178090297e-50	7.764282992886372e-50	7.899276237093805e-50	8.059665594630227e-50	8.246862128088689e-50	8.46253342366602e-50	8.708627671004213e-50	8.987402151175576e-50	9.301456699076717e-50	9.653772813580434e-50	1.0047759212778396e-49	1.0487304775838522e-49	1.0976839981397565e-49	1.1521408149642197e-49	1.2126748026922398e-49	1.279938952447849e-49	1.3546764744606434e-49	1.4377336807804921e-49	1.5300749444485451e-49	1.6328000848339198e-49	1.7471645921789493e-49	1.874603179679676e-49	2.0167572410370927e-49	2.175506898202073e-49	2.3530084514543205e-49	2.5517381961723857e-49	2.7745437527041507e-49	3.0247042737427955e-49	3.306001154942724e-49	3.62280118815359e-49	3.980154473501127e-49	4.38390985985462e-49	4.84085122910839e-49	5.358858597826201e-49	5.947098804076431e-49	6.61625150697975e-49	7.378777387297055e-49	8.249236842978025e-49	9.244669177448303e-49	1.0385044346020953e-48	1.1693801837536528e-48	1.3198494322780586e-48	1.4931557419587467e-48	1.693123145586849e-48	1.9242666639557094e-48
34.96	1.0189189503914525e-49	1.021831911613446e-49	1.0276822430558208e-49	1.0365190955473443e-49	1.0484170336102448e-49	1.0634770588979656e-49	1.0818280043876874e-49	1.1036283255969886e-49	1.1290683228002815e-49	1.1583728367375211e-49	1.1918044698368345e-49	1.2296673957615793e-49	1.272311832408117e-49	1.3201392676457365e-49	1.3736085434786403e-49	1.4332429233552223e-49	1.4996382895760447e-49	1.5734726437648505e-49	1.6555171139022488e-49	1.7466487073403272e-49	1.8478650915580237e-49	1.9603017344173742e-49	2.085251794818829e-49	2.2241892247092958e-49	2.37879562649767e-49	2.5509915086397717e-49	2.7429726995550095e-49	2.957252819837105e-49	3.196712879400389e-49	3.464659265168628e-49	3.764891622690818e-49	4.101782419565896e-49	4.480370319336505e-49	4.9064699031789325e-49	5.38680076734001e-49	5.9291396139547425e-49	6.5424996623990925e-49	7.237342563014243e-49	8.02582902567248e-49	8.922115619866223e-49	9.942706706655287e-49	1.1106872281968404e-48	1.2437144714014205e-48	1.3959910028826436e-48	1.5706112640132717e-48	1.771209635893322e-48	2.0020609309277543e-48	2.2682006210040926e-48	2.57556885920355e-48
35.06	1.3927988092766637e-49	1.3967510814851107e-49	1.4046884976499536e-49	1.4166772461606422e-49	1.4328177300598426e-49	1.453245934814012e-49	1.4781352912840841e-49	1.5076990687342302e-49	1.5421933429253265e-49	1.5819205956151872e-49	1.627234014394384e-49	1.6785425760497357e-49	1.736317012917442e-49	1.801096780387102e-49	1.873498165336256e-49	1.9542237003796583e-49	2.0440730780936323e-49	2.143955793614877e-49	2.254905784175621e-49	2.3780983813458115e-49	2.5148699473635166e-49	2.6667406325563445e-49	2.8354407684144026e-49	3.02294150268371e-49	3.231490391673572e-49	3.463652794136937e-49	3.722360064594951e-49	4.010965726640947e-49	4.333311024377931e-49	4.693801509716688e-49	5.097496633228969e-49	5.550214676831975e-49	6.058655810121904e-49	6.630546583653205e-49	7.274809810011922e-49	8.001764549186147e-49	8.823361835235515e-49	9.753462889170193e-49	1.0808167897826217e-48	1.2006205048671325e-48	1.336939145471786e-48	1.4923179953903895e-48	1.6697308611251736e-48	1.8726573197165556e-48	2.1051747092882898e-48	2.3720678145417363e-48	2.6789598156905113e-48	3.032468818966598e-48	3.4403951996511616e-48
35.16	1.899478233489813e-49	1.904828557996026e-49	1.915573378366301e-49	1.9318016307282923e-49	1.9536482136925496e-49	1.9812958123967817e-49	2.0149773825573202e-49	2.054979340633163e-49	2.101645519703745e-49	2.155381965558322e-49	2.21666266413907e-49	2.286036310298065e-49	2.364134249278175e-49	2.4516797469626493e-49	2.5494987733980433e-49	2.6585325171202296e-49	2.7798518862985104e-49	2.9146742976894952e-49	3.064383107112706e-49	3.2305500970850697e-49	3.4149615101453514e-49	3.61964820235429e-49	3.846920592972297e-49	4.0994092063986396e-49	4.380111744691088e-49	4.692447797682006e-49	5.040322498054015e-49	5.4282006669534555e-49	5.8611932793068516e-49	6.345158416008256e-49	6.886819273459661e-49	7.493902282757304e-49	8.175298967035626e-49	8.941255855398662e-49	9.803597598823034e-49	1.0775989425734335e-48	1.1874246266994571e-48	1.3116697313596794e-48	1.4524616496178528e-48	1.612273145544e-48	1.7939826082003545e-48	2.0009454735089267e-48	2.237078991386229e-48	2.5069629590506748e-48	2.815959578778381e-48	3.170356250136526e-48	3.5775358980256223e-48	4.046180399580766e-48	4.586513843003945e-48
35.26	2.5845929201405218e-49	2.591819767536773e-49	2.6063326890677157e-49	2.628250928050461e-49	2.657755338448637e-49	2.695090812272731e-49	2.740569584797669e-49	2.7945754784895617e-49	2.8575691643384706e-49	2.930094538935326e-49	3.0127863375614263e-49	3.1063791283364764e-49	3.211717860693498e-49	3.3297701738385445e-49	3.461640708245119e-49	3.6085877065918716e-49	3.772042241043641e-49	3.953630462741721e-49	4.155199338438437e-49	4.3788464202821564e-49	4.6269542901224334e-49	4.902230432075704e-49	5.207753419711801e-49	5.5470264609839244e-49	5.924039529573214e-49	6.343341531228079e-49	6.8101242146554464e-49	7.330319846597026e-49	7.910715039584356e-49	8.559083560176249e-49	9.284341469282282e-49	1.0096728571444962e-48	1.1008020897163687e-48	1.203177983629795e-48	1.3183644611263227e-48	1.4481676062491228e-48	1.5946761259525193e-48	1.7603090302733668e-48	1.9478718907907614e-48	2.1606233048150855e-48	2.4023535160751968e-48	2.6774775328520166e-48	2.9911455558619927e-48	3.3493740982010053e-48	3.759201869691051e-48	4.2288753341607383e-48	4.768069862536409e-48	5.3881536363396874e-48	6.10250295336989e-48
35.36	3.508942571226048e-49	3.518682755487858e-49	3.5382423682501735e-49	3.5677809470939145e-49	3.6075404401201515e-49	3.657848429576416e-49	3.719122520575172e-49	3.791875975162767e-49	3.876724695439997e-49	3.974395685280717e-49	4.085737149032542e-49	4.211730418143429e-49	4.353503933717823e-49	4.5123495555080206e-49	4.689741516877614e-49	4.887358402088562e-49	5.107108588378077e-49	5.3511596724479765e-49	5.621972491302871e-49	5.92234045330621e-49	6.255435019844287e-49	6.624858324613719e-49	7.0347040904731e-49	7.489628208060267e-49	7.99493058197353e-49	8.556650136446568e-49	9.181675211768369e-49	9.877871985565835e-49	1.0654234031957352e-48	1.1521056701517907e-48	1.2490140684032693e-48	1.3575029925982102e-48	1.4791290041891217e-48	1.6156834514923624e-48	1.7692307365844705e-48	1.9421532627314575e-48	2.1372042948802512e-48	2.357570204477992e-48	2.606943856826823e-48	2.889611244444031e-48	3.2105538857642256e-48	3.5755700099581324e-48	3.991418153899529e-48	4.465987528631649e-48	5.0085003972479606e-48	5.629752777113964e-48	6.342401077441838e-48	7.161303858130926e-48	8.103929808448943e-48
35.46	4.753360204525458e-49	4.766459523797249e-49	4.792763966756152e-49	4.8324865328469354e-49	4.8859502227367195e-49	4.953592310580709e-49	5.0359701595162316e-49	5.133768685958536e-49	5.247809609076948e-49	5.3790626557717306e-49	5.528658929318398e-49	5.697906692548708e-49	5.888309865007846e-49	6.101589589190702e-49	6.339709285129652e-49	6.6049036869097866e-49	6.89971244109375e-49	7.227018947804692e-49	7.590095243084184e-49	7.992653859298562e-49	8.438907762654324e-49	8.93363965784635e-49	9.482282174921398e-49	1.0091010719094895e-48	1.076685107825216e-48	1.151780425447385e-48	1.2352991426300621e-48	1.3282822470919233e-48	1.4319192096063256e-48	1.5475708369476265e-48	1.676795931247816e-48	1.821382427151408e-48	1.9833838031263657e-48	2.1651617125730856e-48	2.3694359588933565e-48	2.5993431523965256e-48	2.858505643040369e-48	3.151112630282566e-48	3.4820157203486526e-48	3.85684164490116e-48	4.2821253890717426e-48	4.7654676201443415e-48	5.315721084061762e-48	5.94321157363652e-48	6.660000204391206e-48	7.480195103456804e-48	8.420322275412235e-48	9.499767419349921e-48	1.0741302910913429e-47
35.56	6.425091520091681e-49	6.442671039178458e-49	6.477971051413401e-49	6.531275344491765e-49	6.603014231675133e-49	6.6937702023953514e-49	6.8042856128411225e-49	6.935472555128375e-49	7.088425084056183e-49	7.264434024938159e-49	7.465004635572675e-49	7.691877451312297e-49	7.94705270572645e-49	8.232818792112529e-49	8.551785314932773e-49	8.906921377245873e-49	9.301599862914796e-49	9.739648603725703e-49	1.022540947509483e-48	1.076380664388673e-48	1.1360425402981983e-48	1.2021603275480345e-48	1.2754535363794826e-48	1.3567396263762666e-48	1.4469481271236437e-48	1.5471370090362307e-48	1.6585116823240673e-48	1.78244706970181e-48	1.9205132787287726e-48	2.0745054950739172e-48	2.2464788315032882e-48	2.4387890025755637e-48	2.6541398562197538e-48	2.895638985774101e-48	3.166862875976328e-48	3.471933311423329e-48	3.8156071053625025e-48	4.2033816014977286e-48	4.6416188752855936e-48	5.137692130379758e-48	5.700158470357287e-48	6.338963049841131e-48	7.065680602088397e-48	7.893801537906316e-48	8.83907125713675e-48	9.919893062267882e-48	1.115780717915403e-47	1.2578060952004133e-47	1.421028838615699e-47
35.66	8.66613628314347e-49	8.689678920665113e-49	8.736951646288936e-49	8.808331789807704e-49	8.904391460467935e-49	9.025905005736322e-49	9.17385916136289e-49	9.349466074350183e-49	9.554179433321051e-49	9.789713998977576e-49	1.005806889215418e-48	1.036155506999758e-48	1.0702827503755977e-48	1.1084922666591838e-48	1.151130204912055e-48	1.1985902546748394e-48	1.2513194709637321e-48	1.309825001703183e-48	1.3746818537326083e-48	1.44654185689361e-48	1.5261440131171547e-48	1.6143264496429666e-48	1.7120402334156e-48	1.8203653483912337e-48	1.940529190237173e-48	2.0739279952460103e-48	2.222151694058883e-48	2.387012768193201e-48	2.5705797910410513e-48	2.7752164581166947e-48	3.003627057690241e-48	3.258909507138287e-48	3.5446172878850025e-48	3.8648318593603236e-48	4.224247427989542e-48	4.628270300554334e-48	5.083135474047507e-48	5.596043620589759e-48	6.175322233249479e-48	6.830615427572406e-48	7.573107769560892e-48	8.41578855446163e-48	9.373764229388668e-48	1.0464628181951618e-47	1.1708898962050915e-47	1.3130540232313043e-47	1.475757843660875e-47	1.6622837436288296e-47	1.8764813313065763e-47
35.76	1.1664134145922874e-48	1.1695597569765014e-48	1.1758773165155981e-48	1.185416162753243e-48	1.1982522056336017e-48	1.2144881781242693e-48	1.2342549732016329e-48	1.25771335894958e-48	1.2850561024316416e-48	1.3165105405960927e-48	1.3523416449306864e-48	1.3928556361072043e-48	1.4384042156657643e-48	1.4893894941516446e-48	1.5462697093401196e-48	1.6095658446194353e-48	1.6798692766747174e-48	1.757850603812237e-48	1.844269832174806e-48	1.9399881274084415e-48	2.0459813748715555e-48	2.1633558332022824e-48	2.2933662151330648e-48	2.4374365872487177e-48	2.597184548568537e-48	2.7744492283612315e-48	2.971323738832139e-48	3.190192831066872e-48	3.43377663625422e-48	3.705181532798905e-48	4.0079593683330105e-48	4.3461764897020555e-48	4.724494300771964e-48	5.14826338586861e-48	5.62363361604319e-48	6.157683108505405e-48	6.758569451386058e-48	7.435707254537177e-48	8.199976864144289e-48	9.063970010989395e-48	1.0042279281306951e-47	1.115183964423393e-47	1.241233188816283e-47	1.3846659767315052e-47	1.5481515009539448e-47	1.7348047171898944e-47	1.9482658755919683e-47	2.192795013620706e-47	2.4733843869257356e-47
35.86	1.566654408500122e-48	1.5708507631862324e-48	1.57927641595651e-48	1.5919976744338118e-48	1.6091150594618043e-48	1.6307645971168113e-48	1.657119576409352e-48	1.688392803678507e-48	1.7248393936921602e-48	1.766760147370653e-48	1.8145055770667327e-48	1.8684806527309746e-48	1.929150356352923e-48	1.9970461481386245e-48	2.0727734663609185e-48	2.157020404153392e-48	2.25056773126151e-48	2.3543004575403834e-48	2.4692211685581553e-48	2.5964654029052346e-48	2.73731938678096e-48	2.893240495377794e-48	3.065880873991605e-48	3.2571147264299664e-48	3.4690698662741125e-48	3.7041642303917576e-48	3.9651481768148804e-48	4.255153534282516e-48	4.577750542721313e-48	4.9370140278724505e-48	5.337600395373063e-48	5.784837317331137e-48	6.284828326753641e-48	6.844574942906758e-48	7.472119436802592e-48	8.176711926214207e-48	8.969006182844775e-48	9.861289363427891e-48	1.0867751869243061e-47	1.20048047283378e-47	1.3291453322215061e-47	1.474973799309335e-47	1.6405254128849621e-47	1.828776680296061e-47	2.0431938034465604e-47	2.2878188335588015e-47	2.567371856303773e-47	2.887372334272839e-47	3.254283369133265e-47
35.96	2.0999079398239782e-48	2.105493491585095e-48	2.1167081389500637e-48	2.1336395219665834e-48	2.156420491182089e-48	2.185230803220774e-48	2.2202994271902535e-48	2.2619075023126105e-48	2.310391998902346e-48	2.3661501476987814e-48	2.4296447168815905e-48	2.5014102322044793e-48	2.582060253939161e-48	2.6722958451740018e-48	2.7729153899689637e-48	2.884825947514185e-48	3.00905636048039e-48	3.146772372988428e-48	3.2992940570393533e-48	3.468115896962107e-48	3.6549299408106236e-48	3.8616524972742114e-48	4.0904549384530724e-48	4.3437992650667344e-48	4.6244792039993964e-48	4.935667741760009e-48	5.280972155300408e-48	5.664497788277754e-48	6.090922041774576e-48	6.565580310297728e-48	7.094565904462087e-48	7.68484637062946e-48	8.344399056308845e-48	9.082369292065553e-48	9.909255182536824e-48	1.0837123740824914e-47	1.1879863986026795e-47	1.3053483681988395e-47	1.4376457661511827e-47	1.587013719662882e-47	1.755923169344359e-47	1.9472376171605453e-47	2.1642800609123905e-47	2.4109120384461144e-47	2.6916270840876867e-47	3.0116613568065466e-47	3.3771247507822455e-47	3.7951564644339143e-47	4.2741098080188333e-47
36.06	2.80896312142805e-48	2.8163830502832784e-48	2.8312803521625523e-48	2.853770639050159e-48	2.8840291504903055e-48	2.922292974601899e-48	2.968864068797751e-48	3.024113132743311e-48	3.0884844013277626e-48	3.162501442152525e-48	3.2467740606276124e-48	3.34200643665555e-48	3.4490066405455085e-48	3.5686977028090107e-48	3.702130443498648e-48	3.850498302511742e-48	4.01515445369976e-48	4.1976315337310995e-48	4.399664372702544e-48	4.623216178925847e-48	4.870508706869189e-48	5.144057026952928e-48	5.4467096212128764e-48	5.781694652655046e-48	6.152673401870998e-48	6.563802036267312e-48	7.019803080000804e-48	7.526048192245099e-48	8.088654144755717e-48	8.714594225243157e-48	9.411827690844941e-48	1.018945036808268e-47	1.1057870056560324e-47	1.2029011060729617e-47	1.3116552968239241e-47	1.4336209739922437e-47	1.570605630573242e-47	1.7246911209621184e-47	1.8982785458672802e-47	2.0941409661339251e-47	2.3154853851073114e-47	2.566025716339224e-47	2.8500687861487323e-47	3.1726158203059113e-47	3.5394823449099906e-47	3.957440010376999e-47	4.434384545010718e-47	4.979534886071468e-47	5.603669552230874e-47
36.16	3.749925807037216e-48	3.759763312912301e-48	3.7795139622257876e-48	3.809329976390114e-48	3.849442069408376e-48	3.900162351759912e-48	3.961888279333354e-48	4.0351077156080273e-48	4.1204051950474495e-48	4.218469497357816e-48	4.330102666341103e-48	4.45623063411678e-48	4.597915642101562e-48	4.756370685058049e-48	4.93297624459193e-48	5.1292996246542397e-48	5.347117255053757e-48	5.58844039102335e-48	5.855544709117002e-48	6.151004383985947e-48	6.477731329115423e-48	6.83902040000916e-48	7.238601493685237e-48	7.680699637397727e-48	8.170104346604863e-48	8.71224975259513e-48	9.313307260113981e-48	9.980292802237068e-48	1.0721191122523962e-47	1.1545099943821849e-47	1.2462397391713364e-47	1.3484936643833793e-47	1.462627249245029e-47	1.5901925358872054e-47	1.7329689310924646e-47	1.892999184078272e-47	2.072631459829329e-47	2.274568599090889e-47	2.5019258611257935e-47	2.758298690479465e-47	3.047842342440073e-47	3.3753655534950117e-47	3.7464408648272143e-47	4.1675347132431854e-47	4.646161012459535e-47	5.191062679728257e-47	5.812426444282334e-47	6.522137336570783e-47	7.33408053910555e-47
36.26	4.99622565593574e-48	5.00924333210951e-48	5.035378090503046e-48	5.074829978365771e-48	5.127902175427258e-48	5.195004783665815e-48	5.276659980248762e-48	5.3735086220251984e-48	5.486318415538363e-48	5.615993794589996e-48	5.763587678524808e-48	5.930315319355264e-48	6.117570485388616e-48	6.326944274092099e-48	6.560246898616977e-48	6.819532851926442e-48	7.107129921326813e-48	7.42567260607014e-48	7.778140583630298e-48	8.167902978608055e-48	8.598769314830454e-48	9.075048179405584e-48	9.601614801223642e-48	1.0183988950375749e-47	1.0828424804768889e-47	1.1542014712498065e-47	1.2332809111247496e-47	1.3209955258568426e-47	1.4183857890634533e-47	1.5266365475530477e-47	1.6470986376432979e-47	1.7813140009597465e-47	1.9310448995064098e-47	2.098307938236187e-47	2.2854137322681e-47	2.495013209330041e-47	2.7301517207930856e-47	2.994332352654487e-47	3.2915900880484894e-47	3.6265787838275646e-47	4.004673295716614e-47	4.432089531907238e-47	4.916025748750745e-47	5.464829042600305e-47	6.088191760896996e-47	6.797383480027814e-47	7.605525309779222e-47	8.527914623834235e-47	9.582409930703391e-47
36.36	6.64378824257933e-48	6.660981433069666e-48	6.695498215625558e-48	6.747601002698565e-48	6.817687463344961e-48	6.906295460210573e-48	7.014109761456451e-48	7.141970641956096e-48	7.29088452116306e-48	7.462036821300547e-48	7.656807269719275e-48	7.876787914364125e-48	8.123804172272959e-48	8.399939289109883e-48	8.707562654289655e-48	9.04936249285002e-48	9.428383543779433e-48	9.848070437157691e-48	1.0312317601834009e-47	1.0825526674451228e-47	1.1392672543041107e-47	1.2019379348402774e-47	1.2712007989057186e-47	1.347775693674294e-47	1.4324778476266505e-47	1.526231284448645e-47	1.6300843168387724e-47	1.745227460355446e-47	1.8730141666213287e-47	2.0149848451520178e-47	2.1728947258334956e-47	2.348746212090413e-47	2.5448264909966593e-47	2.7637513045062795e-47	3.0085159498490933e-47	3.2825547720229505e-47	3.5898106433259993e-47	3.934816201371554e-47	4.3227889468561984e-47	4.759742696209577e-47	5.252618355025291e-47	5.809437541433705e-47	6.439483263174618e-47	7.153512660840096e-47	7.964007800207388e-47	8.885471662231025e-47	9.934777880722946e-47	1.1131584464338587e-46	1.2498823771126063e-46
36.46	8.817699291280306e-48	8.840364784004722e-48	8.885866518582707e-48	8.954548086314393e-48	9.046930141796704e-48	9.16371682295802e-48	9.30580447808687e-48	9.474292847498643e-48	9.670498890148414e-48	9.895973492246661e-48	1.0152521346735336e-47	1.0442224350562301e-47	1.0767468932315335e-47	1.113097779748656e-47	1.1535846664196475e-47	1.1985586660615954e-47	1.2484173169016061e-47	1.3036102033085764e-47	1.3646454198222402e-47	1.4320970032736087e-47	1.5066134785916156e-47	1.5889276882073143e-47	1.679868103437334e-47	1.7803718496140159e-47	1.89149971592929e-47	2.0144534670433272e-47	2.1505958277559685e-47	2.3014735759636997e-47	2.4688442545413865e-47	2.654707101861487e-47	2.8613389059757115e-47	3.0913356121330775e-47	3.347660660992384e-47	3.6337012100517245e-47	3.953333598782914e-47	4.3109996651229203e-47	4.711795815015703e-47	5.16157709687526e-47	5.66707895026115e-47	6.236059796156596e-47	6.8774682311787e-47	7.601639299357748e-47	8.420525166405622e-47	9.347966541164372e-47	1.0400012411734788e-46	1.1595297131452355e-46	1.2955485653121744e-46	1.45057998302855e-46	1.6275641256503675e-46
36.56	1.1680776719451834e-47	1.1710601031604302e-47	1.1770472833412438e-47	1.1860841197288186e-47	1.198238657055414e-47	1.2136029109372195e-47	1.232294000596105e-47	1.2544555999440982e-47	1.2802597315595547e-47	1.30990893410214e-47	1.3436388403782937e-47	1.3817212107369657e-47	1.4244674749080647e-47	1.47223284499034e-47	1.5254210732760269e-47	1.5844899412214929e-47	1.6499575804460976e-47	1.7224097435135273e-47	1.8025081618453775e-47	1.8910001509205564e-47	1.9887296495104593e-47	2.0966499107724337e-47	2.215838099382038e-47	2.347512091493258e-47	2.493049824313318e-47	2.6540116008199196e-47	2.832165824251344e-47	3.02951871837858e-47	3.248348685515144e-47	3.491246067468274e-47	3.7611592084416783e-47	4.06144787717094e-47	4.395945292967396e-47	4.769030222461823e-47	5.185710877368955e-47	5.651722656582015e-47	6.173642147999448e-47	6.759020248308751e-47	7.416537786438119e-47	8.156187665379927e-47	8.98948828783698e-47	9.929733928088097e-47	1.0992288785144644e-46	1.219493273631306e-46	1.3558268348843936e-46	1.5106200552631554e-46	1.6866502592180443e-46	1.8871484537973093e-46	2.1158783838992103e-46
36.66	1.5444577918145397e-47	1.5483750570234184e-47	1.5562387059420863e-47	1.5681073277624553e-47	1.5840696925656315e-47	1.6042458312855938e-47	1.628788503377038e-47	1.657885076683888e-47	1.6917598510708961e-47	1.730676865115205e-47	1.7749432337149765e-47	1.8249130740589494e-47	1.880992088218983e-47	1.9436428829284725e-47	2.013391121179048e-47	2.0908326164303636e-47	2.1766414988771272e-47	2.271579604795585e-47	2.3765072650376313e-47	2.4923956978694103e-47	2.6203412453037305e-47	2.761581731718124e-47	2.917515269907493e-47	3.0897218940138626e-47	3.279988462445044e-47	3.490337348651435e-47	3.7230595255192757e-47	3.9807527525760062e-47	4.2663656970797666e-47	4.583248963826812e-47	4.93521417826031e-47	5.326602468119083e-47	5.762363926286721e-47	6.248149918726807e-47	6.790420434827382e-47	7.396569073226638e-47	8.075068726353322e-47	8.83564158606444e-47	9.689457758353108e-47	1.0649367568219722e-46	1.1730173581775982e-46	1.2948949502042087e-46	1.432541444459106e-46	1.5882372713675482e-46	1.764623113256711e-46	1.9647608298603938e-46	2.192205291264723e-46	2.4510891669750915e-46	2.746223120853102e-46
36.76	2.038351040883102e-47	2.0434869018235362e-47	2.0537965486100272e-47	2.0693562867295354e-47	2.090281721079606e-47	2.1167291530617476e-47	2.148897478991138e-47	2.1870306212971832e-47	2.231420533060142e-47	2.2824108263528976e-47	2.340401085834056e-47	2.4058519413248844e-47	2.479290986958612e-47	2.56131965023596e-47	2.652621132319025e-47	2.75396956155839e-47	2.866240526075996e-47	2.9904231787789994e-47	3.127634140141344e-47	3.2791334612386614e-47	3.4463429527968624e-47	3.630867236511258e-47	3.834517933906712e-47	4.059341477084359e-47	4.3076511066540564e-47	4.582063717145189e-47	4.885542321799149e-47	5.221445039920263e-47	5.593581664539432e-47	6.006279050364329e-47	6.464456777012004e-47	6.973714796525993e-47	7.540435074533133e-47	8.17189958992942e-47	8.876427479247343e-47	9.66353461151061e-47	1.0544119472585351e-46	1.153067994303725e-46	1.263756639213408e-46	1.3881277509258656e-46	1.5280806484254902e-46	1.6858046568266246e-46	1.863826674245821e-46	2.0650670249094383e-46	2.292905116480551e-46	2.551256710052597e-46	2.8446649594448673e-46	3.1784077942093187e-46	3.558624722487103e-46
36.86	2.6852890923946213e-47	2.692010675092729e-47	2.705503149571073e-47	2.725865722567103e-47	2.7532486852153124e-47	2.7878552173456906e-47	2.829943838913597e-47	2.8798315489349762e-47	2.9378977039261044e-47	3.0045887005594445e-47	3.080423541300717e-47	3.1660003775130203e-47	3.26200414223221e-47	3.3692154049398657e-47	3.488520603647611e-47	3.620923835980699e-47	3.767560421344577e-47	3.929712481384235e-47	4.1088268266686437e-47	4.306535484835862e-47	4.524679260505069e-47	4.765334781484171e-47	5.030845560811279e-47	5.323857691913658e-47	5.647360896940233e-47	6.004735768846402e-47	6.399808189329249e-47	6.836912071059517e-47	7.32096176841382e-47	7.857535731529184e-47	8.452973250463313e-47	9.114486457308392e-47	9.850290133508532e-47	1.0669752318446224e-46	1.1583569246804258e-46	1.2603968772127271e-46	1.374494718136513e-46	1.5022545192791935e-46	1.6455169984832138e-46	1.806397135890605e-46	1.987328163489663e-46	2.1911130660792327e-46	2.420984944580318e-46	2.680677846780187e-46	2.974509974471233e-46	3.3074815396104158e-46	3.685389977744949e-46	4.114965749249724e-46	4.6040325857213706e-46
36.96	3.531202003791367e-47	3.5399834877557322e-47	3.557610456581568e-47	3.584211671025892e-47	3.6199821819236964e-47	3.665185656497679e-47	3.7201575386407464e-47	3.7853090948770393e-47	3.861132412582527e-47	3.948206433304554e-47	4.047204121983157e-47	4.1589008929600925e-47	4.284184436282966e-47	4.424066113486831e-47	4.579694121348958e-47	4.752368655724114e-47	4.94355934628148e-47	5.154925277675924e-47	5.388337964490951e-47	5.645907707430925e-47	5.930013828214269e-47	6.243339362173645e-47	6.58891088276482e-47	6.970144243478684e-47	7.390897152925105e-47	7.855529651539707e-47	8.368973737537784e-47	8.936813600219132e-47	9.565378166265486e-47	1.0261847956112422e-46	1.1034378590948697e-46	1.1892243696125735e-46	1.2846000425315607e-46	1.3907681395501798e-46	1.509101749235127e-46	1.6411696798514873e-46	1.7887665837625528e-46	1.9539480442692472e-46	2.139071488324563e-46	2.346843946200761e-46	2.58037786682266e-46	2.8432564210293936e-46	3.1396099916214475e-46	3.4742058672699367e-46	3.852553537572388e-46	4.281028441227732e-46	4.767017563569266e-46	5.319090931788978e-46	5.947203838181984e-46
37.06	4.635361783817821e-47	4.646814598314127e-47	4.669803157288029e-47	4.704494297771275e-47	4.751140733706866e-47	4.810084050366081e-47	4.881758771764564e-47	4.966697567189693e-47	5.065537681955159e-47	5.179028698259131e-47	5.308041754947351e-47	5.453580380598199e-47	5.616793123182981e-47	5.798988192263705e-47	6.001650367012765e-47	6.226460466107741e-47	6.475317724786696e-47	6.750365481174759e-47	7.054020639794515e-47	7.389007456517069e-47	7.758396277986606e-47	8.165647971957914e-47	8.614664905618694e-47	9.109849469915803e-47	9.656171312793307e-47	1.025924463738554e-46	1.0925417147717641e-46	1.1661872490391296e-46	1.2476748353288946e-46	1.3379272750093007e-46	1.4379921452568258e-46	1.5490600043272288e-46	1.6724854664109308e-46	1.8098116248258313e-46	1.9627983865134764e-46	2.133455380492344e-46	2.3240802210402656e-46	2.5373030464777996e-46	2.7761384207438392e-46	3.0440458826038266e-46	3.345000662426219e-46	3.683576366364797e-46	4.065041761353975e-46	4.49547419221378e-46	4.9818926372259266e-46	5.532413976271531e-46	6.156436724717262e-46	6.864857299294089e-46	7.670324856535838e-46
37.16	6.074131451755177e-47	6.089042705764215e-47	6.118972492328377e-47	6.164136624350394e-47	6.22486198078851e-47	6.301590354804833e-47	6.394883680214567e-47	6.50543072063542e-47	6.634055329976221e-47	6.781726419371743e-47	6.949569794881869e-47	7.138882062895218e-47	7.35114683687868e-47	7.588053520720535e-47	7.851518991360881e-47	8.143712557740879e-47	8.467084635615241e-47	8.824399649884262e-47	9.21877375955617e-47	9.653718097219164e-47	1.0133188327363317e-46	1.066164145881122e-46	1.1244100999154383e-46	1.188623171733152e-46	1.259442548887713e-46	1.3375899942316077e-46	1.4238811911111474e-46	1.5192388031060637e-46	1.6247075217111114e-46	1.7414714216972323e-46	1.8708739984359977e-46	2.0144413257452223e-46	2.1739088486229657e-46	2.3512524147453972e-46	2.548724254386785e-46	2.7688947435613182e-46	3.014700933368496e-46	3.289503004167918e-46	3.597150011588089e-46	3.942056538841256e-46	4.329292163971738e-46	4.764686000647818e-46	5.2549489879116984e-46	5.807817101135893e-46	6.432219249226065e-46	7.138474331037857e-46	7.938522770178826e-46	8.846198859781758e-46	9.877551461196422e-46
37.26	7.945732516674438e-47	7.96511383137431e-47	8.00401500845423e-47	8.062714754758511e-47	8.141635184862989e-47	8.241346758438709e-47	8.362574985260095e-47	8.506209005434404e-47	8.6733121832998425e-47	8.86513488713225e-47	9.083129663964135e-47	9.328969060300745e-47	9.604566386158397e-47	9.91209977269335e-47	1.025403993391443e-46	1.0633182111904628e-46	1.105268276423395e-46	1.1516101643619335e-46	1.202745002557236e-46	1.2591245962250421e-46	1.321257758298048e-46	1.389717562743077e-46	1.4651496590257579e-46	1.5482818081121969e-46	1.639934826696115e-46	1.7410351571078948e-46	1.8526293164041357e-46	1.9759005203999166e-46	2.1121878280209796e-46	2.263008209661237e-46	2.4300820118226462e-46	2.6153623710896518e-46	2.821069225703338e-46	3.0497286853486866e-46	3.3042186524605566e-46	3.5878217452301285e-46	3.904286758134343e-46	4.257900115714389e-46	4.653569036046319e-46	5.0969184297677784e-46	5.594403928079106e-46	6.153443870157369e-46	6.782573600532932e-46	7.491626046534308e-46	8.291943284619665e-46	9.196624685997069e-46	1.0220818284985368e-45	1.138206327257924e-45	1.270069302428123e-45
37.36	1.0376298138897722e-46	1.0401447603004348e-46	1.0451925171662219e-46	1.052809019037874e-46	1.0630486871549725e-46	1.075985061932155e-46	1.0917116617850637e-46	1.110343081986857e-46	1.13201635117164e-46	1.156892567383532e-46	1.1851588402911048e-46	1.2170305714534937e-46	1.2527541104427095e-46	1.2926098313280815e-46	1.336915681661886e-46	1.386031264836805e-46	1.4403625267195665e-46	1.5003671290259885e-46	1.5665606052667023e-46	1.6395234105710268e-46	1.7199089946640778e-46	1.808453048164853e-46	1.905984096703677e-46	2.013435645736298e-46	2.1318601120732837e-46	2.262444816894042e-46	2.406530360381591e-46	2.565631751280857e-46	2.741462727060946e-46	2.9359637736252875e-46	3.151334439646235e-46	3.390070641971314e-46	3.655007777964887e-46	3.949370601470194e-46	4.276830985294309e-46	4.6415748895072536e-46	5.048380087097792e-46	5.5027064734701496e-46	6.0108011120260245e-46	6.5798205544405695e-46	7.217973432894596e-46	7.934686866502647e-46	8.740800872339968e-46	9.648795743046414e-46	1.067305827233301e-45	1.183019380612576e-45	1.3139392405841717e-45	1.462285897394872e-45	1.6306319061812468e-45
37.46	1.3527546943891572e-46	1.3560127598953908e-46	1.3625518874950927e-46	1.3724183344661827e-46	1.3856821511266289e-46	1.40243798979681e-46	1.4228062031297497e-46	1.4469342492064665e-46	1.4749984257778942e-46	1.5072059614695688e-46	1.5437974977535105e-46	1.5850500021683797e-46	1.631280160767472e-46	1.6828483062600245e-46	1.7401629479715665e-46	1.8036859807930115e-46	1.8739386629719695e-46	1.9515084672056075e-46	2.0370569263688462e-46	2.1313286147445122e-46	2.2351614282836085e-46	2.349498353759757e-46	2.4754009473340515e-46	2.6140647787785122e-46	2.766837139311031e-46	2.9352373597299383e-46	3.1209801425597757e-46	3.3260023787083194e-46	3.552493997448537e-46	3.8029334904655585e-46	4.080128858718258e-46	4.387264857906857e-46	4.7279575679050464e-46	5.1063174877838575e-46	5.527022565984418e-46	5.995402820716937e-46	6.517538495836252e-46	7.100374040738006e-46	7.751850609306256e-46	8.481060254743572e-46	9.298425568690404e-46	1.0215909191750064e-45	1.1247258429222015e-45	1.2408291165490199e-45	1.3717230413186084e-45	1.519509619507406e-45	1.6866165081090782e-45	1.875850964251533e-45	2.0904632402999542e-45
37.56	1.7606496713167984e-46	1.764863582992348e-46	1.7733209632379464e-46	1.7860812631590386e-46	1.8032345079625094e-46	1.824902330040099e-46	1.8512393714305633e-46	1.8824350777344975e-46	1.9187159118747175e-46	1.960348022982053e-46	2.007640413270788e-46	2.060948654219771e-46	2.120679212861943e-46	2.1872944597149627e-46	2.2613184420934817e-46	2.3433435204921e-46	2.43403798173859e-46	2.534154761043219e-46	2.64454142634638e-46	2.7661516029810122e-46	2.900058045207352e-46	3.0474675943276122e-46	3.2097383016497085e-46	3.3883990394959917e-46	3.585171975859848e-46	3.801998349519859e-46	4.041068053996499e-46	4.304853622520286e-46	4.5961493043653684e-46	4.91811603808732e-46	5.274333262461363e-46	5.66885866491405e-46	6.106297154317353e-46	6.591880565355084e-46	7.131559861431694e-46	7.732111909625883e-46	8.401263263248399e-46	9.147833815633777e-46	9.981903695344655e-46	1.0915007372989017e-45	1.196035966121992e-45	1.3133119133648004e-45	1.4450695491078936e-45	1.5933108595508527e-45	1.760340831073998e-45	1.9488165977836952e-45	2.1618050367448628e-45	2.402850335381252e-45	2.6760533424590548e-45
37.66	2.2877741874757692e-46	2.2932156342166544e-46	2.3041364569791317e-46	2.32061294449294e-46	2.3427606119365318e-46	2.3707355182247614e-46	2.404736054093806e-46	2.445005228949597e-46	2.491833492445401e-46	2.545562135468688e-46	2.6065873248092926e-46	2.675364836464209e-46	2.7524155645191332e-46	2.8383318960945736e-46	2.9337850582495284e-46	3.039533560327307e-46	3.156432875409104e-46	3.2854465277537452e-46	3.4276587798905358e-46	3.5842891440060034e-46	3.756708978160633e-46	3.94646046954052e-46	4.155278355392779e-46	4.385114788702744e-46	4.6381678214351016e-46	4.916914054924938e-46	5.224146096721567e-46	5.563015568148283e-46	5.9370825297718414e-46	6.350372336107194e-46	6.807441100033139e-46	7.313451146116055e-46	7.874258065716393e-46	8.496511261817449e-46	9.187770195594818e-46	9.956638928944948e-46	1.0812922008345247e-45	1.176780526850161e-45	1.2834065764659603e-45	1.4026315788737528e-45	1.5361286808650808e-45	1.685816021879316e-45	1.8538953034346302e-45	2.0428968140875673e-45	2.2557320469183947e-45	2.4957552558400856e-45	2.766835546364128e-45	3.073441393749111e-45	3.420739836241165e-45
37.76	2.967894863877076e-46	2.9749103102496027e-46	2.98898980108776e-46	3.010231080331082e-46	3.038782141703951e-46	3.0748429058669066e-46	3.118667496730226e-46	3.1705671523094815e-46	3.230913815614638e-46	3.3001444620753042e-46	3.3787662321179096e-46	3.467362450995302e-46	3.5665996330881226e-46	3.677235584978387e-46	3.8001287410079365e-46	3.936248887189161e-46	4.08668945473736e-46	4.252681593695708e-46	4.435610270805306e-46	4.63703267469482e-46	4.858699256546052e-46	5.102577786695876e-46	5.3708808684098365e-46	5.666097420791483e-46	5.991028725204247e-46	6.348829725726089e-46	6.743056386461185e-46	7.177720039843629e-46	7.657349813773653e-46	8.187064405538005e-46	8.772654681718938e-46	9.420678831337078e-46	1.0138572090974387e-45	1.0934773403550719e-45	1.1818871776219925e-45	1.2801775578775144e-45	1.3895908585398469e-45	1.511543722558906e-45	1.6476534293676398e-45	1.799768529333093e-45	1.9700044691131213e-45	2.160785065413547e-45	2.374890838960528e-45	2.615515403726429e-45	2.886331324188799e-45	3.191567112391511e-45	3.536097344902895e-45	3.9255482471518387e-45	4.3664215307616255e-45
37.86	3.844038262971855e-46	3.853068864553812e-46	3.8711922405903675e-46	3.898533433269452e-46	3.935281757634149e-46	3.98169293373524e-46	4.038091980181495e-46	4.104876913781326e-46	4.1825233127333725e-46	4.2715898147163576e-46	4.372724636504101e-46	4.486673218727942e-46	4.614287118454449e-46	4.756534293751892e-46	4.9145109488461465e-46	5.089455136329231e-46	5.282762344812635e-46	5.4960033371021e-46	5.7309445462599155e-46	5.98957138576327e-46	6.274114886508648e-46	6.587082138976284e-46	6.931291095009199e-46	7.30991037222426e-46	7.72650480720889e-46	8.185087623910324e-46	8.690180224013158e-46	9.246880770157706e-46	9.860942924780446e-46	1.0538866332131151e-45	1.1288000694508294e-45	1.2116665602947268e-45	1.3034288645753018e-45	1.405156474524356e-45	1.5180640175531713e-45	1.6435325306037278e-45	1.783134081322378e-45	1.9386602926574644e-45	2.1121554247515518e-45	2.3059547830025083e-45	2.522729357256274e-45	2.7655377582801578e-45	3.037886708754391e-45	3.34380157275443e-45	3.687908676973599e-45	4.075531497016876e-45	4.512803162903959e-45	5.006798191374213e-45	5.5656868930115405e-45
37.96	4.970948312518489e-46	4.9825549607183116e-46	5.005847676743984e-46	5.040986184041116e-46	5.088212291706102e-46	5.147852601101916e-46	5.22032217862077e-46	5.306129250972518e-46	5.405880995466414e-46	5.520290515257833e-46	5.65018510876783e-46	5.796515963875996e-46	5.960369431445683e-46	6.1429800597792745e-46	6.345745602296144e-46	6.570244245718433e-46	6.818254346127486e-46	7.091777006275423e-46	7.393061880560956e-46	7.724636655286356e-46	8.089340722630397e-46	8.490363648846343e-46	8.931289132456643e-46	9.416145258960869e-46	9.949461987471708e-46	1.0536336954902487e-45	1.1182510858593804e-45	1.1894453882965286e-45	1.2679464875119849e-45	1.3545785254471204e-45	1.4502729969672467e-45	1.5560838201044977e-45	1.6732046958548336e-45	1.8029891256269976e-45	1.946973516884995e-45	2.1069038810369038e-45	2.2847667142400592e-45	2.482824753954185e-45	2.7036584246677206e-45	2.9502139287165344e-45	3.225859106629662e-45	3.5344483909059715e-45	3.8803984134525174e-45	4.268776107150158e-45	4.7054014746163797e-45	5.1969675923389215e-45	5.751180888114208e-45	6.376925288739092e-45	7.084454500700608e-45
38.06	6.418174428093941e-46	6.433069201235819e-46	6.462960047160696e-46	6.508050686081482e-46	6.568649517584168e-46	6.6451730515038076e-46	6.738150562984932e-46	6.848230042745399e-46	6.9761855338138356e-46	7.122925968033917e-46	7.289505639818975e-46	7.47713648152898e-46	7.687202334939361e-46	7.921275447219331e-46	8.181135458355763e-46	8.468791190845288e-46	8.786505602715303e-46	9.136824322591291e-46	9.522608251923232e-46	9.947070796084152e-46	1.0413820374633972e-45	1.092690896364657e-45	1.1490887542026257e-45	1.2110869452038862e-45	1.2792602845165034e-45	1.354255357176246e-45	1.4368000091539925e-45	1.527714223692058e-45	1.6279225959450456e-45	1.73846865381087e-45	1.86053131366737e-45	1.9954438075880678e-45	2.1447154747571948e-45	2.3100568757413906e-45	2.493408765779645e-45	2.6969755544408612e-45	2.92326398638037e-45	3.1751279045044046e-45	3.455820106176967e-45	3.769052479440692e-45	4.119065814635328e-45	4.5107109333403483e-45	4.949543068486455e-45	5.441931775419541e-45	5.995189064030023e-45	6.617718929185736e-45	7.319192035507466e-45	8.11075000085656e-45	9.005244542187432e-45
38.16	8.273946769913633e-46	8.293032374284903e-46	8.331332600628852e-46	8.389106903163995e-46	8.466748032072402e-46	8.564786376212497e-46	8.68389585475645e-46	8.824901447088348e-46	8.98878847575448e-46	9.17671378492769e-46	9.390018987226084e-46	9.630245985476465e-46	9.899155013770492e-46	1.0198745484727165e-45	1.0531279978145367e-45	1.089931176119771e-45	1.1305716293205824e-45	1.1753727240174355e-45	1.224697760728718e-45	1.2789546693305689e-45	1.3386013681459326e-45	1.4041518809520184e-45	1.4761833210280476e-45	1.5553438686134293e-45	1.642361888200568e-45	1.7380563554308568e-45	1.843348790571351e-45	1.959276927293377e-45	2.087010382549701e-45	2.2278686366948508e-45	2.3833416837216356e-45	2.5551137709145788e-45	2.7450907169013787e-45	2.9554313788682447e-45	3.188583935781481e-45	3.447327767431553e-45	3.734821842075341e-45	4.054660682087848e-45	4.4109391617099786e-45	4.808327608930592e-45	5.2521589409816505e-45	5.748529867282006e-45	6.304418553817518e-45	6.927821569481301e-45	7.62791344051203e-45	8.415232739035406e-45	9.301899344024602e-45	1.0301868359562099e-44	1.1431227182263634e-44
38.26	1.065003254151538e-45	1.0674451704168956e-45	1.0723454110625453e-45	1.0797369717009028e-45	1.0896697968852623e-45	1.1022113290213295e-45	1.1174472529832768e-45	1.1354824476566259e-45	1.1564421588255309e-45	1.1804734112939342e-45	1.2077466819398177e-45	1.238457859632311e-45	1.272830522671755e-45	1.3111185697427203e-45	1.3536092464109451e-45	1.4006266160705844e-45	1.4525355321102868e-45	1.5097461770800542e-45	1.572719245009449e-45	1.6419718549772724e-45	1.7180842978366818e-45	1.8017077339722618e-45	1.893572978475132e-45	1.99450053160582e-45	2.10541203737986e-45	2.22734338215691e-45	2.3614596789504894e-45	2.5090724226298532e-45	2.6716591472417513e-45	2.850885970498712e-45	3.0486334734281526e-45	3.267026436878065e-45	3.508468042943607e-45	3.775679250693779e-45	4.0717441745293366e-45	4.4001624332956024e-45	4.764909602701344e-45	5.1705070971894215e-45	5.622103035521275e-45	6.125565913398415e-45	6.687593224064684e-45	7.31583754311129e-45	8.019053037512684e-45	8.807265884209564e-45	9.691972705846547e-45	1.0686371869108601e-44	1.1805633366695023e-44	1.3067214043941173e-44	1.4491226167344295e-44
38.36	1.3687813371305039e-45	1.371901061161464e-45	1.3781613466761425e-45	1.3876040950262638e-45	1.4002927277157258e-45	1.4163128792456246e-45	1.4357733368847637e-45	1.45880724144381e-45	1.4855735671366916e-45	1.516258902963263e-45	1.5510795628186425e-45	1.590284056830485e-45	1.6341559623438037e-45	1.6830172396379738e-45	1.737232045010794e-45	1.7972111024530304e-45	1.8634167049528844e-45	1.936368427717263e-45	2.016649648528546e-45	2.1049149853512685e-45	2.2018987785014312e-45	2.3084247645810655e-45	2.4254171124178388e-45	2.5539130179742635e-45	2.69507708623057e-45	2.8502177641392087e-45	3.020806130773597e-45	3.208497399769968e-45	3.4151555463018386e-45	3.6428815375622976e-45	3.894045723742133e-45	4.1713250377822204e-45	4.477745759099908e-45	4.816732721843673e-45	5.1921659953241536e-45	5.6084462370366e-45	6.070570121786461e-45	6.584217489415426e-45	7.155852135062818e-45	7.792838497656083e-45	8.503576893726713e-45	9.297660405826213e-45	1.0186057081063784e-44	1.1181321741433125e-44	1.2297842472596669e-44	1.3552127764282615e-44	1.496314135051781e-44	1.6552693074015843e-44	1.834589561502241e-44
[truncated: 233 more columns]
