# Supplementary material for: Simple Physical Model for the Estimation of Irreversible Dissociation Rates for Bimolecular Complexes
Source: J Phys Chem A. 2023 Jul 7;127(28):5956–66. doi: 10.1021/acs.jpca.3c01890 (PMC10364079; doi:10.1021/acs.jpca.3c01890)
Supplement: Supplementary file 2 — jp3c01890_si_002.zip [file jp3c01890_si_002.zip › Supplementary/Freqs&Rots/MetOProOHO/R.txt]

4.04874 1.24871 1.03220
3.61262 1.15914 0.95112
2.79109 1.54539 1.25534
3.11106 1.36116 1.18345
3.47946 1.15679 1.05390
3.86103 1.01794 0.95693
4.27232 0.88206 0.83268
5.06367 0.83137 0.77391
3.17976 0.56272 0.50186
7.76319 0.52153 0.50148
8.15149 0.45944 0.44237
8.15008 0.40445 0.39115
5.97999 0.37129 0.36067
3.62691 0.34598 0.32250
2.64762 0.27465 0.26316
