# Supplementary material for: Simple Physical Model for the Estimation of Irreversible Dissociation Rates for Bimolecular Complexes
Source: J Phys Chem A. 2023 Jul 7;127(28):5956–66. doi: 10.1021/acs.jpca.3c01890 (PMC10364079; doi:10.1021/acs.jpca.3c01890)
Supplement: Supplementary file 2 — jp3c01890_si_002.zip [file jp3c01890_si_002.zip › Supplementary/Freqs&Rots/MetOProOHO/rts-loc.txt]

E	J=0	J=1	J=2	J=3	J=4	J=5	J=6	J=7	J=8	J=9	J=10	J=11	J=12	J=13	J=14	J=15	J=16	J=17	J=18	J=19	J=20	J=21	J=22	J=23	J=24	J=25	J=26	J=27	J=28	J=29	J=30	J=31	J=32	J=33	J=34	J=35	J=36	J=37	J=38	J=39	J=40	J=41	J=42	J=43	J=44	J=45	J=46	J=47	J=48
26.96	13.00614	13.00614	13.00614	13.00614	13.00614	13.00614	13.00614	13.00614	13.00614	13.00614	13.00614	13.00614	13.00614	13.00614	13.00614	13.00614	13.00614	13.00614	13.00614	13.00614	13.00614	13.00614	13.00614	13.00614	13.00614	13.00614	13.00614	13.00614	13.00614	13.00614	13.00614	13.00614	13.00614	13.00614	13.00614	13.00614	13.00614	13.00614	13.00614	13.00614	13.00614	13.00614	13.00614	13.00614	13.00614	13.00614	13.00614	13.00614	13.00614
27.06	13.00614	13.00614	13.00614	13.00614	13.00614	13.00614	13.00614	13.00614	13.00614	13.00614	13.00614	13.00614	13.00614	13.00614	13.00614	13.00614	13.00614	13.00614	13.00614	13.00614	13.00614	13.00614	13.00614	13.00614	13.00614	13.00614	13.00614	13.00614	13.00614	13.00614	13.00614	13.00614	13.00614	13.00614	13.00614	13.00614	13.00614	13.00614	13.00614	13.00614	13.00614	13.00614	13.00614	13.00614	13.00614	13.00614	13.00614	13.00614	13.00614
27.16	13.00614	13.00614	13.00614	13.00614	13.00614	13.00614	13.00614	13.00614	13.00614	13.00614	13.00614	13.00614	13.00614	13.00614	13.00614	13.00614	13.00614	13.00614	13.00614	13.00614	13.00614	13.00614	13.00614	13.00614	13.00614	13.00614	13.00614	13.00614	13.00614	13.00614	13.00614	13.00614	13.00614	13.00614	13.00614	13.00614	13.00614	13.00614	13.00614	13.00614	13.00614	13.00614	13.00614	13.00614	13.00614	13.00614	13.00614	13.00614	13.00614
27.26	13.00614	13.00614	13.00614	13.00614	13.00614	13.00614	13.00614	13.00614	13.00614	13.00614	13.00614	13.00614	13.00614	13.00614	13.00614	13.00614	13.00614	13.00614	13.00614	13.00614	13.00614	13.00614	13.00614	13.00614	13.00614	13.00614	13.00614	13.00614	13.00614	13.00614	13.00614	13.00614	13.00614	13.00614	13.00614	13.00614	13.00614	13.00614	13.00614	13.00614	13.00614	13.00614	13.00614	13.00614	13.00614	13.00614	13.00614	13.00614	13.00614
27.36	13.00614	13.00614	13.00614	13.00614	13.00614	13.00614	13.00614	13.00614	13.00614	13.00614	13.00614	13.00614	13.00614	13.00614	13.00614	13.00614	13.00614	13.00614	13.00614	13.00614	13.00614	13.00614	13.00614	13.00614	13.00614	13.00614	13.00614	13.00614	13.00614	13.00614	13.00614	13.00614	13.00614	13.00614	13.00614	13.00614	13.00614	13.00614	13.00614	13.00614	13.00614	13.00614	13.00614	13.00614	13.00614	13.00614	13.00614	13.00614	13.00614
27.46	13.00614	13.00614	13.00614	13.00614	13.00614	13.00614	13.00614	13.00614	13.00614	13.00614	13.00614	13.00614	13.00614	13.00614	13.00614	13.00614	13.00614	13.00614	13.00614	13.00614	13.00614	13.00614	13.00614	13.00614	13.00614	13.00614	13.00614	13.00614	13.00614	13.00614	13.00614	13.00614	13.00614	13.00614	13.00614	13.00614	13.00614	13.00614	13.00614	13.00614	13.00614	13.00614	13.00614	13.00614	13.00614	13.00614	13.00614	13.00614	13.00614
27.56	13.00614	13.00614	13.00614	13.00614	13.00614	13.00614	13.00614	13.00614	13.00614	13.00614	13.00614	13.00614	13.00614	13.00614	13.00614	13.00614	13.00614	13.00614	13.00614	13.00614	13.00614	13.00614	13.00614	13.00614	13.00614	13.00614	13.00614	13.00614	13.00614	13.00614	13.00614	13.00614	13.00614	13.00614	13.00614	13.00614	13.00614	13.00614	13.00614	13.00614	13.00614	13.00614	13.00614	13.00614	13.00614	13.00614	13.00614	13.00614	13.00614
27.66	13.00614	13.00614	13.00614	13.00614	13.00614	13.00614	13.00614	13.00614	13.00614	13.00614	13.00614	13.00614	13.00614	13.00614	13.00614	13.00614	13.00614	13.00614	13.00614	13.00614	13.00614	13.00614	13.00614	13.00614	13.00614	13.00614	13.00614	13.00614	13.00614	13.00614	13.00614	13.00614	13.00614	13.00614	13.00614	13.00614	13.00614	13.00614	13.00614	13.00614	13.00614	13.00614	13.00614	13.00614	13.00614	13.00614	13.00614	13.00614	13.00614
27.76	13.00614	13.00614	13.00614	13.00614	13.00614	13.00614	13.00614	13.00614	13.00614	13.00614	13.00614	13.00614	13.00614	13.00614	13.00614	13.00614	13.00614	13.00614	13.00614	13.00614	13.00614	13.00614	13.00614	13.00614	13.00614	13.00614	13.00614	13.00614	13.00614	13.00614	13.00614	13.00614	13.00614	13.00614	13.00614	13.00614	13.00614	13.00614	13.00614	13.00614	13.00614	13.00614	13.00614	13.00614	13.00614	13.00614	13.00614	13.00614	13.00614
27.86	13.00614	13.00614	13.00614	13.00614	13.00614	13.00614	13.00614	13.00614	13.00614	13.00614	13.00614	13.00614	13.00614	13.00614	13.00614	13.00614	13.00614	13.00614	13.00614	13.00614	13.00614	13.00614	13.00614	13.00614	13.00614	13.00614	13.00614	13.00614	13.00614	13.00614	13.00614	13.00614	13.00614	13.00614	13.00614	13.00614	13.00614	13.00614	13.00614	13.00614	13.00614	13.00614	13.00614	13.00614	13.00614	13.00614	13.00614	13.00614	13.00614
27.96	13.00614	13.00614	13.00614	13.00614	13.00614	13.00614	13.00614	13.00614	13.00614	13.00614	13.00614	13.00614	13.00614	13.00614	13.00614	13.00614	13.00614	13.00614	13.00614	13.00614	13.00614	13.00614	13.00614	13.00614	13.00614	13.00614	13.00614	13.00614	13.00614	13.00614	13.00614	13.00614	13.00614	13.00614	13.00614	13.00614	13.00614	13.00614	13.00614	13.00614	13.00614	13.00614	13.00614	13.00614	13.00614	13.00614	13.00614	13.00614	13.00614
28.06	13.00614	13.00614	13.00614	13.00614	13.00614	13.00614	13.00614	13.00614	13.00614	13.00614	13.00614	13.00614	13.00614	13.00614	13.00614	13.00614	13.00614	13.00614	13.00614	13.00614	13.00614	13.00614	13.00614	13.00614	13.00614	13.00614	13.00614	13.00614	13.00614	13.00614	13.00614	13.00614	13.00614	13.00614	13.00614	13.00614	13.00614	13.00614	13.00614	13.00614	13.00614	13.00614	13.00614	13.00614	13.00614	13.00614	13.00614	13.00614	13.00614
28.16	13.00614	13.00614	13.00614	13.00614	13.00614	13.00614	13.00614	13.00614	13.00614	13.00614	13.00614	13.00614	13.00614	13.00614	13.00614	13.00614	13.00614	13.00614	13.00614	13.00614	13.00614	13.00614	13.00614	13.00614	13.00614	13.00614	13.00614	13.00614	13.00614	13.00614	13.00614	13.00614	13.00614	13.00614	13.00614	13.00614	13.00614	13.00614	13.00614	13.00614	13.00614	13.00614	13.00614	13.00614	13.00614	13.00614	13.00614	13.00614	13.00614
28.26	13.00614	13.00614	13.00614	13.00614	13.00614	13.00614	13.00614	13.00614	13.00614	13.00614	13.00614	13.00614	13.00614	13.00614	13.00614	13.00614	13.00614	13.00614	13.00614	13.00614	13.00614	13.00614	13.00614	13.00614	13.00614	13.00614	13.00614	13.00614	13.00614	13.00614	13.00614	13.00614	13.00614	13.00614	13.00614	13.00614	13.00614	13.00614	13.00614	13.00614	13.00614	13.00614	13.00614	13.00614	13.00614	13.00614	13.00614	13.00614	13.00614
28.36	13.00614	13.00614	13.00614	13.00614	13.00614	13.00614	13.00614	13.00614	13.00614	13.00614	13.00614	13.00614	13.00614	13.00614	13.00614	13.00614	13.00614	13.00614	13.00614	13.00614	13.00614	13.00614	13.00614	13.00614	13.00614	13.00614	13.00614	13.00614	13.00614	13.00614	13.00614	13.00614	13.00614	13.00614	13.00614	13.00614	13.00614	13.00614	13.00614	13.00614	13.00614	13.00614	13.00614	13.00614	13.00614	13.00614	13.00614	13.00614	13.00614
28.46	13.00614	13.00614	13.00614	13.00614	13.00614	13.00614	13.00614	13.00614	13.00614	13.00614	13.00614	13.00614	13.00614	13.00614	13.00614	13.00614	13.00614	13.00614	13.00614	13.00614	13.00614	13.00614	13.00614	13.00614	13.00614	13.00614	13.00614	13.00614	13.00614	13.00614	13.00614	13.00614	13.00614	13.00614	13.00614	13.00614	13.00614	13.00614	13.00614	13.00614	13.00614	13.00614	13.00614	13.00614	13.00614	13.00614	13.00614	13.00614	13.00614
28.56	13.00614	13.00614	13.00614	13.00614	13.00614	13.00614	13.00614	13.00614	13.00614	13.00614	13.00614	13.00614	13.00614	13.00614	13.00614	13.00614	13.00614	13.00614	13.00614	13.00614	13.00614	13.00614	13.00614	13.00614	13.00614	13.00614	13.00614	13.00614	13.00614	13.00614	13.00614	13.00614	13.00614	13.00614	13.00614	13.00614	13.00614	13.00614	13.00614	13.00614	13.00614	13.00614	13.00614	13.00614	13.00614	13.00614	13.00614	13.00614	13.00614
28.66	13.00614	13.00614	13.00614	13.00614	13.00614	13.00614	13.00614	13.00614	13.00614	13.00614	13.00614	13.00614	13.00614	13.00614	13.00614	13.00614	13.00614	13.00614	13.00614	13.00614	13.00614	13.00614	13.00614	13.00614	13.00614	13.00614	13.00614	13.00614	13.00614	13.00614	13.00614	13.00614	13.00614	13.00614	13.00614	13.00614	13.00614	13.00614	13.00614	13.00614	13.00614	13.00614	13.00614	13.00614	13.00614	13.00614	13.00614	13.00614	13.00614
28.76	13.00614	13.00614	13.00614	13.00614	13.00614	13.00614	13.00614	13.00614	13.00614	13.00614	13.00614	13.00614	13.00614	13.00614	13.00614	13.00614	13.00614	13.00614	13.00614	13.00614	13.00614	13.00614	13.00614	13.00614	13.00614	13.00614	13.00614	13.00614	13.00614	13.00614	13.00614	13.00614	13.00614	13.00614	13.00614	13.00614	13.00614	13.00614	13.00614	13.00614	13.00614	13.00614	13.00614	13.00614	13.00614	13.00614	13.00614	13.00614	13.00614
28.86	13.00614	13.00614	13.00614	13.00614	13.00614	13.00614	13.00614	13.00614	13.00614	13.00614	13.00614	13.00614	13.00614	13.00614	13.00614	13.00614	13.00614	13.00614	13.00614	13.00614	13.00614	13.00614	13.00614	13.00614	13.00614	13.00614	13.00614	13.00614	13.00614	13.00614	13.00614	13.00614	13.00614	13.00614	13.00614	13.00614	13.00614	13.00614	13.00614	13.00614	13.00614	13.00614	13.00614	13.00614	13.00614	13.00614	13.00614	13.00614	13.00614
28.96	13.00614	13.00614	13.00614	13.00614	13.00614	13.00614	13.00614	13.00614	13.00614	13.00614	13.00614	13.00614	13.00614	13.00614	13.00614	13.00614	13.00614	13.00614	13.00614	13.00614	13.00614	13.00614	13.00614	13.00614	13.00614	13.00614	13.00614	13.00614	13.00614	13.00614	13.00614	13.00614	13.00614	13.00614	13.00614	13.00614	13.00614	13.00614	13.00614	13.00614	13.00614	13.00614	13.00614	13.00614	13.00614	13.00614	13.00614	13.00614	13.00614
29.06	13.00614	13.00614	13.00614	13.00614	13.00614	13.00614	13.00614	13.00614	13.00614	13.00614	13.00614	13.00614	13.00614	13.00614	13.00614	13.00614	13.00614	13.00614	13.00614	13.00614	13.00614	13.00614	13.00614	13.00614	13.00614	13.00614	13.00614	13.00614	13.00614	13.00614	13.00614	13.00614	13.00614	13.00614	13.00614	13.00614	13.00614	13.00614	13.00614	13.00614	13.00614	13.00614	13.00614	13.00614	13.00614	13.00614	13.00614	13.00614	13.00614
29.16	13.00614	13.00614	13.00614	13.00614	13.00614	13.00614	13.00614	13.00614	13.00614	13.00614	13.00614	13.00614	13.00614	13.00614	13.00614	13.00614	13.00614	13.00614	13.00614	13.00614	13.00614	13.00614	13.00614	13.00614	13.00614	13.00614	13.00614	13.00614	13.00614	13.00614	13.00614	13.00614	13.00614	13.00614	13.00614	13.00614	13.00614	13.00614	13.00614	13.00614	13.00614	13.00614	13.00614	13.00614	13.00614	13.00614	13.00614	13.00614	13.00614
29.26	13.00614	13.00614	13.00614	13.00614	13.00614	13.00614	13.00614	13.00614	13.00614	13.00614	13.00614	13.00614	13.00614	13.00614	13.00614	13.00614	13.00614	13.00614	13.00614	13.00614	13.00614	13.00614	13.00614	13.00614	13.00614	13.00614	13.00614	13.00614	13.00614	13.00614	13.00614	13.00614	13.00614	13.00614	13.00614	13.00614	13.00614	13.00614	13.00614	13.00614	13.00614	13.00614	13.00614	13.00614	13.00614	13.00614	13.00614	13.00614	13.00614
29.36	13.00614	13.00614	13.00614	13.00614	13.00614	13.00614	13.00614	13.00614	13.00614	13.00614	13.00614	13.00614	13.00614	13.00614	13.00614	13.00614	13.00614	13.00614	13.00614	13.00614	13.00614	13.00614	13.00614	13.00614	13.00614	13.00614	13.00614	13.00614	13.00614	13.00614	13.00614	13.00614	13.00614	13.00614	13.00614	13.00614	13.00614	13.00614	13.00614	13.00614	13.00614	13.00614	13.00614	13.00614	13.00614	13.00614	13.00614	13.00614	13.00614
29.46	13.00614	13.00614	13.00614	13.00614	13.00614	13.00614	13.00614	13.00614	13.00614	13.00614	13.00614	13.00614	13.00614	13.00614	13.00614	13.00614	13.00614	13.00614	13.00614	13.00614	13.00614	13.00614	13.00614	13.00614	13.00614	13.00614	13.00614	13.00614	13.00614	13.00614	13.00614	13.00614	13.00614	13.00614	13.00614	13.00614	13.00614	13.00614	13.00614	13.00614	13.00614	13.00614	13.00614	13.00614	13.00614	13.00614	13.00614	13.00614	13.00614
29.56	13.00614	13.00614	13.00614	13.00614	13.00614	13.00614	13.00614	13.00614	13.00614	13.00614	13.00614	13.00614	13.00614	13.00614	13.00614	13.00614	13.00614	13.00614	13.00614	13.00614	13.00614	13.00614	13.00614	13.00614	13.00614	13.00614	13.00614	13.00614	13.00614	13.00614	13.00614	13.00614	13.00614	13.00614	13.00614	13.00614	13.00614	13.00614	13.00614	13.00614	13.00614	13.00614	13.00614	13.00614	13.00614	13.00614	13.00614	13.00614	13.00614
29.66	13.00614	13.00614	13.00614	13.00614	13.00614	13.00614	13.00614	13.00614	13.00614	13.00614	13.00614	13.00614	13.00614	13.00614	13.00614	13.00614	13.00614	13.00614	13.00614	13.00614	13.00614	13.00614	13.00614	13.00614	13.00614	13.00614	13.00614	13.00614	13.00614	13.00614	13.00614	13.00614	13.00614	13.00614	13.00614	13.00614	13.00614	13.00614	13.00614	13.00614	13.00614	13.00614	13.00614	13.00614	13.00614	13.00614	13.00614	13.00614	13.00614
29.76	13.00614	13.00614	13.00614	13.00614	13.00614	13.00614	13.00614	13.00614	13.00614	13.00614	13.00614	13.00614	13.00614	13.00614	13.00614	13.00614	13.00614	13.00614	13.00614	13.00614	13.00614	13.00614	13.00614	13.00614	13.00614	13.00614	13.00614	13.00614	13.00614	13.00614	13.00614	13.00614	13.00614	13.00614	13.00614	13.00614	13.00614	13.00614	13.00614	13.00614	13.00614	13.00614	13.00614	13.00614	13.00614	13.00614	13.00614	13.00614	13.00614
29.86	13.00614	13.00614	13.00614	13.00614	13.00614	13.00614	13.00614	13.00614	13.00614	13.00614	13.00614	13.00614	13.00614	13.00614	13.00614	13.00614	13.00614	13.00614	13.00614	13.00614	13.00614	13.00614	13.00614	13.00614	13.00614	13.00614	13.00614	13.00614	13.00614	13.00614	13.00614	13.00614	13.00614	13.00614	13.00614	13.00614	13.00614	13.00614	13.00614	13.00614	13.00614	13.00614	13.00614	13.00614	13.00614	13.00614	13.00614	13.00614	13.00614
29.96	13.00614	13.00614	13.00614	13.00614	13.00614	13.00614	13.00614	13.00614	13.00614	13.00614	13.00614	13.00614	13.00614	13.00614	13.00614	13.00614	13.00614	13.00614	13.00614	13.00614	13.00614	13.00614	13.00614	13.00614	13.00614	13.00614	13.00614	13.00614	13.00614	13.00614	13.00614	13.00614	13.00614	13.00614	13.00614	13.00614	13.00614	13.00614	13.00614	13.00614	13.00614	13.00614	13.00614	13.00614	13.00614	13.00614	13.00614	13.00614	13.00614
30.06	13.00614	13.00614	13.00614	13.00614	13.00614	13.00614	13.00614	13.00614	13.00614	13.00614	13.00614	13.00614	13.00614	13.00614	13.00614	13.00614	13.00614	13.00614	13.00614	13.00614	13.00614	13.00614	13.00614	13.00614	13.00614	13.00614	13.00614	13.00614	13.00614	13.00614	13.00614	13.00614	13.00614	13.00614	13.00614	13.00614	13.00614	13.00614	13.00614	13.00614	13.00614	13.00614	13.00614	13.00614	13.00614	13.00614	13.00614	13.00614	13.00614
30.16	13.00614	13.00614	13.00614	13.00614	13.00614	13.00614	13.00614	13.00614	13.00614	13.00614	13.00614	13.00614	13.00614	13.00614	13.00614	13.00614	13.00614	13.00614	13.00614	13.00614	13.00614	13.00614	13.00614	13.00614	13.00614	13.00614	13.00614	13.00614	13.00614	13.00614	13.00614	13.00614	13.00614	13.00614	13.00614	13.00614	13.00614	13.00614	13.00614	13.00614	13.00614	13.00614	13.00614	13.00614	13.00614	13.00614	13.00614	13.00614	13.00614
30.26	13.00614	13.00614	13.00614	13.00614	13.00614	13.00614	13.00614	13.00614	13.00614	13.00614	13.00614	13.00614	13.00614	13.00614	13.00614	13.00614	13.00614	13.00614	13.00614	13.00614	13.00614	13.00614	13.00614	13.00614	13.00614	13.00614	13.00614	13.00614	13.00614	13.00614	13.00614	13.00614	13.00614	13.00614	13.00614	13.00614	13.00614	13.00614	13.00614	13.00614	13.00614	13.00614	13.00614	13.00614	13.00614	13.00614	13.00614	13.00614	13.00614
30.36	13.00614	13.00614	13.00614	13.00614	13.00614	13.00614	13.00614	13.00614	13.00614	13.00614	13.00614	13.00614	13.00614	13.00614	13.00614	13.00614	13.00614	13.00614	13.00614	13.00614	13.00614	13.00614	13.00614	13.00614	13.00614	13.00614	13.00614	13.00614	13.00614	13.00614	13.00614	13.00614	13.00614	13.00614	13.00614	13.00614	13.00614	13.00614	13.00614	13.00614	13.00614	13.00614	13.00614	13.00614	13.00614	13.00614	13.00614	13.00614	13.00614
30.46	13.00614	13.00614	13.00614	13.00614	13.00614	13.00614	13.00614	13.00614	13.00614	13.00614	13.00614	13.00614	13.00614	13.00614	13.00614	13.00614	13.00614	13.00614	13.00614	13.00614	13.00614	13.00614	13.00614	13.00614	13.00614	13.00614	13.00614	13.00614	13.00614	13.00614	13.00614	13.00614	13.00614	13.00614	13.00614	13.00614	13.00614	13.00614	13.00614	13.00614	13.00614	13.00614	13.00614	13.00614	13.00614	13.00614	13.00614	13.00614	13.00614
30.56	13.00614	13.00614	13.00614	13.00614	13.00614	13.00614	13.00614	13.00614	13.00614	13.00614	13.00614	13.00614	13.00614	13.00614	13.00614	13.00614	13.00614	13.00614	13.00614	13.00614	13.00614	13.00614	13.00614	13.00614	13.00614	13.00614	13.00614	13.00614	13.00614	13.00614	13.00614	13.00614	13.00614	13.00614	13.00614	13.00614	13.00614	13.00614	13.00614	13.00614	13.00614	13.00614	13.00614	13.00614	13.00614	13.00614	13.00614	13.00614	13.00614
30.66	13.00614	13.00614	13.00614	13.00614	13.00614	13.00614	13.00614	13.00614	13.00614	13.00614	13.00614	13.00614	13.00614	13.00614	13.00614	13.00614	13.00614	13.00614	13.00614	13.00614	13.00614	13.00614	13.00614	13.00614	13.00614	13.00614	13.00614	13.00614	13.00614	13.00614	13.00614	13.00614	13.00614	13.00614	13.00614	13.00614	13.00614	13.00614	13.00614	13.00614	13.00614	13.00614	13.00614	13.00614	13.00614	13.00614	13.00614	13.00614	13.00614
30.76	13.00614	13.00614	13.00614	13.00614	13.00614	13.00614	13.00614	13.00614	13.00614	13.00614	13.00614	13.00614	13.00614	13.00614	13.00614	13.00614	13.00614	13.00614	13.00614	13.00614	13.00614	13.00614	13.00614	13.00614	13.00614	13.00614	13.00614	13.00614	13.00614	13.00614	13.00614	13.00614	13.00614	13.00614	13.00614	13.00614	13.00614	13.00614	13.00614	13.00614	13.00614	13.00614	13.00614	13.00614	13.00614	13.00614	13.00614	13.00614	13.00614
30.86	13.00614	13.00614	13.00614	13.00614	13.00614	13.00614	13.00614	13.00614	13.00614	13.00614	13.00614	13.00614	13.00614	13.00614	13.00614	13.00614	13.00614	13.00614	13.00614	13.00614	13.00614	13.00614	13.00614	13.00614	13.00614	13.00614	13.00614	13.00614	13.00614	13.00614	13.00614	13.00614	13.00614	13.00614	13.00614	13.00614	13.00614	13.00614	13.00614	13.00614	13.00614	13.00614	13.00614	13.00614	13.00614	13.00614	13.00614	13.00614	13.00614
30.96	13.00614	13.00614	13.00614	13.00614	13.00614	13.00614	13.00614	13.00614	13.00614	13.00614	13.00614	13.00614	13.00614	13.00614	13.00614	13.00614	13.00614	13.00614	13.00614	13.00614	13.00614	13.00614	13.00614	13.00614	13.00614	13.00614	13.00614	13.00614	13.00614	13.00614	13.00614	13.00614	13.00614	13.00614	13.00614	13.00614	13.00614	13.00614	13.00614	13.00614	13.00614	13.00614	13.00614	13.00614	13.00614	13.00614	13.00614	13.00614	13.00614
31.06	13.00614	13.00614	13.00614	13.00614	13.00614	13.00614	13.00614	13.00614	13.00614	13.00614	13.00614	13.00614	13.00614	13.00614	13.00614	13.00614	13.00614	13.00614	13.00614	13.00614	13.00614	13.00614	13.00614	13.00614	13.00614	13.00614	13.00614	13.00614	13.00614	13.00614	13.00614	13.00614	13.00614	13.00614	13.00614	13.00614	13.00614	13.00614	13.00614	13.00614	13.00614	13.00614	13.00614	13.00614	13.00614	13.00614	13.00614	13.00614	13.00614
31.16	13.00614	13.00614	13.00614	13.00614	13.00614	13.00614	13.00614	13.00614	13.00614	13.00614	13.00614	13.00614	13.00614	13.00614	13.00614	13.00614	13.00614	13.00614	13.00614	13.00614	13.00614	13.00614	13.00614	13.00614	13.00614	13.00614	13.00614	13.00614	13.00614	13.00614	13.00614	13.00614	13.00614	13.00614	13.00614	13.00614	13.00614	13.00614	13.00614	13.00614	13.00614	13.00614	13.00614	13.00614	13.00614	13.00614	13.00614	13.00614	13.00614
31.26	13.00614	13.00614	13.00614	13.00614	13.00614	13.00614	13.00614	13.00614	13.00614	13.00614	13.00614	13.00614	13.00614	13.00614	13.00614	13.00614	13.00614	13.00614	13.00614	13.00614	13.00614	13.00614	13.00614	13.00614	13.00614	13.00614	13.00614	13.00614	13.00614	13.00614	13.00614	13.00614	13.00614	13.00614	13.00614	13.00614	13.00614	13.00614	13.00614	13.00614	13.00614	13.00614	13.00614	13.00614	13.00614	13.00614	13.00614	13.00614	13.00614
31.36	13.00614	13.00614	13.00614	13.00614	13.00614	13.00614	13.00614	13.00614	13.00614	13.00614	13.00614	13.00614	13.00614	13.00614	13.00614	13.00614	13.00614	13.00614	13.00614	13.00614	13.00614	13.00614	13.00614	13.00614	13.00614	13.00614	13.00614	13.00614	13.00614	13.00614	13.00614	13.00614	13.00614	13.00614	13.00614	13.00614	13.00614	13.00614	13.00614	13.00614	13.00614	13.00614	13.00614	13.00614	13.00614	13.00614	13.00614	13.00614	13.00614
31.46	13.00614	13.00614	13.00614	13.00614	13.00614	13.00614	13.00614	13.00614	13.00614	13.00614	13.00614	13.00614	13.00614	13.00614	13.00614	13.00614	13.00614	13.00614	13.00614	13.00614	13.00614	13.00614	13.00614	13.00614	13.00614	13.00614	13.00614	13.00614	13.00614	13.00614	13.00614	13.00614	13.00614	13.00614	13.00614	13.00614	13.00614	13.00614	13.00614	13.00614	13.00614	13.00614	13.00614	13.00614	13.00614	13.00614	13.00614	13.00614	13.00614
31.56	13.00614	13.00614	13.00614	13.00614	13.00614	13.00614	13.00614	13.00614	13.00614	13.00614	13.00614	13.00614	13.00614	13.00614	13.00614	13.00614	13.00614	13.00614	13.00614	13.00614	13.00614	13.00614	13.00614	13.00614	13.00614	13.00614	13.00614	13.00614	13.00614	13.00614	13.00614	13.00614	13.00614	13.00614	13.00614	13.00614	13.00614	13.00614	13.00614	13.00614	13.00614	13.00614	13.00614	13.00614	13.00614	13.00614	13.00614	13.00614	13.00614
31.66	13.00614	13.00614	13.00614	13.00614	13.00614	13.00614	13.00614	13.00614	13.00614	13.00614	13.00614	13.00614	13.00614	13.00614	13.00614	13.00614	13.00614	13.00614	13.00614	13.00614	13.00614	13.00614	13.00614	13.00614	13.00614	13.00614	13.00614	13.00614	13.00614	13.00614	13.00614	13.00614	13.00614	13.00614	13.00614	13.00614	13.00614	13.00614	13.00614	13.00614	13.00614	13.00614	13.00614	13.00614	13.00614	13.00614	13.00614	13.00614	13.00614
31.76	13.00614	13.00614	13.00614	13.00614	13.00614	13.00614	13.00614	13.00614	13.00614	13.00614	13.00614	13.00614	13.00614	13.00614	13.00614	13.00614	13.00614	13.00614	13.00614	13.00614	13.00614	13.00614	13.00614	13.00614	13.00614	13.00614	13.00614	13.00614	13.00614	13.00614	13.00614	13.00614	13.00614	13.00614	13.00614	13.00614	13.00614	13.00614	13.00614	13.00614	13.00614	13.00614	13.00614	13.00614	13.00614	13.00614	13.00614	13.00614	13.00614
31.86	13.00614	13.00614	13.00614	13.00614	13.00614	13.00614	13.00614	13.00614	13.00614	13.00614	13.00614	13.00614	13.00614	13.00614	13.00614	13.00614	13.00614	13.00614	13.00614	13.00614	13.00614	13.00614	13.00614	13.00614	13.00614	13.00614	13.00614	13.00614	13.00614	13.00614	13.00614	13.00614	13.00614	13.00614	13.00614	13.00614	13.00614	13.00614	13.00614	13.00614	13.00614	13.00614	13.00614	13.00614	13.00614	13.00614	13.00614	13.00614	13.00614
31.96	13.00614	13.00614	13.00614	13.00614	13.00614	13.00614	13.00614	13.00614	13.00614	13.00614	13.00614	13.00614	13.00614	13.00614	13.00614	13.00614	13.00614	13.00614	13.00614	13.00614	13.00614	13.00614	13.00614	13.00614	13.00614	13.00614	13.00614	13.00614	13.00614	13.00614	13.00614	13.00614	13.00614	13.00614	13.00614	13.00614	13.00614	13.00614	13.00614	13.00614	13.00614	13.00614	13.00614	13.00614	13.00614	13.00614	13.00614	13.00614	13.00614
32.06	13.00614	13.00614	13.00614	13.00614	13.00614	13.00614	13.00614	13.00614	13.00614	13.00614	13.00614	13.00614	13.00614	13.00614	13.00614	13.00614	13.00614	13.00614	13.00614	13.00614	13.00614	13.00614	13.00614	13.00614	13.00614	13.00614	13.00614	13.00614	13.00614	13.00614	13.00614	13.00614	13.00614	13.00614	13.00614	13.00614	13.00614	13.00614	13.00614	13.00614	13.00614	13.00614	13.00614	13.00614	13.00614	13.00614	13.00614	13.00614	13.00614
32.16	13.00614	13.00614	13.00614	13.00614	13.00614	13.00614	13.00614	13.00614	13.00614	13.00614	13.00614	13.00614	13.00614	13.00614	13.00614	13.00614	13.00614	13.00614	13.00614	13.00614	13.00614	13.00614	13.00614	13.00614	13.00614	13.00614	13.00614	13.00614	13.00614	13.00614	13.00614	13.00614	13.00614	13.00614	13.00614	13.00614	13.00614	13.00614	13.00614	13.00614	13.00614	13.00614	13.00614	13.00614	13.00614	13.00614	13.00614	13.00614	13.00614
32.26	13.00614	13.00614	13.00614	13.00614	13.00614	13.00614	13.00614	13.00614	13.00614	13.00614	13.00614	13.00614	13.00614	13.00614	13.00614	13.00614	13.00614	13.00614	13.00614	13.00614	13.00614	13.00614	13.00614	13.00614	13.00614	13.00614	13.00614	13.00614	13.00614	13.00614	13.00614	13.00614	13.00614	13.00614	13.00614	13.00614	13.00614	13.00614	13.00614	13.00614	13.00614	13.00614	13.00614	13.00614	13.00614	13.00614	13.00614	13.00614	13.00614
32.36	13.00614	13.00614	13.00614	13.00614	13.00614	13.00614	13.00614	13.00614	13.00614	13.00614	13.00614	13.00614	13.00614	13.00614	13.00614	13.00614	13.00614	13.00614	13.00614	13.00614	13.00614	13.00614	13.00614	13.00614	13.00614	13.00614	13.00614	13.00614	13.00614	13.00614	13.00614	13.00614	13.00614	13.00614	13.00614	13.00614	13.00614	13.00614	13.00614	13.00614	13.00614	13.00614	13.00614	13.00614	13.00614	13.00614	13.00614	13.00614	13.00614
32.46	13.00614	13.00614	13.00614	13.00614	13.00614	13.00614	13.00614	13.00614	13.00614	13.00614	13.00614	13.00614	13.00614	13.00614	13.00614	13.00614	13.00614	13.00614	13.00614	13.00614	13.00614	13.00614	13.00614	13.00614	13.00614	13.00614	13.00614	13.00614	13.00614	13.00614	13.00614	13.00614	13.00614	13.00614	13.00614	13.00614	13.00614	13.00614	13.00614	13.00614	13.00614	13.00614	13.00614	13.00614	13.00614	13.00614	13.00614	13.00614	13.00614
32.56	13.00614	13.00614	13.00614	13.00614	13.00614	13.00614	13.00614	13.00614	13.00614	13.00614	13.00614	13.00614	13.00614	13.00614	13.00614	13.00614	13.00614	13.00614	13.00614	13.00614	13.00614	13.00614	13.00614	13.00614	13.00614	13.00614	13.00614	13.00614	13.00614	13.00614	13.00614	13.00614	13.00614	13.00614	13.00614	13.00614	13.00614	13.00614	13.00614	13.00614	13.00614	13.00614	13.00614	13.00614	13.00614	13.00614	13.00614	13.00614	13.00614
32.66	13.00614	13.00614	13.00614	13.00614	13.00614	13.00614	13.00614	13.00614	13.00614	13.00614	13.00614	13.00614	13.00614	13.00614	13.00614	13.00614	13.00614	13.00614	13.00614	13.00614	13.00614	13.00614	13.00614	13.00614	13.00614	13.00614	13.00614	13.00614	13.00614	13.00614	13.00614	13.00614	13.00614	13.00614	13.00614	13.00614	13.00614	13.00614	13.00614	13.00614	13.00614	13.00614	13.00614	13.00614	13.00614	13.00614	13.00614	13.00614	13.00614
32.76	13.00614	13.00614	13.00614	13.00614	13.00614	13.00614	13.00614	13.00614	13.00614	13.00614	13.00614	13.00614	13.00614	13.00614	13.00614	13.00614	13.00614	13.00614	13.00614	13.00614	13.00614	13.00614	13.00614	13.00614	13.00614	13.00614	13.00614	13.00614	13.00614	13.00614	13.00614	13.00614	13.00614	13.00614	13.00614	13.00614	13.00614	13.00614	13.00614	13.00614	13.00614	13.00614	13.00614	13.00614	13.00614	13.00614	13.00614	13.00614	13.00614
32.86	13.00614	13.00614	13.00614	13.00614	13.00614	13.00614	13.00614	13.00614	13.00614	13.00614	13.00614	13.00614	13.00614	13.00614	13.00614	13.00614	13.00614	13.00614	13.00614	13.00614	13.00614	13.00614	13.00614	13.00614	13.00614	13.00614	13.00614	13.00614	13.00614	13.00614	13.00614	13.00614	13.00614	13.00614	13.00614	13.00614	13.00614	13.00614	13.00614	13.00614	13.00614	13.00614	13.00614	13.00614	13.00614	13.00614	13.00614	13.00614	13.00614
32.96	13.00614	13.00614	13.00614	13.00614	13.00614	13.00614	13.00614	13.00614	13.00614	13.00614	13.00614	13.00614	13.00614	13.00614	13.00614	13.00614	13.00614	13.00614	13.00614	13.00614	13.00614	13.00614	13.00614	13.00614	13.00614	13.00614	13.00614	13.00614	13.00614	13.00614	13.00614	13.00614	13.00614	13.00614	13.00614	13.00614	13.00614	13.00614	13.00614	13.00614	13.00614	13.00614	13.00614	13.00614	13.00614	13.00614	13.00614	13.00614	13.00614
33.06	13.00614	13.00614	13.00614	13.00614	13.00614	13.00614	13.00614	13.00614	13.00614	13.00614	13.00614	13.00614	13.00614	13.00614	13.00614	13.00614	13.00614	13.00614	13.00614	13.00614	13.00614	13.00614	13.00614	13.00614	13.00614	13.00614	13.00614	13.00614	13.00614	13.00614	13.00614	13.00614	13.00614	13.00614	13.00614	13.00614	13.00614	13.00614	13.00614	13.00614	13.00614	13.00614	13.00614	13.00614	13.00614	13.00614	13.00614	13.00614	13.00614
33.16	13.00614	13.00614	13.00614	13.00614	13.00614	13.00614	13.00614	13.00614	13.00614	13.00614	13.00614	13.00614	13.00614	13.00614	13.00614	13.00614	13.00614	13.00614	13.00614	13.00614	13.00614	13.00614	13.00614	13.00614	13.00614	13.00614	13.00614	13.00614	13.00614	13.00614	13.00614	13.00614	13.00614	13.00614	13.00614	13.00614	13.00614	13.00614	13.00614	13.00614	13.00614	13.00614	13.00614	13.00614	13.00614	13.00614	13.00614	13.00614	13.00614
33.26	13.00614	13.00614	13.00614	13.00614	13.00614	13.00614	13.00614	13.00614	13.00614	13.00614	13.00614	13.00614	13.00614	13.00614	13.00614	13.00614	13.00614	13.00614	13.00614	13.00614	13.00614	13.00614	13.00614	13.00614	13.00614	13.00614	13.00614	13.00614	13.00614	13.00614	13.00614	13.00614	13.00614	13.00614	13.00614	13.00614	13.00614	13.00614	13.00614	13.00614	13.00614	13.00614	13.00614	13.00614	13.00614	13.00614	13.00614	13.00614	13.00614
33.36	13.00614	13.00614	13.00614	13.00614	13.00614	13.00614	13.00614	13.00614	13.00614	13.00614	13.00614	13.00614	13.00614	13.00614	13.00614	13.00614	13.00614	13.00614	13.00614	13.00614	13.00614	13.00614	13.00614	13.00614	13.00614	13.00614	13.00614	13.00614	13.00614	13.00614	13.00614	13.00614	13.00614	13.00614	13.00614	13.00614	13.00614	13.00614	13.00614	13.00614	13.00614	13.00614	13.00614	13.00614	13.00614	13.00614	13.00614	13.00614	13.00614
33.46	13.00614	13.00614	13.00614	13.00614	13.00614	13.00614	13.00614	13.00614	13.00614	13.00614	13.00614	13.00614	13.00614	13.00614	13.00614	13.00614	13.00614	13.00614	13.00614	13.00614	13.00614	13.00614	13.00614	13.00614	13.00614	13.00614	13.00614	13.00614	13.00614	13.00614	13.00614	13.00614	13.00614	13.00614	13.00614	13.00614	13.00614	13.00614	13.00614	13.00614	13.00614	13.00614	13.00614	13.00614	13.00614	13.00614	13.00614	13.00614	13.00614
33.56	13.00614	13.00614	13.00614	13.00614	13.00614	13.00614	13.00614	13.00614	13.00614	13.00614	13.00614	13.00614	13.00614	13.00614	13.00614	13.00614	13.00614	13.00614	13.00614	13.00614	13.00614	13.00614	13.00614	13.00614	13.00614	13.00614	13.00614	13.00614	13.00614	13.00614	13.00614	13.00614	13.00614	13.00614	13.00614	13.00614	13.00614	13.00614	13.00614	13.00614	13.00614	13.00614	13.00614	13.00614	13.00614	13.00614	13.00614	13.00614	13.00614
33.66	13.00614	13.00614	13.00614	13.00614	13.00614	13.00614	13.00614	13.00614	13.00614	13.00614	13.00614	13.00614	13.00614	13.00614	13.00614	13.00614	13.00614	13.00614	13.00614	13.00614	13.00614	13.00614	13.00614	13.00614	13.00614	13.00614	13.00614	13.00614	13.00614	13.00614	13.00614	13.00614	13.00614	13.00614	13.00614	13.00614	13.00614	13.00614	13.00614	13.00614	13.00614	13.00614	13.00614	13.00614	13.00614	13.00614	13.00614	13.00614	13.00614
33.76	13.00614	13.00614	13.00614	13.00614	13.00614	13.00614	13.00614	13.00614	13.00614	13.00614	13.00614	13.00614	13.00614	13.00614	13.00614	13.00614	13.00614	13.00614	13.00614	13.00614	13.00614	13.00614	13.00614	13.00614	13.00614	13.00614	13.00614	13.00614	13.00614	13.00614	13.00614	13.00614	13.00614	13.00614	13.00614	13.00614	13.00614	13.00614	13.00614	13.00614	13.00614	13.00614	13.00614	13.00614	13.00614	13.00614	13.00614	13.00614	13.00614
33.86	13.00614	13.00614	13.00614	13.00614	13.00614	13.00614	13.00614	13.00614	13.00614	13.00614	13.00614	13.00614	13.00614	13.00614	13.00614	13.00614	13.00614	13.00614	13.00614	13.00614	13.00614	13.00614	13.00614	13.00614	13.00614	13.00614	13.00614	13.00614	13.00614	13.00614	13.00614	13.00614	13.00614	13.00614	13.00614	13.00614	13.00614	13.00614	13.00614	13.00614	13.00614	13.00614	13.00614	13.00614	13.00614	13.00614	13.00614	13.00614	13.00614
33.96	13.00614	13.00614	13.00614	13.00614	13.00614	13.00614	13.00614	13.00614	13.00614	13.00614	13.00614	13.00614	13.00614	13.00614	13.00614	13.00614	13.00614	13.00614	13.00614	13.00614	13.00614	13.00614	13.00614	13.00614	13.00614	13.00614	13.00614	13.00614	13.00614	13.00614	13.00614	13.00614	13.00614	13.00614	13.00614	13.00614	13.00614	13.00614	13.00614	13.00614	13.00614	13.00614	13.00614	13.00614	13.00614	13.00614	13.00614	13.00614	13.00614
34.06	13.00614	13.00614	13.00614	13.00614	13.00614	13.00614	13.00614	13.00614	13.00614	13.00614	13.00614	13.00614	13.00614	13.00614	13.00614	13.00614	13.00614	13.00614	13.00614	13.00614	13.00614	13.00614	13.00614	13.00614	13.00614	13.00614	13.00614	13.00614	13.00614	13.00614	13.00614	13.00614	13.00614	13.00614	13.00614	13.00614	13.00614	13.00614	13.00614	13.00614	13.00614	13.00614	13.00614	13.00614	13.00614	13.00614	13.00614	13.00614	13.00614
34.16	13.00614	13.00614	13.00614	13.00614	13.00614	13.00614	13.00614	13.00614	13.00614	13.00614	13.00614	13.00614	13.00614	13.00614	13.00614	13.00614	13.00614	13.00614	13.00614	13.00614	13.00614	13.00614	13.00614	13.00614	13.00614	13.00614	13.00614	13.00614	13.00614	13.00614	13.00614	13.00614	13.00614	13.00614	13.00614	13.00614	13.00614	13.00614	13.00614	13.00614	13.00614	13.00614	13.00614	13.00614	13.00614	13.00614	13.00614	13.00614	13.00614
34.26	13.00614	13.00614	13.00614	13.00614	13.00614	13.00614	13.00614	13.00614	13.00614	13.00614	13.00614	13.00614	13.00614	13.00614	13.00614	13.00614	13.00614	13.00614	13.00614	13.00614	13.00614	13.00614	13.00614	13.00614	13.00614	13.00614	13.00614	13.00614	13.00614	13.00614	13.00614	13.00614	13.00614	13.00614	13.00614	13.00614	13.00614	13.00614	13.00614	13.00614	13.00614	13.00614	13.00614	13.00614	13.00614	13.00614	13.00614	13.00614	13.00614
34.36	13.00614	13.00614	13.00614	13.00614	13.00614	13.00614	13.00614	13.00614	13.00614	13.00614	13.00614	13.00614	13.00614	13.00614	13.00614	13.00614	13.00614	13.00614	13.00614	13.00614	13.00614	13.00614	13.00614	13.00614	13.00614	13.00614	13.00614	13.00614	13.00614	13.00614	13.00614	13.00614	13.00614	13.00614	13.00614	13.00614	13.00614	13.00614	13.00614	13.00614	13.00614	13.00614	13.00614	13.00614	13.00614	13.00614	13.00614	13.00614	13.00614
34.46	13.00614	13.00614	13.00614	13.00614	13.00614	13.00614	13.00614	13.00614	13.00614	13.00614	13.00614	13.00614	13.00614	13.00614	13.00614	13.00614	13.00614	13.00614	13.00614	13.00614	13.00614	13.00614	13.00614	13.00614	13.00614	13.00614	13.00614	13.00614	13.00614	13.00614	13.00614	13.00614	13.00614	13.00614	13.00614	13.00614	13.00614	13.00614	13.00614	13.00614	13.00614	13.00614	13.00614	13.00614	13.00614	13.00614	13.00614	13.00614	13.00614
34.56	13.00614	13.00614	13.00614	13.00614	13.00614	13.00614	13.00614	13.00614	13.00614	13.00614	13.00614	13.00614	13.00614	13.00614	13.00614	13.00614	13.00614	13.00614	13.00614	13.00614	13.00614	13.00614	13.00614	13.00614	13.00614	13.00614	13.00614	13.00614	13.00614	13.00614	13.00614	13.00614	13.00614	13.00614	13.00614	13.00614	13.00614	13.00614	13.00614	13.00614	13.00614	13.00614	13.00614	13.00614	13.00614	13.00614	13.00614	13.00614	13.00614
34.66	13.00614	13.00614	13.00614	13.00614	13.00614	13.00614	13.00614	13.00614	13.00614	13.00614	13.00614	13.00614	13.00614	13.00614	13.00614	13.00614	13.00614	13.00614	13.00614	13.00614	13.00614	13.00614	13.00614	13.00614	13.00614	13.00614	13.00614	13.00614	13.00614	13.00614	13.00614	13.00614	13.00614	13.00614	13.00614	13.00614	13.00614	13.00614	13.00614	13.00614	13.00614	13.00614	13.00614	13.00614	13.00614	13.00614	13.00614	13.00614	13.00614
34.76	13.00614	13.00614	13.00614	13.00614	13.00614	13.00614	13.00614	13.00614	13.00614	13.00614	13.00614	13.00614	13.00614	13.00614	13.00614	13.00614	13.00614	13.00614	13.00614	13.00614	13.00614	13.00614	13.00614	13.00614	13.00614	13.00614	13.00614	13.00614	13.00614	13.00614	13.00614	13.00614	13.00614	13.00614	13.00614	13.00614	13.00614	13.00614	13.00614	13.00614	13.00614	13.00614	13.00614	13.00614	13.00614	13.00614	13.00614	13.00614	13.00614
34.86	13.00614	13.00614	13.00614	13.00614	13.00614	13.00614	13.00614	13.00614	13.00614	13.00614	13.00614	13.00614	13.00614	13.00614	13.00614	13.00614	13.00614	13.00614	13.00614	13.00614	13.00614	13.00614	13.00614	13.00614	13.00614	13.00614	13.00614	13.00614	13.00614	13.00614	13.00614	13.00614	13.00614	13.00614	13.00614	13.00614	13.00614	13.00614	13.00614	13.00614	13.00614	13.00614	13.00614	13.00614	13.00614	13.00614	13.00614	13.00614	13.00614
34.96	13.00614	13.00614	13.00614	13.00614	13.00614	13.00614	13.00614	13.00614	13.00614	13.00614	13.00614	13.00614	13.00614	13.00614	13.00614	13.00614	13.00614	13.00614	13.00614	13.00614	13.00614	13.00614	13.00614	13.00614	13.00614	13.00614	13.00614	13.00614	13.00614	13.00614	13.00614	13.00614	13.00614	13.00614	13.00614	13.00614	13.00614	13.00614	13.00614	13.00614	13.00614	13.00614	13.00614	13.00614	13.00614	13.00614	13.00614	13.00614	13.00614
35.06	13.00614	13.00614	13.00614	13.00614	13.00614	13.00614	13.00614	13.00614	13.00614	13.00614	13.00614	13.00614	13.00614	13.00614	13.00614	13.00614	13.00614	13.00614	13.00614	13.00614	13.00614	13.00614	13.00614	13.00614	13.00614	13.00614	13.00614	13.00614	13.00614	13.00614	13.00614	13.00614	13.00614	13.00614	13.00614	13.00614	13.00614	13.00614	13.00614	13.00614	13.00614	13.00614	13.00614	13.00614	13.00614	13.00614	13.00614	13.00614	13.00614
35.16	13.00614	13.00614	13.00614	13.00614	13.00614	13.00614	13.00614	13.00614	13.00614	13.00614	13.00614	13.00614	13.00614	13.00614	13.00614	13.00614	13.00614	13.00614	13.00614	13.00614	13.00614	13.00614	13.00614	13.00614	13.00614	13.00614	13.00614	13.00614	13.00614	13.00614	13.00614	13.00614	13.00614	13.00614	13.00614	13.00614	13.00614	13.00614	13.00614	13.00614	13.00614	13.00614	13.00614	13.00614	13.00614	13.00614	13.00614	13.00614	13.00614
35.26	13.00614	13.00614	13.00614	13.00614	13.00614	13.00614	13.00614	13.00614	13.00614	13.00614	13.00614	13.00614	13.00614	13.00614	13.00614	13.00614	13.00614	13.00614	13.00614	13.00614	13.00614	13.00614	13.00614	13.00614	13.00614	13.00614	13.00614	13.00614	13.00614	13.00614	13.00614	13.00614	13.00614	13.00614	13.00614	13.00614	13.00614	13.00614	13.00614	13.00614	13.00614	13.00614	13.00614	13.00614	13.00614	13.00614	13.00614	13.00614	13.00614
35.36	13.00614	13.00614	13.00614	13.00614	13.00614	13.00614	13.00614	13.00614	13.00614	13.00614	13.00614	13.00614	13.00614	13.00614	13.00614	13.00614	13.00614	13.00614	13.00614	13.00614	13.00614	13.00614	13.00614	13.00614	13.00614	13.00614	13.00614	13.00614	13.00614	13.00614	13.00614	13.00614	13.00614	13.00614	13.00614	13.00614	13.00614	13.00614	13.00614	13.00614	13.00614	13.00614	13.00614	13.00614	13.00614	13.00614	13.00614	13.00614	13.00614
35.46	13.00614	13.00614	13.00614	13.00614	13.00614	13.00614	13.00614	13.00614	13.00614	13.00614	13.00614	13.00614	13.00614	13.00614	13.00614	13.00614	13.00614	13.00614	13.00614	13.00614	13.00614	13.00614	13.00614	13.00614	13.00614	13.00614	13.00614	13.00614	13.00614	13.00614	13.00614	13.00614	13.00614	13.00614	13.00614	13.00614	13.00614	13.00614	13.00614	13.00614	13.00614	13.00614	13.00614	13.00614	13.00614	13.00614	13.00614	13.00614	13.00614
35.56	13.00614	13.00614	13.00614	13.00614	13.00614	13.00614	13.00614	13.00614	13.00614	13.00614	13.00614	13.00614	13.00614	13.00614	13.00614	13.00614	13.00614	13.00614	13.00614	13.00614	13.00614	13.00614	13.00614	13.00614	13.00614	13.00614	13.00614	13.00614	13.00614	13.00614	13.00614	13.00614	13.00614	13.00614	13.00614	13.00614	13.00614	13.00614	13.00614	13.00614	13.00614	13.00614	13.00614	13.00614	13.00614	13.00614	13.00614	13.00614	13.00614
35.66	13.00614	13.00614	13.00614	13.00614	13.00614	13.00614	13.00614	13.00614	13.00614	13.00614	13.00614	13.00614	13.00614	13.00614	13.00614	13.00614	13.00614	13.00614	13.00614	13.00614	13.00614	13.00614	13.00614	13.00614	13.00614	13.00614	13.00614	13.00614	13.00614	13.00614	13.00614	13.00614	13.00614	13.00614	13.00614	13.00614	13.00614	13.00614	13.00614	13.00614	13.00614	13.00614	13.00614	13.00614	13.00614	13.00614	13.00614	13.00614	13.00614
35.76	13.00614	13.00614	13.00614	13.00614	13.00614	13.00614	13.00614	13.00614	13.00614	13.00614	13.00614	13.00614	13.00614	13.00614	13.00614	13.00614	13.00614	13.00614	13.00614	13.00614	13.00614	13.00614	13.00614	13.00614	13.00614	13.00614	13.00614	13.00614	13.00614	13.00614	13.00614	13.00614	13.00614	13.00614	13.00614	13.00614	13.00614	13.00614	13.00614	13.00614	13.00614	13.00614	13.00614	13.00614	13.00614	13.00614	13.00614	13.00614	13.00614
35.86	13.00614	13.00614	13.00614	13.00614	13.00614	13.00614	13.00614	13.00614	13.00614	13.00614	13.00614	13.00614	13.00614	13.00614	13.00614	13.00614	13.00614	13.00614	13.00614	13.00614	13.00614	13.00614	13.00614	13.00614	13.00614	13.00614	13.00614	13.00614	13.00614	13.00614	13.00614	13.00614	13.00614	13.00614	13.00614	13.00614	13.00614	13.00614	13.00614	13.00614	13.00614	13.00614	13.00614	13.00614	13.00614	13.00614	13.00614	13.00614	13.00614
35.96	13.00614	13.00614	13.00614	13.00614	13.00614	13.00614	13.00614	13.00614	13.00614	13.00614	13.00614	13.00614	13.00614	13.00614	13.00614	13.00614	13.00614	13.00614	13.00614	13.00614	13.00614	13.00614	13.00614	13.00614	13.00614	13.00614	13.00614	13.00614	13.00614	13.00614	13.00614	13.00614	13.00614	13.00614	13.00614	13.00614	13.00614	13.00614	13.00614	13.00614	13.00614	13.00614	13.00614	13.00614	13.00614	13.00614	13.00614	13.00614	13.00614
36.06	13.00614	13.00614	13.00614	13.00614	13.00614	13.00614	13.00614	13.00614	13.00614	13.00614	13.00614	13.00614	13.00614	13.00614	13.00614	13.00614	13.00614	13.00614	13.00614	13.00614	13.00614	13.00614	13.00614	13.00614	13.00614	13.00614	13.00614	13.00614	13.00614	13.00614	13.00614	13.00614	13.00614	13.00614	13.00614	13.00614	13.00614	13.00614	13.00614	13.00614	13.00614	13.00614	13.00614	13.00614	13.00614	13.00614	13.00614	13.00614	13.00614
36.16	13.00614	13.00614	13.00614	13.00614	13.00614	13.00614	13.00614	13.00614	13.00614	13.00614	13.00614	13.00614	13.00614	13.00614	13.00614	13.00614	13.00614	13.00614	13.00614	13.00614	13.00614	13.00614	13.00614	13.00614	13.00614	13.00614	13.00614	13.00614	13.00614	13.00614	13.00614	13.00614	13.00614	13.00614	13.00614	13.00614	13.00614	13.00614	13.00614	13.00614	13.00614	13.00614	13.00614	13.00614	13.00614	13.00614	13.00614	13.00614	13.00614
36.26	13.00614	13.00614	13.00614	13.00614	13.00614	13.00614	13.00614	13.00614	13.00614	13.00614	13.00614	13.00614	13.00614	13.00614	13.00614	13.00614	13.00614	13.00614	13.00614	13.00614	13.00614	13.00614	13.00614	13.00614	13.00614	13.00614	13.00614	13.00614	13.00614	13.00614	13.00614	13.00614	13.00614	13.00614	13.00614	13.00614	13.00614	13.00614	13.00614	13.00614	13.00614	13.00614	13.00614	13.00614	13.00614	13.00614	13.00614	13.00614	13.00614
36.36	13.00614	13.00614	13.00614	13.00614	13.00614	13.00614	13.00614	13.00614	13.00614	13.00614	13.00614	13.00614	13.00614	13.00614	13.00614	13.00614	13.00614	13.00614	13.00614	13.00614	13.00614	13.00614	13.00614	13.00614	13.00614	13.00614	13.00614	13.00614	13.00614	13.00614	13.00614	13.00614	13.00614	13.00614	13.00614	13.00614	13.00614	13.00614	13.00614	13.00614	13.00614	13.00614	13.00614	13.00614	13.00614	13.00614	13.00614	13.00614	13.00614
36.46	13.00614	13.00614	13.00614	13.00614	13.00614	13.00614	13.00614	13.00614	13.00614	13.00614	13.00614	13.00614	13.00614	13.00614	13.00614	13.00614	13.00614	13.00614	13.00614	13.00614	13.00614	13.00614	13.00614	13.00614	13.00614	13.00614	13.00614	13.00614	13.00614	13.00614	13.00614	13.00614	13.00614	13.00614	13.00614	13.00614	13.00614	13.00614	13.00614	13.00614	13.00614	13.00614	13.00614	13.00614	13.00614	13.00614	13.00614	13.00614	13.00614
36.56	13.00614	13.00614	13.00614	13.00614	13.00614	13.00614	13.00614	13.00614	13.00614	13.00614	13.00614	13.00614	13.00614	13.00614	13.00614	13.00614	13.00614	13.00614	13.00614	13.00614	13.00614	13.00614	13.00614	13.00614	13.00614	13.00614	13.00614	13.00614	13.00614	13.00614	13.00614	13.00614	13.00614	13.00614	13.00614	13.00614	13.00614	13.00614	13.00614	13.00614	13.00614	13.00614	13.00614	13.00614	13.00614	13.00614	13.00614	13.00614	13.00614
36.66	13.00614	13.00614	13.00614	13.00614	13.00614	13.00614	13.00614	13.00614	13.00614	13.00614	13.00614	13.00614	13.00614	13.00614	13.00614	13.00614	13.00614	13.00614	13.00614	13.00614	13.00614	13.00614	13.00614	13.00614	13.00614	13.00614	13.00614	13.00614	13.00614	13.00614	13.00614	13.00614	13.00614	13.00614	13.00614	13.00614	13.00614	13.00614	13.00614	13.00614	13.00614	13.00614	13.00614	13.00614	13.00614	13.00614	13.00614	13.00614	13.00614
36.76	13.00614	13.00614	13.00614	13.00614	13.00614	13.00614	13.00614	13.00614	13.00614	13.00614	13.00614	13.00614	13.00614	13.00614	13.00614	13.00614	13.00614	13.00614	13.00614	13.00614	13.00614	13.00614	13.00614	13.00614	13.00614	13.00614	13.00614	13.00614	13.00614	13.00614	13.00614	13.00614	13.00614	13.00614	13.00614	13.00614	13.00614	13.00614	13.00614	13.00614	13.00614	13.00614	13.00614	13.00614	13.00614	13.00614	13.00614	13.00614	13.00614
36.86	13.00614	13.00614	13.00614	13.00614	13.00614	13.00614	13.00614	13.00614	13.00614	13.00614	13.00614	13.00614	13.00614	13.00614	13.00614	13.00614	13.00614	13.00614	13.00614	13.00614	13.00614	13.00614	13.00614	13.00614	13.00614	13.00614	13.00614	13.00614	13.00614	13.00614	13.00614	13.00614	13.00614	13.00614	13.00614	13.00614	13.00614	13.00614	13.00614	13.00614	13.00614	13.00614	13.00614	13.00614	13.00614	13.00614	13.00614	13.00614	13.00614
36.96	13.00614	13.00614	13.00614	13.00614	13.00614	13.00614	13.00614	13.00614	13.00614	13.00614	13.00614	13.00614	13.00614	13.00614	13.00614	13.00614	13.00614	13.00614	13.00614	13.00614	13.00614	13.00614	13.00614	13.00614	13.00614	13.00614	13.00614	13.00614	13.00614	13.00614	13.00614	13.00614	13.00614	13.00614	13.00614	13.00614	13.00614	13.00614	13.00614	13.00614	13.00614	13.00614	13.00614	13.00614	13.00614	13.00614	13.00614	13.00614	13.00614
37.06	13.00614	13.00614	13.00614	13.00614	13.00614	13.00614	13.00614	13.00614	13.00614	13.00614	13.00614	13.00614	13.00614	13.00614	13.00614	13.00614	13.00614	13.00614	13.00614	13.00614	13.00614	13.00614	13.00614	13.00614	13.00614	13.00614	13.00614	13.00614	13.00614	13.00614	13.00614	13.00614	13.00614	13.00614	13.00614	13.00614	13.00614	13.00614	13.00614	13.00614	13.00614	13.00614	13.00614	13.00614	13.00614	13.00614	13.00614	13.00614	13.00614
37.16	13.00614	13.00614	13.00614	13.00614	13.00614	13.00614	13.00614	13.00614	13.00614	13.00614	13.00614	13.00614	13.00614	13.00614	13.00614	13.00614	13.00614	13.00614	13.00614	13.00614	13.00614	13.00614	13.00614	13.00614	13.00614	13.00614	13.00614	13.00614	13.00614	13.00614	13.00614	13.00614	13.00614	13.00614	13.00614	13.00614	13.00614	13.00614	13.00614	13.00614	13.00614	13.00614	13.00614	13.00614	13.00614	13.00614	13.00614	13.00614	13.00614
37.26	13.00614	13.00614	13.00614	13.00614	13.00614	13.00614	13.00614	13.00614	13.00614	13.00614	13.00614	13.00614	13.00614	13.00614	13.00614	13.00614	13.00614	13.00614	13.00614	13.00614	13.00614	13.00614	13.00614	13.00614	13.00614	13.00614	13.00614	13.00614	13.00614	13.00614	13.00614	13.00614	13.00614	13.00614	13.00614	13.00614	13.00614	13.00614	13.00614	13.00614	13.00614	13.00614	13.00614	13.00614	13.00614	13.00614	13.00614	13.00614	13.00614
37.36	13.00614	13.00614	13.00614	13.00614	13.00614	13.00614	13.00614	13.00614	13.00614	13.00614	13.00614	13.00614	13.00614	13.00614	13.00614	13.00614	13.00614	13.00614	13.00614	13.00614	13.00614	13.00614	13.00614	13.00614	13.00614	13.00614	13.00614	13.00614	13.00614	13.00614	13.00614	13.00614	13.00614	13.00614	13.00614	13.00614	13.00614	13.00614	13.00614	13.00614	13.00614	13.00614	13.00614	13.00614	13.00614	13.00614	13.00614	13.00614	13.00614
37.46	13.00614	13.00614	13.00614	13.00614	13.00614	13.00614	13.00614	13.00614	13.00614	13.00614	13.00614	13.00614	13.00614	13.00614	13.00614	13.00614	13.00614	13.00614	13.00614	13.00614	13.00614	13.00614	13.00614	13.00614	13.00614	13.00614	13.00614	13.00614	13.00614	13.00614	13.00614	13.00614	13.00614	13.00614	13.00614	13.00614	13.00614	13.00614	13.00614	13.00614	13.00614	13.00614	13.00614	13.00614	13.00614	13.00614	13.00614	13.00614	13.00614
37.56	13.00614	13.00614	13.00614	13.00614	13.00614	13.00614	13.00614	13.00614	13.00614	13.00614	13.00614	13.00614	13.00614	13.00614	13.00614	13.00614	13.00614	13.00614	13.00614	13.00614	13.00614	13.00614	13.00614	13.00614	13.00614	13.00614	13.00614	13.00614	13.00614	13.00614	13.00614	13.00614	13.00614	13.00614	13.00614	13.00614	13.00614	13.00614	13.00614	13.00614	13.00614	13.00614	13.00614	13.00614	13.00614	13.00614	13.00614	13.00614	13.00614
37.66	13.00614	13.00614	13.00614	13.00614	13.00614	13.00614	13.00614	13.00614	13.00614	13.00614	13.00614	13.00614	13.00614	13.00614	13.00614	13.00614	13.00614	13.00614	13.00614	13.00614	13.00614	13.00614	13.00614	13.00614	13.00614	13.00614	13.00614	13.00614	13.00614	13.00614	13.00614	13.00614	13.00614	13.00614	13.00614	13.00614	13.00614	13.00614	13.00614	13.00614	13.00614	13.00614	13.00614	13.00614	13.00614	13.00614	13.00614	13.00614	13.00614
37.76	13.00614	13.00614	13.00614	13.00614	13.00614	13.00614	13.00614	13.00614	13.00614	13.00614	13.00614	13.00614	13.00614	13.00614	13.00614	13.00614	13.00614	13.00614	13.00614	13.00614	13.00614	13.00614	13.00614	13.00614	13.00614	13.00614	13.00614	13.00614	13.00614	13.00614	13.00614	13.00614	13.00614	13.00614	13.00614	13.00614	13.00614	13.00614	13.00614	13.00614	13.00614	13.00614	13.00614	13.00614	13.00614	13.00614	13.00614	13.00614	13.00614
37.86	13.00614	13.00614	13.00614	13.00614	13.00614	13.00614	13.00614	13.00614	13.00614	13.00614	13.00614	13.00614	13.00614	13.00614	13.00614	13.00614	13.00614	13.00614	13.00614	13.00614	13.00614	13.00614	13.00614	13.00614	13.00614	13.00614	13.00614	13.00614	13.00614	13.00614	13.00614	13.00614	13.00614	13.00614	13.00614	13.00614	13.00614	13.00614	13.00614	13.00614	13.00614	13.00614	13.00614	13.00614	13.00614	13.00614	13.00614	13.00614	13.00614
37.96	13.00614	13.00614	13.00614	13.00614	13.00614	13.00614	13.00614	13.00614	13.00614	13.00614	13.00614	13.00614	13.00614	13.00614	13.00614	13.00614	13.00614	13.00614	13.00614	13.00614	13.00614	13.00614	13.00614	13.00614	13.00614	13.00614	13.00614	13.00614	13.00614	13.00614	13.00614	13.00614	13.00614	13.00614	13.00614	13.00614	13.00614	13.00614	13.00614	13.00614	13.00614	13.00614	13.00614	13.00614	13.00614	13.00614	13.00614	13.00614	13.00614
38.06	13.00614	13.00614	13.00614	13.00614	13.00614	13.00614	13.00614	13.00614	13.00614	13.00614	13.00614	13.00614	13.00614	13.00614	13.00614	13.00614	13.00614	13.00614	13.00614	13.00614	13.00614	13.00614	13.00614	13.00614	13.00614	13.00614	13.00614	13.00614	13.00614	13.00614	13.00614	13.00614	13.00614	13.00614	13.00614	13.00614	13.00614	13.00614	13.00614	13.00614	13.00614	13.00614	13.00614	13.00614	13.00614	13.00614	13.00614	13.00614	13.00614
38.16	13.00614	13.00614	13.00614	13.00614	13.00614	13.00614	13.00614	13.00614	13.00614	13.00614	13.00614	13.00614	13.00614	13.00614	13.00614	13.00614	13.00614	13.00614	13.00614	13.00614	13.00614	13.00614	13.00614	13.00614	13.00614	13.00614	13.00614	13.00614	13.00614	13.00614	13.00614	13.00614	13.00614	13.00614	13.00614	13.00614	13.00614	13.00614	13.00614	13.00614	13.00614	13.00614	13.00614	13.00614	13.00614	13.00614	13.00614	13.00614	13.00614
38.26	13.00614	13.00614	13.00614	13.00614	13.00614	13.00614	13.00614	13.00614	13.00614	13.00614	13.00614	13.00614	13.00614	13.00614	13.00614	13.00614	13.00614	13.00614	13.00614	13.00614	13.00614	13.00614	13.00614	13.00614	13.00614	13.00614	13.00614	13.00614	13.00614	13.00614	13.00614	13.00614	13.00614	13.00614	13.00614	13.00614	13.00614	13.00614	13.00614	13.00614	13.00614	13.00614	13.00614	13.00614	13.00614	13.00614	13.00614	13.00614	13.00614
38.36	13.00614	13.00614	13.00614	13.00614	13.00614	13.00614	13.00614	13.00614	13.00614	13.00614	13.00614	13.00614	13.00614	13.00614	13.00614	13.00614	13.00614	13.00614	13.00614	13.00614	13.00614	13.00614	13.00614	13.00614	13.00614	13.00614	13.00614	13.00614	13.00614	13.00614	13.00614	13.00614	13.00614	13.00614	13.00614	13.00614	13.00614	13.00614	13.00614	13.00614	13.00614	13.00614	13.00614	13.00614	13.00614	13.00614	13.00614	13.00614	13.00614
[truncated: 233 more columns]
