# Supplementary material for: Simple Physical Model for the Estimation of Irreversible Dissociation Rates for Bimolecular Complexes
Source: J Phys Chem A. 2023 Jul 7;127(28):5956–66. doi: 10.1021/acs.jpca.3c01890 (PMC10364079; doi:10.1021/acs.jpca.3c01890)
Supplement: Supplementary file 2 — jp3c01890_si_002.zip [file jp3c01890_si_002.zip › Supplementary/Freqs&Rots/ProOFreqs/Allfreqs.txt]

-14.4146 23.9463 28.3125 32.3821 58.4269 69.1848 181.1476 209.0356 233.2809 262.2554 354.3686 367.9229 396.9943 417.3353 448.3401 455.4610 825.0997 833.9144 905.7118 907.6969 925.8748 935.2989 946.0788 997.7529 1035.3347 1069.3188 1108.5685 1136.3785 1153.7783 1161.8340 1203.0377 1261.2643 1269.6784 1349.5892 1376.6956 1378.6574 1393.6237 1398.9665 1464.0879 1471.0993 1474.6407 1476.1036 1481.8831 1486.0751 1493.7163 1505.1443 2842.5916 2971.3739 3047.1189 3049.4679 3054.2682 3054.5161 3136.0911 3138.2671 3141.5371 3145.2093 3154.4764 3155.7142 3160.0084 3166.9028
-10.2916 13.6859 20.7609 57.6966 61.4793 78.3306 195.0609 204.7888 252.7101 262.5574 352.9520 372.6131 396.0031 403.7211 438.8491 455.5589 825.7308 834.4780 888.4426 911.2592 926.9579 930.6525 947.0069 997.4522 1035.2388 1061.2437 1100.5037 1105.7996 1151.6454 1164.0604 1200.9335 1255.4855 1271.1265 1348.4649 1376.1320 1379.4764 1391.8779 1403.1475 1464.5816 1473.5019 1474.1206 1477.4707 1480.7602 1488.9469 1498.0424 1504.2300 2861.7444 2964.1926 3041.6248 3045.9026 3052.4786 3057.8381 3132.1078 3136.3284 3139.7248 3144.8536 3146.7472 3156.7145 3157.0582 3171.0974
13.7144 16.9668 26.3021 42.9899 45.8744 63.4669 187.3881 202.4022 243.7507 259.2334 353.6868 369.6554 396.2637 403.5317 437.3279 455.4036 825.1657 833.2383 890.6864 906.2419 923.5536 931.5034 945.6441 994.7212 1033.4317 1063.3897 1102.5682 1110.6586 1152.2367 1163.4172 1199.7230 1256.4264 1267.2472 1350.1661 1378.2396 1379.8039 1393.6399 1401.7528 1464.8419 1472.2473 1473.1423 1475.7148 1482.3104 1487.0893 1495.2304 1504.8610 2865.8432 2962.8746 3046.4428 3047.5452 3052.6357 3053.7611 3134.9536 3135.6601 3140.3728 3146.7079 3153.0705 3154.1659 3155.5807 3163.6576
-6.1668 9.0721 17.0842 21.9955 29.3811 54.0478 184.3330 198.8155 239.6159 252.3459 354.0165 368.5612 395.0671 403.5800 433.1214 455.1402 825.2524 832.8533 892.4893 903.1931 923.1412 929.4616 944.9580 994.7706 1035.1040 1061.2181 1101.5121 1113.7830 1153.2863 1164.3995 1199.7651 1257.0831 1264.4335 1349.3643 1377.8416 1379.7041 1393.3616 1400.9769 1463.6269 1471.6966 1473.1635 1475.4848 1481.5210 1486.5659 1494.6913 1503.4175 2867.0791 2961.8632 3047.0219 3048.5575 3053.5913 3057.2015 3135.3820 3136.8473 3140.4511 3145.3585 3154.2459 3155.4205 3157.4127 3165.7590
-19.0463 6.4865 13.6957 16.4808 23.2207 28.7279 181.1366 194.6586 235.7894 249.0802 353.6535 367.0865 393.0771 405.1006 431.0608 454.9671 825.4989 833.2256 894.6426 901.9635 923.4112 929.8748 944.4822 995.4607 1038.1596 1060.1616 1101.4625 1115.8745 1154.3579 1164.9527 1200.3120 1257.0477 1262.6085 1349.6408 1377.7906 1380.2256 1393.4013 1400.7272 1462.7501 1471.1562 1473.4797 1475.7230 1481.0462 1485.9296 1494.8092 1502.8406 2867.9914 2960.9560 3046.5505 3050.1799 3055.2610 3056.8176 3136.0445 3137.2721 3142.3188 3144.9133 3153.8697 3156.2615 3158.9743 3165.8487
-14.1718 8.6078 10.9580 14.3939 18.5962 25.8843 183.8775 190.8869 237.4216 246.0029 353.9113 367.2373 388.2480 405.7001 427.5290 455.0846 825.9923 833.2689 896.8665 900.2194 923.8572 927.8742 945.1932 997.0273 1039.4853 1055.7595 1101.9063 1118.0120 1154.9481 1165.7651 1200.8204 1258.2968 1261.6992 1348.9698 1377.4672 1380.5129 1393.3770 1400.3642 1462.7260 1471.4457 1473.6805 1476.3816 1480.7304 1486.1937 1495.4732 1501.9211 2867.1144 2957.7107 3048.3584 3049.8893 3054.9857 3061.2489 3136.5984 3137.6459 3141.6664 3147.1060 3157.5117 3158.1880 3159.9523 3171.1526
-10.7769 -10.3930 -4.2537 7.5395 11.6347 19.4133 182.2273 191.6363 236.5423 245.9711 353.9804 366.9499 389.0393 401.0601 423.7561 454.5766 825.8482 834.3054 895.2687 903.0460 921.9353 927.5243 944.9727 997.3591 1040.4709 1050.1771 1104.0576 1112.3380 1154.9960 1166.1769 1201.1916 1259.6462 1262.5877 1348.6944 1376.1981 1379.3958 1393.9725 1399.2265 1463.7387 1470.5178 1474.0973 1475.8355 1480.2226 1485.1827 1495.0146 1501.3204 2867.0823 2961.3114 3048.0678 3048.4220 3053.8301 3059.0872 3135.1154 3137.4964 3140.2958 3146.5548 3154.5785 3155.7541 3158.1516 3170.5679
-10.3401 -7.0308 9.8126 11.0585 17.7923 18.8711 180.3573 192.3476 235.3399 246.1290 353.8114 367.2951 386.2447 400.3588 424.3553 455.1133 825.8853 833.6200 893.5912 901.9230 922.7232 927.2704 944.2814 996.6331 1039.8073 1051.7981 1103.7282 1110.8646 1154.5064 1165.7636 1200.9611 1258.6321 1261.4420 1348.5228 1377.0515 1379.8926 1393.2092 1400.1942 1464.2537 1470.5642 1473.7984 1475.7589 1480.0629 1485.3102 1494.9598 1500.8676 2868.9239 2958.6892 3046.5104 3048.7001 3053.9525 3060.3313 3135.2085 3135.7035 3140.3336 3145.6607 3156.7893 3157.2014 3159.0248 3169.9730
-6.7001 33.6187 41.4185 44.0101 52.2098 56.8838 220.4326 221.5056 267.5698 268.3600 355.2158 373.8047 394.3060 405.2834 433.2401 458.8451 819.4187 828.7865 900.6912 905.9890 926.8423 934.4140 945.9070 997.0127 1041.4301 1060.6725 1100.3049 1107.0305 1155.9300 1165.0106 1201.4011 1256.5446 1267.8386 1350.8238 1379.2148 1380.6961 1395.0985 1402.1971 1463.3440 1472.8528 1475.2814 1476.7890 1481.3604 1487.1590 1495.9924 1503.2038 2863.0516 2933.7242 3025.3358 3033.2706 3035.7480 3044.8052 3114.3494 3121.6856 3122.9371 3129.8999 3130.9299 3138.7827 3141.7902 3152.7388
