# Supplementary material for: Simple Physical Model for the Estimation of Irreversible Dissociation Rates for Bimolecular Complexes
Source: J Phys Chem A. 2023 Jul 7;127(28):5956–66. doi: 10.1021/acs.jpca.3c01890 (PMC10364079; doi:10.1021/acs.jpca.3c01890)
Supplement: Supplementary file 2 — jp3c01890_si_002.zip [file jp3c01890_si_002.zip › Supplementary/Freqs&Rots/ProOFreqs/Alltors.txt]

2.87450 0.80038 0.75961
3.21892 0.73789 0.69576
3.44555 0.63481 0.60221
3.54103 0.54848 0.52138
3.51257 0.47458 0.45309
3.51479 0.40597 0.38420
2.85479 0.32902 0.32503
3.99236 0.29174 0.28546
2.87478 0.25295 0.24892
