# Supplementary material for: Simple Physical Model for the Estimation of Irreversible Dissociation Rates for Bimolecular Complexes
Source: J Phys Chem A. 2023 Jul 7;127(28):5956–66. doi: 10.1021/acs.jpca.3c01890 (PMC10364079; doi:10.1021/acs.jpca.3c01890)
Supplement: Supplementary file 2 — jp3c01890_si_002.zip [file jp3c01890_si_002.zip › Supplementary/Freqs&Rots/ProOFreqs/k(EJ)rates.txt]

E	J=0	J=1	J=2	J=3	J=4	J=5	J=6	J=7	J=8	J=9	J=10	J=11	J=12	J=13	J=14	J=15	J=16	J=17	J=18	J=19	J=20	J=21	J=22	J=23	J=24	J=25	J=26	J=27	J=28	J=29	J=30	J=31	J=32	J=33	J=34	J=35	J=36	J=37	J=38	J=39	J=40	J=41	J=42	J=43	J=44	J=45	J=46	J=47	J=48
19.66	2.775	2.775	2.775	2.775	2.775	2.775	2.775	2.775	2.775	2.775	2.775	2.775	2.775	2.775	2.775	2.775	2.775	2.775	2.775	2.775	2.775	2.516	2.516	2.516	2.516	2.516	2.516	2.516	2.516	2.516	2.516	2.516	2.516	2.516	2.516	2.516	2.516	2.516	2.516	2.516	2.516	2.516	2.516	2.516	2.516	2.516	2.516	2.516	2.516
19.76	2.775	2.775	2.775	2.775	2.775	2.775	2.775	2.775	2.775	2.775	2.775	2.775	2.775	2.775	2.775	2.775	2.775	2.775	2.775	2.775	2.775	2.516	2.516	2.516	2.516	2.516	2.516	2.516	2.516	2.516	2.516	2.516	2.516	2.516	2.516	2.516	2.516	2.516	2.516	2.516	2.516	2.516	2.516	2.516	2.516	2.516	2.516	2.516	2.516
19.87	2.775	2.775	2.775	2.775	2.775	2.775	2.775	2.775	2.775	2.775	2.775	2.775	2.775	2.775	2.775	2.775	2.775	2.775	2.775	2.775	2.775	2.516	2.516	2.516	2.516	2.516	2.516	2.516	2.516	2.516	2.516	2.516	2.516	2.516	2.516	2.516	2.516	2.516	2.516	2.516	2.516	2.516	2.516	2.516	2.516	2.516	2.516	2.516	2.516
19.97	2.775	2.775	2.775	2.775	2.775	2.775	2.775	2.775	2.775	2.775	2.775	2.775	2.775	2.775	2.775	2.775	2.775	2.775	2.775	2.775	2.775	2.516	2.516	2.516	2.516	2.516	2.516	2.516	2.516	2.516	2.516	2.516	2.516	2.516	2.516	2.516	2.516	2.516	2.516	2.516	2.516	2.516	2.516	2.516	2.516	2.516	2.516	2.516	2.516
20.07	2.775	2.775	2.775	2.775	2.775	2.775	2.775	2.775	2.775	2.775	2.775	2.775	2.775	2.775	2.775	2.775	2.775	2.775	2.775	2.775	2.516	2.516	2.516	2.516	2.516	2.516	2.516	2.516	2.516	2.516	2.516	2.516	2.516	2.516	2.516	2.516	2.516	2.516	2.516	2.516	2.516	2.516	2.516	2.516	2.516	2.516	2.516	2.516	2.516
20.17	2.775	2.775	2.775	2.775	2.775	2.775	2.775	2.775	2.775	2.775	2.775	2.775	2.775	2.775	2.775	2.775	2.775	2.775	2.775	2.775	2.516	2.516	2.516	2.516	2.516	2.516	2.516	2.516	2.516	2.516	2.516	2.516	2.516	2.516	2.516	2.516	2.516	2.516	2.516	2.516	2.516	2.516	2.516	2.516	2.516	2.516	2.516	2.516	2.516
20.27	2.775	2.775	2.775	2.775	2.775	2.775	2.775	2.775	2.775	2.775	2.775	2.775	2.775	2.775	2.775	2.775	2.775	2.775	2.775	2.775	2.516	2.516	2.516	2.516	2.516	2.516	2.516	2.516	2.516	2.516	2.516	2.516	2.516	2.516	2.516	2.516	2.516	2.516	2.516	2.516	2.516	2.516	2.516	2.516	2.516	2.516	2.516	2.516	2.516
20.37	2.775	2.775	2.775	2.775	2.775	2.775	2.775	2.775	2.775	2.775	2.775	2.775	2.775	2.775	2.775	2.775	2.775	2.775	2.775	2.775	2.516	2.516	2.516	2.516	2.516	2.516	2.516	2.516	2.516	2.516	2.516	2.516	2.516	2.516	2.516	2.516	2.516	2.516	2.516	2.516	2.516	2.516	2.516	2.516	2.516	2.516	2.516	2.516	2.516
20.47	2.775	2.775	2.775	2.775	2.775	2.775	2.775	2.775	2.775	2.775	2.775	2.775	2.775	2.775	2.775	2.775	2.775	2.775	2.775	2.775	2.516	2.516	2.516	2.516	2.516	2.516	2.516	2.516	2.516	2.516	2.516	2.516	2.516	2.516	2.516	2.516	2.516	2.516	2.516	2.516	2.516	2.516	2.516	2.516	2.516	2.516	2.516	2.516	2.516
20.57	2.775	2.775	2.775	2.775	2.775	2.775	2.775	2.775	2.775	2.775	2.775	2.775	2.775	2.775	2.775	2.775	2.775	2.775	2.775	2.775	2.516	2.516	2.516	2.516	2.516	2.516	2.516	2.516	2.516	2.516	2.516	2.516	2.516	2.516	2.516	2.516	2.516	2.516	2.516	2.516	2.516	2.516	2.516	2.516	2.516	2.516	2.516	2.516	2.516
20.67	2.775	2.775	2.775	2.775	2.775	2.775	2.775	2.775	2.775	2.775	2.775	2.775	2.775	2.775	2.775	2.775	2.775	2.775	2.775	2.775	2.516	2.516	2.516	2.516	2.516	2.516	2.516	2.516	2.516	2.516	2.516	2.516	2.516	2.516	2.516	2.516	2.516	2.516	2.516	2.516	2.516	2.516	2.516	2.516	2.516	2.516	2.516	2.516	2.516
20.77	2.775	2.775	2.775	2.775	2.775	2.775	2.775	2.775	2.775	2.775	2.775	2.775	2.775	2.775	2.775	2.775	2.775	2.775	2.775	2.775	2.516	2.516	2.516	2.516	2.516	2.516	2.516	2.516	2.516	2.516	2.516	2.516	2.516	2.516	2.516	2.516	2.516	2.516	2.516	2.516	2.516	2.516	2.516	2.516	2.516	2.516	2.516	2.516	2.516
20.87	2.775	2.775	2.775	2.775	2.775	2.775	2.775	2.775	2.775	2.775	2.775	2.775	2.775	2.775	2.775	2.775	2.775	2.775	2.775	2.775	2.516	2.516	2.516	2.516	2.516	2.516	2.516	2.516	2.516	2.516	2.516	2.516	2.516	2.516	2.516	2.516	2.516	2.516	2.516	2.516	2.516	2.516	2.516	2.516	2.516	2.516	2.516	2.516	2.516
20.97	2.775	2.775	2.775	2.775	2.775	2.775	2.775	2.775	2.775	2.775	2.775	2.775	2.775	2.775	2.775	2.775	2.775	2.775	2.775	2.775	2.516	2.516	2.516	2.516	2.516	2.516	2.516	2.516	2.516	2.516	2.516	2.516	2.516	2.516	2.516	2.516	2.516	2.516	2.516	2.516	2.516	2.516	2.516	2.516	2.516	2.516	2.516	2.516	2.516
21.07	2.775	2.775	2.775	2.775	2.775	2.775	2.775	2.775	2.775	2.775	2.775	2.775	2.775	2.775	2.775	2.775	2.775	2.775	2.775	2.775	2.516	2.516	2.516	2.516	2.516	2.516	2.516	2.516	2.516	2.516	2.516	2.516	2.516	2.516	2.516	2.516	2.516	2.516	2.516	2.516	2.516	2.516	2.516	2.516	2.516	2.516	2.516	2.516	2.516
21.17	2.775	2.775	2.775	2.775	2.775	2.775	2.775	2.775	2.775	2.775	2.775	2.775	2.775	2.775	2.775	2.775	2.775	2.775	2.775	2.775	2.516	2.516	2.516	2.516	2.516	2.516	2.516	2.516	2.516	2.516	2.516	2.516	2.516	2.516	2.516	2.516	2.516	2.516	2.516	2.516	2.516	2.516	2.516	2.516	2.516	2.516	2.516	2.516	2.516
21.27	2.775	2.775	2.775	2.775	2.775	2.775	2.775	2.775	2.775	2.775	2.775	2.775	2.775	2.775	2.775	2.775	2.775	2.775	2.775	2.775	2.516	2.516	2.516	2.516	2.516	2.516	2.516	2.516	2.516	2.516	2.516	2.516	2.516	2.516	2.516	2.516	2.516	2.516	2.516	2.516	2.516	2.516	2.516	2.516	2.516	2.516	2.516	2.516	2.516
21.37	2.775	2.775	2.775	2.775	2.775	2.775	2.775	2.775	2.775	2.775	2.775	2.775	2.775	2.775	2.775	2.775	2.775	2.775	2.775	2.516	2.516	2.516	2.516	2.516	2.516	2.516	2.516	2.516	2.516	2.516	2.516	2.516	2.516	2.516	2.516	2.516	2.516	2.516	2.516	2.516	2.516	2.516	2.516	2.516	2.516	2.516	2.516	2.516	2.516
21.47	2.775	2.775	2.775	2.775	2.775	2.775	2.775	2.775	2.775	2.775	2.775	2.775	2.775	2.775	2.775	2.775	2.775	2.775	2.775	2.516	2.516	2.516	2.516	2.516	2.516	2.516	2.516	2.516	2.516	2.516	2.516	2.516	2.516	2.516	2.516	2.516	2.516	2.516	2.516	2.516	2.516	2.516	2.516	2.516	2.516	2.516	2.516	2.516	2.516
21.57	2.775	2.775	2.775	2.775	2.775	2.775	2.775	2.775	2.775	2.775	2.775	2.775	2.775	2.775	2.775	2.775	2.775	2.775	2.775	2.516	2.516	2.516	2.516	2.516	2.516	2.516	2.516	2.516	2.516	2.516	2.516	2.516	2.516	2.516	2.516	2.516	2.516	2.516	2.516	2.516	2.516	2.516	2.516	2.516	2.516	2.516	2.516	2.516	2.516
21.67	2.775	2.775	2.775	2.775	2.775	2.775	2.775	2.775	2.775	2.775	2.775	2.775	2.775	2.775	2.775	2.775	2.775	2.775	2.775	2.516	2.516	2.516	2.516	2.516	2.516	2.516	2.516	2.516	2.516	2.516	2.516	2.516	2.516	2.516	2.516	2.516	2.516	2.516	2.516	2.516	2.516	2.516	2.516	2.516	2.516	2.516	2.516	2.516	2.516
21.77	2.775	2.775	2.775	2.775	2.775	2.775	2.775	2.775	2.775	2.775	2.775	2.775	2.775	2.775	2.775	2.775	2.775	2.775	2.775	2.516	2.516	2.516	2.516	2.516	2.516	2.516	2.516	2.516	2.516	2.516	2.516	2.516	2.516	2.516	2.516	2.516	2.516	2.516	2.516	2.516	2.516	2.516	2.516	2.516	2.516	2.516	2.516	2.516	2.516
21.87	2.775	2.775	2.775	2.775	2.775	2.775	2.775	2.775	2.775	2.775	2.775	2.775	2.775	2.775	2.775	2.775	2.775	2.775	2.775	2.516	2.516	2.516	2.516	2.516	2.516	2.516	2.516	2.516	2.516	2.516	2.516	2.516	2.516	2.516	2.516	2.516	2.516	2.516	2.516	2.516	2.516	2.516	2.516	2.516	2.516	2.516	2.516	2.516	2.516
21.97	2.775	2.775	2.775	2.775	2.775	2.775	2.775	2.775	2.775	2.775	2.775	2.775	2.775	2.775	2.775	2.775	2.775	2.775	2.775	2.516	2.516	2.516	2.516	2.516	2.516	2.516	2.516	2.516	2.516	2.516	2.516	2.516	2.516	2.516	2.516	2.516	2.516	2.516	2.516	2.516	2.516	2.516	2.516	2.516	2.516	2.516	2.516	2.516	2.516
22.07	2.775	2.775	2.775	2.775	2.775	2.775	2.775	2.775	2.775	2.775	2.775	2.775	2.775	2.775	2.775	2.775	2.775	2.775	2.775	2.516	2.516	2.516	2.516	2.516	2.516	2.516	2.516	2.516	2.516	2.516	2.516	2.516	2.516	2.516	2.516	2.516	2.516	2.516	2.516	2.516	2.516	2.516	2.516	2.516	2.516	2.516	2.516	2.516	2.516
22.17	2.775	2.775	2.775	2.775	2.775	2.775	2.775	2.775	2.775	2.775	2.775	2.775	2.775	2.775	2.775	2.775	2.775	2.775	2.775	2.516	2.516	2.516	2.516	2.516	2.516	2.516	2.516	2.516	2.516	2.516	2.516	2.516	2.516	2.516	2.516	2.516	2.516	2.516	2.516	2.516	2.516	2.516	2.516	2.516	2.516	2.516	2.516	2.516	2.516
22.27	2.775	2.775	2.775	2.775	2.775	2.775	2.775	2.775	2.775	2.775	2.775	2.775	2.775	2.775	2.775	2.775	2.775	2.775	2.775	2.516	2.516	2.516	2.516	2.516	2.516	2.516	2.516	2.516	2.516	2.516	2.516	2.516	2.516	2.516	2.516	2.516	2.516	2.516	2.516	2.516	2.516	2.516	2.516	2.516	2.516	2.516	2.516	2.516	2.516
22.37	2.775	2.775	2.775	2.775	2.775	2.775	2.775	2.775	2.775	2.775	2.775	2.775	2.775	2.775	2.775	2.775	2.775	2.775	2.775	2.516	2.516	2.516	2.516	2.516	2.516	2.516	2.516	2.516	2.516	2.516	2.516	2.516	2.516	2.516	2.516	2.516	2.516	2.516	2.516	2.516	2.516	2.516	2.516	2.516	2.516	2.516	2.516	2.516	2.516
22.47	2.775	2.775	2.775	2.775	2.775	2.775	2.775	2.775	2.775	2.775	2.775	2.775	2.775	2.775	2.775	2.775	2.775	2.775	2.775	2.516	2.516	2.516	2.516	2.516	2.516	2.516	2.516	2.516	2.516	2.516	2.516	2.516	2.516	2.516	2.516	2.516	2.516	2.516	2.516	2.516	2.516	2.516	2.516	2.516	2.516	2.516	2.516	2.516	2.516
22.57	2.775	2.775	2.775	2.775	2.775	2.775	2.775	2.775	2.775	2.775	2.775	2.775	2.775	2.775	2.775	2.775	2.775	2.775	2.775	2.516	2.516	2.516	2.516	2.516	2.516	2.516	2.516	2.516	2.516	2.516	2.516	2.516	2.516	2.516	2.516	2.516	2.516	2.516	2.516	2.516	2.516	2.516	2.516	2.516	2.516	2.516	2.516	2.516	2.516
22.67	2.775	2.775	2.775	2.775	2.775	2.775	2.775	2.775	2.775	2.775	2.775	2.775	2.775	2.775	2.775	2.775	2.775	2.775	2.516	2.516	2.516	2.516	2.516	2.516	2.516	2.516	2.516	2.516	2.516	2.516	2.516	2.516	2.516	2.516	2.516	2.516	2.516	2.516	2.516	2.516	2.516	2.516	2.516	2.516	2.516	2.516	2.516	2.516	2.516
22.77	2.775	2.775	2.775	2.775	2.775	2.775	2.775	2.775	2.775	2.775	2.775	2.775	2.775	2.775	2.775	2.775	2.775	2.775	2.516	2.516	2.516	2.516	2.516	2.516	2.516	2.516	2.516	2.516	2.516	2.516	2.516	2.516	2.516	2.516	2.516	2.516	2.516	2.516	2.516	2.516	2.516	2.516	2.516	2.516	2.516	2.516	2.516	2.516	2.516
22.87	2.775	2.775	2.775	2.775	2.775	2.775	2.775	2.775	2.775	2.775	2.775	2.775	2.775	2.775	2.775	2.775	2.775	2.775	2.516	2.516	2.516	2.516	2.516	2.516	2.516	2.516	2.516	2.516	2.516	2.516	2.516	2.516	2.516	2.516	2.516	2.516	2.516	2.516	2.516	2.516	2.516	2.516	2.516	2.516	2.516	2.516	2.516	2.516	2.516
22.97	2.775	2.775	2.775	2.775	2.775	2.775	2.775	2.775	2.775	2.775	2.775	2.775	2.775	2.775	2.775	2.775	2.775	2.775	2.516	2.516	2.516	2.516	2.516	2.516	2.516	2.516	2.516	2.516	2.516	2.516	2.516	2.516	2.516	2.516	2.516	2.516	2.516	2.516	2.516	2.516	2.516	2.516	2.516	2.516	2.516	2.516	2.516	2.516	2.516
23.07	2.775	2.775	2.775	2.775	2.775	2.775	2.775	2.775	2.775	2.775	2.775	2.775	2.775	2.775	2.775	2.775	2.775	2.775	2.516	2.516	2.516	2.516	2.516	2.516	2.516	2.516	2.516	2.516	2.516	2.516	2.516	2.516	2.516	2.516	2.516	2.516	2.516	2.516	2.516	2.516	2.516	2.516	2.516	2.516	2.516	2.516	2.516	2.516	2.516
23.17	2.775	2.775	2.775	2.775	2.775	2.775	2.775	2.775	2.775	2.775	2.775	2.775	2.775	2.775	2.775	2.775	2.775	2.775	2.516	2.516	2.516	2.516	2.516	2.516	2.516	2.516	2.516	2.516	2.516	2.516	2.516	2.516	2.516	2.516	2.516	2.516	2.516	2.516	2.516	2.516	2.516	2.516	2.516	2.516	2.516	2.516	2.516	2.516	2.516
23.27	2.775	2.775	2.775	2.775	2.775	2.775	2.775	2.775	2.775	2.775	2.775	2.775	2.775	2.775	2.775	2.775	2.775	2.775	2.516	2.516	2.516	2.516	2.516	2.516	2.516	2.516	2.516	2.516	2.516	2.516	2.516	2.516	2.516	2.516	2.516	2.516	2.516	2.516	2.516	2.516	2.516	2.516	2.516	2.516	2.516	2.516	2.516	2.516	2.516
23.37	2.775	2.775	2.775	2.775	2.775	2.775	2.775	2.775	2.775	2.775	2.775	2.775	2.775	2.775	2.775	2.775	2.775	2.775	2.516	2.516	2.516	2.516	2.516	2.516	2.516	2.516	2.516	2.516	2.516	2.516	2.516	2.516	2.516	2.516	2.516	2.516	2.516	2.516	2.516	2.516	2.516	2.516	2.516	2.516	2.516	2.516	2.516	2.516	2.516
23.47	2.775	2.775	2.775	2.775	2.775	2.775	2.775	2.775	2.775	2.775	2.775	2.775	2.775	2.775	2.775	2.775	2.775	2.775	2.516	2.516	2.516	2.516	2.516	2.516	2.516	2.516	2.516	2.516	2.516	2.516	2.516	2.516	2.516	2.516	2.516	2.516	2.516	2.516	2.516	2.516	2.516	2.516	2.516	2.516	2.516	2.516	2.516	2.516	2.516
23.57	2.775	2.775	2.775	2.775	2.775	2.775	2.775	2.775	2.775	2.775	2.775	2.775	2.775	2.775	2.775	2.775	2.775	2.775	2.516	2.516	2.516	2.516	2.516	2.516	2.516	2.516	2.516	2.516	2.516	2.516	2.516	2.516	2.516	2.516	2.516	2.516	2.516	2.516	2.516	2.516	2.516	2.516	2.516	2.516	2.516	2.516	2.516	2.516	2.516
23.67	2.775	2.775	2.775	2.775	2.775	2.775	2.775	2.775	2.775	2.775	2.775	2.775	2.775	2.775	2.775	2.775	2.775	2.775	2.516	2.516	2.516	2.516	2.516	2.516	2.516	2.516	2.516	2.516	2.516	2.516	2.516	2.516	2.516	2.516	2.516	2.516	2.516	2.516	2.516	2.516	2.516	2.516	2.516	2.516	2.516	2.516	2.516	2.516	2.516
23.77	2.775	2.775	2.775	2.775	2.775	2.775	2.775	2.775	2.775	2.775	2.775	2.775	2.775	2.775	2.775	2.775	2.775	2.775	2.516	2.516	2.516	2.516	2.516	2.516	2.516	2.516	2.516	2.516	2.516	2.516	2.516	2.516	2.516	2.516	2.516	2.516	2.516	2.516	2.516	2.516	2.516	2.516	2.516	2.516	2.516	2.516	2.516	2.516	2.516
23.87	2.775	2.775	2.775	2.775	2.775	2.775	2.775	2.775	2.775	2.775	2.775	2.775	2.775	2.775	2.775	2.775	2.775	2.775	2.516	2.516	2.516	2.516	2.516	2.516	2.516	2.516	2.516	2.516	2.516	2.516	2.516	2.516	2.516	2.516	2.516	2.516	2.516	2.516	2.516	2.516	2.516	2.516	2.516	2.516	2.516	2.516	2.516	2.516	2.516
23.97	2.775	2.775	2.775	2.775	2.775	2.775	2.775	2.775	2.775	2.775	2.775	2.775	2.775	2.775	2.775	2.775	2.775	2.516	2.516	2.516	2.516	2.516	2.516	2.516	2.516	2.516	2.516	2.516	2.516	2.516	2.516	2.516	2.516	2.516	2.516	2.516	2.516	2.516	2.516	2.516	2.516	2.516	2.516	2.516	2.516	2.516	2.516	2.516	2.516
24.07	2.775	2.775	2.775	2.775	2.775	2.775	2.775	2.775	2.775	2.775	2.775	2.775	2.775	2.775	2.775	2.775	2.775	2.516	2.516	2.516	2.516	2.516	2.516	2.516	2.516	2.516	2.516	2.516	2.516	2.516	2.516	2.516	2.516	2.516	2.516	2.516	2.516	2.516	2.516	2.516	2.516	2.516	2.516	2.516	2.516	2.516	2.516	2.516	2.516
24.17	2.775	2.775	2.775	2.775	2.775	2.775	2.775	2.775	2.775	2.775	2.775	2.775	2.775	2.775	2.775	2.775	2.775	2.516	2.516	2.516	2.516	2.516	2.516	2.516	2.516	2.516	2.516	2.516	2.516	2.516	2.516	2.516	2.516	2.516	2.516	2.516	2.516	2.516	2.516	2.516	2.516	2.516	2.516	2.516	2.516	2.516	2.516	2.516	2.516
24.27	2.775	2.775	2.775	2.775	2.775	2.775	2.775	2.775	2.775	2.775	2.775	2.775	2.775	2.775	2.775	2.775	2.775	2.516	2.516	2.516	2.516	2.516	2.516	2.516	2.516	2.516	2.516	2.516	2.516	2.516	2.516	2.516	2.516	2.516	2.516	2.516	2.516	2.516	2.516	2.516	2.516	2.516	2.516	2.516	2.516	2.516	2.516	2.516	2.516
24.37	2.775	2.775	2.775	2.775	2.775	2.775	2.775	2.775	2.775	2.775	2.775	2.775	2.775	2.775	2.775	2.775	2.775	2.516	2.516	2.516	2.516	2.516	2.516	2.516	2.516	2.516	2.516	2.516	2.516	2.516	2.516	2.516	2.516	2.516	2.516	2.516	2.516	2.516	2.516	2.516	2.516	2.516	2.516	2.516	2.516	2.516	2.516	2.516	2.516
24.47	2.775	2.775	2.775	2.775	2.775	2.775	2.775	2.775	2.775	2.775	2.775	2.775	2.775	2.775	2.775	2.775	2.775	2.516	2.516	2.516	2.516	2.516	2.516	2.516	2.516	2.516	2.516	2.516	2.516	2.516	2.516	2.516	2.516	2.516	2.516	2.516	2.516	2.516	2.516	2.516	2.516	2.516	2.516	2.516	2.516	2.516	2.516	2.516	2.516
24.57	2.775	2.775	2.775	2.775	2.775	2.775	2.775	2.775	2.775	2.775	2.775	2.775	2.775	2.775	2.775	2.775	2.775	2.516	2.516	2.516	2.516	2.516	2.516	2.516	2.516	2.516	2.516	2.516	2.516	2.516	2.516	2.516	2.516	2.516	2.516	2.516	2.516	2.516	2.516	2.516	2.516	2.516	2.516	2.516	2.516	2.516	2.516	2.516	2.516
24.67	2.775	2.775	2.775	2.775	2.775	2.775	2.775	2.775	2.775	2.775	2.775	2.775	2.775	2.775	2.775	2.775	2.775	2.516	2.516	2.516	2.516	2.516	2.516	2.516	2.516	2.516	2.516	2.516	2.516	2.516	2.516	2.516	2.516	2.516	2.516	2.516	2.516	2.516	2.516	2.516	2.516	2.516	2.516	2.516	2.516	2.516	2.516	2.516	2.516
24.77	2.775	2.775	2.775	2.775	2.775	2.775	2.775	2.775	2.775	2.775	2.775	2.775	2.775	2.775	2.775	2.775	2.775	2.516	2.516	2.516	2.516	2.516	2.516	2.516	2.516	2.516	2.516	2.516	2.516	2.516	2.516	2.516	2.516	2.516	2.516	2.516	2.516	2.516	2.516	2.516	2.516	2.516	2.516	2.516	2.516	2.516	2.516	2.516	2.516
24.87	2.775	2.775	2.775	2.775	2.775	2.775	2.775	2.775	2.775	2.775	2.775	2.775	2.775	2.775	2.775	2.775	2.775	2.516	2.516	2.516	2.516	2.516	2.516	2.516	2.516	2.516	2.516	2.516	2.516	2.516	2.516	2.516	2.516	2.516	2.516	2.516	2.516	2.516	2.516	2.516	2.516	2.516	2.516	2.516	2.516	2.516	2.516	2.516	2.516
24.97	2.775	2.775	2.775	2.775	2.775	2.775	2.775	2.775	2.775	2.775	2.775	2.775	2.775	2.775	2.775	2.775	2.775	2.516	2.516	2.516	2.516	2.516	2.516	2.516	2.516	2.516	2.516	2.516	2.516	2.516	2.516	2.516	2.516	2.516	2.516	2.516	2.516	2.516	2.516	2.516	2.516	2.516	2.516	2.516	2.516	2.516	2.516	2.516	2.516
25.07	2.775	2.775	2.775	2.775	2.775	2.775	2.775	2.775	2.775	2.775	2.775	2.775	2.775	2.775	2.775	2.775	2.775	2.516	2.516	2.516	2.516	2.516	2.516	2.516	2.516	2.516	2.516	2.516	2.516	2.516	2.516	2.516	2.516	2.516	2.516	2.516	2.516	2.516	2.516	2.516	2.516	2.516	2.516	2.516	2.516	2.516	2.516	2.516	2.516
25.17	2.775	2.775	2.775	2.775	2.775	2.775	2.775	2.775	2.775	2.775	2.775	2.775	2.775	2.775	2.775	2.775	2.516	2.516	2.516	2.516	2.516	2.516	2.516	2.516	2.516	2.516	2.516	2.516	2.516	2.516	2.516	2.516	2.516	2.516	2.516	2.516	2.516	2.516	2.516	2.516	2.516	2.516	2.516	2.516	2.516	2.516	2.516	2.516	2.516
25.27	2.775	2.775	2.775	2.775	2.775	2.775	2.775	2.775	2.775	2.775	2.775	2.775	2.775	2.775	2.775	2.775	2.516	2.516	2.516	2.516	2.516	2.516	2.516	2.516	2.516	2.516	2.516	2.516	2.516	2.516	2.516	2.516	2.516	2.516	2.516	2.516	2.516	2.516	2.516	2.516	2.516	2.516	2.516	2.516	2.516	2.516	2.516	2.516	2.516
25.37	2.775	2.775	2.775	2.775	2.775	2.775	2.775	2.775	2.775	2.775	2.775	2.775	2.775	2.775	2.775	2.775	2.516	2.516	2.516	2.516	2.516	2.516	2.516	2.516	2.516	2.516	2.516	2.516	2.516	2.516	2.516	2.516	2.516	2.516	2.516	2.516	2.516	2.516	2.516	2.516	2.516	2.516	2.516	2.516	2.516	2.516	2.516	2.516	2.516
25.47	2.775	2.775	2.775	2.775	2.775	2.775	2.775	2.775	2.775	2.775	2.775	2.775	2.775	2.775	2.775	2.775	2.516	2.516	2.516	2.516	2.516	2.516	2.516	2.516	2.516	2.516	2.516	2.516	2.516	2.516	2.516	2.516	2.516	2.516	2.516	2.516	2.516	2.516	2.516	2.516	2.516	2.516	2.516	2.516	2.516	2.516	2.516	2.516	2.516
25.57	2.775	2.775	2.775	2.775	2.775	2.775	2.775	2.775	2.775	2.775	2.775	2.775	2.775	2.775	2.775	2.775	2.516	2.516	2.516	2.516	2.516	2.516	2.516	2.516	2.516	2.516	2.516	2.516	2.516	2.516	2.516	2.516	2.516	2.516	2.516	2.516	2.516	2.516	2.516	2.516	2.516	2.516	2.516	2.516	2.516	2.516	2.516	2.516	2.516
25.67	2.775	2.775	2.775	2.775	2.775	2.775	2.775	2.775	2.775	2.775	2.775	2.775	2.775	2.775	2.775	2.775	2.516	2.516	2.516	2.516	2.516	2.516	2.516	2.516	2.516	2.516	2.516	2.516	2.516	2.516	2.516	2.516	2.516	2.516	2.516	2.516	2.516	2.516	2.516	2.516	2.516	2.516	2.516	2.516	2.516	2.516	2.516	2.516	2.516
25.77	2.775	2.775	2.775	2.775	2.775	2.775	2.775	2.775	2.775	2.775	2.775	2.775	2.775	2.775	2.775	2.775	2.516	2.516	2.516	2.516	2.516	2.516	2.516	2.516	2.516	2.516	2.516	2.516	2.516	2.516	2.516	2.516	2.516	2.516	2.516	2.516	2.516	2.516	2.516	2.516	2.516	2.516	2.516	2.516	2.516	2.516	2.516	2.516	2.516
25.87	2.775	2.775	2.775	2.775	2.775	2.775	2.775	2.775	2.775	2.775	2.775	2.775	2.775	2.775	2.775	2.775	2.516	2.516	2.516	2.516	2.516	2.516	2.516	2.516	2.516	2.516	2.516	2.516	2.516	2.516	2.516	2.516	2.516	2.516	2.516	2.516	2.516	2.516	2.516	2.516	2.516	2.516	2.516	2.516	2.516	2.516	2.516	2.516	2.516
25.97	2.775	2.775	2.775	2.775	2.775	2.775	2.775	2.775	2.775	2.775	2.775	2.775	2.775	2.775	2.775	2.775	2.516	2.516	2.516	2.516	2.516	2.516	2.516	2.516	2.516	2.516	2.516	2.516	2.516	2.516	2.516	2.516	2.516	2.516	2.516	2.516	2.516	2.516	2.516	2.516	2.516	2.516	2.516	2.516	2.516	2.516	2.516	2.516	2.516
26.07	2.775	2.775	2.775	2.775	2.775	2.775	2.775	2.775	2.775	2.775	2.775	2.775	2.775	2.775	2.775	2.775	2.516	2.516	2.516	2.516	2.516	2.516	2.516	2.516	2.516	2.516	2.516	2.516	2.516	2.516	2.516	2.516	2.516	2.516	2.516	2.516	2.516	2.516	2.516	2.516	2.516	2.516	2.516	2.516	2.516	2.516	2.516	2.516	2.516
26.17	2.775	2.775	2.775	2.775	2.775	2.775	2.775	2.775	2.775	2.775	2.775	2.775	2.775	2.775	2.775	2.775	2.516	2.516	2.516	2.516	2.516	2.516	2.516	2.516	2.516	2.516	2.516	2.516	2.516	2.516	2.516	2.516	2.516	2.516	2.516	2.516	2.516	2.516	2.516	2.516	2.516	2.516	2.516	2.516	2.516	2.516	2.516	2.516	2.516
26.27	2.775	2.775	2.775	2.775	2.775	2.775	2.775	2.775	2.775	2.775	2.775	2.775	2.775	2.775	2.775	2.516	2.516	2.516	2.516	2.516	2.516	2.516	2.516	2.516	2.516	2.516	2.516	2.516	2.516	2.516	2.516	2.516	2.516	2.516	2.516	2.516	2.516	2.516	2.516	2.516	2.516	2.516	2.516	2.516	2.516	2.516	2.516	2.516	2.516
26.37	2.775	2.775	2.775	2.775	2.775	2.775	2.775	2.775	2.775	2.775	2.775	2.775	2.775	2.775	2.775	2.516	2.516	2.516	2.516	2.516	2.516	2.516	2.516	2.516	2.516	2.516	2.516	2.516	2.516	2.516	2.516	2.516	2.516	2.516	2.516	2.516	2.516	2.516	2.516	2.516	2.516	2.516	2.516	2.516	2.516	2.516	2.516	2.516	2.516
26.47	2.775	2.775	2.775	2.775	2.775	2.775	2.775	2.775	2.775	2.775	2.775	2.775	2.775	2.775	2.775	2.516	2.516	2.516	2.516	2.516	2.516	2.516	2.516	2.516	2.516	2.516	2.516	2.516	2.516	2.516	2.516	2.516	2.516	2.516	2.516	2.516	2.516	2.516	2.516	2.516	2.516	2.516	2.516	2.516	2.516	2.516	2.516	2.516	2.516
26.57	2.775	2.775	2.775	2.775	2.775	2.775	2.775	2.775	2.775	2.775	2.775	2.775	2.775	2.775	2.775	2.516	2.516	2.516	2.516	2.516	2.516	2.516	2.516	2.516	2.516	2.516	2.516	2.516	2.516	2.516	2.516	2.516	2.516	2.516	2.516	2.516	2.516	2.516	2.516	2.516	2.516	2.516	2.516	2.516	2.516	2.516	2.516	2.516	2.516
26.67	2.775	2.775	2.775	2.775	2.775	2.775	2.775	2.775	2.775	2.775	2.775	2.775	2.775	2.775	2.775	2.516	2.516	2.516	2.516	2.516	2.516	2.516	2.516	2.516	2.516	2.516	2.516	2.516	2.516	2.516	2.516	2.516	2.516	2.516	2.516	2.516	2.516	2.516	2.516	2.516	2.516	2.516	2.516	2.516	2.516	2.516	2.516	2.516	2.516
26.77	2.775	2.775	2.775	2.775	2.775	2.775	2.775	2.775	2.775	2.775	2.775	2.775	2.775	2.775	2.775	2.516	2.516	2.516	2.516	2.516	2.516	2.516	2.516	2.516	2.516	2.516	2.516	2.516	2.516	2.516	2.516	2.516	2.516	2.516	2.516	2.516	2.516	2.516	2.516	2.516	2.516	2.516	2.516	2.516	2.516	2.516	2.516	2.516	2.516
26.87	2.775	2.775	2.775	2.775	2.775	2.775	2.775	2.775	2.775	2.775	2.775	2.775	2.775	2.775	2.775	2.516	2.516	2.516	2.516	2.516	2.516	2.516	2.516	2.516	2.516	2.516	2.516	2.516	2.516	2.516	2.516	2.516	2.516	2.516	2.516	2.516	2.516	2.516	2.516	2.516	2.516	2.516	2.516	2.516	2.516	2.516	2.516	2.516	2.516
26.97	2.775	2.775	2.775	2.775	2.775	2.775	2.775	2.775	2.775	2.775	2.775	2.775	2.775	2.775	2.775	2.516	2.516	2.516	2.516	2.516	2.516	2.516	2.516	2.516	2.516	2.516	2.516	2.516	2.516	2.516	2.516	2.516	2.516	2.516	2.516	2.516	2.516	2.516	2.516	2.516	2.516	2.516	2.516	2.516	2.516	2.516	2.516	2.516	2.516
27.07	2.775	2.775	2.775	2.775	2.775	2.775	2.775	2.775	2.775	2.775	2.775	2.775	2.775	2.775	2.775	2.516	2.516	2.516	2.516	2.516	2.516	2.516	2.516	2.516	2.516	2.516	2.516	2.516	2.516	2.516	2.516	2.516	2.516	2.516	2.516	2.516	2.516	2.516	2.516	2.516	2.516	2.516	2.516	2.516	2.516	2.516	2.516	2.516	2.516
27.17	2.775	2.775	2.775	2.775	2.775	2.775	2.775	2.775	2.775	2.775	2.775	2.775	2.775	2.775	2.775	2.516	2.516	2.516	2.516	2.516	2.516	2.516	2.516	2.516	2.516	2.516	2.516	2.516	2.516	2.516	2.516	2.516	2.516	2.516	2.516	2.516	2.516	2.516	2.516	2.516	2.516	2.516	2.516	2.516	2.516	2.516	2.516	2.516	2.516
27.27	2.775	2.775	2.775	2.775	2.775	2.775	2.775	2.775	2.775	2.775	2.775	2.775	2.775	2.775	2.516	2.516	2.516	2.516	2.516	2.516	2.516	2.516	2.516	2.516	2.516	2.516	2.516	2.516	2.516	2.516	2.516	2.516	2.516	2.516	2.516	2.516	2.516	2.516	2.516	2.516	2.516	2.516	2.516	2.516	2.516	2.516	2.516	2.516	2.516
27.37	2.775	2.775	2.775	2.775	2.775	2.775	2.775	2.775	2.775	2.775	2.775	2.775	2.775	2.775	2.516	2.516	2.516	2.516	2.516	2.516	2.516	2.516	2.516	2.516	2.516	2.516	2.516	2.516	2.516	2.516	2.516	2.516	2.516	2.516	2.516	2.516	2.516	2.516	2.516	2.516	2.516	2.516	2.516	2.516	2.516	2.516	2.516	2.516	2.516
27.47	2.775	2.775	2.775	2.775	2.775	2.775	2.775	2.775	2.775	2.775	2.775	2.775	2.775	2.775	2.516	2.516	2.516	2.516	2.516	2.516	2.516	2.516	2.516	2.516	2.516	2.516	2.516	2.516	2.516	2.516	2.516	2.516	2.516	2.516	2.516	2.516	2.516	2.516	2.516	2.516	2.516	2.516	2.516	2.516	2.516	2.516	2.516	2.516	2.516
27.57	2.775	2.775	2.775	2.775	2.775	2.775	2.775	2.775	2.775	2.775	2.775	2.775	2.775	2.775	2.516	2.516	2.516	2.516	2.516	2.516	2.516	2.516	2.516	2.516	2.516	2.516	2.516	2.516	2.516	2.516	2.516	2.516	2.516	2.516	2.516	2.516	2.516	2.516	2.516	2.516	2.516	2.516	2.516	2.516	2.516	2.516	2.516	2.516	2.516
27.67	2.775	2.775	2.775	2.775	2.775	2.775	2.775	2.775	2.775	2.775	2.775	2.775	2.775	2.775	2.516	2.516	2.516	2.516	2.516	2.516	2.516	2.516	2.516	2.516	2.516	2.516	2.516	2.516	2.516	2.516	2.516	2.516	2.516	2.516	2.516	2.516	2.516	2.516	2.516	2.516	2.516	2.516	2.516	2.516	2.516	2.516	2.516	2.516	2.516
27.77	2.775	2.775	2.775	2.775	2.775	2.775	2.775	2.775	2.775	2.775	2.775	2.775	2.775	2.775	2.516	2.516	2.516	2.516	2.516	2.516	2.516	2.516	2.516	2.516	2.516	2.516	2.516	2.516	2.516	2.516	2.516	2.516	2.516	2.516	2.516	2.516	2.516	2.516	2.516	2.516	2.516	2.516	2.516	2.516	2.516	2.516	2.516	2.516	2.516
27.87	2.775	2.775	2.775	2.775	2.775	2.775	2.775	2.775	2.775	2.775	2.775	2.775	2.775	2.775	2.516	2.516	2.516	2.516	2.516	2.516	2.516	2.516	2.516	2.516	2.516	2.516	2.516	2.516	2.516	2.516	2.516	2.516	2.516	2.516	2.516	2.516	2.516	2.516	2.516	2.516	2.516	2.516	2.516	2.516	2.516	2.516	2.516	2.516	2.516
27.97	2.775	2.775	2.775	2.775	2.775	2.775	2.775	2.775	2.775	2.775	2.775	2.775	2.775	2.775	2.516	2.516	2.516	2.516	2.516	2.516	2.516	2.516	2.516	2.516	2.516	2.516	2.516	2.516	2.516	2.516	2.516	2.516	2.516	2.516	2.516	2.516	2.516	2.516	2.516	2.516	2.516	2.516	2.516	2.516	2.516	2.516	2.516	2.516	2.516
28.07	2.775	2.775	2.775	2.775	2.775	2.775	2.775	2.775	2.775	2.775	2.775	2.775	2.775	2.775	2.516	2.516	2.516	2.516	2.516	2.516	2.516	2.516	2.516	2.516	2.516	2.516	2.516	2.516	2.516	2.516	2.516	2.516	2.516	2.516	2.516	2.516	2.516	2.516	2.516	2.516	2.516	2.516	2.516	2.516	2.516	2.516	2.516	2.516	2.516
28.17	2.775	2.775	2.775	2.775	2.775	2.775	2.775	2.775	2.775	2.775	2.775	2.775	2.775	2.775	2.516	2.516	2.516	2.516	2.516	2.516	2.516	2.516	2.516	2.516	2.516	2.516	2.516	2.516	2.516	2.516	2.516	2.516	2.516	2.516	2.516	2.516	2.516	2.516	2.516	2.516	2.516	2.516	2.516	2.516	2.516	2.516	2.516	2.516	2.516
28.27	2.775	2.775	2.775	2.775	2.775	2.775	2.775	2.775	2.775	2.775	2.775	2.775	2.775	2.516	2.516	2.516	2.516	2.516	2.516	2.516	2.516	2.516	2.516	2.516	2.516	2.516	2.516	2.516	2.516	2.516	2.516	2.516	2.516	2.516	2.516	2.516	2.516	2.516	2.516	2.516	2.516	2.516	2.516	2.516	2.516	2.516	2.516	2.516	2.516
28.37	2.775	2.775	2.775	2.775	2.775	2.775	2.775	2.775	2.775	2.775	2.775	2.775	2.775	2.516	2.516	2.516	2.516	2.516	2.516	2.516	2.516	2.516	2.516	2.516	2.516	2.516	2.516	2.516	2.516	2.516	2.516	2.516	2.516	2.516	2.516	2.516	2.516	2.516	2.516	2.516	2.516	2.516	2.516	2.516	2.516	2.516	2.516	2.516	2.516
28.47	2.775	2.775	2.775	2.775	2.775	2.775	2.775	2.775	2.775	2.775	2.775	2.775	2.775	2.516	2.516	2.516	2.516	2.516	2.516	2.516	2.516	2.516	2.516	2.516	2.516	2.516	2.516	2.516	2.516	2.516	2.516	2.516	2.516	2.516	2.516	2.516	2.516	2.516	2.516	2.516	2.516	2.516	2.516	2.516	2.516	2.516	2.516	2.516	2.516
28.57	2.775	2.775	2.775	2.775	2.775	2.775	2.775	2.775	2.775	2.775	2.775	2.775	2.775	2.516	2.516	2.516	2.516	2.516	2.516	2.516	2.516	2.516	2.516	2.516	2.516	2.516	2.516	2.516	2.516	2.516	2.516	2.516	2.516	2.516	2.516	2.516	2.516	2.516	2.516	2.516	2.516	2.516	2.516	2.516	2.516	2.516	2.516	2.516	2.516
28.67	2.775	2.775	2.775	2.775	2.775	2.775	2.775	2.775	2.775	2.775	2.775	2.775	2.775	2.516	2.516	2.516	2.516	2.516	2.516	2.516	2.516	2.516	2.516	2.516	2.516	2.516	2.516	2.516	2.516	2.516	2.516	2.516	2.516	2.516	2.516	2.516	2.516	2.516	2.516	2.516	2.516	2.516	2.516	2.516	2.516	2.516	2.516	2.516	2.516
28.77	2.775	2.775	2.775	2.775	2.775	2.775	2.775	2.775	2.775	2.775	2.775	2.775	2.775	2.516	2.516	2.516	2.516	2.516	2.516	2.516	2.516	2.516	2.516	2.516	2.516	2.516	2.516	2.516	2.516	2.516	2.516	2.516	2.516	2.516	2.516	2.516	2.516	2.516	2.516	2.516	2.516	2.516	2.516	2.516	2.516	2.516	2.516	2.516	2.516
28.87	2.775	2.775	2.775	2.775	2.775	2.775	2.775	2.775	2.775	2.775	2.775	2.775	2.775	2.516	2.516	2.516	2.516	2.516	2.516	2.516	2.516	2.516	2.516	2.516	2.516	2.516	2.516	2.516	2.516	2.516	2.516	2.516	2.516	2.516	2.516	2.516	2.516	2.516	2.516	2.516	2.516	2.516	2.516	2.516	2.516	2.516	2.516	2.516	2.516
28.97	2.775	2.775	2.775	2.775	2.775	2.775	2.775	2.775	2.775	2.775	2.775	2.775	2.775	2.516	2.516	2.516	2.516	2.516	2.516	2.516	2.516	2.516	2.516	2.516	2.516	2.516	2.516	2.516	2.516	2.516	2.516	2.516	2.516	2.516	2.516	2.516	2.516	2.516	2.516	2.516	2.516	2.516	2.516	2.516	2.516	2.516	2.516	2.516	2.516
29.07	2.775	2.775	2.775	2.775	2.775	2.775	2.775	2.775	2.775	2.775	2.775	2.775	2.775	2.516	2.516	2.516	2.516	2.516	2.516	2.516	2.516	2.516	2.516	2.516	2.516	2.516	2.516	2.516	2.516	2.516	2.516	2.516	2.516	2.516	2.516	2.516	2.516	2.516	2.516	2.516	2.516	2.516	2.516	2.516	2.516	2.516	2.516	2.516	2.516
29.17	2.775	2.775	2.775	2.775	2.775	2.775	2.775	2.775	2.775	2.775	2.775	2.775	2.516	2.516	2.516	2.516	2.516	2.516	2.516	2.516	2.516	2.516	2.516	2.516	2.516	2.516	2.516	2.516	2.516	2.516	2.516	2.516	2.516	2.516	2.516	2.516	2.516	2.516	2.516	2.516	2.516	2.516	2.516	2.516	2.516	2.516	2.516	2.516	2.516
29.27	2.775	2.775	2.775	2.775	2.775	2.775	2.775	2.775	2.775	2.775	2.775	2.775	2.516	2.516	2.516	2.516	2.516	2.516	2.516	2.516	2.516	2.516	2.516	2.516	2.516	2.516	2.516	2.516	2.516	2.516	2.516	2.516	2.516	2.516	2.516	2.516	2.516	2.516	2.516	2.516	2.516	2.516	2.516	2.516	2.516	2.516	2.516	2.516	2.516
29.37	2.775	2.775	2.775	2.775	2.775	2.775	2.775	2.775	2.775	2.775	2.775	2.775	2.516	2.516	2.516	2.516	2.516	2.516	2.516	2.516	2.516	2.516	2.516	2.516	2.516	2.516	2.516	2.516	2.516	2.516	2.516	2.516	2.516	2.516	2.516	2.516	2.516	2.516	2.516	2.516	2.516	2.516	2.516	2.516	2.516	2.516	2.516	2.516	2.516
29.47	2.775	2.775	2.775	2.775	2.775	2.775	2.775	2.775	2.775	2.775	2.775	2.775	2.516	2.516	2.516	2.516	2.516	2.516	2.516	2.516	2.516	2.516	2.516	2.516	2.516	2.516	2.516	2.516	2.516	2.516	2.516	2.516	2.516	2.516	2.516	2.516	2.516	2.516	2.516	2.516	2.516	2.516	2.516	2.516	2.516	2.516	2.516	2.516	2.516
29.57	2.775	2.775	2.775	2.775	2.775	2.775	2.775	2.775	2.775	2.775	2.775	2.775	2.516	2.516	2.516	2.516	2.516	2.516	2.516	2.516	2.516	2.516	2.516	2.516	2.516	2.516	2.516	2.516	2.516	2.516	2.516	2.516	2.516	2.516	2.516	2.516	2.516	2.516	2.516	2.516	2.516	2.516	2.516	2.516	2.516	2.516	2.516	2.516	2.516
29.67	2.775	2.775	2.775	2.775	2.775	2.775	2.775	2.775	2.775	2.775	2.775	2.775	2.516	2.516	2.516	2.516	2.516	2.516	2.516	2.516	2.516	2.516	2.516	2.516	2.516	2.516	2.516	2.516	2.516	2.516	2.516	2.516	2.516	2.516	2.516	2.516	2.516	2.516	2.516	2.516	2.516	2.516	2.516	2.516	2.516	2.516	2.516	2.516	2.516
29.77	2.775	2.775	2.775	2.775	2.775	2.775	2.775	2.775	2.775	2.775	2.775	2.775	2.516	2.516	2.516	2.516	2.516	2.516	2.516	2.516	2.516	2.516	2.516	2.516	2.516	2.516	2.516	2.516	2.516	2.516	2.516	2.516	2.516	2.516	2.516	2.516	2.516	2.516	2.516	2.516	2.516	2.516	2.516	2.516	2.516	2.516	2.516	2.516	2.516
29.87	2.775	2.775	2.775	2.775	2.775	2.775	2.775	2.775	2.775	2.775	2.775	2.775	2.516	2.516	2.516	2.516	2.516	2.516	2.516	2.516	2.516	2.516	2.516	2.516	2.516	2.516	2.516	2.516	2.516	2.516	2.516	2.516	2.516	2.516	2.516	2.516	2.516	2.516	2.516	2.516	2.516	2.516	2.516	2.516	2.516	2.516	2.516	2.516	2.516
29.97	2.775	2.775	2.775	2.775	2.775	2.775	2.775	2.775	2.775	2.775	2.775	2.516	2.516	2.516	2.516	2.516	2.516	2.516	2.516	2.516	2.516	2.516	2.516	2.516	2.516	2.516	2.516	2.516	2.516	2.516	2.516	2.516	2.516	2.516	2.516	2.516	2.516	2.516	2.516	2.516	2.516	2.516	2.516	2.516	2.516	2.516	2.516	2.516	2.516
30.07	2.775	2.775	2.775	2.775	2.775	2.775	2.775	2.775	2.775	2.775	2.775	2.516	2.516	2.516	2.516	2.516	2.516	2.516	2.516	2.516	2.516	2.516	2.516	2.516	2.516	2.516	2.516	2.516	2.516	2.516	2.516	2.516	2.516	2.516	2.516	2.516	2.516	2.516	2.516	2.516	2.516	2.516	2.516	2.516	2.516	2.516	2.516	2.516	2.516
30.17	2.775	2.775	2.775	2.775	2.775	2.775	2.775	2.775	2.775	2.775	2.775	2.516	2.516	2.516	2.516	2.516	2.516	2.516	2.516	2.516	2.516	2.516	2.516	2.516	2.516	2.516	2.516	2.516	2.516	2.516	2.516	2.516	2.516	2.516	2.516	2.516	2.516	2.516	2.516	2.516	2.516	2.516	2.516	2.516	2.516	2.516	2.516	2.516	2.516
30.27	2.775	2.775	2.775	2.775	2.775	2.775	2.775	2.775	2.775	2.775	2.775	2.516	2.516	2.516	2.516	2.516	2.516	2.516	2.516	2.516	2.516	2.516	2.516	2.516	2.516	2.516	2.516	2.516	2.516	2.516	2.516	2.516	2.516	2.516	2.516	2.516	2.516	2.516	2.516	2.516	2.516	2.516	2.516	2.516	2.516	2.516	2.516	2.516	2.516
30.37	2.775	2.775	2.775	2.775	2.775	2.775	2.775	2.775	2.775	2.775	2.775	2.516	2.516	2.516	2.516	2.516	2.516	2.516	2.516	2.516	2.516	2.516	2.516	2.516	2.516	2.516	2.516	2.516	2.516	2.516	2.516	2.516	2.516	2.516	2.516	2.516	2.516	2.516	2.516	2.516	2.516	2.516	2.516	2.516	2.516	2.516	2.516	2.516	2.516
30.47	2.775	2.775	2.775	2.775	2.775	2.775	2.775	2.775	2.775	2.775	2.775	2.516	2.516	2.516	2.516	2.516	2.516	2.516	2.516	2.516	2.516	2.516	2.516	2.516	2.516	2.516	2.516	2.516	2.516	2.516	2.516	2.516	2.516	2.516	2.516	2.516	2.516	2.516	2.516	2.516	2.516	2.516	2.516	2.516	2.516	2.516	2.516	2.516	2.516
30.57	2.775	2.775	2.775	2.775	2.775	2.775	2.775	2.775	2.775	2.775	2.775	2.516	2.516	2.516	2.516	2.516	2.516	2.516	2.516	2.516	2.516	2.516	2.516	2.516	2.516	2.516	2.516	2.516	2.516	2.516	2.516	2.516	2.516	2.516	2.516	2.516	2.516	2.516	2.516	2.516	2.516	2.516	2.516	2.516	2.516	2.516	2.516	2.516	2.516
30.67	2.775	2.775	2.775	2.775	2.775	2.775	2.775	2.775	2.775	2.775	2.775	2.516	2.516	2.516	2.516	2.516	2.516	2.516	2.516	2.516	2.516	2.516	2.516	2.516	2.516	2.516	2.516	2.516	2.516	2.516	2.516	2.516	2.516	2.516	2.516	2.516	2.516	2.516	2.516	2.516	2.516	2.516	2.516	2.516	2.516	2.516	2.516	2.516	2.516
30.77	2.775	2.775	2.775	2.775	2.775	2.775	2.775	2.775	2.775	2.775	2.516	2.516	2.516	2.516	2.516	2.516	2.516	2.516	2.516	2.516	2.516	2.516	2.516	2.516	2.516	2.516	2.516	2.516	2.516	2.516	2.516	2.516	2.516	2.516	2.516	2.516	2.516	2.516	2.516	2.516	2.516	2.516	2.516	2.516	2.516	2.516	2.516	2.516	2.516
30.87	2.775	2.775	2.775	2.775	2.775	2.775	2.775	2.775	2.775	2.775	2.516	2.516	2.516	2.516	2.516	2.516	2.516	2.516	2.516	2.516	2.516	2.516	2.516	2.516	2.516	2.516	2.516	2.516	2.516	2.516	2.516	2.516	2.516	2.516	2.516	2.516	2.516	2.516	2.516	2.516	2.516	2.516	2.516	2.516	2.516	2.516	2.516	2.516	2.516
30.97	2.775	2.775	2.775	2.775	2.775	2.775	2.775	2.775	2.775	2.775	2.516	2.516	2.516	2.516	2.516	2.516	2.516	2.516	2.516	2.516	2.516	2.516	2.516	2.516	2.516	2.516	2.516	2.516	2.516	2.516	2.516	2.516	2.516	2.516	2.516	2.516	2.516	2.516	2.516	2.516	2.516	2.516	2.516	2.516	2.516	2.516	2.516	2.516	2.516
31.07	2.775	2.775	2.775	2.775	2.775	2.775	2.775	2.775	2.775	2.775	2.516	2.516	2.516	2.516	2.516	2.516	2.516	2.516	2.516	2.516	2.516	2.516	2.516	2.516	2.516	2.516	2.516	2.516	2.516	2.516	2.516	2.516	2.516	2.516	2.516	2.516	2.516	2.516	2.516	2.516	2.516	2.516	2.516	2.516	2.516	2.516	2.516	2.516	2.516
[truncated: 236 more columns]
