# Supplementary material for: Simple Physical Model for the Estimation of Irreversible Dissociation Rates for Bimolecular Complexes
Source: J Phys Chem A. 2023 Jul 7;127(28):5956–66. doi: 10.1021/acs.jpca.3c01890 (PMC10364079; doi:10.1021/acs.jpca.3c01890)
Supplement: Supplementary file 2 — jp3c01890_si_002.zip [file jp3c01890_si_002.zip › Supplementary/Freqs&Rots/ProOFreqs/N(EJ).txt]

E	J=0	J=1	J=2	J=3	J=4	J=5	J=6	J=7	J=8	J=9	J=10	J=11	J=12	J=13	J=14	J=15	J=16	J=17	J=18	J=19	J=20	J=21	J=22	J=23	J=24	J=25	J=26	J=27	J=28	J=29	J=30	J=31	J=32	J=33	J=34	J=35	J=36	J=37	J=38	J=39	J=40	J=41	J=42	J=43	J=44	J=45	J=46	J=47	J=48
19.66	1.7358501604248349e-164	1.917106686516469e-164	2.337206865603629e-164	3.1422014839095354e-164	4.651784963756445e-164	7.568688104556259e-164	1.3502707095504816e-163	2.634130146782871e-163	5.60192624985331e-163	1.2943713563248604e-162	3.237645940843391e-162	8.733470853631449e-162	2.5304655084724263e-161	7.843133621841114e-161	2.5896650356327528e-160	9.070655083456355e-160	3.3562507318202547e-159	1.306436395116447e-158	5.3280507878826365e-158	2.2675894211491494e-157	1.0032224047909523e-156	3.788587964034759e-156	1.4015095097852857e-155	5.337899738398796e-155	2.087759308258062e-154	8.364650237499079e-154	3.424823229695599e-153	1.429759002487398e-152	6.072671142211307e-152	2.618750042971016e-151	1.1443478528818969e-150	5.057909955878322e-150	2.257245108404972e-149	1.015481111582555e-148	4.598175727439741e-148	2.0926556581280963e-147	9.559335567247452e-147	4.377582402848779e-146	2.0073109084836143e-145	9.206657175534122e-145	4.219531107108059e-144	1.9306430777490903e-143	8.811444475670715e-143	4.0083036648349336e-142	1.8160643573005586e-141	8.189807601839628e-141	3.673898620662065e-140	1.6385273677621506e-139	7.261674663165423e-139
19.76	5.213677001251929e-159	5.649133136550166e-159	6.63002873542185e-159	8.422931899621883e-159	1.1571981512031797e-158	1.7171193222835747e-158	2.7477034235180695e-158	4.7329220193774874e-158	8.757644771947954e-158	1.7368316698554392e-157	3.682743460343307e-157	8.32699339086236e-157	2.0022045890007973e-156	5.104878010169746e-156	1.3760575965150108e-155	3.909808863338025e-155	1.1674057079976155e-154	3.6518376593420215e-154	1.1931797796919733e-153	4.0597579116128113e-153	1.434201759011076e-152	4.38396891012647e-152	1.341088939072054e-151	4.221518668956589e-151	1.3646298119454815e-150	4.520980215579301e-150	1.5320875533880121e-149	5.300982673312689e-149	1.8692533115916206e-148	6.706035026924082e-148	2.4435818922167944e-147	9.029425589504944e-147	3.3783581203417124e-146	1.2780130316623707e-145	4.881484882956096e-145	1.880137831294156e-144	7.293113217712717e-144	2.845876190016871e-143	1.1158918620822808e-142	4.392206384583742e-142	1.7337105695332982e-141	6.856597637336184e-141	2.7146208246532816e-140	1.075059685754907e-139	4.2555574995546495e-139	1.682598619221157e-138	6.6408780083524e-138	2.6147616750171683e-137	1.026502587291209e-136
19.87	1.6886503653419408e-154	1.806166060422472e-154	2.06582626268762e-154	2.525513532703597e-154	3.29784783473237e-154	4.595668035169204e-154	6.8269558052517e-154	1.079706026226183e-153	1.8152889292430926e-153	3.239204500474734e-153	6.123641308615733e-153	1.2241355813003994e-152	2.58236848775326e-152	5.736605087466592e-152	1.3390142619387425e-151	3.276636820357988e-151	8.386578421861516e-151	2.2399763811448215e-150	6.228560028622091e-150	1.7988782852490183e-149	5.38364720236359e-149	1.4067294326935786e-148	3.734294548041772e-148	1.0188333067478533e-147	2.8521973425878916e-147	8.179659230043877e-147	2.3992834370217835e-146	7.186975222222114e-146	2.195200374266455e-145	6.826998097003409e-145	2.1587245676389785e-144	6.930773753290817e-144	2.256368634619945e-143	7.4392835999071085e-143	2.480939400265756e-142	8.359088507479543e-142	2.8423375115255576e-141	9.743273637775855e-141	3.363623317607016e-140	1.1683297515513702e-139	4.0792742125875145e-139	1.430488392818479e-138	5.034016462037543e-138	1.776390139235631e-137	6.281149677843854e-137	2.2239193907802298e-136	7.879484824006973e-136	2.791979992550337e-135	9.888163439843735e-135
19.97	1.1522924192001244e-150	1.2210181499497792e-150	1.3707774734501655e-150	1.6298587371907963e-150	2.0514080018406803e-150	2.731394205139425e-150	3.84406913436025e-150	5.7128527453974e-150	8.95551732093384e-150	1.4790042221988995e-149	2.569825807351834e-149	4.690963660904655e-149	8.981986883754931e-149	1.8010557208527505e-148	3.7756226027404846e-148	8.260269225040997e-148	1.8826167582938592e-147	4.4616455893371904e-147	1.0974563846784177e-146	2.796578482112799e-146	7.368888024380382e-146	1.7060257241860894e-145	4.057491415405645e-145	9.904053273884776e-145	2.477790458501096e-144	6.344995042199839e-144	1.6608855557752328e-143	4.438393950314941e-143	1.209307016859121e-142	3.355296410931641e-142	9.468497294442549e-142	2.7143979082735955e-141	7.896045680511546e-141	2.328125981970121e-140	6.950196335005262e-140	2.0986063059357065e-139	6.402865935537922e-139	1.9720160242695394e-138	6.12546410302401e-138	1.9172415967659198e-137	6.041675913099858e-137	1.915273081314103e-136	6.103274356297838e-136	1.9536022605595273e-135	6.276943713320823e-135	2.0230756695548386e-134	6.536655713290877e-134	2.116025212872131e-133	6.859048470336112e-133
20.07	2.4880803283790058e-147	2.617913390782571e-147	2.8978771762881346e-147	3.373843075230622e-147	4.1297216128216526e-147	5.311831611435243e-147	7.174965115326804e-147	1.017001524213093e-146	1.5113905916422348e-146	2.3527063411398637e-146	3.8320933791366936e-146	6.52357370988274e-146	1.1592735821808266e-145	2.1477149993380467e-145	4.1425783771534965e-145	8.307275679522989e-145	1.7294657979693267e-144	3.732393654350686e-144	8.337393344632371e-144	1.9247659992155752e-143	4.540758163627135e-143	9.642222696430252e-143	2.1007800039826957e-142	4.6908107616172294e-142	1.0722328742229999e-141	2.5062042074872044e-141	5.98337241578019e-141	1.4574686745678123e-140	3.6182947730673162e-140	9.14525413135814e-140	2.350818190327747e-139	6.139424615357971e-139	1.627368869432736e-138	4.373906144092431e-138	1.190872041847581e-137	3.2814975850941394e-137	9.143280947834665e-137	2.5738273439367812e-136	7.313772597181115e-136	2.0962283034915152e-135	6.055280894132977e-135	1.7615914556936417e-134	5.157519973990774e-134	1.5186021679136906e-133	4.4939661047207526e-133	1.3357528576869267e-132	3.9854114148308607e-132	1.1929525972165362e-131	3.580471491187543e-131
20.17	2.2172624507085102e-144	2.3200993169661997e-144	2.5400378770055007e-144	2.908892265843224e-144	3.483648257200464e-144	4.360961871530185e-144	5.703635763937961e-144	7.789016742120645e-144	1.1098806779605028e-143	1.648913610742996e-143	2.5519884108889395e-143	4.110725598215967e-143	6.884752532822747e-143	1.197659387927776e-142	2.1616003436613307e-142	4.0431165276736306e-142	7.827808933017467e-142	1.566812710564954e-141	3.238209760966855e-141	6.901651610927072e-141	1.4879065447163776e-140	2.945913347409633e-140	5.975168502311854e-140	1.2403738678088914e-139	2.6327673600788857e-139	5.7084091710403014e-139	1.263127434939276e-138	2.8496928356052777e-138	6.548786173227332e-138	1.5315572970791688e-137	3.64182289976825e-137	8.796855812755373e-137	2.1566336280571004e-136	5.3615526318296646e-136	1.350527973242267e-135	3.4439580897511144e-135	8.883931641889961e-135	2.3163658334100664e-134	6.100075009308234e-134	1.6213282855421051e-133	4.346168064079306e-133	1.1742059940932697e-132	3.195193894197476e-132	8.751624994366755e-132	2.411307475252553e-131	6.679333277502649e-131	1.8590229008435855e-130	5.1960349583317275e-130	1.457704977631313e-129
20.27	9.793586010172095e-142	1.0202361670246071e-141	1.1070870716930398e-141	1.251155888536093e-141	1.4722447648982776e-141	1.8031944393850797e-141	2.2978393101829935e-141	3.045080142067786e-141	4.194067515602424e-141	6.000054210590213e-141	8.909534308530043e-141	1.3721619242641774e-140	2.19004059016355e-140	3.6192523916440726e-140	6.187406751278599e-140	1.0932177345832542e-139	1.9942616903869678e-139	3.752241296304966e-139	7.274057884704747e-139	1.4513599287108866e-138	2.9040680016990296e-138	5.425240509495856e-138	1.0368248499173752e-137	2.0254094021978516e-137	4.040971600388494e-137	8.227496039939023e-137	1.7080545036134362e-136	3.612701569467024e-136	7.778659971822444e-136	1.7036037149192942e-135	3.792064935567784e-135	8.572015593721042e-135	1.9663087834256577e-134	4.57350582124715e-134	1.0778263857880272e-133	2.5717596234976795e-133	6.208417268151179e-133	1.5152865521363753e-132	3.7365783089762834e-132	9.303126638306296e-132	2.337101416518653e-131	5.920338811814295e-131	1.511370676438952e-130	3.885925149617847e-130	1.0057013419101055e-129	2.6185176904046022e-129	6.855247701333899e-129	1.8036394061823574e-128	4.766739134907582e-128
20.37	2.4455558991287774e-139	2.53834602875669e-139	2.734429268395126e-139	3.0567801702146764e-139	3.545294803392985e-139	4.264917874060304e-139	5.319734978818765e-139	6.87722714375608e-139	9.210370650496216e-139	1.2771797526896534e-138	1.8326720769019334e-138	2.7195637837089684e-138	4.17059717997739e-138	6.604880645221592e-138	1.0793562396794944e-137	1.8186410630292858e-137	3.1567952799700093e-137	5.64008138743183e-137	1.0362756621110406e-136	1.956223850462672e-136	3.676157340825617e-136	6.53928338410626e-136	1.1884599192910552e-135	2.205221845339286e-135	4.1747025471083904e-135	8.057391472311728e-135	1.584339231087453e-134	3.1715792887492806e-134	6.459013067769514e-134	1.3372445165284407e-133	2.8125647257889803e-133	6.005331385464729e-133	1.3008081750475363e-132	2.856500897315049e-132	6.354885517376644e-132	1.4313494710941928e-131	3.261863975941338e-131	7.516082228285056e-131	1.7500561991342395e-130	4.115122891862913e-130	9.766208760118846e-130	2.337923535162302e-129	5.642236356081131e-129	1.3719915921472483e-128	3.359699298184984e-128	8.280848528841665e-128	2.053329156327842e-127	5.119677193009154e-127	1.2829949520836502e-126
20.47	3.8068502759236053e-137	3.939247432745933e-137	4.217765248640638e-137	4.672204094021653e-137	5.353708287220635e-137	6.34423756543597e-137	7.772666309190277e-137	9.841852851467219e-137	1.2874417734999358e-136	1.739113816106796e-136	2.424728439897349e-136	3.487371960206827e-136	5.171070404711849e-136	7.900225013770821e-136	1.2427658879744719e-135	2.011544514878426e-135	3.3477038696932494e-135	5.724222444012172e-135	1.0048538771118918e-134	1.8095158290093138e-134	3.2231855823640114e-134	5.498427091285176e-134	9.572067350485512e-134	1.699500241915436e-133	3.0755004559240426e-133	5.66914909803534e-133	1.0637859536774839e-132	2.030723290611316e-132	3.9412408472581725e-132	7.771895586279706e-132	1.556179822886582e-131	3.161987645759977e-131	6.51566936727545e-131	1.3607865267125841e-130	2.8786564223347667e-130	6.164514916363579e-130	1.3355543855172562e-129	2.9256780326215776e-129	6.476600384883177e-129	1.4480432961813217e-128	3.2680846199803316e-128	7.441339815504864e-128	1.7085568374398892e-127	3.9537410497438935e-127	9.216655943694057e-127	2.1632995766260263e-126	5.110175763900904e-126	1.2143242223758937e-125	2.9015023680965566e-125
20.57	3.980107136857367e-135	4.107876203140543e-135	4.375628961100767e-135	4.809725025708048e-135	5.4549530081629345e-135	6.382132887017519e-135	7.700819130233994e-135	9.58023440579259e-135	1.2283884184928275e-134	1.6227402089472134e-134	2.2076553437119157e-134	3.0915813606333616e-134	4.45429724110293e-134	6.599236011636725e-134	1.0047936287717984e-133	1.571334677275945e-133	2.522302705347813e-133	4.153171453137408e-133	7.010107232218845e-133	1.2120801224504352e-132	2.0615002843370484e-132	3.3917046825926145e-132	5.688650141017013e-132	9.721272499695515e-132	1.6916966363171477e-131	2.9961766998425816e-131	5.39778998016599e-131	9.8860958403672e-131	1.839711696313691e-130	3.4765338524101764e-130	6.667619983095287e-130	1.297118596666871e-129	2.558180110119458e-129	5.111931673988533e-129	1.0344358692842707e-128	2.118612044472797e-128	4.3893107986310795e-128	9.194100759469231e-128	1.946098479480747e-127	4.160461134386995e-127	8.978872686334147e-127	1.9552070752299488e-126	4.2938387998184166e-126	9.505541057262508e-126	2.120249589177857e-125	4.763015597166309e-125	1.0771414319338938e-124	2.4511793637914795e-124	5.610610704489783e-124
20.67	2.9624019572095952e-133	3.050704436734346e-133	3.235142340146199e-133	3.5325294345895286e-133	3.971189317798455e-133	4.595392365021208e-133	5.472660444033838e-133	6.705595424810661e-133	8.451057498443811e-133	1.0951536316460989e-132	1.4587098219729472e-132	1.996260126463857e-132	2.8056269614054178e-132	4.0476601829987e-132	5.991336036451066e-132	9.094134538417962e-132	1.4147476436072444e-131	2.254387659975476e-131	3.677507549655108e-131	6.13747098664329e-131	1.0026311197407846e-130	1.5982784861927968e-130	2.594802663462421e-130	4.288343549509245e-130	7.2110337008411165e-130	1.2331467338296609e-129	2.1435102964428994e-129	3.785406973314924e-129	6.788239974807721e-129	1.235492576758499e-128	2.281087686379162e-128	4.270153727707034e-128	8.100768692076502e-128	1.5565846873338537e-127	3.028078850502462e-127	5.960675325840297e-127	1.1867131633082459e-126	2.3884090150192765e-126	4.85710751878922e-126	9.975835314523624e-126	2.0683455795138966e-125	4.327154849284375e-125	9.13049184412171e-125	1.9422675205749217e-124	4.163530802376702e-124	8.990238279469468e-124	1.9546110398813146e-123	4.277170385987204e-123	9.416543431349095e-123
20.77	1.6440816994280628e-131	1.6898193384951655e-131	1.7850789283853543e-131	1.9379460692158028e-131	2.1619394788157731e-131	2.4779769930068635e-131	2.9175704830285433e-131	3.527920305328332e-131	4.380033432138476e-131	5.581754298342855e-131	7.298910308257684e-131	9.790060373674302e-131	1.3464369813959406e-130	1.897934728139098e-130	2.740823457750326e-130	4.053076893901316e-130	6.134544404334204e-130	9.498482792736637e-130	1.5037417740970102e-129	2.4327906245329228e-129	3.835858095561845e-129	5.946869540209415e-129	9.38157703532059e-129	1.505358451052368e-128	2.455796542607053e-128	4.071384573365605e-128	6.856392894607948e-128	1.1723512307407693e-127	2.034377236909584e-127	3.581122316024598e-127	6.3917886235861165e-127	1.1562260110818981e-126	2.118760532337868e-126	3.931353943483575e-126	7.382897134052572e-126	1.4026213084864085e-125	2.694567783923868e-125	5.232157987180406e-125	1.0264215528094997e-124	2.0334633665221915e-124	4.066565013319506e-124	8.205740333383051e-124	1.6700420206696822e-123	3.426736089559845e-123	7.086061275048289e-123	1.4761514595902755e-122	3.0966565453332596e-122	6.539269456043903e-122	1.3895724415773739e-121
20.87	7.063068080994851e-130	7.247273061402097e-130	7.629963546175238e-130	8.241527592684366e-130	9.132438593615256e-130	1.0380104378905866e-129	1.209987057483834e-129	1.446232811519748e-129	1.7720471975294752e-129	2.2252568261440055e-129	2.863047303637965e-129	3.772977609606117e-129	5.090959678339156e-129	7.030988730841125e-129	9.934953857867654e-129	1.4357203365973694e-128	2.121003275797427e-128	3.201732520921793e-128	4.936261815491872e-128	7.769107743132554e-128	1.187087435618438e-127	1.7954959062129811e-127	2.7612220130687677e-127	4.3158608394877326e-127	6.853516941109929e-127	1.105267583362553e-126	1.8094841718862436e-126	3.006070039053021e-126	5.065499727563997e-126	8.654562763345344e-126	1.498606154740171e-125	2.628868602642013e-125	4.669910495047818e-125	8.397037183279109e-125	1.5277120210323247e-124	2.8110961313048733e-124	5.229385612044625e-124	9.830820410070483e-124	1.8668866660064195e-123	3.579827163134031e-123	6.928687167103438e-123	1.3530559773727641e-122	2.6649560521770054e-122	5.291879764929192e-122	1.0590449835610376e-121	2.1352323131649886e-121	4.335576923339431e-121	8.862730329695731e-121	1.8232997197196015e-120
20.97	2.4220813185175985e-128	2.4815318223636e-128	2.604768496319177e-128	2.8009842500879457e-128	3.085359270550686e-128	3.4809916595806775e-128	4.0219675670980493e-128	4.758131812081685e-128	5.762471493694906e-128	7.142595878346967e-128	9.05873873499246e-128	1.1752288110741978e-127	1.5591524279106e-127	2.114583360508912e-127	2.9307618157641655e-127	4.149506040011659e-127	5.9993607978011914e-127	8.85383128568726e-127	1.3331935088910073e-126	2.047398872882199e-126	3.041822315263098e-126	4.500439120660219e-126	6.76509250008699e-126	1.0328578530617627e-125	1.601040713779642e-125	2.518856744856977e-125	4.0205521819415366e-125	6.508619890446355e-125	1.068196688873586e-124	1.7766809829978047e-124	2.993638610601711e-124	5.108060984694023e-124	8.822959250170415e-124	1.5420860276499272e-123	2.726301573502881e-123	4.87355035706158e-123	8.8056076917065e-123	1.6075057429056318e-122	2.9638981508499275e-122	5.51735838358587e-122	1.036567386448787e-121	1.964741258411899e-121	3.755776095305516e-121	7.238151670579945e-121	1.4058492348247865e-120	2.750962882028858e-120	5.42150635652924e-120	1.0757254418184247e-119	2.1482697873804256e-119
21.07	6.801125525544928e-127	6.958782442283829e-127	7.284950523111826e-127	7.8025704554141e-127	8.549327363834115e-127	9.582160478753154e-127	1.0984369190341578e-126	1.2876534818750197e-126	1.5433216199036493e-126	1.890855714566262e-126	2.3675860892894023e-126	3.028934253903571e-126	3.9581526581079236e-126	5.281860640512618e-126	7.195114243533032e-126	1.0002337374216673e-125	1.4184942112615949e-125	2.051436768767011e-125	3.024328525631151e-125	4.5432838449581033e-125	6.582076296807745e-125	9.54713728248739e-125	1.406013626603675e-124	2.1017259814611572e-124	3.1878210922599534e-124	4.904575963602367e-124	7.65164299435508e-124	1.2100619902195525e-123	1.939154747458695e-123	3.1478936421651696e-123	5.174638738587695e-123	8.610755165168722e-123	1.449946283594946e-122	2.469789816418318e-122	4.25415575106228e-122	7.407304255596404e-122	1.3033135914066824e-121	2.3164813241019294e-121	4.157668767345077e-121	7.532919259085758e-121	1.3772775649427876e-120	2.5402601416286897e-120	4.72485944279256e-120	8.859531045532234e-120	1.6741823582716195e-119	3.187322639873423e-119	6.111442228873425e-119	1.1798348386892232e-118	2.292589347234001e-118
21.17	1.5975798968938287e-125	1.6326634669023347e-125	1.7051179912985217e-125	1.819764057272867e-125	1.984483644444912e-125	2.2111106931872144e-125	2.516822890117486e-125	2.9262597520858107e-125	3.4747242924549893e-125	4.213033524085775e-125	5.214915810717779e-125	6.588392430990908e-125	8.493464771278158e-125	1.1169892819014921e-124	1.498130054026819e-124	2.048598387620382e-124	2.855186321012067e-124	4.054520139842723e-124	5.864390720161185e-124	8.63635021798606e-124	1.2230552619793827e-123	1.742509808761757e-123	2.5190783044107727e-123	3.694209810489274e-123	5.493994084106511e-123	8.283468942131752e-123	1.2657913308062732e-122	1.959765634302841e-122	3.073285437404157e-122	4.880018844242849e-122	7.843715276219023e-122	1.2757476568261595e-121	2.0989910141414114e-121	3.4923595901584078e-121	5.874209099430605e-121	9.985306649469136e-121	1.714804670584338e-120	2.9741937169823988e-120	5.2081788459566175e-120	9.205048018964274e-120	1.6415427984778313e-119	2.952758456370414e-119	5.355722305498027e-119	9.792393934801897e-119	1.804297857759056e-118	3.3492351096901563e-118	6.261413486452338e-118	1.1785870815320829e-117	2.2329998464804858e-117
21.27	3.196761822747837e-124	3.263452639157599e-124	3.400963526607966e-124	3.61797428336848e-124	3.928617284492531e-124	4.353989821245005e-124	4.924500021261741e-124	5.683405077193924e-124	6.692105229708717e-124	8.038074505989079e-124	9.846810201630556e-124	1.229998358478472e-123	1.5663267297013035e-123	2.032942448255096e-123	2.688571990704754e-123	3.622049300516353e-123	4.9693436030792305e-123	6.941056414458691e-123	9.867299155623172e-123	1.427171879691588e-122	1.9798339769558206e-122	2.7751860539253003e-122	3.9449754053399167e-122	5.685544541454124e-122	8.305377141767972e-122	1.2293842149256293e-121	1.8434700998397908e-121	2.799509623833466e-121	4.304281741432012e-121	6.698325117953108e-121	1.0547541331446072e-120	1.6800699416827432e-120	2.706234454284664e-120	4.406924692522269e-120	7.25283556369999e-120	1.2060121560784402e-119	2.0255215575806185e-119	3.4350516344654227e-119	5.880458060677959e-119	1.0158775476821954e-118	1.770497978924083e-118	3.1120445262614193e-118	5.5152589212175855e-118	9.85213476588464e-118	1.7734338526333822e-117	3.215859996574679e-117	5.872939727623394e-117	1.0798678606400576e-116	1.9985933495170333e-116
21.37	5.534232022911775e-123	5.6441871696516236e-123	5.870579224376856e-123	6.227001142254043e-123	6.735500463468376e-123	7.428820120332155e-123	8.353850822450041e-123	9.576795654857998e-123	1.1190825669965275e-122	1.3327431121968783e-122	1.6173336145296325e-122	1.9995890357533348e-122	2.5181517213851057e-122	3.2294480127155294e-122	4.2167581598245554e-122	5.604354635835814e-122	7.57976393356665e-122	1.0429175684052148e-121	1.4594337087207672e-121	2.075166804058391e-121	2.8269076410712193e-121	3.904182585554673e-121	5.465215805032552e-121	7.752453385283107e-121	1.1140867217717925e-120	1.621577670680341e-120	2.3899245856573646e-120	3.5657027153940696e-120	5.384007257226419e-120	8.225253147105934e-120	1.271037315229052e-119	1.9861584267379437e-119	3.137590862335577e-119	5.009393684866682e-119	8.080896399018823e-119	1.3167345225684587e-118	2.1666056479480885e-118	3.599011111239515e-118	6.03374685180682e-118	1.020635917887252e-117	1.741463113958444e-117	2.9963866378066825e-117	5.197599751364255e-117	9.086809487071796e-117	1.6006886615355012e-116	2.8403612499432774e-116	5.075714997814828e-116	9.131977936440704e-116	1.6537312899142577e-115
21.47	8.400507670028376e-122	8.559821244211909e-122	8.887410301404994e-122	9.402028919556321e-122	1.0133990208350852e-121	1.1128099740924303e-121	1.2448147097663849e-121	1.4183574805526204e-121	1.645927952224893e-121	1.9450007897224267e-121	2.3401590402177573e-121	2.866247268231385e-121	3.5730918012024714e-121	4.532629482157761e-121	5.849773599005832e-121	7.679133422198214e-121	1.0250988343987037e-120	1.3912030261215629e-120	1.9189892079377644e-120	2.6768134882287697e-120	3.5991194898773204e-120	4.9035714129372866e-120	6.7682072365682e-120	9.462019024503462e-120	1.3395059122577286e-119	1.9197975246770116e-119	2.784924478766359e-119	4.088028826940466e-119	6.07086585821348e-119	9.118336323450515e-119	1.3848402227263238e-118	2.12614318946297e-118	3.2990042546065806e-118	5.172002870287559e-118	8.19044622484078e-118	1.3098340997485383e-117	2.1148116739929134e-117	3.446358501520319e-117	5.6672097880474755e-117	9.401240544886458e-117	1.5728792689603597e-116	2.653308576528734e-116	4.511808950688604e-116	7.731671045111705e-116	1.334890895439293e-115	2.3214475727736156e-115	4.065413499209112e-115	7.167645014172064e-115	1.2719457626972436e-114
21.57	1.1310688988272048e-120	1.1515863872346675e-120	1.1937250648127421e-120	1.2597900886589426e-120	1.3534955510634936e-120	1.4803074757744846e-120	1.64796601749012e-120	1.8672554856316783e-120	2.1531271363176428e-120	2.526333998952988e-120	3.0158196318191946e-120	3.662229937105631e-120	4.523115077489828e-120	5.680699180711489e-120	7.253587308806324e-120	9.414564269083768e-120	1.2417903570973184e-119	1.6641655705682877e-119	2.2653740471409806e-119	3.104860954959078e-119	4.124782197763762e-119	5.549985146809917e-119	7.561857233506885e-119	1.0430913466036691e-118	1.4564058407208335e-118	2.0578583038532945e-118	2.9418889561833495e-118	4.254198625097865e-118	6.221443941863614e-118	9.199121224993526e-118	1.3749334517996538e-117	2.0767992963280087e-117	3.16943059533247e-117	4.885819080649328e-117	7.606026555673637e-117	1.1954654507729095e-116	1.89657069591946e-116	3.0363214399884643e-116	4.904186778104486e-116	7.989520856504314e-116	1.3125114345467636e-115	2.1737449274175414e-115	3.6285420003804155e-115	6.103365164854267e-115	1.0342282793148412e-114	1.7651041289795178e-114	3.033395364045534e-114	5.247969988099193e-114	9.138127859163403e-114
21.67	1.36459710665325e-119	1.3883190222878292e-119	1.436985462612029e-119	1.513145373276952e-119	1.6208936532182744e-119	1.766232792249497e-119	1.957620572652485e-119	2.2067725787664123e-119	2.529823856197489e-119	2.949006736646794e-119	3.495081120028374e-119	4.210874281012532e-119	5.156473096679212e-119	6.41690004295733e-119	8.113555775444014e-119	1.0421423429086775e-118	1.359516259946759e-118	1.8009036771599585e-118	2.4218551355633157e-118	3.265929221548273e-118	4.29095088747538e-118	5.707424662233369e-118	7.683992616270937e-118	1.046915459079101e-117	1.4432107671097129e-117	2.012587771441563e-117	2.8385616288867203e-117	4.0482747749562186e-117	5.8368415296587325e-117	8.506065797945994e-117	1.2526445071075163e-116	1.8637146067470555e-116	2.8008294482537955e-116	4.2506170271801985e-116	6.512939310341926e-116	1.007309565199524e-115	1.5722097368100509e-115	2.475825623019974e-115	3.932710543692402e-115	6.299797127887268e-115	1.0174760606470753e-114	1.6564774033365036e-114	2.7177623278971137e-114	4.492659252908183e-114	7.481065968197295e-114	1.254567625433913e-113	2.118354202614363e-113	3.6006518576843895e-113	6.15951865077047e-113
21.77	1.4883798916463186e-118	1.5132183362469635e-118	1.5641238975652215e-118	1.6436539496289043e-118	1.755905879999764e-118	1.9068637923767738e-118	2.1049210524755822e-118	2.3616414464690712e-118	2.69285356079897e-118	3.12021963668167e-118	3.6734896574337517e-118	4.393756259971351e-118	5.338185727410689e-118	6.586945591499143e-118	8.253429184361699e-118	1.0499470207375827e-117	1.3558172473892724e-117	1.776845685602788e-117	2.3627785201444168e-117	3.1388444152042988e-117	4.081932400314333e-117	5.3718310465271624e-117	7.152622227105148e-117	9.634256973151182e-117	1.3125099123202922e-116	1.8081639590695232e-116	2.518496978280326e-116	3.5459230726751146e-116	5.04563352337544e-116	7.254599772805097e-116	1.0537416161266985e-115	1.5459240207098394e-115	2.29026067490966e-115	3.425571221186953e-115	5.1717822534047e-115	7.879775468263849e-115	1.2113247895049617e-114	1.8783951138134115e-114	2.9376434950611658e-114	4.6323689007104216e-114	7.363854830857743e-114	1.1798086646910926e-113	1.9047093010279406e-113	3.097871405871051e-113	5.074845907630282e-113	8.371723329544924e-113	1.3904255922435838e-112	2.324505321629176e-112	3.91086686564284e-112
21.87	1.4792039596312824e-117	1.5029395374914905e-117	1.5515394179562844e-117	1.6273493743388138e-117	1.7341184239035508e-117	1.877303298899539e-117	2.0645252870239246e-117	2.30623205643311e-117	2.6166432550850842e-117	3.0150966599364585e-117	3.527967725454794e-117	4.191419162920823e-117	5.055363571121173e-117	6.189214406778777e-117	7.690295353049087e-117	9.696233463476108e-117	1.2403369964638488e-116	1.6094333142325527e-116	2.1179671095915714e-116	2.774775921234538e-116	3.5743352816972086e-116	4.657526540553016e-116	6.138171626793514e-116	8.180411120354071e-116	1.1022760455756587e-115	1.5014454048804799e-115	2.067072306388382e-115	2.8757431552827177e-115	4.042152136107649e-115	5.739337842013054e-115	8.230281301312736e-115	1.1917560716951908e-114	1.7421876122689784e-114	2.5707005961360802e-114	3.8279876533644964e-114	5.751283923578515e-114	8.716590111779528e-114	1.3323792837914646e-113	2.0536203730771864e-113	3.191059821578542e-113	4.9978543536657727e-113	7.888193058950296e-113	1.2543776423332104e-112	2.0093134887727825e-112	3.2415133943731727e-112	5.26551892792806e-112	8.610745898598506e-112	1.4172947351298026e-111	2.3475431733402793e-111
21.97	1.3488842878572697e-116	1.3697268399892672e-116	1.4123662011600658e-116	1.4787827650170284e-116	1.572134300060862e-116	1.6970024893024496e-116	1.8597613090087266e-116	2.06910799324903e-116	2.336817232502579e-116	2.678807880437512e-116	3.116653327476148e-116	3.6797287271462535e-116	4.4082809938374264e-116	5.35784726989005e-116	6.605659855061199e-116	8.260000371656487e-116	1.047396634805156e-115	1.3465889854046157e-115	1.7549861028757618e-115	2.2696986108048886e-115	2.8979792851012935e-115	3.7416025860035738e-115	4.884170990007785e-115	6.445080363664255e-115	8.596102471733686e-115	1.158617967353926e-114	1.5778739416808986e-114	2.1708212516040252e-114	3.0166186536649063e-114	4.233356712433555e-114	5.998459153210283e-114	8.580371772296076e-114	1.2388086721043212e-113	1.8049010339624748e-113	2.653212924781198e-113	3.9343975782265823e-113	5.884223313174861e-113	8.874046689693678e-113	1.349250232091824e-112	2.0678444321279768e-112	3.1938462433465736e-112	4.9704659672168985e-112	7.792618200798178e-112	1.2305216814386041e-111	1.9567319484724868e-111	3.1327556809601857e-111	5.048846458917616e-111	8.189285968669107e-111	1.3366154354357937e-110
22.07	1.1356723802766137e-115	1.1525935432912543e-115	1.1871827872301535e-115	1.2409881821984561e-115	1.3164728574841727e-115	1.417200149328603e-115	1.548109175551758e-115	1.7159101569424463e-115	1.9296428791767724e-115	2.2014617625210123e-115	2.547740132501488e-115	2.990629057047964e-115	3.5602695204494295e-115	4.297951453598376e-115	5.260655776414387e-115	6.527631852054211e-115	8.209992850341374e-115	1.0464818848800321e-114	1.3516042497908843e-114	1.7270726892024272e-114	2.1870392967283297e-114	2.799561335888374e-114	3.622016918399003e-114	4.735607860409293e-114	6.2560697078255755e-114	8.34953087077522e-114	1.1256143824239924e-113	1.5325516971800277e-113	2.1070169340782188e-113	2.924667159204741e-113	4.097956393697636e-113	5.795174473018319e-113	8.269873131473803e-113	1.1906614635500127e-112	1.7292511147958453e-112	2.5329736644372945e-112	3.741347844561193e-112	5.571495660808598e-112	8.363401053182018e-112	1.2652673885710084e-111	1.9288152678258953e-111	2.962296026421171e-111	4.582646332143846e-111	7.13961730001308e-111	1.1200180686140413e-110	1.7688363781042565e-110	2.8117983468902314e-110	4.4981742785877926e-110	7.24045979774693e-110
22.17	8.877285782257748e-115	9.00499225306773e-115	9.265847005348704e-115	9.671115049407285e-115	1.0238684281943053e-114	1.0994361814990202e-114	1.1973796449550078e-114	1.3225224324307956e-114	1.4813327802729103e-114	1.682462929743805e-114	1.9375031218452315e-114	2.262038929625371e-114	2.6771412488074804e-114	3.2114784380755906e-114	3.90432992848853e-114	4.809915645942425e-114	6.003659908313464e-114	7.591319668980181e-114	9.722384104413265e-114	1.2284109822836917e-113	1.5436268939985506e-113	1.960149695033166e-113	2.5149410010402386e-113	3.259864482737127e-113	4.268194661127344e-113	5.644167333178163e-113	7.537078134815622e-113	1.0162220939821007e-112	1.3832171147578372e-112	1.9003803540469506e-112	2.634937656371386e-112	3.686463115563964e-112	5.203413125365127e-112	7.408560712999917e-112	1.0638342775544695e-111	1.540407099393571e-111	2.2487679984378712e-111	3.3092312828192377e-111	4.9080416015855e-111	7.33521754537567e-111	1.1045011893960624e-110	1.6752994154959474e-110	2.559271247032145e-110	3.936972830449218e-110	6.097550673534296e-110	9.506489326748768e-110	1.4917008566709738e-109	2.3554046299918376e-109	3.7419438881904924e-109
22.27	6.474837393887508e-114	6.564877109834424e-114	6.74866483431881e-114	7.033868311175805e-114	7.432640538441216e-114	7.962469969889551e-114	8.64743710115263e-114	9.520001661238833e-114	1.0623502375469966e-113	1.201563235308732e-113	1.377326899945593e-113	1.59992048609338e-113	1.8831570265391505e-113	2.2457098156455317e-113	2.712991404443477e-113	3.319832801460888e-113	4.1143297328067974e-113	5.163402781708698e-113	6.560891752869408e-113	8.202650752109519e-113	1.0233334335920233e-112	1.289725076136749e-112	1.641878335802406e-112	2.1110264248791745e-112	2.740933864098117e-112	3.5933320104548552e-112	4.755872853258955e-112	6.3538359474528e-112	8.567459805375698e-112	1.1657748361431439e-111	1.6005117385737186e-111	2.2167598651128478e-111	3.096899343770919e-111	4.3633130503087114e-111	6.198946837826014e-111	8.878966828221057e-111	1.281976506820709e-110	1.865522226562704e-110	2.7356007054829336e-110	4.0417155925974357e-110	6.015450230180329e-110	9.017543963373907e-110	1.3613018328143693e-109	2.0691638116777328e-109	3.166196713802489e-109	4.876541045134157e-109	7.558670485199482e-109	1.1788737165313529e-108	1.8497225925794615e-108
22.37	4.4264889686193263e-113	4.48605796152254e-113	4.607569815672811e-113	4.795927818190004e-113	5.058889846451934e-113	5.407592914579825e-113	5.857325980228808e-113	6.428624792351593e-113	7.148796353011619e-113	8.05402767648227e-113	9.19230035214214e-113	1.0627428349900868e-112	1.2444675497964627e-112	1.4758611990538236e-112	1.7724167607717733e-112	2.155228075313952e-112	2.6532199694580624e-112	3.3063477146839862e-112	4.170218377682131e-112	5.162409907195197e-112	6.396934319874877e-112	8.005425416521066e-112	1.0116725744016337e-111	1.290882721722019e-111	1.6629203131067544e-111	2.16241466434043e-111	2.8381346799439054e-111	3.759202584573841e-111	5.0242137592223145e-111	6.774697009728346e-111	9.215091794682357e-111	1.2642561665084295e-110	1.7491730845449844e-110	2.440217802993967e-110	3.4320810436454905e-110	4.865796770698578e-110	6.952670197505163e-110	1.0011144777567304e-109	1.452389419960874e-109	2.122667815354522e-109	3.124731648547247e-109	4.632410517615261e-109	6.915072130783711e-109	1.0392341644273954e-108	1.5721312255794959e-108	2.3936164183986476e-108	3.667266938042832e-108	5.653074369089086e-108	8.766239250808688e-108
22.47	2.8480425809697104e-112	2.885171761075325e-112	2.9608633130353233e-112	3.0780745737408117e-112	3.241476899314164e-112	3.4577612787161786e-112	3.7360872438092337e-112	4.088716514468457e-112	4.531891530541764e-112	5.0870449313732665e-112	5.782462543394472e-112	6.655574479007607e-112	7.75612383497778e-112	9.150571051042136e-112	1.0928250471650429e-111	1.3210028458784753e-111	1.6160556483885606e-111	2.0005724229210263e-111	2.505768294496922e-111	3.073219573595298e-111	3.7839421442777044e-111	4.704043118877095e-111	5.903733890249749e-111	7.479319084177074e-111	9.563717549915003e-111	1.2341527660475167e-110	1.607071912375617e-110	2.1114038201821694e-110	2.798472543429986e-110	3.741343173806139e-110	5.044669301691163e-110	6.859262623794337e-110	9.403764081731776e-110	1.2997048288748848e-109	1.8106930637384154e-109	2.542375761036986e-109	3.597216063117621e-109	5.12816209428302e-109	7.3648090359929885e-109	1.0653724560238372e-108	1.552090533250253e-108	2.276896986066685e-108	3.362911318352579e-108	4.999976767236416e-108	7.482313196917926e-108	1.126818325758025e-107	1.707485039994024e-107	2.6030343177495673e-107	3.9917013062829355e-107
22.57	1.7310195215244387e-111	1.752902346775603e-111	1.7974869763225572e-111	1.8664617552526668e-111	1.962489447229839e-111	2.089375969878974e-111	2.252317549199865e-111	2.4582483761168962e-111	2.7163206874532258e-111	3.0385627268377716e-111	3.440778982143814e-111	3.9437839275092415e-111	4.575098853871735e-111	5.37129661439519e-111	6.3812592046785435e-111	7.670729942859978e-111	9.328713494000493e-111	1.1476530114687482e-110	1.4280706318916478e-110	1.7361837668411642e-110	2.1248973060134973e-110	2.6250953763741796e-110	3.273199583397658e-110	4.118830917131992e-110	5.230001938773239e-110	6.70049770896392e-110	8.660424493808816e-110	1.1291366556472898e-109	1.4848280168936572e-109	1.969128733041e-109	2.633208892214228e-109	3.5502074343535115e-109	4.82527890515585e-109	6.610489567985071e-109	9.12701615401592e-109	1.2698394156772654e-108	1.7800563985685028e-108	2.5137572769941774e-108	3.5756640677477455e-108	5.12238996896115e-108	7.389406443715427e-108	1.0732616645721286e-107	1.5692739780288916e-107	2.309547102508364e-107	3.420798423599772e-107	5.098453198261981e-107	7.645350464727895e-107	1.1532996592846454e-106	1.7498896592156302e-106
22.67	9.972272190227254e-111	1.0094628755120108e-110	1.0343785939314771e-110	1.0728897166315043e-110	1.1264377717104099e-110	1.1970790391487524e-110	1.2876139330996563e-110	1.4017684013039582e-110	1.5444434695507685e-110	1.7220557933261703e-110	1.943001445320756e-110	2.2182883534842248e-110	2.5624015363169664e-110	2.994492090741257e-110	3.540019506983165e-110	4.233032855628875e-110	5.119357983269903e-110	6.261077470200296e-110	7.742404372980723e-110	9.335887632566902e-110	1.1361499048014583e-109	1.395324540876361e-109	1.729148036601359e-109	2.162035153522935e-109	2.72723034923563e-109	3.47026701933145e-109	4.453876626823941e-109	5.764991689380698e-109	7.524787515193526e-109	9.903155586798358e-109	1.313967143719775e-108	1.757412608716213e-108	2.3691207989537928e-108	3.2186221992789335e-108	4.406223051168826e-108	6.077434760289654e-108	8.444511790240562e-108	1.1818754679309218e-107	1.6659189105333845e-107	2.3646266907727968e-107	3.3793966841524004e-107	4.8621078942766323e-107	7.041409230998706e-107	1.0263245615350183e-106	1.505360288252069e-106	2.221606684483989e-106	3.2984147178855983e-106	4.926008304083051e-106	7.399073362266022e-106
22.77	5.462157705652736e-110	5.527261326262434e-110	5.659765344069757e-110	5.864396485924472e-110	6.148588431544988e-110	6.522925035368259e-110	7.001786184326497e-110	7.604250519443341e-110	8.355332811516489e-110	9.287665793104328e-110	1.0443780508517338e-109	1.1879201181078419e-109	1.3666658060503777e-109	1.590184613372206e-109	1.8711335717563785e-109	2.2263497510267744e-109	2.6783676289196363e-109	3.257538868667334e-109	3.994001325709168e-109	4.791398827507957e-109	5.799820167899787e-109	7.083147469682218e-109	8.72685122514115e-109	1.0845933887985778e-108	1.3596014626810267e-108	1.718887600669491e-108	2.1914379360287524e-108	2.8171514240766192e-108	3.651261096232702e-108	4.7706612921749594e-108	6.283007784602436e-108	8.339871023583403e-108	1.1155841501959633e-107	1.5036416512414436e-107	2.0418901961241444e-107	2.793269180053031e-107	3.8488527936850295e-107	5.3411295217545463e-107	7.463850327292773e-107	1.0501830855202103e-106	1.4875902279014206e-106	2.1211013565055172e-106	3.0439862687154e-106	4.396127474217002e-106	6.388327932459146e-106	9.339774440728646e-106	1.3736013904127462e-105	2.0319035956304083e-105	3.0227795313506296e-105
22.87	2.8525996453184117e-109	2.885655190260411e-109	2.952899924554165e-109	3.0566650301276e-109	3.2006119812907594e-109	3.38994458799481e-109	3.6317172488288147e-109	3.935264537823568e-109	4.312788038419097e-109	4.780150911952077e-109	5.357950722751141e-109	6.072968919349757e-109	6.960134513015472e-109	8.065194854337098e-109	9.448365203758436e-109	1.1189341599172692e-108	1.3394223922916413e-108	1.6205131129192189e-108	1.9708856661349612e-108	2.352927467765377e-108	2.833718036099423e-108	3.4424619961386866e-108	4.218015034599142e-108	5.2123575962000425e-108	6.495412680947607e-108	8.161760869289444e-108	1.0340045932984428e-107	1.3206214045768766e-107	1.7002240700666566e-107	2.206274966852666e-107	2.885303421577878e-107	3.8023627747362864e-107	5.0489004114043e-107	6.75416190590222e-107	9.101794574316931e-107	1.235413442207429e-106	1.6887897137595795e-106	2.3246869153362134e-106	3.222004979669907e-106	4.495805857362192e-106	6.3147314419670545e-106	8.92717986154753e-106	1.2700813763561456e-105	1.8182444000035472e-105	2.6189176158915507e-105	3.794771123150246e-105	5.53081009707482e-105	8.107305430119627e-105	1.1950723376090563e-104
22.97	1.4241375993195224e-108	1.4401941933230988e-108	1.472843107196734e-108	1.5231851649289018e-108	1.592947254926091e-108	1.6845795467451978e-108	1.801396499463858e-108	1.9477728275923473e-108	2.1294103319836577e-108	2.3536978726380692e-108	2.6301954682667228e-108	2.971285558065325e-108	3.3930512883620952e-108	3.91646535471552e-108	4.569006428599067e-108	5.386867882378994e-108	6.417991773968105e-108	7.726259247247368e-108	9.325054559301213e-108	1.1081559449580507e-107	1.32818619883553e-107	1.605428235604365e-107	1.956863779091499e-107	2.405086299914744e-107	2.9803170045585736e-107	3.723198035769392e-107	4.68868113222762e-107	5.951467367269855e-107	7.613653085826818e-107	9.81552807972454e-107	1.2750898019206006e-106	1.6688929432621848e-106	2.200543999928375e-106	2.9227927049604305e-106	3.9100665853167214e-106	5.267925467453558e-106	7.146855051308784e-106	9.762481446065597e-106	1.3425327454387764e-105	1.858480717202666e-105	2.5894554447834192e-105	3.6309846310169005e-105	5.1233503482157875e-105	7.273530029602181e-105	1.038832745108067e-104	1.4924602686029927e-104	2.156572830181396e-104	3.1338419332313136e-104	4.5791941169492016e-104
23.07	6.812960720469434e-108	6.887752320922732e-108	7.0397650298576e-108	7.273987537136142e-108	7.598236610259938e-108	8.02358519881893e-108	8.564982053113793e-108	9.242110564683048e-108	1.0080554578554403e-107	1.1113365707211141e-107	1.2383163095718204e-107	1.3944946722474106e-107	1.586987495999572e-107	1.8250354551763252e-107	2.1206928321201074e-107	2.4897640106517324e-107	2.9530832779018077e-107	3.5382730570812907e-107	4.23951010524866e-107	5.016128566469745e-107	5.984697338627159e-107	7.199514913785736e-107	8.732074958591683e-107	1.0677000513287007e-106	1.3160181249450183e-106	1.6349983968987594e-106	2.0472769402144463e-106	2.583446998422368e-106	3.2850736143919556e-106	4.208924960169182e-106	5.432938943501901e-106	7.064675517417306e-106	9.253345120580484e-106	1.2207004229837639e-105	1.621724878814652e-105	2.1694833819781024e-105	2.9221282080215817e-105	3.962398800511183e-105	5.4085989412093744e-105	7.430710052232946e-105	1.0274144460438299e-104	1.429490821444881e-104	2.0011869776418635e-104	2.8184773971993174e-104	3.9931151472097066e-104	5.690221130856662e-104	8.154850791917911e-104	1.1752274399040368e-103	1.7029280229329442e-103
23.17	3.1300434888609957e-107	3.163523359718643e-107	3.2315426688743994e-107	3.336275645507455e-107	3.4811253208563684e-107	3.6709049768976634e-107	3.9121002333440243e-107	4.2132314090653725e-107	4.5853439585006436e-107	5.042665637307823e-107	5.603483737014799e-107	6.291315842567681e-107	7.136475365175583e-107	8.178171797326112e-107	9.467339828619396e-107	1.1070467778410328e-106	1.307480383983413e-106	1.5595472347688913e-106	1.8557587984018236e-106	2.1866113987087614e-106	2.5975162134154677e-106	3.110642080414932e-106	3.7550370544220464e-106	4.568955313893065e-106	5.603031034463109e-106	6.924627287426421e-106	8.623822196690734e-106	1.0821686339117477e-105	1.368178049189318e-105	1.742619911454665e-105	2.2358057997502693e-105	2.8893156376603386e-105	3.760475606468581e-105	4.928719348733468e-105	6.5046644475040966e-105	8.643119971104813e-105	1.1561808680371968e-104	1.5568430615809218e-104	2.1099951274126072e-104	2.8779876867358516e-104	3.950209993221475e-104	5.455414737121955e-104	7.579908499715189e-104	1.0594507250953792e-103	1.489463844099002e-103	2.1060234172670655e-103	2.9945526215960113e-103	4.2814180126364517e-103	6.154341652494124e-103
23.27	1.3838237020218668e-106	1.3982553649060673e-106	1.4275639654825012e-106	1.472662623788738e-106	1.5349790239879838e-106	1.6165295775356927e-106	1.7200263384222706e-106	1.8490244707300036e-106	2.0081212800170564e-106	2.2032220680888236e-106	2.4418937904504897e-106	2.733835291785643e-106	3.0915036169446923e-106	3.530950746797435e-106	4.0729458054811794e-106	4.744486786444171e-106	5.580846689310456e-106	6.628356769607238e-106	7.835606800151531e-106	9.196162884467597e-106	1.0879202968822194e-105	1.2972208126963574e-105	1.5589276042825455e-105	1.8879950452778633e-105	2.304120339683572e-105	2.833376849033147e-105	3.5104504349266495e-105	4.381715076922325e-105	5.509481532451263e-105	6.97789244763546e-105	8.901138077934497e-105	1.1434956472419986e-104	1.479280160040566e-104	1.9268673004603194e-104	2.5269490910879496e-104	3.3361204818737834e-104	4.433474067802492e-104	5.930072013850505e-104	7.982607314562595e-104	1.0813188762811265e-103	1.4738111803745048e-103	2.020986561724281e-103	2.7878710800402104e-103	3.8683301229056756e-103	5.398456795431687e-103	7.576427635334056e-103	1.0692060942285935e-102	1.517098257036364e-102	2.164085946195667e-102
23.37	5.898575424305973e-106	5.958589978909155e-106	6.080425465994778e-106	6.267783957189436e-106	6.526447940609763e-106	6.864573158366087e-106	7.293109990004168e-106	7.826383339067977e-106	8.482873196163293e-106	9.286254135722066e-106	1.0266773557627905e-105	1.1463077725704534e-105	1.2924634682878673e-105	1.4714958306970856e-105	1.6915914308321513e-105	1.9633495696038585e-105	2.3005604811265413e-105	2.721258966114167e-105	3.1967981688279982e-105	3.7377813943101895e-105	4.404456730486583e-105	5.230243787444476e-105	6.258537652291734e-105	7.545955997092961e-105	9.166724281572723e-105	1.121862367149244e-104	1.3831093632761304e-104	1.7176317707480626e-104	2.1484456615104587e-104	2.7064670847754984e-104	3.433425829317915e-104	4.385921295391156e-104	5.641092295716488e-104	7.304576718567979e-104	9.52173309139926e-104	1.2493527189131985e-103	1.649911672903157e-103	2.1928090808253585e-103	2.9326679771955216e-103	3.9464257845738615e-103	5.342943387884752e-103	7.276944521351936e-103	9.96931619058501e-103	1.373678736192332e-102	1.903548423814579e-102	2.6525091176048965e-102	3.716371671458621e-102	5.234867233119974e-102	7.412613700392926e-102
23.47	2.4283458760241114e-105	2.452464491373259e-105	2.5014103280171846e-105	2.576634795392014e-105	2.680402777643489e-105	2.8159045225587714e-105	2.9874163631741722e-105	3.200521413339029e-105	3.462405880396319e-105	3.7822525382835254e-105	4.171760775258e-105	4.645833260215719e-105	5.223483757104391e-105	5.929040496876408e-105	6.793746962497143e-105	7.857900036107169e-105	9.173718591374103e-105	1.0809210079207942e-104	1.2622442071232518e-104	1.470557058997819e-104	1.7263419473959982e-104	2.0419770354607785e-104	2.4334672570485675e-104	2.921603346975161e-104	3.533519823849636e-104	4.304798128118221e-104	5.2823177195506863e-104	6.528137538866707e-104	8.124802595538561e-104	1.0182629620234862e-103	1.2849752049226544e-103	1.6326027588262362e-103	2.0882374173027565e-103	2.688776500730754e-103	3.4847072388943987e-103	4.545433826363508e-103	5.966806599565179e-103	7.881806725215318e-103	1.047576972180852e-102	1.400816211231012e-102	1.884385465143601e-102	2.5498208329509884e-102	3.470232418026369e-102	4.749783388689835e-102	6.5375122437767564e-102	9.047562983795105e-102	1.2588902049043393e-101	1.7609127975079717e-101	2.4759286066422136e-101
23.57	9.671159774923828e-105	9.76498057407676e-105	9.9553143257755e-105	1.0247672221522705e-104	1.0650646507507123e-104	1.117632480586267e-104	1.1840884263416153e-104	1.2665405712709095e-104	1.3676964125174263e-104	1.491007263770722e-104	1.640858532729207e-104	1.822820141476184e-104	2.043976446783784e-104	2.3133619708727746e-104	2.6425388107526647e-104	3.0463648002764386e-104	3.544019835225943e-104	4.160383349882281e-104	4.830631115053979e-104	5.608571646252076e-104	6.560499429910798e-104	7.730927357780866e-104	9.177177082288571e-104	1.0973399798651643e-103	1.3215956897845804e-103	1.6030650218144624e-103	1.9582477967373834e-103	2.4088853158922855e-103	2.9837587644604487e-103	3.721146104095831e-103	4.672192404700767e-103	5.905552221806177e-103	7.513810293227408e-103	9.622397931064372e-103	1.2402025325523014e-102	1.6086085924715288e-102	2.0995118767294755e-102	2.7571327337990587e-102	3.6427480811457634e-102	4.841646022129472e-102	6.47305472313427e-102	8.704371715308413e-102	1.1771633317320317e-101	1.6009070749822382e-101	2.1891944191667285e-101	3.009884604431506e-101	4.1602648488750694e-101	5.780373535600654e-101	8.072585937341569e-101
23.67	3.7317295407195045e-104	3.76710845564068e-104	3.838858327015485e-104	3.949008925312341e-104	4.100722026237507e-104	4.2984403121621976e-104	4.548100558687254e-104	4.857425182612183e-104	5.236311817851405e-104	5.69734784921445e-104	6.2564864401247e-104	6.933933452767516e-104	7.755312037748831e-104	8.753195316479358e-104	9.969129942775233e-104	1.145631785449107e-103	1.328318507551061e-103	1.553815190333778e-103	1.794321490306852e-103	2.0764622049067651e-103	2.4205648891280336e-103	2.842191246066522e-103	3.361302955523182e-103	4.003619013978193e-103	4.802424349613669e-103	5.800989492590558e-103	7.055820863108387e-103	8.641044503052092e-103	1.0654342453337279e-102	1.3225024208794104e-102	1.6525045430052959e-102	2.0784110589733703e-102	2.6310456140714874e-102	3.351956486686451e-102	4.29739954593849e-102	5.543884784584507e-102	7.195930490927627e-102	9.396945903381113e-102	1.2344563482277222e-101	1.631232274575585e-101	2.168045309003101e-101	2.8979737690602415e-101	3.8954249333498356e-101	5.265140706592467e-101	7.155172072441902e-101	9.775638370012812e-101	1.342594658645725e-100	1.8534423774804463e-100	2.5716222035606927e-100
23.77	1.3970762016852938e-103	1.4100268852263315e-103	1.436283301452327e-103	1.4765715346282284e-103	1.5320216685788608e-103	1.6042197925479573e-103	1.6952823452690048e-103	1.8079575921403125e-103	1.945760919133917e-103	2.1131530710070413e-103	2.315773680375284e-103	2.560746726823982e-103	2.857080341520016e-103	3.216191200280981e-103	3.65259441715293e-103	4.184814467634894e-103	4.83659279154849e-103	5.638495547352774e-103	6.477340293785871e-103	7.472348326133648e-103	8.682041535045542e-103	1.0159374102537982e-102	1.1972018914362399e-102	1.4206831706774841e-102	1.6975774872921902e-102	2.0423809263110215e-102	2.473944941483037e-102	3.0168937050394476e-102	3.703534856374288e-102	4.576445601193228e-102	5.691986683367245e-102	7.1250959430739435e-102	8.975853067022092e-102	1.1378505095253016e-101	1.451392331450446e-101	1.8626862556941543e-101	2.4049966174404884e-101	3.1237280518254935e-101	4.0811223184135176e-101	5.362865286080969e-101	7.087415502536166e-101	9.419223976452259e-101	1.2587536649950048e-100	1.6913233634926765e-100	2.2847277077284718e-100	3.1025982850492106e-100	4.235075440467648e-100	5.810350045087498e-100	8.01142725060065e-100
23.87	5.081392461521257e-103	5.127472006625305e-103	5.220866845645634e-103	5.364102899142364e-103	5.561108410084953e-103	5.81739068580448e-103	6.140288385058857e-103	6.539315252695867e-103	7.026617419245294e-103	7.617574392578145e-103	8.33158437694034e-103	9.193088512453934e-103	1.0232907336528817e-102	1.1489988020713418e-102	1.3013695219230988e-102	1.486682514537477e-102	1.7129586622962573e-102	1.9904881167621163e-102	2.275209380958648e-102	2.616831559660543e-102	3.0309064009486526e-102	3.5349933846004738e-102	4.151452102461977e-102	4.9088742391834444e-102	5.8439762296985135e-102	7.004110460849707e-102	8.45061006927788e-102	1.0263261321568655e-101	1.254630688631031e-101	1.5436535231592145e-101	1.911422321437714e-101	2.3817995281045436e-101	2.986507867212566e-101	3.767901983209517e-101	4.782775491606056e-101	6.107610054721361e-101	7.845839947553644e-101	1.0137943617650543e-100	1.317551442605276e-100	1.722095188314907e-100	2.2635119137823756e-100	2.991633016245572e-100	3.9755504782877637e-100	5.311447313366265e-100	7.133753582579333e-100	9.63109547709969e-100	1.3069174892829711e-99	1.7823702111194317e-99	2.4427957097387854e-99
23.97	1.797775938651883e-102	1.81373176210805e-102	1.8460621774934545e-102	1.8956227699734155e-102	1.9637431103065045e-102	2.052285270003474e-102	2.1637272300420566e-102	2.3012763240617187e-102	2.4690198508399263e-102	2.6721225507275456e-102	2.9170839861696444e-102	3.212073293188938e-102	3.5673646815769043e-102	3.995905009513452e-102	4.514055507262835e-102	5.1425643349039094e-102	5.9078466094643485e-102	6.835511732754072e-102	7.785191827218313e-102	8.92835716857461e-102	1.0309950308439e-101	1.1986772353006187e-101	1.4030901908562866e-101	1.6534179770809467e-101	1.961411369902672e-101	2.3421682326877822e-101	2.815168810647641e-101	3.4056544005788925e-101	4.1464702510587706e-101	5.080538353321453e-101	6.264187979106917e-101	7.771658441740928e-101	9.701209584753425e-101	1.2183445154302607e-100	1.5392692788496264e-100	1.9562620933995793e-100	2.5007749342136263e-100	3.2153186065597776e-100	4.1575886985827187e-100	5.406210976447472e-100	7.06877056538452e-100	9.293072630635805e-100	1.2282990786749932e-99	1.6320850140639153e-99	2.179914845310407e-99	2.9265664692977572e-99	3.948782130139699e-99	5.354482422774373e-99	7.2960003063072806e-99
24.07	6.1941572674381245e-102	6.247986826071947e-102	6.357029210574024e-102	6.524109323285938e-102	6.7536138329298156e-102	7.051680110313686e-102	7.426465177128074e-102	7.888510884879277e-102	8.451227784586503e-102	9.131528133998399e-102	9.950648887184771e-102	1.0935219219463793e-101	1.2118645377170792e-101	1.354291007294122e-101	1.5260916565490593e-101	1.7339552138522064e-101	1.9863706329489652e-101	2.2869174449295812e-101	2.5977976024222746e-101	2.971022628253692e-101	3.4208347250382746e-101	3.9651759753457985e-101	4.6267385428081306e-101	5.434337273532919e-101	6.424710272030617e-101	7.644889626789127e-101	9.155334399597225e-101	1.1034086352365226e-100	1.3382302764343813e-100	1.6331650035339056e-100	2.0054220548211764e-100	2.4775883164136403e-100	3.079432257088617e-100	3.85035039354806e-100	4.842697298910501e-100	6.126334771482594e-100	7.794869047711682e-100	9.974233254183267e-100	1.2834539200892253e-99	1.6606502077631301e-99	2.1604282716871556e-99	2.8257365991462543e-99	3.7155204058720296e-99	4.910995028896159e-99	6.524491409750651e-99	8.711970123412445e-99	1.1690784234028327e-98	1.576497526647981e-98	2.1361413792709294e-98
24.17	2.0806324001905007e-101	2.0983448031560992e-101	2.134215453027799e-101	2.189154464429784e-101	2.2645741260832445e-101	2.3624484564452665e-101	2.4853978707379703e-101	2.636803956172662e-101	2.8209612623189412e-101	3.0432754480217747e-101	3.310520284549898e-101	3.6311701633926094e-101	4.015830256693494e-101	4.477793819674388e-101	5.033765980526591e-101	5.7048066611992215e-101	6.517563294962743e-101	7.468088633988363e-101	8.461866976363147e-101	9.651900173630511e-101	1.1082297222123567e-100	1.280845315656677e-100	1.490020412559503e-100	1.7445936700883614e-100	2.0557959289718127e-100	2.437954869499461e-100	2.909422781063326e-100	3.4938025338607575e-100	4.221573499620841e-100	5.132255747172695e-100	6.277301189075002e-100	7.723969880387005e-100	9.560545973036302e-100	1.190338163852499e-99	1.4906443772447998e-99	1.8774299036580457e-99	2.37798384482043e-99	3.0288557062674104e-99	3.8791929953867305e-99	4.995345256571253e-99	6.467237092344546e-99	8.417220175314176e-99	1.1012410418368201e-98	1.4481940487165657e-98	1.9141166633313392e-98	2.5425745381783e-98	3.393976119955603e-98	4.552391858919746e-98	6.135247205742982e-98
24.27	6.82054442875017e-101	6.877446186970904e-101	6.992653270256308e-101	7.16902965563019e-101	7.411016590557726e-101	7.72481604151188e-101	8.118651167505573e-101	8.603118871229382e-101	9.191655195225628e-101	9.901141588512981e-101	1.0752689452117943e-100	1.1772652654740414e-100	1.2993933935514578e-100	1.4457672695526248e-100	1.6215430557269472e-100	1.8332029895824142e-100	2.0889252975884193e-100	2.3826581354845643e-100	2.693165790219709e-100	3.0640827935449565e-100	3.5087719487502286e-100	4.0439648645788675e-100	4.690689808701411e-100	5.475476127294311e-100	6.431923175642045e-100	7.602751319514752e-100	9.042492665951116e-100	1.082103364658551e-99	1.3028295784580846e-99	1.5780442399335025e-99	1.9228138052649656e-99	2.356757876390422e-99	2.9055274806185032e-99	3.6027932887623996e-99	4.492929109156647e-99	5.634646514021597e-99	7.105934918975518e-99	9.010799330786329e-99	1.1488481664925623e-98	1.4726124386749562e-98	1.8976220726587063e-98	2.458074193748865e-98	3.2004608228557306e-98	4.188227604361873e-98	5.508279488009013e-98	7.280095167278647e-98	9.668537507171033e-98	1.290191606684644e-97	1.7297535168677483e-97
24.37	2.1840928147822796e-100	2.2019567058752953e-100	2.2381164646387471e-100	2.293453194180116e-100	2.3693323626219164e-100	2.467659072272338e-100	2.5909564406225094e-100	2.742471530462084e-100	2.926314939867687e-100	3.147642280975178e-100	3.412888505479453e-100	3.730069595160535e-100	4.1091708232236667e-100	4.562647006947301e-100	5.106068458517618e-100	5.758957443609285e-100	6.545874898938822e-100	7.433564776256581e-100	8.382689583553358e-100	9.51379546607433e-100	1.0866515311316214e-99	1.2490330082463506e-99	1.4447242041554396e-99	1.6815233525553066e-99	1.9692757555487475e-99	2.320458833505041e-99	2.7509470019005736e-99	3.2810151426734443e-99	3.936659702812477e-99	4.751344044741973e-99	5.768312354874995e-99	7.043668034350653e-99	8.650483416951524e-99	1.0684305395262166e-98	1.3270556628869701e-98	1.657451929152426e-98	2.0814848717676826e-98	2.6281927443603427e-98	3.3362878008535485e-98	4.257576522813269e-98	5.461652066731733e-98	7.042353551886129e-98	9.126686761665224e-98	1.1887184474675354e-97	1.5559088116605597e-97	2.0464307922267924e-97	2.704494187888931e-97	3.5910314039401494e-97	4.790318985671095e-97
24.47	6.838251329631287e-100	6.893106228603342e-100	7.004116927310917e-100	7.173935876393427e-100	7.406671092823173e-100	7.708049164746352e-100	8.085646152821423e-100	8.54919919871148e-100	9.111016451726539e-100	9.786508980583039e-100	1.059487611403235e-99	1.155998576660763e-99	1.2711504576211805e-99	1.408635021698029e-99	1.5730561556808445e-99	1.7701713452566713e-99	2.0072044720887194e-99	2.2697778577991035e-99	2.553833148096401e-99	2.8915841649577744e-99	3.294548142516573e-99	3.777063996795658e-99	4.35704743728111e-99	5.056964911048975e-99	5.905094041440026e-99	6.937160383706686e-99	8.19847011149131e-99	9.746698419009266e-99	1.1655547753799873e-98	1.4019563694787299e-98	1.6960496564991166e-98	2.0635733706176866e-98	2.524951463028016e-98	3.1067898356244596e-98	3.843880619634458e-98	4.781895199011114e-98	5.98101485774523e-98	7.520841922277741e-98	9.507065178895646e-98	1.208053618938975e-97	1.542966923059906e-97	1.9807437300477208e-97	2.5554743286318564e-97	3.3132660959194797e-97	4.316705383485957e-97	5.651051892866569e-97	7.432865122023883e-97	9.822054932061899e-97	1.3038766870441114e-96
24.57	2.0951354111410566e-99	2.111624951166079e-99	2.1449876884398242e-99	2.196005591478133e-99	2.2658890197370845e-99	2.356323823253424e-99	2.4695379865010094e-99	2.60839144152484e-99	2.776494025327866e-99	2.9783582540625044e-99	3.2195957595386614e-99	3.507169050151518e-99	3.849713942784458e-99	4.2579528657607095e-99	4.745225662625349e-99	5.328173085436758e-99	6.027619608614951e-99	6.78840315810159e-99	7.621415132881248e-99	8.609729488365364e-99	9.786163490972395e-99	1.1191464299791798e-98	1.2876401741876192e-98	1.490445938629612e-98	1.735530641609526e-98	2.0329291771298e-98	2.395328104808229e-98	2.8388262811062824e-98	3.383929406509396e-98	4.0568548044740825e-98	4.891248967903915e-98	5.930456058074161e-98	7.230524151501404e-98	8.864202507076874e-98	1.0926274297882978e-97	1.3540694652538493e-97	1.6870176822326725e-97	2.1129108555800993e-97	2.6601012663007677e-97	3.366222743976044e-97	4.281412663416648e-97	5.47270994466412e-97	7.030077449639388e-97	9.074674853601145e-97	1.1770258626829823e-96	1.53389400145863e-96	2.008303407993585e-96	2.6415446588348883e-96	3.490206247289312e-96
24.67	6.286698266480032e-99	6.3352606315450265e-99	6.43349427137573e-99	6.583658572912191e-99	6.789248683065869e-99	7.055128942336471e-99	7.387721484876278e-99	7.79526006674807e-99	8.288122908361793e-99	8.87926300594967e-99	9.584760324647894e-99	1.0424527984203062e-98	1.1423214587810518e-98	1.2611358028859786e-98	1.402686352225295e-98	1.5716901712507754e-98	1.7740353503101566e-98	1.9901149992932964e-98	2.2296616388189337e-98	2.5132695142070086e-98	2.850114086526632e-98	3.251558241223974e-98	3.731721754374732e-98	4.308211411218239e-98	5.00306013460325e-98	5.843938903550849e-98	6.865725836761752e-98	8.112544397029107e-98	9.640419717513589e-98	1.152075195090354e-97	1.384487295245009e-97	1.6730043933642065e-97	2.0327375804133194e-97	2.4832322984047783e-97	3.049863247895446e-97	3.7656946553776983e-97	4.67396923072598e-97	5.831449080526352e-97	7.312914659900282e-97	9.217242593422254e-97	1.1675642620824536e-96	1.4862856020684804e-96	1.901242810406797e-96	2.443760188384667e-96	3.155999020140179e-96	4.094904268413324e-96	5.337653658376523e-96	6.989203671178582e-96	9.192770452610605e-96
24.77	1.8488760888552628e-98	1.8628982448819292e-98	1.891256913381387e-98	1.9345923756687894e-98	1.993894561535441e-98	2.0705401392128746e-98	2.166344885494056e-98	2.2836340772766595e-98	2.4253346545082952e-98	2.5950941652732e-98	2.7974331076737374e-98	3.03793934946019e-98	3.3235159929272555e-98	3.662697570137699e-98	4.0660540850384525e-98	4.546708546413297e-98	5.121001776404654e-98	5.723024302356274e-98	6.398988674698668e-98	7.197661305065977e-98	8.144231585614007e-98	9.269815335496927e-98	1.0612977204355466e-97	1.222167700727629e-97	1.415576595035006e-97	1.6490198364252934e-97	1.931917735178296e-97	2.2761523221980935e-97	2.696764791690583e-97	3.2128645279684495e-97	3.848817751207893e-97	4.635806836273908e-97	5.613882524760564e-97	6.834673564614095e-97	8.36497592219057e-97	1.0291522365580036e-96	1.2727340898644996e-96	1.5820258349163627e-96	1.9764308900744524e-96	2.4815088224888875e-96	3.131048258502949e-96	3.9698741696457345e-96	5.057661463744951e-96	6.474131507095631e-96	8.326154634818561e-96	1.0757487036366323e-95	1.396215905585056e-95	1.8202938758060554e-95	2.3836869377668183e-95
24.87	5.3331157834488195e-98	5.372840555657732e-98	5.453164730360635e-98	5.575869177428043e-98	5.743705799352093e-98	5.960498756094653e-98	6.231287249421454e-98	6.562517202356185e-98	6.962291853399976e-98	7.440694629988915e-98	8.0102019083345e-98	8.686208716521368e-98	9.487697502689672e-98	1.0438089313377674e-97	1.1566328835743948e-97	1.290827072967744e-97	1.450845583324966e-97	1.6154892961532935e-97	1.802790590214717e-97	2.023658854220514e-97	2.2848884612981664e-97	2.594851830256249e-97	2.963899532091928e-97	3.4048704001872347e-97	3.9337439152219486e-97	4.570477169170967e-97	5.340082026515041e-97	6.27401581712709e-97	7.411982536139383e-97	8.804273160753014e-97	1.0514816143413031e-96	1.2625166260384914e-96	1.5239737067151651e-96	1.8492686493584878e-96	2.255700659552746e-96	2.7656560961202032e-96	3.408207584451914e-96	4.221245025413314e-96	5.254324281231379e-96	6.572487058202829e-96	8.261398904016087e-96	1.0434281353262595e-95	1.3241293213038213e-95	1.6882264663242394e-95	2.1624034303969198e-95	2.7824123182544668e-95	3.596315739777179e-95	4.668940197602285e-95	6.088010705122235e-95
24.97	1.509868073035463e-97	1.5209172866538874e-97	1.543254709083091e-97	1.5773668158259538e-97	1.624004948106916e-97	1.6842124546224518e-97	1.7593629398648723e-97	1.8512115483529036e-97	1.961961916132944e-97	2.094352293294402e-97	2.2517654446149733e-97	2.43836834868534e-97	2.6592895427506624e-97	2.920844338730086e-97	3.230821249221035e-97	3.598847057286958e-97	4.036853372484296e-97	4.4791190615502206e-97	4.989053590863127e-97	5.589236574868865e-97	6.297685172134278e-97	7.136548647490227e-97	8.133142702786342e-97	9.321264655452277e-97	1.074287083392989e-96	1.2450222547052617e-96	1.4508640042434553e-96	1.7000047723849864e-96	2.002755223615571e-96	2.37213728449901e-96	2.82465476264646e-96	3.3812978587166625e-96	4.0688566585920946e-96	4.921644011454264e-96	5.983762434221904e-96	7.312096097990229e-96	8.980272049649616e-96	1.1083920825684864e-95	1.3747684150736067e-95	1.7134578463080158e-95	2.1458544257946184e-95	2.7001315976275933e-95	3.413516797318297e-95	4.3353674666480677e-95	5.5313431508469965e-95	7.089080840742403e-95	9.125937637278907e-95	1.1799584220346917e-94	1.5322540128636894e-94
25.07	4.198199831634212e-97	4.228392477379527e-97	4.289419551547934e-97	4.382587010313438e-97	4.5099108415509184e-97	4.6741886090377586e-97	4.879100179068299e-97	5.129342619701951e-97	5.430806068957495e-97	5.790799606382841e-97	6.218338985246534e-97	6.724511688074692e-97	7.322939416149167e-97	8.030364157442054e-97	8.867391854544216e-97	9.859438026008355e-97	1.1037933302381511e-96	1.2205508732567529e-96	1.3570419414669133e-96	1.51739524456322e-96	1.7063105712727787e-96	1.9295523290718662e-96	2.194212705661073e-96	2.509045417290437e-96	2.8848902462772413e-96	3.335214699500479e-96	3.87680720489308e-96	4.530666956995496e-96	5.3231497055940354e-96	6.287447642374785e-96	7.465506689914934e-96	8.910518121906456e-96	1.0690166519733082e-95	1.289087665965212e-95	1.562338358196678e-95	1.903006043542233e-95	2.3294588185397922e-95	2.865475434644082e-95	3.541944446709808e-95	4.3991267730954884e-95	5.489677500110421e-95	6.882693713492929e-95	8.669152760395907e-95	1.0969240000009469e-94	1.3942251301134623e-94	1.780001365749096e-94	2.2825125963876356e-94	2.939582161257863e-94	3.801995218175249e-94
25.17	1.1471501858317668e-96	1.1552604163591432e-96	1.1716503419261518e-96	1.1966647032714941e-96	1.23083541545465e-96	1.2749001180814963e-96	1.3298282685224923e-96	1.3968560481758188e-96	1.477531809104996e-96	1.5737743535096597e-96	1.6879470493122276e-96	1.8229516905856303e-96	1.9823471756194255e-96	2.1704995825420588e-96	2.392772184624968e-96	2.65576651410963e-96	2.9635468269924746e-96	3.2707351792371658e-96	3.630117507849911e-96	4.051582146007725e-96	4.547195083423933e-96	5.131722663604893e-96	5.823290899403953e-96	6.6442195278674435e-96	7.622080219626193e-96	8.791043174057017e-96	1.0193595819343598e-95	1.188274303804923e-95	1.3924832325430377e-95	1.640319234959405e-95	1.9422833287293444e-95	2.311653715604247e-95	2.7652773071482205e-95	3.3246015339159265e-95	4.017023437247684e-95	4.8776589147872834e-95	5.951669928439516e-95	7.297334785007993e-95	8.990110804718801e-95	1.1128026063694167e-94	1.3838856092573163e-94	1.7289704436012775e-94	2.1699829497069087e-94	2.7357867314903026e-94	3.4645023236817584e-94	4.4066390130664006e-94	5.629336030530808e-94	7.222122180107254e-94	9.304759263846037e-94
25.27	3.0822229927668018e-96	3.1036507464502648e-96	3.1469465108600715e-96	3.2130056457983613e-96	3.303208995113408e-96	3.419470223810878e-96	3.564302345616401e-96	3.7409066233334668e-96	3.953288164344701e-96	4.206403938779804e-96	4.5063507106167324e-96	4.860602611403913e-96	5.278310957797087e-96	5.770682622073098e-96	6.351458079711198e-96	7.037516539764365e-96	7.826457915675803e-96	8.62382944942963e-96	9.555165126253781e-96	1.0645516439236134e-95	1.1925388031329962e-95	1.3432030958677389e-95	1.5211070075744508e-95	1.731855769106371e-95	1.982357263079471e-95	2.2811519154725102e-95	2.638832648185196e-95	3.068581059012499e-95	3.58685402669418e-95	4.214265556232478e-95	4.976722753062653e-95	5.90689351722696e-95	7.046108467579476e-95	8.446832893136982e-95	1.0175889108641151e-94	1.2318669448359952e-94	1.4984660706395711e-94	1.831470956902149e-94	2.249060569906008e-94	2.774775866806601e-94	3.4392016243132233e-94	4.2822041353520775e-94	5.355917039328518e-94	6.728736770039648e-94	8.49068414771144e-94	1.0760619455658643e-93	1.369597881945247e-93	1.7505949288650383e-93	2.246934597356841e-93
25.37	8.147707651874496e-96	8.203422171022972e-96	8.315977118478589e-96	8.487661653842516e-96	8.722004576291801e-96	9.023893273337793e-96	9.399740750382285e-96	9.857708595577994e-96	1.0407996534386946e-95	1.106321267053891e-95	1.183884281715484e-95	1.2753842779428479e-95	1.3831384430343393e-95	1.509979541118705e-95	1.659374393289823e-95	1.8355735306435473e-95	2.034646827044387e-95	2.2384514747362242e-95	2.4761222607851756e-95	2.7539116408988393e-95	3.079417666282251e-95	3.4618993589629696e-95	3.9126726439478726e-95	4.4456088021846434e-95	5.0777637687521704e-95	5.830174899683203e-95	6.72887268726743e-95	7.806169142433664e-95	9.102303285855966e-95	1.0667548872325642e-94	1.2564922096389653e-94	1.4873670256082235e-94	1.7693779779654692e-94	2.1151818505482093e-94	2.540852923000599e-94	3.0668728241556296e-94	3.719424600677264e-94	4.5320893971307015e-94	5.548077427710965e-94	6.823169919455091e-94	8.429609695106224e-94	1.0461260923612623e-93	1.3040471413894555e-93	1.6327224885720137e-93	2.0531381471958614e-93	2.592909388605412e-93	3.2884884283236706e-93	4.18814147707144e-93	5.35597413611342e-93
25.47	2.1201359384945222e-95	2.1343996905027372e-95	2.163210784766805e-95	2.2071456548539732e-95	2.2670924998162828e-95	2.3442807311475755e-95	2.4403222888489405e-95	2.5572667371106012e-95	2.6976727279019814e-95	2.864699251977635e-95	3.062221134205041e-95	3.294974541327369e-95	3.568739943049458e-95	3.8905721164702635e-95	4.2690895604980285e-95	4.7148392908808964e-95	5.20955719618903e-95	5.722747282356318e-95	6.320302134032549e-95	7.017602589292279e-95	7.833302840140493e-95	8.790088785377295e-95	9.915627939996006e-95	1.1243762545130766e-94	1.2816012312905756e-94	1.4683472488906105e-94	1.6909218029151354e-94	1.9571357539351125e-94	2.2766923704541925e-94	2.6616843575233253e-94	3.12723067269822e-94	3.6922947950322546e-94	4.380739179386383e-94	5.222687980644627e-94	6.256293233646061e-94	7.530030505860894e-94	9.105691289458777e-94	1.106229472391033e-93	1.350121562400595e-93	1.6552926040717845e-93	2.0385883027502725e-93	2.5218278716876115e-93	3.133361782657442e-93	3.910142656113902e-93	4.90048590460627e-93	6.167759928506746e-93	7.795332246459336e-93	9.893216861187279e-93	1.260703186139305e-92
25.57	5.433343680991742e-95	5.46931757057941e-95	5.541969201100171e-95	5.652728874715901e-95	5.803799543204232e-95	5.998228661745388e-95	6.240008924839229e-95	6.534212466180015e-95	6.887164722238958e-95	7.306666138647091e-95	7.802272362689994e-95	8.385646672173787e-95	9.071002344911425e-95	9.875657740661349e-95	1.0820733398526787e-94	1.1932028909396003e-94	1.3143408594200861e-94	1.4417077828863217e-94	1.589793974473341e-94	1.7623303717292123e-94	1.9638332845296814e-94	2.1997842852329442e-94	2.476855043167612e-94	2.8031890874072026e-94	3.1887558766900755e-94	3.645796962436612e-94	4.1893897662831704e-94	4.838161976494375e-94	5.615199354900482e-94	6.549202579141378e-94	7.675965613778927e-94	9.040270332348378e-94	1.0698321476135068e-93	1.2720884920380356e-93	1.519734383861917e-93	1.82409560495323e-93	2.1995687468242722e-93	2.6645119125364524e-93	3.242408948017532e-93	3.963395447280815e-93	4.866264504580728e-93	6.001110322900765e-93	7.432822103814521e-93	9.245714319991176e-93	1.1549679641633386e-92	1.4488387293015028e-92	1.825023606007661e-92	2.3083026402340988e-92	2.9313666305453266e-92
25.67	1.3719992434471392e-94	1.380941223711164e-94	1.3989974001196492e-94	1.4265176472479218e-94	1.4640406210146224e-94	1.5123110482561591e-94	1.5723039473690969e-94	1.6452568638995202e-94	1.7327115859630748e-94	1.8365672693869164e-94	1.959147479989411e-94	2.1032843868186102e-94	2.272424262403238e-94	2.4707596252221473e-94	2.703394875686446e-94	2.9765542352638114e-94	3.268951299340594e-94	3.5806559465119603e-94	3.942548136970229e-94	4.3635558206100036e-94	4.85446623404819e-94	5.428347031183185e-94	6.101071504968785e-94	6.891975355686657e-94	7.824680156001295e-94	8.928128627914496e-94	1.0237889782955068e-93	1.179780881201921e-93	1.3662098574349856e-93	1.5897998258504944e-93	1.858916244481656e-93	2.1839993287729316e-93	2.57811937340259e-93	3.057690579418751e-93	3.643391186660074e-93	4.36135283705133e-93	5.24470221449689e-93	6.335564834957465e-93	7.687676717322154e-93	9.369797704199771e-93	1.1470184711661868e-92	1.4102470018739472e-92	1.741340685674595e-92	2.159310297574312e-92	2.6888577579234523e-92	3.3621768696656244e-92	4.221351518877848e-92	5.321557948488672e-92	6.735351825343858e-92
25.77	3.4152474307145453e-94	3.437163753776908e-94	3.4814119846638756e-94	3.548836224427841e-94	3.6407355078867436e-94	3.758904845945317e-94	3.9056926782344207e-94	4.084077266289704e-94	4.297765442993898e-94	4.5513182122367007e-94	4.850309028721505e-94	5.201522264274952e-94	5.613201490406197e-94	6.095359915477129e-94	6.66016878932622e-94	7.322444065701982e-94	8.018459275460527e-94	8.770988311269917e-94	9.643469309474172e-94	1.0656986608169496e-93	1.1836969456528747e-93	1.3214165371628384e-93	1.4825851554008148e-93	1.671734648666837e-93	1.8943901072191222e-93	2.157307092190569e-93	2.468770023777461e-93	2.838968515046196e-93	3.28047330772276e-93	3.8088398192522907e-93	4.443375617815592e-93	5.208119031301829e-93	6.133090404219304e-93	7.255896361456176e-93	8.623792317575324e-93	1.0296341395622644e-92	1.2348851595204892e-92	1.4876831122617181e-92	1.8001779193271144e-92	2.1878733009853563e-92	2.670613006060665e-92	3.2738730679204134e-92	4.0304595731925285e-92	4.982745124863334e-92	6.185622712303916e-92	7.710417363153677e-92	9.65007964724663e-92	1.2126098954645264e-91	1.5297729683416447e-91
25.87	8.384195593674153e-94	8.437183338747362e-94	8.544148345358679e-94	8.707099968362014e-94	8.929129325047741e-94	9.214505450061249e-94	9.56880979961588e-94	9.999114936051005e-94	1.0514215255721866e-93	1.1124920091786387e-93	1.1844422575100545e-93	1.2688761456942727e-93	1.3677397925353433e-93	1.4833935591584276e-93	1.6187019687367253e-93	1.7771461625092912e-93	1.9405987589854746e-93	2.11989593318008e-93	2.327492831221182e-93	2.5683054697247405e-93	2.8482525096957857e-93	3.1744774535952744e-93	3.555624625682032e-93	4.002182824749972e-93	4.5269143509079995e-93	5.145392021972694e-93	5.87667314380085e-93	6.744147621093927e-93	7.776608069202246e-93	9.009603677340483e-93	1.0487157691348594e-92	1.2263952072610816e-92	1.4408113935217971e-92	1.7004779146775622e-92	2.016066217992993e-92	2.40099321794043e-92	2.8721788975240273e-92	3.451025710657346e-92	4.1646881168500196e-92	5.047722592693307e-92	6.144237856344412e-92	7.510704373930687e-92	9.219634971976035e-92	1.1364419297217418e-91	1.406569041012861e-91	1.7479730809082159e-91	2.1809599763283193e-91	2.731990059704652e-91	3.435642835906959e-91
25.97	2.0307308200183858e-93	2.0433733691945756e-93	2.0688910291565513e-93	2.1077559427781393e-93	2.1606941654304576e-93	2.2287079069921985e-93	2.3131066227938367e-93	2.4155482806241754e-93	2.5380925914550587e-93	2.683268549793376e-93	2.8541593181289283e-93	3.0545083500516802e-93	3.288851731118259e-93	3.5626830937346745e-93	3.88265922097866e-93	4.256856710427633e-93	4.635699107723023e-93	5.057456629402147e-93	5.54514464328896e-93	6.110083894418273e-93	6.765880752122251e-93	7.52892836632758e-93	8.419027900490944e-93	9.460160532069018e-93	1.0681449250974659e-92	1.2118360210875435e-92	1.3814207212191735e-92	1.5822040757179177e-92	1.8207026250257976e-92	2.1049445946716314e-92	2.4448498328051617e-92	2.8527119545793637e-92	3.3438118199895316e-92	3.9372002017568e-92	4.656698965547365e-92	5.532185178343017e-92	6.601242475753137e-92	7.911290355884703e-92	9.522336976424885e-92	1.1510547408057838e-91	1.3972881047497084e-91	1.703313429841334e-91	2.0849834842887025e-91	2.5626581561846366e-91	3.1625622630748813e-91	3.9185731521461606e-91	4.8745801170616276e-91	6.087606407228246e-91	7.631950664209591e-91
26.07	4.854760842391542e-93	4.884540189292484e-93	4.944638606779305e-93	5.036151592800115e-93	5.160763178342909e-93	5.32079674372064e-93	5.519286003648195e-93	5.760069145234034e-93	6.0479101343078284e-93	6.388652452950631e-93	6.789412066334552e-93	7.25881833048943e-93	7.807313960086392e-93	8.447528225865073e-93	9.194741438376076e-93	1.0067463750450407e-92	1.0934380990702976e-92	1.1914216279640663e-92	1.3045783978969004e-92	1.4354841430248717e-92	1.5872294799102298e-92	1.763531626656438e-92	1.968872623289628e-92	2.2086707586322014e-92	2.4894937128375085e-92	2.819324239414516e-92	3.2078921875270716e-92	3.66709050301949e-92	4.211497805370636e-92	4.859036559928626e-92	5.631804201455373e-92	6.557125411889537e-92	7.668887900641347e-92	9.00924252502614e-92	1.0630772810881376e-91	1.2599270739036683e-91	1.499729752101497e-91	1.7928763298644887e-91	2.152483269135259e-91	2.5951559822370396e-91	3.1419784874246083e-91	3.8197995131809025e-91	4.662908142642282e-91	5.715222560751904e-91	7.03315628679646e-91	8.689381076852755e-91	1.077777941131534e-90	1.3419978891450565e-90	1.6773995181757516e-90
26.17	1.1459695726772112e-92	1.1528971185179064e-92	1.166875942462765e-92	1.1881571351262834e-92	1.2171265440516072e-92	1.2543162450571165e-92	1.3004205559192475e-92	1.3563172555401511e-92	1.423094900018294e-92	1.5020874025694269e-92	1.5949173826128187e-92	1.7035502101690793e-92	1.8303612000503274e-92	1.978219078357167e-92	2.1505896932073438e-92	2.3516650266199177e-92	2.547594804271898e-92	2.7724996735260478e-92	3.0319117764707193e-92	3.3316232764914414e-92	3.6785729144297656e-92	4.081092241365392e-92	4.549209689311085e-92	5.0950269685318724e-92	5.733186140096757e-92	6.48145065431655e-92	7.361429987921662e-92	8.399485670554628e-92	9.627867008200334e-92	1.1086138400816017e-91	1.282297775141345e-91	1.4898448309425926e-91	1.738687601311471e-91	2.0380503151161297e-91	2.3994139812065735e-91	2.837110092999377e-91	3.369080382344164e-91	4.0178515702368773e-91	4.8117891703852264e-91	5.786714367694925e-91	6.98799443732704e-91	8.473252269234714e-91	1.0315887252659295e-90	1.2609662016646961e-90	1.5474692674884616e-90	1.9065291548407036e-90	2.3580260699257673e-90	2.927643541810287e-90	3.648654735573959e-90
26.27	2.6719370977113584e-92	2.6878585542826073e-92	2.7199817687656188e-92	2.7688754405504454e-92	2.8354131827029786e-92	2.920799117137083e-92	3.0266035817987535e-92	3.154810406802536e-92	3.3078777160237627e-92	3.488814812397481e-92	3.701278442605651e-92	3.949692652054796e-92	4.2393975876583976e-92	4.5768340527107994e-92	4.969772453896504e-92	5.421668018160189e-92	5.865090599970093e-92	6.375299840562824e-92	6.963085028634795e-92	7.641323836813445e-92	8.425418764209175e-92	9.333833879509136e-92	1.0388756426998553e-91	1.1616914268886429e-91	1.3050588309670182e-91	1.4728869489762308e-91	1.6699223306674702e-91	1.901944198343062e-91	2.1760086479880574e-91	2.5007549004519494e-91	2.886790346212444e-91	3.347175890214602e-91	3.898039285446495e-91	4.5593521860523896e-91	5.355917135778528e-91	6.318624407737049e-91	7.48605655236841e-91	8.90654205644919e-91	1.0640790485953508e-90	1.2765282309197147e-90	1.5376640526029407e-90	1.8597282625233641e-90	2.2582746116256454e-90	2.753120682333643e-90	3.369587693400461e-90	4.1401193845919675e-90	5.106401063690215e-90	6.322140092305203e-90	7.856723089395891e-90
26.37	6.155717635356852e-92	6.191881444196444e-92	6.264836750641456e-92	6.37585680718153e-92	6.526896881208638e-92	6.720650719724783e-92	6.960629272603612e-92	7.251264839957417e-92	7.598044890472835e-92	8.007681097443656e-92	8.488320728914894e-92	9.049809497236409e-92	9.704017434937907e-92	1.0465242463516865e-91	1.1350710246795525e-91	1.2351026347275958e-91	1.334664252040384e-91	1.449095177878267e-91	1.5807713153276943e-91	1.732524238146936e-91	1.9077354752408232e-91	2.1104522609141e-91	2.3455299573604665e-91	2.618807702072799e-91	2.937325545472818e-91	3.3095935276909654e-91	3.745925933886348e-91	4.258857541380978e-91	4.8636632593695617e-91	5.579008463583243e-91	6.427764937345619e-91	7.43803716262752e-91	8.64445643756916e-91	1.0089816822520126e-90	1.1827148411790585e-90	1.3922351448615774e-90	1.6457551406805156e-90	1.953538308877799e-90	2.3284474672794875e-90	2.786648532766328e-90	3.3485158970172667e-90	4.039800062259398e-90	4.89313722328701e-90	5.950005732331878e-90	7.263267938929589e-90	8.900480582386996e-90	1.0948216544549742e-89	1.3517720506906616e-89	1.6752327895431603e-89
26.47	1.4017660975215806e-91	1.409886847071223e-91	1.426267335228212e-91	1.4511894429896094e-91	1.4850859000337902e-91	1.5285526046639595e-91	1.582365789865516e-91	1.6475047158831342e-91	1.725180801282444e-91	1.8168743822740234e-91	1.924380629148074e-91	2.0498665677723046e-91	2.1959416770421532e-91	2.3657451903422135e-91	2.5630540595804254e-91	2.7819667632031686e-91	3.003039265170294e-91	3.25685598870574e-91	3.548592689615803e-91	3.8844088440848094e-91	4.2716492053401695e-91	4.719090827853726e-91	5.237246483272916e-91	5.838738190955732e-91	6.538758139285458e-91	7.355638795396742e-91	8.311559767116279e-91	9.433426350669818e-91	1.0753964137763177e-90	1.2313086174043381e-90	1.415960475169274e-90	1.635338002066418e-90	1.8968023577541613e-90	2.2094308826735814e-90	2.5844483559820394e-90	3.0357736969733792e-90	3.5807147309605746e-90	4.2408533052398255e-90	5.04317569126821e-90	6.021519803259165e-90	7.218432576466934e-90	8.687559582339586e-90	1.0496726887639566e-89	1.2731925338025228e-89	1.5502473953043245e-89	1.894772745744749e-89	2.3245810549549166e-89	2.8625018315794944e-89	3.53787317544443e-89
26.57	3.1561374695915974e-91	3.174171191583436e-91	3.2105430521220514e-91	3.265870314976167e-91	3.3411002740865926e-91	3.437536847618631e-91	3.5568776109978534e-91	3.701262716122129e-91	3.873337634681349e-91	4.0763322511447073e-91	4.314159546762695e-91	4.591537998922623e-91	4.914142919781413e-91	5.288793337233668e-91	5.723682760760831e-91	6.197452586761273e-91	6.683050994134964e-91	7.239992203642095e-91	7.87943340341734e-91	8.614633607760073e-91	9.461380158803165e-91	1.0438510571077994e-90	1.1568552413997373e-90	1.287850968891304e-90	1.4400831458402783e-90	1.617460775745357e-90	1.8247049617145224e-90	2.067532508372173e-90	2.3528842357159515e-90	2.689209582232301e-90	3.086822239071116e-90	3.5583456284597235e-90	4.119272288973124e-90	4.788668013132913e-90	5.590060365758911e-90	6.552562608554046e-90	7.712298877043031e-90	9.114215769413997e-90	1.0814390728106434e-89	1.2882980600480847e-89	1.5407997047423229e-89	1.850015234639809e-89	2.2299094033259247e-89	2.6981445657342177e-89	3.277120160114419e-89	3.995319705286945e-89	4.889060407711654e-89	6.004771050025095e-89	7.401964589460786e-89
26.67	7.028347096976078e-91	7.067963320958106e-91	7.147855453277076e-91	7.26936088451834e-91	7.434531433469156e-91	7.646190157893632e-91	7.908010419715741e-91	8.224620251438522e-91	8.601736100156566e-91	9.046331255989446e-91	9.566845767701513e-91	1.017344649008151e-90	1.0878348196829296e-90	1.1696209558345428e-90	1.2644621391319212e-90	1.365888130590798e-90	1.471435000194839e-90	1.592365571209799e-90	1.7310604816026592e-90	1.890344945478186e-90	2.0735781101066976e-90	2.2847622110430034e-90	2.5286761949399096e-90	2.811039654579471e-90	3.1387144066529795e-90	3.519952926371587e-90	3.964705245603251e-90	4.484998967014236e-90	5.095410932289388e-90	5.813654050030039e-90	6.661309153203785e-90	7.664739927080391e-90	8.856239461648181e-90	1.0275470537412841e-89	1.1971279267269477e-89	1.4003984393640568e-89	1.6448273962758048e-89	1.9396879353572722e-89	2.2965246482665354e-89	2.7297489083645814e-89	3.257399410094378e-89	3.9021160858747655e-89	4.6923902300633426e-89	5.6641729619451675e-89	6.862949619984756e-89	8.346421329756374e-89	1.0187979551324421e-88	1.24812185447924e-88	1.534580931316927e-88
26.77	1.5484439728138254e-90	1.5570555981389433e-90	1.5744203330234352e-90	1.6008249594227775e-90	1.6367093255783166e-90	1.6826783594867872e-90	1.7395187790116387e-90	1.8082211337494489e-90	1.8900080276318475e-90	1.986369626380865e-90	2.0991078635312946e-90	2.230391139186424e-90	2.3828217776430216e-90	2.559519099734902e-90	2.7642217067296816e-90	2.97907105089622e-90	3.2061411150789707e-90	3.466049837764269e-90	3.7638265065068943e-90	4.1054315911399454e-90	4.497942154255096e-90	4.949777982615823e-90	5.470977957535209e-90	6.07353855607393e-90	6.7718293717004205e-90	7.58310433441441e-90	8.528132117195707e-90	9.631975322912416e-90	1.092495582177992e-89	1.2443853530839592e-89	1.423339861234824e-89	1.6348133321449936e-89	1.885474060229983e-89	2.1834963382367695e-89	2.5389273133586354e-89	2.9641490996541545e-89	3.474462267142437e-89	4.088824340545405e-89	4.830786707133217e-89	5.729686055696265e-89	6.822163075872557e-89	8.154102869040083e-89	9.78311999141905e-89	1.1781748437880884e-88	1.4241546073173553e-88	1.7278387885253756e-88	2.1039308132856905e-88	2.5711364896944654e-88	3.153315099498221e-88
26.87	3.376026085231021e-90	3.3945546768709952e-90	3.431912262028433e-90	3.4887076344259135e-90	3.5658742523029862e-90	3.6646953928235402e-90	3.786839121429551e-90	3.934404387283935e-90	4.109979995972187e-90	4.316718734623703e-90	4.558429559271355e-90	4.8396915327286035e-90	5.16599416519189e-90	5.543910011959263e-90	5.981306890445215e-90	6.4317440417279875e-90	6.915400453983886e-90	7.468469404353656e-90	8.101473089801913e-90	8.826865555271286e-90	9.659413800047776e-90	1.0616661865109149e-89	1.1719497125173223e-89	1.2992842762190166e-89	1.4466506386505403e-89	1.6176222335527868e-89	1.8164934751348426e-89	2.0484380676792827e-89	2.319704783426716e-89	2.6378601394149046e-89	3.0120899104648863e-89	3.453574620622569e-89	3.975958262272507e-89	4.595934765405029e-89	5.3339835243216544e-89	6.215294036575075e-89	7.270931010006137e-89	8.539305923539061e-89	1.0068040004908437e-88	1.19163282555687e-88	1.4157946280081147e-88	1.68850836043304e-88	2.0213241992615623e-88	2.4287509108628808e-88	2.9290612172505546e-88	3.545328031874543e-88	4.306760785829685e-88	5.250432655347939e-88	6.423518067378463e-88
26.97	7.286220005599036e-90	7.325689457547881e-90	7.405259949785755e-90	7.526211238833195e-90	7.690505008597393e-90	7.900837035399807e-90	8.160709668552735e-90	8.474527307835956e-90	8.847718456141872e-90	9.286888991731522e-90	9.800012593549091e-90	1.0396665831230928e-89	1.1088317382086113e-89	1.18886832657106e-89	1.2814163027111539e-89	1.374904657648571e-89	1.4769253333351066e-89	1.5934780984914513e-89	1.7267436798411476e-89	1.8792998741576352e-89	2.0541991674507035e-89	2.255063111637144e-89	2.486197306845232e-89	2.7527317808534432e-89	3.060792743808507e-89	3.417713192183547e-89	3.832291725410493e-89	4.315111330283288e-89	4.878932921822119e-89	5.5391822849892345e-89	6.314553972324297e-89	7.227761979643883e-89	8.306475036435131e-89	9.58448461752346e-89	1.1103166969507938e-88	1.2913317412120255e-88	1.50774570485759e-88	1.7672740276223495e-88	2.0794628065476834e-88	2.4561539415125164e-88	2.912075504471351e-88	3.4655927666513847e-88	4.139665792601243e-88	4.963073203437415e-88	5.971979647984421e-88	7.211948060036371e-88	8.740528732678755e-88	1.0630598019188483e-87	1.297467329596811e-87
27.07	1.557035733110431e-89	1.5653620486757845e-89	1.582146205973176e-89	1.6076546656217374e-89	1.6422957609204752e-89	1.686630414817987e-89	1.7413870228517917e-89	1.807481045392053e-89	1.8860400336866833e-89	1.9784350291808244e-89	2.0863195350275126e-89	2.2116775757870027e-89	2.3568827525256166e-89	2.5247706866893502e-89	2.71872785370501e-89	2.9108631625568557e-89	3.1240306669767887e-89	3.3673394253589566e-89	3.645267548460631e-89	3.963101906665335e-89	4.3270948063768706e-89	4.7446542098446445e-89	5.224575134815065e-89	5.7773217267251936e-89	6.415371827171162e-89	7.153638795550989e-89	8.009989039259798e-89	9.005878380804067e-89	1.0167136306556018e-88	1.1524934647560962e-88	1.311698678413641e-88	1.4989035619494385e-88	1.7196704079684847e-88	1.9807801735678503e-88	2.290520656602553e-88	2.659047352219134e-88	3.09883635581298e-88	3.6252540929745593e-88	4.257275650888891e-88	5.018392537644398e-88	5.937762434688092e-88	7.051668760548159e-88	8.405377721554865e-88	1.0055506427940644e-87	1.2073049506841484e-87	1.4547255972621217e-87	1.759060627203603e-87	2.134521586548473e-87	2.5991092375137217e-87
27.17	3.295368466426925e-89	3.312767500762392e-89	3.3478369272693874e-89	3.401126404116453e-89	3.473478019452617e-89	3.566048108414833e-89	3.680337535647666e-89	3.8182315345057574e-89	3.982050556790646e-89	4.1746140165182256e-89	4.3993193288254106e-89	4.660239276616917e-89	4.962241515324617e-89	5.3111349910138924e-89	5.713849250804444e-89	6.104944072257083e-89	6.546248927663168e-89	7.049503484090581e-89	7.623821283374435e-89	8.279948649810225e-89	9.03057819663033e-89	9.890728901155664e-89	1.0878207774521124e-88	1.2014171774324388e-88	1.3323813149583438e-88	1.4837197111610692e-88	1.659028790437937e-88	1.8626208403682808e-88	2.0996789819007155e-88	2.3764482564616972e-88	2.7004717755471506e-88	3.0808832163329216e-88	3.5287699252467733e-88	4.057624693240164e-88	4.683909128938886e-88	5.42775778712802e-88	6.313860211232844e-88	7.372568342504258e-88	8.641290018515151e-88	1.016624642296425e-87	1.2004693529075163e-87	1.4227736338250586e-87	1.692390207744723e-87	2.020368714926129e-87	2.420535604753488e-87	2.9102353312507376e-87	3.511279806789038e-87	4.251167293780822e-87	5.164650605636664e-87
27.27	6.909134761020023e-89	6.945157879968062e-89	7.017758904884831e-89	7.128061425650453e-89	7.277786354400933e-89	7.469295945370725e-89	7.705654865303132e-89	7.990710486761566e-89	8.329195296489344e-89	8.726855162265032e-89	9.190608225544522e-89	9.728740434130496e-89	1.0351145262267675e-88	1.1069617064268633e-88	1.1892013639467054e-88	1.2686846376920756e-88	1.3592247040775918e-88	1.4623847752727071e-88	1.580003397830293e-88	1.714245923128836e-88	1.8676667074929812e-88	2.043284412815437e-88	2.2446733399138847e-88	2.476074428005254e-88	2.7425304311611764e-88	3.0500508829940226e-88	3.405813843517798e-88	3.818413163021414e-88	4.2981621940590496e-88	4.8574676588815123e-88	5.511290895908659e-88	6.277718171208628e-88	7.178667415123376e-88	8.240765973375759e-88	9.496443190425734e-88	1.0985293446395024e-87	1.275578039554145e-87	1.4867372577232798e-87	1.7393225558222885e-87	2.0423557974140544e-87	2.4069910435179465e-87	2.847053008517568e-87	3.379719338135386e-87	4.02638702945126e-87	4.813775107117174e-87	5.775331046724625e-87	6.953028521393228e-87	8.399670331446698e-87	1.0181844835956104e-86
27.37	1.4353535635925778e-88	1.4427448648576497e-88	1.457639892087496e-88	1.4802662997426954e-88	1.510972678566196e-88	1.5502373605504437e-88	1.5986806285201747e-88	1.6570807591386248e-88	1.7263944698050774e-88	1.807782507175024e-88	1.9026413158617142e-88	2.0126419700540827e-88	2.1397778505015946e-88	2.2864229198705297e-88	2.451203295187723e-88	2.612976103153866e-88	2.797105510197306e-88	3.006721781809679e-88	3.2455023946680186e-88	3.5177734466517575e-88	3.8286320416705584e-88	4.184094245624691e-88	4.5912742895948713e-88	5.058602042720333e-88	5.596087459431363e-88	6.21564281174346e-88	6.93147615923525e-88	7.76057282999736e-88	8.723285867884607e-88	9.844061678530155e-88	1.1152333778593873e-87	1.2683626004707229e-87	1.448091726626846e-87	1.6596333568718335e-87	1.9093250416767488e-87	2.2048910898463987e-87	2.555769313573881e-87	2.9735197163264307e-87	3.4723368004317953e-87	4.069693179798904e-87	4.787149927568511e-87	5.651379088990914e-87	6.695456728072203e-87	7.960501646915606e-87	9.4977566948117e-87	1.1371237917875459e-86	1.3661113730791778e-86	1.6468024516950175e-86	1.9918616150592426e-86
27.47	2.955338381360397e-88	2.970371178712718e-88	3.0006626352809704e-88	3.046670041237408e-88	3.109093436906921e-88	3.188893076024009e-88	3.287313630119419e-88	3.405915973480208e-88	3.5466176646272506e-88	3.711743566206488e-88	3.904088435905942e-88	4.1269937952742895e-88	4.384441964491679e-88	4.681170868497701e-88	5.008399059788901e-88	5.334836192646682e-88	5.706096151620453e-88	6.12839493402471e-88	6.609027157009028e-88	7.156564242048408e-88	7.781093274282059e-88	8.494505377371113e-88	9.31084450517039e-88	1.024673011682056e-87	1.1321870401954987e-87	1.2559686722566868e-87	1.3988074947429108e-87	1.5640335640790147e-87	1.7556312970071535e-87	1.9783792152642307e-87	2.238021782672574e-87	2.5414811620607604e-87	2.897118732566737e-87	3.315058763375333e-87	3.807589890138864e-87	4.389664181950137e-87	5.079518874318234e-87	5.899452607016767e-87	6.876796673241453e-87	8.045132915237475e-87	9.445824217139466e-87	1.1129941995270047e-86	1.3160698907617775e-86	1.5616525818902118e-86	1.8594971992092234e-86	2.221765932561413e-86	2.663658889502747e-86	3.204218593650265e-86	3.8673584128045246e-86
27.57	6.032018137798753e-88	6.062331241960283e-88	6.123407396490837e-88	6.216157448872146e-88	6.341975425364977e-88	6.502772881263816e-88	6.701026489109194e-88	6.939840494905796e-88	7.223026207759601e-88	7.555201318473745e-88	7.941912596748882e-88	8.389786430501671e-88	8.906712788872848e-88	9.50206956830329e-88	1.0146242223545048e-87	1.0799443756667173e-87	1.1541769872874766e-87	1.2385463730200576e-87	1.3344877532289304e-87	1.443685677345298e-87	1.5681202746103596e-87	1.7101230184052085e-87	1.8724440817792296e-87	2.0583338468814687e-87	2.2716417351765238e-87	2.516936279297755e-87	2.7996513001295057e-87	3.126264233745129e-87	3.5045141352524575e-87	3.9436687508631924e-87	4.454852398453763e-87	5.051449362146763e-87	5.749601256844892e-87	6.568821571046104e-87	7.532756629760839e-87	8.6701298937118e-87	1.0015916290844791e-86	1.1612805762519546e-86	1.3513031178428752e-86	1.5780656242224689e-86	1.8494445288523562e-86	2.175147067349569e-86	2.567165701931567e-86	3.040351780649867e-86	3.613141253885269e-86	4.308474694402718e-86	5.154966099911614e-86	6.188390864292886e-86	7.453584026169593e-86
27.67	1.2207192824154336e-87	1.226780806312079e-87	1.2389927542233933e-87	1.2575350650349427e-87	1.282683064559627e-87	1.3148141678962823e-87	1.3544171605916952e-87	1.4021043726373721e-87	1.458627162180121e-87	1.5248952466915936e-87	1.6020005637595264e-87	1.691246518396738e-87	1.7941836871976392e-87	1.9126533122733004e-87	2.0383842313773043e-87	2.1680229213772814e-87	2.31524025294963e-87	2.482428509447732e-87	2.6723891311261116e-87	2.888406637824514e-87	3.1343374953842783e-87	3.414717122100655e-87	3.734888965159811e-87	4.101160487535465e-87	4.520992038124041e-87	5.003225988730241e-87	5.558365282782712e-87	6.198912743588439e-87	6.939785250544481e-87	7.798820357696785e-87	8.797397288840475e-87	9.96119973777991e-87	1.1321154839720238e-86	1.2914591455341842e-86	1.4786672030772435e-86	1.6992166417872635e-86	1.959765400233231e-86	2.2684263379610584e-86	2.6351088047501746e-86	3.071945397152355e-86	3.5938262790643886e-86	4.219069594075145e-86	4.9702644085284924e-86	5.875332817844105e-86	6.968871006840542e-86	8.293846070349257e-86	9.903747443407083e-86	1.1865320397022346e-85	1.4262046245979262e-85
27.77	2.4499326192398922e-87	2.4619547090462374e-87	2.486173130547201e-87	2.5229405097533166e-87	2.572796276890042e-87	2.6364796412099624e-87	2.714947550133201e-87	2.8093982330464483e-87	2.921301126160123e-87	3.0524342048954e-87	3.2049300247481425e-87	3.3813321031472835e-87	3.584663679197824e-87	3.818511384948033e-87	4.0618711081343e-87	4.317108934804334e-87	4.60674565044051e-87	4.935419449172313e-87	5.308556222622915e-87	5.732510701875285e-87	6.2147359212510225e-87	6.763987014122566e-87	7.390566720156451e-87	8.106621680134498e-87	8.926500701342245e-87	9.867188797590568e-87	1.0948834074987548e-86	1.219538861446594e-86	1.3635389606666302e-86	1.5302913393304276e-86	1.7238743104636087e-86	1.9491800692557965e-86	2.2120906902437493e-86	2.5196948819697178e-86	2.8805554987359646e-86	3.3050403897166954e-86	3.805732442650738e-86	4.397938848129652e-86	5.1003249235387185e-86	5.935704619404947e-86	6.932028508080499e-86	8.123621173944542e-86	9.552734198616144e-86	1.1271499292184314e-85	1.3344389772379724e-85	1.5851329118516317e-85	1.8891624793478392e-85	2.2588956644128048e-85	2.7097715513344283e-85
27.87	4.877103949695713e-87	4.900758123169236e-87	4.948405308631391e-87	5.02073114434078e-87	5.118784248378208e-87	5.24400114335381e-87	5.398240741282055e-87	5.583829527642494e-87	5.803618954641976e-87	6.061056988388047e-87	6.3602762724792146e-87	6.70620199505763e-87	7.104683306864953e-87	7.56265307063562e-87	8.029847346803405e-87	8.528454718580021e-87	9.093858601373723e-87	9.734983419221715e-87	1.0462258716830235e-86	1.1287886656675643e-86	1.2226162802123172e-86	1.3293861406883592e-86	1.4510698968301439e-86	1.5899892941551748e-86	1.7488836404447426e-86	1.930991429802188e-86	2.1401492886069427e-86	2.380912158053864e-86	2.6586995653371218e-86	2.979974008657396e-86	3.352458952113681e-86	3.785405774141763e-86	4.289921338235627e-86	4.879370785968202e-86	5.569873854629529e-86	6.3809177064385725e-86	7.336115194688785e-86	8.464145033542124e-86	9.799919932517567e-86	1.13860409848862e-85	1.3274612212250022e-85	1.5529509138223085e-85	1.8229220854089226e-85	2.1470417888005212e-85	2.5372440430291847e-85	3.008295588175562e-85	3.578510491075709e-85	4.270654597619989e-85	5.1130925816506725e-85
27.97	9.632097470827936e-87	9.678276554166429e-87	9.771288606184165e-87	9.912456583906956e-87	1.0103803374485422e-86	1.0348099316865034e-86	1.0648927923460433e-86	1.101077194704058e-86	1.1439122634907386e-86	1.1940615827788033e-86	1.2523199530611973e-86	1.3196338750234512e-86	1.397126481514318e-86	1.48612781312418e-86	1.575101346747062e-86	1.6717627606629302e-86	1.781297467568201e-86	1.9054099070733172e-86	2.0460900143990493e-86	2.20566355182093e-86	2.3868523943403624e-86	2.5928468495820737e-86	2.827392558821204e-86	3.0948951029754916e-86	3.40054615166984e-86	3.750475879450401e-86	4.151937474222403e-86	4.613530933715859e-86	5.145475055488866e-86	5.759938662356924e-86	6.471444779565397e-86	7.297364834069777e-86	8.258524160314648e-86	9.379945400959143e-86	1.0691763079121358e-85	1.2230351067251794e-85	1.4039715369267049e-85	1.6173218186801582e-85	1.8695716454649905e-85	2.1686219931898523e-85	2.524120184972318e-85	2.947873075826776e-85	3.4543637802595205e-85	4.061399206951119e-85	4.790923162164876e-85	5.670039423668838e-85	6.732301603626259e-85	8.019342639385675e-85	9.58293745676799e-85
28.07	1.887597402926254e-86	1.8965442471883718e-86	1.9145631791656402e-86	1.9419075613657477e-86	1.9789647174838486e-86	2.0262649265586462e-86	2.084493856654004e-86	2.1545088391902952e-86	2.2373595150170387e-86	2.3343135351622256e-86	2.4468881795284106e-86	2.576888973662601e-86	2.7264566469989408e-86	2.8981240979273945e-86	3.066239701566139e-86	3.252235569552639e-86	3.462859243208882e-86	3.701342383719854e-86	3.971454321646108e-86	4.277596091498762e-86	4.6249129323307614e-86	5.0194290837625365e-86	5.468209560271205e-86	5.979554639607386e-86	6.563234103055192e-86	7.23076987771002e-86	7.995777731822983e-86	8.874381161633283e-86	9.885713705939044e-86	1.1052529789685466e-85	1.2401949028831638e-85	1.396636497791351e-85	1.5784556889863671e-85	1.7903052593300231e-85	2.0377802596940005e-85	2.327624067009884e-85	2.667982527504352e-85	3.06871804343221e-85	3.541798530794016e-85	4.101780073687497e-85	4.7664070607176595e-85	5.557359910456921e-85	6.501188564270428e-85	7.630480248153219e-85	8.985323231768857e-85	1.0615145288330427e-84	1.2581027383265221e-84	1.4958621225725054e-84	1.7841835574471137e-84
28.17	3.671161752426652e-86	3.688366812378639e-86	3.723015069056358e-86	3.7755882020392924e-86	3.846822414792428e-86	3.9377253355017056e-86	4.04959937174875e-86	4.184072263808784e-86	4.3431358220560365e-86	4.5291941147838036e-86	4.7451227057776195e-86	4.9943409408714734e-86	5.280899767488718e-86	5.609588163130632e-86	5.9248021886621234e-86	6.280091022543907e-86	6.682156944860339e-86	7.137083868962759e-86	7.651961221975474e-86	8.235058419194295e-86	8.896033361860764e-86	9.646181961243772e-86	1.0498737241519598e-85	1.1469228483314668e-85	1.2575913226998348e-85	1.3840297870301485e-85	1.528776620742048e-85	1.6948339741186436e-85	1.885759917664258e-85	2.1057803451865926e-85	2.3599251332553847e-85	2.6541941437328926e-85	2.9957600138000705e-85	3.393216381412955e-85	3.856882335264532e-85	4.399176574263123e-85	5.03507816200021e-85	5.782695058298746e-85	6.66396704839866e-85	7.705536586097354e-85	8.939829825944541e-85	1.040640126401866e-84	1.2153609611162071e-84	1.4240710658164125e-84	1.674047608697264e-84	1.9742476897455945e-84	2.335720825339419e-84	2.772128157217414e-84	3.300397280385897e-84
28.27	7.087234031572314e-86	7.120079574927357e-86	7.18622022079122e-86	7.286565179363504e-86	7.422503807669582e-86	7.595937145406408e-86	7.809321476185293e-86	8.065725287553728e-86	8.368901445920535e-86	8.723376918342768e-86	9.134562983996564e-86	9.608889610599326e-86	1.0153968557685238e-85	1.0769961758194938e-85	1.1365357048990468e-85	1.2039198834984e-85	1.2801263437691404e-85	1.3662925063571506e-85	1.4637425521519114e-85	1.5740195764856472e-85	1.6989239704197418e-85	1.8405593013567572e-85	2.0013872447538775e-85	2.1842934626922458e-85	2.3926667491325e-85	2.630494285466527e-85	2.902476498075848e-85	3.214165812965537e-85	3.572134600142699e-85	3.984178841389025e-85	4.459565601559194e-85	5.009334314101641e-85	5.646664305785044e-85	6.387324010092539e-85	7.250221114276522e-85	8.25807765651543e-85	9.438260098360614e-85	1.0823801977673376e-84	1.2454666325999407e-84	1.4379307159717004e-84	1.6656604729839068e-84	1.935826874570041e-84	2.257182863804867e-84	2.6404361600289314e-84	3.098714958461837e-84	3.648150814520221e-84	4.308609626964241e-84	5.1046101349304175e-84	6.0664802702543385e-84
28.37	1.3583139528027167e-85	1.364539828927412e-85	1.3770758573429332e-85	1.3960924613999153e-85	1.421850010875493e-85	1.4547046660590685e-85	1.495116447243741e-85	1.5436597811755152e-85	1.6010368569073904e-85	1.6680942176283064e-85	1.7458431263437095e-85	1.8354843765558096e-85	1.938438380189837e-85	2.0525218017299313e-85	2.1647252126189092e-85	2.2916364716162397e-85	2.4350725045671787e-85	2.5971453690842094e-85	2.7803116862024e-85	2.9874315070202563e-85	3.2218385022653944e-85	3.487423771252915e-85	3.788736067793075e-85	4.131101856384525e-85	4.520769370170764e-85	4.965081777243174e-85	5.472685717327081e-85	6.053782901129053e-85	6.720434238155986e-85	7.486928161853533e-85	8.370227562285055e-85	9.390513153736978e-85	1.0571845371617133e-84	1.194297223034763e-84	1.3538317261712616e-84	1.5399190047419692e-84	1.7575272414098246e-84	2.0126446652244456e-84	2.312504889218678e-84	2.6658651966200967e-84	3.0833508919362385e-84	3.57788223596431e-84	4.165204806209514e-84	4.864549624078372e-84	5.699456400038565e-84	6.698802197198437e-84	7.898089258056216e-84	9.34106039839467e-84	1.1081729180503318e-83
28.47	2.5848919145727935e-85	2.5966110560327074e-85	2.6202062474982114e-85	2.655994751623316e-85	2.704461180492028e-85	2.7662682530723797e-85	2.8422716435066596e-85	2.933539377961902e-85	3.0413763846072636e-85	3.1673549719129586e-85	3.313352211967454e-85	3.481595446438514e-85	3.6747174236326067e-85	3.8844823383800885e-85	4.094488735247051e-85	4.3318849128015616e-85	4.600025167830459e-85	4.9028053351749016e-85	5.244752795413457e-85	5.631133549854737e-85	6.068079753340503e-85	6.562741824083386e-85	7.123470142433119e-85	7.760032446012312e-85	8.483874375698199e-85	9.308432286152319e-85	1.0249509482014366e-84	1.1325729571711363e-84	1.255908376474751e-84	1.3975592825704562e-84	1.5606109228544155e-84	1.7487291067193544e-84	1.966278677499116e-84	2.218467906871639e-84	2.5115248247443763e-84	2.8529129657829928e-84	3.251595856844445e-84	3.718361887332716e-84	4.266224124101911e-84	4.910913316477429e-84	5.671486993199866e-84	6.571083448125592e-84	7.637856887424233e-84	8.906139507579223e-84	1.0417888356942363e-83	1.2224490234065041e-83	1.4389017536415877e-83	1.698905311297382e-83	2.012023437314431e-83
28.57	4.885060355826341e-85	4.906969618445212e-85	4.951078329733872e-85	5.01797316529709e-85	5.1085500858641346e-85	5.224034009182403e-85	5.366005952772504e-85	5.53643847506818e-85	5.737740507316375e-85	5.972812975964985e-85	6.245116977741068e-85	6.55875670242685e-85	6.91857982007002e-85	7.30154999133814e-85	7.691984672815454e-85	8.133089763029207e-85	8.631017456804508e-85	9.192907240406015e-85	9.8270487432633e-85	1.05430752704239e-84	1.1352194067070638e-84	1.2267460658407814e-84	1.3304106188834937e-84	1.4479928621664346e-84	1.5815761039595123e-84	1.7336033212591457e-84	1.906944620608467e-84	2.1049784254139722e-84	2.331689362720634e-84	2.5917865043068255e-84	2.890846463083792e-84	3.235486897461307e-84	3.6335772857425776e-84	4.094495465649731e-84	4.629440474206788e-84	5.251814776199037e-84	5.977692169609281e-84	6.826391674604889e-84	7.821182766386978e-84	8.990153679019596e-84	1.0367282541801311e-83	1.1993761265499144e-83	1.3919634954202606e-83	1.6205835925844237e-83	1.892671213965597e-83	2.2173176186654063e-83	2.6056634591354633e-83	3.0713900054552905e-83	3.631334409545649e-83
28.67	9.169531601138114e-85	9.210218971612454e-85	9.292126871540681e-85	9.416333076768496e-85	9.584483234874892e-85	9.798826607884327e-85	1.0062265371414664e-84	1.0378418956940073e-84	1.075170539856404e-84	1.1187442195887013e-84	1.169196985255558e-84	1.2272802022767935e-84	1.2938807128199259e-84	1.3633150916297185e-84	1.435428369051297e-84	1.516855026350727e-84	1.608716262739625e-84	1.712312141871068e-84	1.829150873895838e-84	1.960983579028672e-84	2.1098456061360717e-84	2.278105707548084e-84	2.4685246495078004e-84	2.684325178239795e-84	2.92927567928282e-84	3.207790380848358e-84	3.525049583453542e-84	3.8871441765719286e-84	4.301249664432843e-84	4.775836112341362e-84	5.320921898503403e-84	5.948380985383728e-84	6.672315698670458e-84	7.509509833961932e-84	8.479980444179488e-84	9.607651075238443e-84	1.092117474291346e-83	1.2454941871151911e-83	1.4250317111478245e-83	1.6357159905971453e-83	1.883569744391554e-83	2.1758836062794555e-83	2.521501914062416e-83	2.931176737802173e-83	3.418007269093289e-83	3.9979861805470746e-83	4.690680273787889e-83	5.520080010085256e-83	6.515661804977803e-83
28.77	1.7097647330268856e-84	1.717271494799939e-84	1.7323823484903805e-84	1.755294023989405e-84	1.7863068507423754e-84	1.8258312112069523e-84	1.8743964388405432e-84	1.9326624260607637e-84	2.001434292189741e-84	2.081680559282225e-84	2.1745553988787904e-84	2.2814256498394207e-84	2.4039034722563644e-84	2.528933713138972e-84	2.661274194000381e-84	2.810624741201327e-84	2.979015922676043e-84	3.168800355343762e-84	3.382705036641922e-84	3.623893410794616e-84	3.896039062965052e-84	4.203413333371773e-84	4.5509896302941815e-84	4.944567816113281e-84	5.390922769578354e-84	5.897982122007156e-84	6.475039264578889e-84	7.133009077507287e-84	7.884735501306456e-84	8.745362132681625e-84	9.732779579570693e-84	1.0868166473036365e-83	1.2176644961006212e-83	1.3688076392932728e-83	1.5438028988499924e-83	1.7468956874884918e-83	1.9831639364904004e-83	2.2586941225902303e-83	2.5807969582898567e-83	2.9582721805740716e-83	3.401734226332883e-83	3.924013548222204e-83	4.540652067493899e-83	5.2705159919443755e-83	6.13655521846158e-83	7.166746138280687e-83	8.395264315597984e-83	9.863945791395219e-83	1.1624111414807277e-82
28.87	3.1673634685388554e-84	3.181124979570512e-84	3.2088245674989984e-84	3.2508190792914173e-84	3.307653181142589e-84	3.3800709387344225e-84	3.4690317785298645e-84	3.5757313011890464e-84	3.701627567943476e-84	3.8484736538887195e-84	4.0183574655306033e-84	4.213750061788879e-84	4.437564008066028e-84	4.661197900974524e-84	4.902543067145331e-84	5.174763262607704e-84	5.481513513031615e-84	5.827025204858475e-84	6.216199053099619e-84	6.654715255781914e-84	7.149164154277695e-84	7.707201413717492e-84	8.337732584769853e-84	9.051132942454383e-84	9.859509763028412e-84	1.0777015750618132e-83	1.1820224228728521e-83	1.3008579052269561e-83	1.4364935078518156e-83	1.5916208591978923e-83	1.7694161473243524e-83	1.9736348342324093e-83	2.208726265230544e-83	2.479972608624381e-83	2.7936576030897568e-83	3.157271888483256e-83	3.579763316272653e-83	4.071842661395695e-83	4.646357693635487e-83	5.3187517474143115e-83	6.107626924518534e-83	7.035437091502209e-83	8.129342168909171e-83	9.422263206225923e-83	1.0954187846442968e-82	1.277378858606077e-82	1.4940432472814432e-82	1.7526681508286795e-82	2.0621409263178465e-82
28.97	5.830291712691492e-84	5.855361900043591e-84	5.905820614852044e-84	5.982311166487614e-84	6.085815282010196e-84	6.217673760933108e-84	6.379614934483419e-84	6.573791760469796e-84	6.802828648483085e-84	7.0698794145502535e-84	7.378698121492651e-84	7.733724985420713e-84	8.140190037441829e-84	8.537556429482587e-84	8.974986806916132e-84	9.468118645063554e-84	1.0023491615166841e-83	1.064867079250981e-83	1.1352410852081905e-83	1.214485043271414e-83	1.3037742456223776e-83	1.4044727391987886e-83	1.5181657923025814e-83	1.6466985257238412e-83	1.7922219511545425e-83	1.9572479269821156e-83	2.144714869284818e-83	2.3580664583217628e-83	2.601346075897471e-83	2.879310318988128e-83	3.197565687868939e-83	3.56273347763853e-83	3.982649054381328e-83	4.466603126361452e-83	5.025634395987407e-83	5.672885187256477e-83	6.424034396350429e-83	7.297825549508419e-83	8.316712048877858e-83	9.507647067638946e-83	1.0903052304634955e-82	1.2542008287543994e-82	1.4471719582668656e-82	1.6749321715832316e-82	1.9444113582493454e-82	2.2640320585103218e-82	2.6440520910290436e-82	3.096990182338684e-82	3.638155663691162e-82
29.07	1.0665229128077554e-83	1.0710621484506062e-83	1.0801976697749465e-83	1.0940447527223078e-83	1.1127792842393917e-83	1.1366414245622205e-83	1.1659406516438746e-83	1.2010623335057595e-83	1.2424760204318056e-83	1.2907457021388242e-83	1.3465423374114623e-83	1.4106590376587892e-83	1.4840293744344916e-83	1.5541785091557895e-83	1.6329842801146827e-83	1.721779398155236e-83	1.8217270963347704e-83	1.9341719819978902e-83	2.0606688705921554e-83	2.2030168852442035e-83	2.363299825269107e-83	2.5439340141904542e-83	2.747725090055806e-83	2.977935508067661e-83	3.2383649004878755e-83	3.533445897111459e-83	3.868358570843309e-83	4.249167361282417e-83	4.682985174932036e-83	5.178170401349714e-83	5.744563867290565e-83	6.393774334517578e-83	7.139523105212981e-83	7.998060724336808e-83	8.988671777139881e-83	1.0134287518682928e-82	1.1462230725106982e-82	1.3005122956357356e-82	1.480199166144204e-82	1.689962361269135e-82	1.9354222497314296e-82	2.223344272264174e-82	2.561888936847326e-82	2.9609196717098024e-82	3.4323826147262443e-82	3.990775997416543e-82	4.6537313075904804e-82	5.442734145796905e-82	6.384019959295378e-82
29.17	1.9390659816566336e-83	1.947235483975131e-83	1.963676126025089e-83	1.9885932562767098e-83	2.022300139804146e-83	2.0652244143180234e-83	2.1179169798210935e-83	2.1810635761412027e-83	2.2554993828976155e-83	2.3422270689624015e-83	2.44243882674272e-83	2.557543054877746e-83	2.687138051807874e-83	2.8122448417060885e-83	2.9533810761575558e-83	3.112327592916702e-83	3.291141580356327e-83	3.4921992240606966e-83	3.7182460572991325e-83	3.972456451863341e-83	4.258503978916307e-83	4.5806447248948236e-83	4.94381607917355e-83	5.35375403543423e-83	5.8171326889048715e-83	6.341730393330236e-83	6.936627997572424e-83	7.612445752909477e-83	8.381626919188697e-83	9.25877786419009e-83	1.0261076624777336e-82	1.1408764579180339e-82	1.2725739190410175e-82	1.424026987584798e-82	1.5985864131424258e-82	1.800231733421967e-82	2.033698747155261e-82	2.3046345784312368e-82	2.6197866455601708e-82	2.987233363965624e-82	3.4166663091711457e-82	3.919735941737914e-82	4.510475976756859e-82	5.2058252260847937e-82	6.026270455502829e-82	6.996639740938685e-82	8.147083309251316e-82	9.514288333648767e-82	1.1142986164222807e-81
29.27	3.504376748537205e-83	3.5189934238289425e-83	3.5484068006577155e-83	3.5929805676527325e-83	3.653269449234826e-83	3.730030522106219e-83	3.824238792583391e-83	3.937107475753849e-83	4.070113556425356e-83	4.225029371761787e-83	4.403961142443635e-83	4.609395600404495e-83	4.8358736503393485e-83	5.05873959637972e-83	5.310044841405562e-83	5.5929232434406e-83	5.9109924607600225e-83	6.2684280786929345e-83	6.670051050447084e-83	7.121430917969053e-83	7.629007779114735e-83	8.200236573172571e-83	8.843757991718335e-83	9.569601214997578e-83	1.0389424761531047e-82	1.1316803064893733e-82	1.2367568011741581e-82	1.35602166574651e-82	1.4916398765289922e-82	1.6461500796778e-82	1.8225346648169646e-82	2.024303994199774e-82	2.255597825215107e-82	2.5213076519793625e-82	2.827224542913195e-82	3.1802181059847936e-82	3.5884535224802907e-82	4.0616552176365566e-82	4.6114277628065184e-82	5.2516471307036785e-82	5.998938581252548e-82	6.87326140340678e-82	7.898625684314937e-82	9.103972483380415e-82	1.0524256588123458e-81	1.220178084535446e-81	1.418784343560698e-81	1.6544775081331542e-81	1.9348462932424262e-81
29.37	6.2961711349966365e-83	6.322172285704453e-83	6.3744916552312214e-83	6.4537697203177776e-83	6.560983221965782e-83	6.697464891440399e-83	6.864930594984996e-83	7.065514657925298e-83	7.301814368101663e-83	7.576944933560963e-83	7.894606490509221e-83	8.259165136993393e-83	8.65253862961263e-83	9.047300084282584e-83	9.492235210885109e-83	9.992828332837663e-83	1.0555406122742244e-82	1.118726575149115e-82	1.1896825924446195e-82	1.2693805015834424e-82	1.3589431361730992e-82	1.4596691799188816e-82	1.573062578389948e-82	1.700867392997797e-82	1.845109165327202e-82	2.008144083830071e-82	2.1927175180482693e-82	2.4020338193563256e-82	2.639839695849368e-82	2.910523969991878e-82	3.219237142847752e-82	3.5720349453487727e-82	3.976050989115129e-82	4.439704779274272e-82	4.972952772692474e-82	5.587591923651243e-82	6.297627338896409e-82	7.119718370266929e-82	8.073720838108763e-82	9.18334726918465e-82	1.0476972259388232e-81	1.1988616600469774e-81	1.3759151978182362e-81	1.5837778284020874e-81	1.8283838426447635e-81	2.116905166976119e-81	2.4580266847380745e-81	2.862286241047631e-81	3.342495261110712e-81
29.47	1.1247085283365298e-82	1.1293076706846722e-82	1.1385614885312966e-82	1.1525821477775647e-82	1.171540676257366e-82	1.1956703834947072e-82	1.2252715651545449e-82	1.2607176227010684e-82	1.3024627697468404e-82	1.3510515436114974e-82	1.4071303954609956e-82	1.4714616971503147e-82	1.5393767646234235e-82	1.6089115658236115e-82	1.6872494953035456e-82	1.7753451114745457e-82	1.8742988490962823e-82	1.985379056197737e-82	2.110047944787533e-82	2.2499921707697793e-82	2.4071589019101332e-82	2.5837984059921557e-82	2.78251440108514e-82	3.006323664233953e-82	3.2587267039014135e-82	3.5437916774950276e-82	3.8662541935608e-82	4.231636197606149e-82	4.646387824443651e-82	5.118056937453138e-82	5.655492102358581e-82	6.269086004919326e-82	6.971067874357586e-82	7.775855387263887e-82	8.700478887521793e-82	9.765093675826446e-82	1.099359973474035e-81	1.2414392734014224e-81	1.4061275722469797e-81	1.5974567829417412e-81	1.8202454913722627e-81	2.0802637845689298e-81	2.3844347533829605e-81	2.7410812609047164e-81	3.160228673214504e-81	3.653976891327845e-81	4.236958344304654e-81	4.926902784095659e-81	5.7453349930497425e-81
29.57	1.9977903727865782e-82	2.005880388226612e-82	2.022157153771044e-82	2.0468160355291685e-82	2.080154875828763e-82	2.12257989015331e-82	2.1746137769416344e-82	2.2369062630086665e-82	2.3102473771343777e-82	2.3955838244011513e-82	2.4940389270869196e-82	2.6069367078448428e-82	2.7234963854229105e-82	2.8453092057319585e-82	2.982484052371775e-82	3.1366735082106974e-82	3.3097814541892205e-82	3.504000767951332e-82	3.721857680946707e-82	3.9662640032497833e-82	4.2405786663736244e-82	4.548680325266002e-82	4.895053112451263e-82	5.284888063392554e-82	5.724203249195876e-82	6.219986281192477e-82	6.780363616949674e-82	7.414802030030293e-82	8.134348744959705e-82	8.95191813215543e-82	9.882634564421672e-82	1.0944243130770836e-81	1.2157602476691775e-81	1.3547277207016987e-81	1.5142251191221944e-81	1.6976787930005928e-81	1.9091470100093834e-81	2.1534457771806204e-81	2.436301394322844e-81	2.7645357398391644e-81	3.1462917032084697e-81	3.591307939333645e-81	4.111254317017424e-81	4.720142179129614e-81	5.434826967522388e-81	6.275625071377861e-81	7.267072161832671e-81	8.438857068774253e-81	9.826973807158949e-81
29.67	3.5290160215031483e-82	3.543169284641447e-82	3.5716434162093785e-82	3.614776881528716e-82	3.673085602458768e-82	3.747273072667292e-82	3.8382442646348084e-82	3.9471237066407166e-82	4.075278226252621e-82	4.224344992329242e-82	4.396265645193694e-82	4.5933274902990953e-82	4.7922064788303947e-82	5.004458870832202e-82	5.2433770967631733e-82	5.511807252590395e-82	5.813026108219563e-82	6.150805270195674e-82	6.529486615439849e-82	6.954071029828799e-82	7.430322888494765e-82	7.964893200688038e-82	8.565464929058987e-82	9.240924703507795e-82	1.0001566010685683e-81	1.0859329985453783e-81	1.1828091201611674e-81	1.2923997407179962e-81	1.4165874037817846e-81	1.5575706648891483e-81	1.71792172295048e-81	1.9006553821046366e-81	2.1093117108530486e-81	2.3480552871902054e-81	2.6217945609401126e-81	2.9363256566703604e-81	3.298505918734697e-81	3.716463709691511e-81	4.1998524716204237e-81	4.760158918335057e-81	5.411077535231081e-81	6.168966435898813e-81	7.053403203607923e-81	8.087863811801533e-81	9.300553298943005e-81	1.0725423858235013e-80	1.2403424757915438e-80	1.4384039497703124e-80	1.6727179422022604e-80
29.77	6.200077204402264e-82	6.224706031334708e-82	6.274252562552799e-82	6.349300108936464e-82	6.450737674386746e-82	6.57977721785575e-82	6.737977379251457e-82	6.927274308255896e-82	7.150020434534114e-82	7.409032246038365e-82	7.707648407366509e-82	8.049799862176732e-82	8.387182839246545e-82	8.755078966702334e-82	9.169022016841648e-82	9.633888446713514e-82	1.0155289067534618e-81	1.073967770323805e-81	1.1394478833850635e-81	1.2128237627657852e-81	1.2950796436922348e-81	1.3873502639838332e-81	1.4909453686290455e-81	1.6073786383350481e-81	1.7384018883195593e-81	1.8860455566406123e-81	2.0526667115333282e-81	2.241006062911087e-81	2.4542557747405677e-81	2.696140255191321e-81	2.9710125661330218e-81	3.2839696623317984e-81	3.6409903679695136e-81	4.049100854184219e-81	4.516573433965183e-81	5.053165787002141e-81	5.670409325773771e-81	6.381957388761351e-81	7.204006389242181e-81	8.155806074045511e-81	9.260278800853431e-81	1.054477240729148e-80	1.2041977049550304e-80	1.3791043621806523e-80	1.5838950395341093e-80	1.824217579951535e-80	2.106874938981587e-80	2.440077075155727e-80	2.833750831126594e-80
29.87	1.0834901821487725e-81	1.0877535684808643e-81	1.0963298750513953e-81	1.1093191133825355e-81	1.1268736847874347e-81	1.1492013113433396e-81	1.1765690632467702e-81	1.209308589980799e-81	1.2478226961900024e-81	1.2925934414146742e-81	1.344191987249824e-81	1.4032904676840153e-81	1.4601999435251123e-81	1.523638579477994e-81	1.5949881390295182e-81	1.6750799448829513e-81	1.7648699149260742e-81	1.8654568731455797e-81	1.9781040428558594e-81	2.1042642892358477e-81	2.2456097892795994e-81	2.404066940951172e-81	2.581857484480547e-81	2.7815470033140254e-81	3.0061022075749903e-81	3.2589586879948853e-81	3.5441011742110474e-81	3.866158751721065e-81	4.2305180034598025e-81	4.643457665672443e-81	5.112309149194494e-81	5.645648208213252e-81	6.253524178543739e-81	6.947734605392117e-81	7.742154797459063e-81	8.65313395594835e-81	9.699972128262967e-81	1.0905495445097665e-80	1.2296751064136637e-80	1.3905848148749444e-80	1.5770977288118088e-80	1.793764830763524e-80	2.0460195791706097e-80	2.3403613306762383e-80	2.6845791852152466e-80	3.088025621512458e-80	3.561951559177206e-80	4.119917323388534e-80	4.778297548153129e-80
29.97	1.883565318344766e-81	1.8909076184633476e-81	1.9056767265200643e-81	1.9280432530960622e-81	1.95826714286571e-81	1.9967026265725859e-81	2.043805023490655e-81	2.100139574097783e-81	2.1663925385727626e-81	2.243384860544965e-81	2.3320887695360786e-81	2.4325632515302945e-81	2.5291041117067537e-81	2.6379420287859948e-81	2.7603030404646974e-81	2.897597363573066e-81	3.05144558102023e-81	3.22370935043245e-81	3.4165274217824077e-81	3.632357904013667e-81	3.8740279038577768e-81	4.144791880227734e-81	4.448400322717138e-81	4.789180682555502e-81	5.172132870794758e-81	5.603042106140845e-81	6.088612461660604e-81	6.636625147665502e-81	7.256126404641445e-81	7.957650898703494e-81	8.753487754214299e-81	9.657997875206435e-81	1.068799306268896e-80	1.1863189707633423e-80	1.3206752627410799e-80	1.4745948038533548e-80	1.651292887255156e-80	1.8545680834162782e-80	2.0889164007539346e-80	2.359669273424706e-80	2.6731606284365546e-80	3.036929498598794e-80	3.45996615504349e-80	3.953011606467946e-80	4.5289226442024605e-80	5.203117519121224e-80	5.994120965239571e-80	6.924231821363667e-80	8.020342181482649e-80
30.07	3.2576649058999277e-81	3.2702459746746293e-81	3.2955515743310653e-81	3.3338713115578126e-81	3.385646371635475e-81	3.451477844350461e-81	3.5321381580716445e-81	3.6285859212369586e-81	3.741984563376362e-81	3.873725273755746e-81	4.025454858476214e-81	4.1934675820064458e-81	4.358335014467141e-81	4.54413470491202e-81	4.752937546997565e-81	4.987124174982213e-81	5.249428705579619e-81	5.542989995044829e-81	5.871411711848696e-81	6.23883277617091e-81	6.650010018105492e-81	7.110415267488762e-81	7.626349522553839e-81	8.205077367933056e-81	8.854985444180992e-81	9.585769534603457e-81	1.040865575976931e-80	1.13366624912754e-80	1.2384910958039842e-80	1.357099417461983e-80	1.4915415838541714e-80	1.6442113304779143e-80	1.817908175235933e-80	2.015912033695413e-80	2.2420725631064546e-80	2.500916318483097e-80	2.7977754837998216e-80	3.1389427779045758e-80	3.5318581657691694e-80	3.9853342782331065e-80	4.5098290163023265e-80	5.117775763048534e-80	5.823984039651622e-80	6.646126438222604e-80	7.605331388697462e-80	8.726905954091152e-80	1.0041218629422692e-79	1.1584779337177927e-79	1.3401562835922335e-79
30.17	5.605872101049016e-81	5.627323283347521e-81	5.670468009167945e-81	5.735795490988077e-81	5.824050887135713e-81	5.936249233704038e-81	6.073694572298322e-81	6.238004769534807e-81	6.431142677861927e-81	6.655454462384229e-81	6.913716121017581e-81	7.193154020593128e-81	7.473331724054071e-81	7.788968522396599e-81	8.143545675775158e-81	8.541062893565695e-81	8.9861110594931e-81	9.483957390030551e-81	1.0040645164083143e-80	1.0663110572277273e-80	1.1359319725435375e-80	1.2138429451102917e-80	1.301097621519153e-80	1.3989098358312791e-80	1.5086797864331177e-80	1.6320249120104519e-80	1.7708163626980845e-80	1.9272221443614922e-80	2.1037582346532345e-80	2.3033492376177e-80	2.5294004698831457e-80	2.785883769057606e-80	3.077439800138552e-80	3.409500228716363e-80	3.7884338555e-80	4.221721696233407e-80	4.718167082950777e-80	5.288148204690401e-80	5.94392215801521e-80	6.6999916145102556e-80	7.573547726979968e-80	8.585006004847108e-80	9.758655738167371e-80	1.1123448321726978e-79	1.2713955755694246e-79	1.4571537966244144e-79	1.6745766762285908e-79	1.9296165681648288e-79	2.2294339260777142e-79
30.27	9.59910899010062e-81	9.635506565481267e-81	9.708709202753534e-81	9.819539355324602e-81	9.969249593340921e-81	1.015954580716594e-80	1.039261905609736e-80	1.0671186880408598e-80	1.0998545147820707e-80	1.1378631793589928e-80	1.181610414643391e-80	1.2278393803955637e-80	1.2752249122337845e-80	1.3285886915004126e-80	1.3885131933092668e-80	1.4556672704787335e-80	1.530818189562434e-80	1.6148457145783244e-80	1.7087585883969513e-80	1.8137138285612037e-80	1.9310393342254788e-80	2.062260396671568e-80	2.2091308208403647e-80	2.3736695035942556e-80	2.5582034809914976e-80	2.7654186578106175e-80	2.998419675385777e-80	3.2608006676600296e-80	3.556729011496763e-80	3.891044609531071e-80	4.269377769240968e-80	4.698289381464085e-80	5.185437881220533e-80	5.739778425469576e-80	6.37180088601665e-80	7.093814680375412e-80	7.920290210028899e-80	8.868268820081494e-80	9.95785583118058e-80	1.1212814441440766e-79	1.266128229972727e-79	1.4336637495443125e-79	1.6278546823325783e-79	1.853423675207688e-79	2.1160036913343826e-79	2.4223257585308933e-79	2.780447714205231e-79	3.200033349264927e-79	3.6926936045969324e-79
30.37	1.6357180691308658e-80	1.6418644485331686e-80	1.654225398016019e-80	1.6729385394346415e-80	1.6982134378898908e-80	1.7303354484913468e-80	1.769670994999387e-80	1.816674414691861e-80	1.871896545280735e-80	1.935995276885367e-80	2.009748346558099e-80	2.0858258144725353e-80	2.1655901786000778e-80	2.255386641025452e-80	2.3561853028183567e-80	2.4690995235516926e-80	2.5954057515928055e-80	2.7365667119189885e-80	2.8942585217842123e-80	3.0704024128853083e-80	3.2672018681192664e-80	3.487186135997374e-80	3.7332612716662616e-80	4.008770076810814e-80	4.317562579466353e-80	4.664079018686767e-80	5.0534476900260445e-80	5.4916004804829854e-80	5.985409493862713e-80	6.542848861397494e-80	7.173186675021549e-80	7.887213005210864e-80	8.697511212891353e-80	9.618781286307492e-80	1.0668225791686442e-79	1.1866011298696347e-79	1.3235820924393843e-79	1.4805517052109724e-79	1.6607937473152292e-79	1.8681853354217715e-79	2.107312378247495e-79	2.3836089471030533e-79	2.703525787918222e-79	3.074734396409613e-79	3.506374559639041e-79	4.009355104791628e-79	4.596719878273061e-79	5.2840938167365804e-79	6.090227506816051e-79
30.47	2.774045346368523e-80	2.784376031081557e-80	2.8051509891611102e-80	2.8365994457836116e-80	2.879070409221526e-80	2.93303901938087e-80	2.9991152572436072e-80	3.07805523486089e-80	3.1707753532450415e-80	3.2783696924426185e-80	3.4021310868321794e-80	3.526678996946185e-80	3.66032607966936e-80	3.81073097463916e-80	3.97950206988323e-80	4.168484289564068e-80	4.37979162191428e-80	4.615845128414157e-80	4.8794173596716114e-80	5.173684278340205e-80	5.502285998190859e-80	5.869397898174785e-80	6.2798139695610915e-80	6.7390446134069934e-80	7.253431537436747e-80	7.83028292135434e-80	8.47803264663849e-80	9.206428144119052e-80	1.0026752328537296e-79	1.0952086198643102e-79	1.1997620027017197e-79	1.3181022698344894e-79	1.452288074320452e-79	1.604722103653734e-79	1.7782134084677556e-79	1.9760518434321567e-79	2.202097115244792e-79	2.4608854735562214e-79	2.75775774427337e-79	3.0990132199246544e-79	3.4920949246806616e-79	3.9458130071390986e-79	4.47061453816232e-79	5.078909873958926e-79	5.785468073873134e-79	6.607896747791112e-79	7.567225287398527e-79	8.688614881707763e-79	1.0002224247773218e-78
30.57	4.682556402337002e-80	4.699840146722988e-80	4.73459599111573e-80	4.787204012466704e-80	4.8582428232831014e-80	4.948500002548948e-80	5.058986402150492e-80	5.190954686351481e-80	5.345922571887674e-80	5.525701361160234e-80	5.732430504977268e-80	5.9352824118156e-80	6.1581941765945504e-80	6.408972642168707e-80	6.690272618926257e-80	7.005137753744473e-80	7.357053655017657e-80	7.750009927705923e-80	8.18857261379088e-80	8.677968814670217e-80	9.224185607366015e-80	9.834085767151954e-80	1.0515543288956607e-79	1.1277602275185116e-79	1.2130663448579979e-79	1.308670337994198e-79	1.4159532521929257e-79	1.5365099348339456e-79	1.6721849358144274e-79	1.825114946996604e-79	1.9977790473163136e-79	2.1930582799043617e-79	2.4143064031990807e-79	2.6654340421054982e-79	2.9510089332910546e-79	3.2763755298466614e-79	3.64779792847552e-79	4.072630936432685e-79	4.5595251420155287e-79	5.1186731366651344e-79	5.762105614852586e-79	6.504048019812466e-79	7.361350795995226e-79	8.354009261614296e-79	9.505792762777148e-79	1.08450072844817e-78	1.2405421286252373e-78	1.422739146864206e-78	1.6359233796790001e-78
30.67	7.867787907453311e-80	7.896573869357406e-80	7.954456743119526e-80	8.042063936135373e-80	8.160350462524107e-80	8.310616006948574e-80	8.494528322598703e-80	8.71415354287534e-80	8.971994164355032e-80	9.271035660561853e-80	9.614802918604934e-80	9.94350760456296e-80	1.0313645882193431e-79	1.0729919168756611e-79	1.1196690398792959e-79	1.1718958953726035e-79	1.2302447057121559e-79	1.2953700592781288e-79	1.3680206751933334e-79	1.4490531365924816e-79	1.5394479317252677e-79	1.6403282062205467e-79	1.7529817064408605e-79	1.8788864856265826e-79	2.0197410546509156e-79	2.1774997915504763e-79	2.3544145832854003e-79	2.5530838651791416e-79	2.7765104552517935e-79	3.0281698608140375e-79	3.3120910738269854e-79	3.632952282641171e-79	3.996194426787845e-79	4.408156128157264e-79	4.8762342703977273e-79	5.40907539859693e-79	6.016804210207879e-79	6.711296751445656e-79	7.506507577629363e-79	8.418862151371054e-79	9.467728226320265e-79	1.067598300477624e-78	1.2070696599849936e-78	1.368395694526106e-78	1.5553866988292665e-78	1.7725752036356245e-78	2.0253623833388222e-78	2.3201958730348817e-78	2.664786070036565e-78
30.77	1.316004302995032e-79	1.320777310533524e-79	1.3303744354326943e-79	1.344898794695328e-79	1.364507328913794e-79	1.389413581775536e-79	1.4198915104160666e-79	1.4562804201612288e-79	1.4989911458916963e-79	1.548513634776099e-79	1.6042131218421102e-79	1.6584213605169385e-79	1.7196121680845582e-79	1.788407739376699e-79	1.865522010271548e-79	1.951772649253902e-79	2.0480950487986666e-79	2.1555586417718502e-79	2.27538592846699e-79	2.4089746716777877e-79	2.5579238026731584e-79	2.724063682884511e-79	2.9094914879376065e-79	3.1166126264718483e-79	3.3481892809970726e-79	3.6073973679227305e-79	3.897893466273856e-79	4.2238935685179666e-79	4.590265873430191e-79	5.0026402835153676e-79	5.467537804753292e-79	5.992523694618606e-79	6.586388990388446e-79	7.25936600431663e-79	8.023384533059433e-79	8.892376942276646e-79	9.882642011001231e-79	1.1013279525080863e-78	1.2306710182520652e-78	1.3789298524594017e-78	1.549210047001391e-78	1.7451761772770447e-78	1.9711599555725743e-78	2.23229062510777e-78	2.534652412867299e-78	2.8854749517465254e-78	3.2933639328484813e-78	3.7685809200700673e-78	4.323383330463481e-78
30.87	2.1914470483091985e-79	2.1993266696245216e-79	2.2151695597643228e-79	2.239144469695657e-79	2.2715082006317742e-79	2.3126101124964626e-79	2.3628983030010593e-79	2.422927607695165e-79	2.4933696173978017e-79	2.5750249615487652e-79	2.6645958648036224e-79	2.7538520734894104e-79	2.854575931085267e-79	2.9677817631534156e-79	3.094632910617111e-79	3.2364610817611376e-79	3.3947889176062764e-79	3.5713562900963255e-79	3.768150948595924e-79	3.987444244213925e-79	4.2318327970958135e-79	4.504287133462514e-79	4.8082085121517055e-79	5.1474953911861995e-79	5.526621261301426e-79	5.950725904930352e-79	6.425722537469729e-79	6.958423766853813e-79	7.556689884810623e-79	8.229603699713209e-79	8.987676962474718e-79	9.843094455032486e-79	1.0810003044393031e-78	1.1904854501528852e-78	1.314681270217241e-78	1.4558238037788206e-78	1.6165264558574942e-78	1.7998488655903422e-78	2.0093792104715422e-78	2.249332719480016e-78	2.524669769139988e-78	2.8412376738135713e-78	3.2059411869065767e-78	3.626947843016067e-78	4.1139356419621205e-78	4.678392265973684e-78	5.33397710822678e-78	6.096959970957165e-78	6.986753485194729e-78
30.97	3.63334598287473e-79	3.646298463629908e-79	3.672339747906943e-79	3.7117448337162073e-79	3.764932155157941e-79	3.8324708650971135e-79	3.9150908141150845e-79	4.013695466452087e-79	4.1293780672543326e-79	4.2634414586955413e-79	4.406781699221232e-79	4.553122479284093e-79	4.7182176853042157e-79	4.903714051407815e-79	5.1114993656860234e-79	5.34373357398773e-79	5.602885026404557e-79	5.891772692877108e-79	6.213615326468144e-79	6.572088733242577e-79	6.971392522094453e-79	7.416327963144376e-79	7.912388887849842e-79	8.465867927795648e-79	9.08398082451702e-79	9.775012064501686e-79	1.0548485719794969e-78	1.1415366127369292e-78	1.2388293946475646e-78	1.3481864225258193e-78	1.4712954426045805e-78	1.610111195186963e-78	1.7669012644947498e-78	1.944300406471612e-78	2.145375018897337e-78	2.373699762805906e-78	2.6334487635809424e-78	2.9295043311210015e-78	3.2675867619929434e-78	3.6544095483079426e-78	4.0978652500860823e-78	4.607248429679496e-78	5.193523447477719e-78	5.869646638597721e-78	6.650954506398456e-78	7.555632174902818e-78	8.605279556294552e-78	9.825596658599372e-78	1.1247214366141406e-77
31.07	5.998143927706327e-79	6.019345430738184e-79	6.061969685974874e-79	6.126462977359912e-79	6.213504283979343e-79	6.32401699621188e-79	6.459184965899272e-79	6.6204732743623e-79	6.809654219264375e-79	7.02883915375894e-79	7.257121643479197e-79	7.496055282605584e-79	7.765533507342397e-79	8.068218851847795e-79	8.407162218276608e-79	8.785852669724661e-79	9.208275421186959e-79	9.678979338271793e-79	1.0203155493375317e-78	1.0786728613344762e-78	1.14364635902877e-78	1.2160089628844378e-78	1.2966445081947697e-78	1.386564659852671e-78	1.4869286889827837e-78	1.5990666239104478e-78	1.7245063860423631e-78	1.865005639033978e-78	2.0225892212812444e-78	2.199593202359304e-78	2.398716809733505e-78	2.623083720448555e-78	2.876314512828328e-78	3.1626124368380126e-78	3.486865102610085e-78	3.854765221832007e-78	4.2729541873025756e-78	4.74919306792448e-78	5.292566561720596e-78	5.913726627643988e-78	6.625183956855583e-78	7.441657206243522e-78	8.380492076198708e-78	9.462164964052964e-78	1.0710889179674095e-77	1.215534571423874e-77	1.38295654861502e-77	1.5773996072670392e-77	1.8036793450678995e-77
[truncated: 236 more columns]
