# Supplementary material for: Simple Physical Model for the Estimation of Irreversible Dissociation Rates for Bimolecular Complexes
Source: J Phys Chem A. 2023 Jul 7;127(28):5956–66. doi: 10.1021/acs.jpca.3c01890 (PMC10364079; doi:10.1021/acs.jpca.3c01890)
Supplement: Supplementary file 2 — jp3c01890_si_002.zip [file jp3c01890_si_002.zip › Supplementary/Freqs&Rots/ProOFreqs/ProO-scan-0-jul-freq.txt]

28.2442 35.9429 60.5603 72.1680 86.6327 100.0279 177.5184 213.2042 231.3277 261.3522 353.4756 369.0255 396.1205 426.6781 440.7184 459.6383 824.9583 832.6733 903.9051 913.9536 927.6921 935.2207 948.2824 1000.5675 1041.6227 1058.8460 1102.4816 1138.6813 1159.3781 1163.7756 1210.7126 1264.0571 1269.1289 1352.1107 1376.9000 1380.1938 1397.2303 1398.4333 1465.6115 1470.8475 1474.2974 1478.6309 1482.1133 1486.0051 1493.4520 1503.7738 2824.7589 2965.3711 3048.0253 3048.3343 3053.2829 3056.5580 3135.2979 3138.7265 3140.7768 3146.5799 3153.9548 3156.5972 3156.6726 3170.7540
