# Supplementary material for: Simple Physical Model for the Estimation of Irreversible Dissociation Rates for Bimolecular Complexes
Source: J Phys Chem A. 2023 Jul 7;127(28):5956–66. doi: 10.1021/acs.jpca.3c01890 (PMC10364079; doi:10.1021/acs.jpca.3c01890)
Supplement: Supplementary file 2 — jp3c01890_si_002.zip [file jp3c01890_si_002.zip › Supplementary/Freqs&Rots/ProOFreqs/ProO-scan-1-jul-freq.txt]

-14.4146 23.9463 28.3125 32.3821 58.4269 69.1848 181.1476 209.0356 233.2809 262.2554 354.3686 367.9229 396.9943 417.3353 448.3401 455.4610 825.0997 833.9144 905.7118 907.6969 925.8748 935.2989 946.0788 997.7529 1035.3347 1069.3188 1108.5685 1136.3785 1153.7783 1161.8340 1203.0377 1261.2643 1269.6784 1349.5892 1376.6956 1378.6574 1393.6237 1398.9665 1464.0879 1471.0993 1474.6407 1476.1036 1481.8831 1486.0751 1493.7163 1505.1443 2842.5916 2971.3739 3047.1189 3049.4679 3054.2682 3054.5161 3136.0911 3138.2671 3141.5371 3145.2093 3154.4764 3155.7142 3160.0084 3166.9028
