# Supplementary material for: Simple Physical Model for the Estimation of Irreversible Dissociation Rates for Bimolecular Complexes
Source: J Phys Chem A. 2023 Jul 7;127(28):5956–66. doi: 10.1021/acs.jpca.3c01890 (PMC10364079; doi:10.1021/acs.jpca.3c01890)
Supplement: Supplementary file 2 — jp3c01890_si_002.zip [file jp3c01890_si_002.zip › Supplementary/Freqs&Rots/ProOFreqs/ProO-scan-2-jul-F-freq.txt]

-10.2916 13.6859 20.7609 57.6966 61.4793 78.3306 195.0609 204.7888 252.7101 262.5574 352.9520 372.6131 396.0031 403.7211 438.8491 455.5589 825.7308 834.4780 888.4426 911.2592 926.9579 930.6525 947.0069 997.4522 1035.2388 1061.2437 1100.5037 1105.7996 1151.6454 1164.0604 1200.9335 1255.4855 1271.1265 1348.4649 1376.1320 1379.4764 1391.8779 1403.1475 1464.5816 1473.5019 1474.1206 1477.4707 1480.7602 1488.9469 1498.0424 1504.2300 2861.7444 2964.1926 3041.6248 3045.9026 3052.4786 3057.8381 3132.1078 3136.3284 3139.7248 3144.8536 3146.7472 3156.7145 3157.0582 3171.0974
