# Supplementary material for: Simple Physical Model for the Estimation of Irreversible Dissociation Rates for Bimolecular Complexes
Source: J Phys Chem A. 2023 Jul 7;127(28):5956–66. doi: 10.1021/acs.jpca.3c01890 (PMC10364079; doi:10.1021/acs.jpca.3c01890)
Supplement: Supplementary file 2 — jp3c01890_si_002.zip [file jp3c01890_si_002.zip › Supplementary/Freqs&Rots/ProOFreqs/ProO-scan-3-jul-freq.txt]

13.7144 16.9668 26.3021 42.9899 45.8744 63.4669 187.3881 202.4022 243.7507 259.2334 353.6868 369.6554 396.2637 403.5317 437.3279 455.4036 825.1657 833.2383 890.6864 906.2419 923.5536 931.5034 945.6441 994.7212 1033.4317 1063.3897 1102.5682 1110.6586 1152.2367 1163.4172 1199.7230 1256.4264 1267.2472 1350.1661 1378.2396 1379.8039 1393.6399 1401.7528 1464.8419 1472.2473 1473.1423 1475.7148 1482.3104 1487.0893 1495.2304 1504.8610 2865.8432 2962.8746 3046.4428 3047.5452 3052.6357 3053.7611 3134.9536 3135.6601 3140.3728 3146.7079 3153.0705 3154.1659 3155.5807 3163.6576
