# Supplementary material for: Simple Physical Model for the Estimation of Irreversible Dissociation Rates for Bimolecular Complexes
Source: J Phys Chem A. 2023 Jul 7;127(28):5956–66. doi: 10.1021/acs.jpca.3c01890 (PMC10364079; doi:10.1021/acs.jpca.3c01890)
Supplement: Supplementary file 2 — jp3c01890_si_002.zip [file jp3c01890_si_002.zip › Supplementary/Freqs&Rots/ProOFreqs/ProO-scan-4-jul-freq.txt]

-6.1668 9.0721 17.0842 21.9955 29.3811 54.0478 184.3330 198.8155 239.6159 252.3459 354.0165 368.5612 395.0671 403.5800 433.1214 455.1402 825.2524 832.8533 892.4893 903.1931 923.1412 929.4616 944.9580 994.7706 1035.1040 1061.2181 1101.5121 1113.7830 1153.2863 1164.3995 1199.7651 1257.0831 1264.4335 1349.3643 1377.8416 1379.7041 1393.3616 1400.9769 1463.6269 1471.6966 1473.1635 1475.4848 1481.5210 1486.5659 1494.6913 1503.4175 2867.0791 2961.8632 3047.0219 3048.5575 3053.5913 3057.2015 3135.3820 3136.8473 3140.4511 3145.3585 3154.2459 3155.4205 3157.4127 3165.7590
