# Supplementary material for: Simple Physical Model for the Estimation of Irreversible Dissociation Rates for Bimolecular Complexes
Source: J Phys Chem A. 2023 Jul 7;127(28):5956–66. doi: 10.1021/acs.jpca.3c01890 (PMC10364079; doi:10.1021/acs.jpca.3c01890)
Supplement: Supplementary file 2 — jp3c01890_si_002.zip [file jp3c01890_si_002.zip › Supplementary/Freqs&Rots/ProOFreqs/ProO-scan-5-jul-F-freq.txt]

-19.0463 6.4865 13.6957 16.4808 23.2207 28.7279 181.1366 194.6586 235.7894 249.0802 353.6535 367.0865 393.0771 405.1006 431.0608 454.9671 825.4989 833.2256 894.6426 901.9635 923.4112 929.8748 944.4822 995.4607 1038.1596 1060.1616 1101.4625 1115.8745 1154.3579 1164.9527 1200.3120 1257.0477 1262.6085 1349.6408 1377.7906 1380.2256 1393.4013 1400.7272 1462.7501 1471.1562 1473.4797 1475.7230 1481.0462 1485.9296 1494.8092 1502.8406 2867.9914 2960.9560 3046.5505 3050.1799 3055.2610 3056.8176 3136.0445 3137.2721 3142.3188 3144.9133 3153.8697 3156.2615 3158.9743 3165.8487
