# Supplementary material for: Simple Physical Model for the Estimation of Irreversible Dissociation Rates for Bimolecular Complexes
Source: J Phys Chem A. 2023 Jul 7;127(28):5956–66. doi: 10.1021/acs.jpca.3c01890 (PMC10364079; doi:10.1021/acs.jpca.3c01890)
Supplement: Supplementary file 2 — jp3c01890_si_002.zip [file jp3c01890_si_002.zip › Supplementary/Freqs&Rots/ProOFreqs/ProO-scan-6-jul-freq.txt]

-14.1718 8.6078 10.9580 14.3939 18.5962 25.8843 183.8775 190.8869 237.4216 246.0029 353.9113 367.2373 388.2480 405.7001 427.5290 455.0846 825.9923 833.2689 896.8665 900.2194 923.8572 927.8742 945.1932 997.0273 1039.4853 1055.7595 1101.9063 1118.0120 1154.9481 1165.7651 1200.8204 1258.2968 1261.6992 1348.9698 1377.4672 1380.5129 1393.3770 1400.3642 1462.7260 1471.4457 1473.6805 1476.3816 1480.7304 1486.1937 1495.4732 1501.9211 2867.1144 2957.7107 3048.3584 3049.8893 3054.9857 3061.2489 3136.5984 3137.6459 3141.6664 3147.1060 3157.5117 3158.1880 3159.9523 3171.1526
