# Supplementary material for: Simple Physical Model for the Estimation of Irreversible Dissociation Rates for Bimolecular Complexes
Source: J Phys Chem A. 2023 Jul 7;127(28):5956–66. doi: 10.1021/acs.jpca.3c01890 (PMC10364079; doi:10.1021/acs.jpca.3c01890)
Supplement: Supplementary file 2 — jp3c01890_si_002.zip [file jp3c01890_si_002.zip › Supplementary/Freqs&Rots/ProOFreqs/ProO-scan-7-jul-freq.txt]

-10.7769 -10.3930 -4.2537 7.5395 11.6347 19.4133 182.2273 191.6363 236.5423 245.9711 353.9804 366.9499 389.0393 401.0601 423.7561 454.5766 825.8482 834.3054 895.2687 903.0460 921.9353 927.5243 944.9727 997.3591 1040.4709 1050.1771 1104.0576 1112.3380 1154.9960 1166.1769 1201.1916 1259.6462 1262.5877 1348.6944 1376.1981 1379.3958 1393.9725 1399.2265 1463.7387 1470.5178 1474.0973 1475.8355 1480.2226 1485.1827 1495.0146 1501.3204 2867.0823 2961.3114 3048.0678 3048.4220 3053.8301 3059.0872 3135.1154 3137.4964 3140.2958 3146.5548 3154.5785 3155.7541 3158.1516 3170.5679
