# Supplementary material for: Simple Physical Model for the Estimation of Irreversible Dissociation Rates for Bimolecular Complexes
Source: J Phys Chem A. 2023 Jul 7;127(28):5956–66. doi: 10.1021/acs.jpca.3c01890 (PMC10364079; doi:10.1021/acs.jpca.3c01890)
Supplement: Supplementary file 2 — jp3c01890_si_002.zip [file jp3c01890_si_002.zip › Supplementary/Freqs&Rots/ProOFreqs/ProO-scan-8-jul-freq.txt]

-10.3401 -7.0308 9.8126 11.0585 17.7923 18.8711 180.3573 192.3476 235.3399 246.1290 353.8114 367.2951 386.2447 400.3588 424.3553 455.1133 825.8853 833.6200 893.5912 901.9230 922.7232 927.2704 944.2814 996.6331 1039.8073 1051.7981 1103.7282 1110.8646 1154.5064 1165.7636 1200.9611 1258.6321 1261.4420 1348.5228 1377.0515 1379.8926 1393.2092 1400.1942 1464.2537 1470.5642 1473.7984 1475.7589 1480.0629 1485.3102 1494.9598 1500.8676 2868.9239 2958.6892 3046.5104 3048.7001 3053.9525 3060.3313 3135.2085 3135.7035 3140.3336 3145.6607 3156.7893 3157.2014 3159.0248 3169.9730
