# Supplementary material for: Simple Physical Model for the Estimation of Irreversible Dissociation Rates for Bimolecular Complexes
Source: J Phys Chem A. 2023 Jul 7;127(28):5956–66. doi: 10.1021/acs.jpca.3c01890 (PMC10364079; doi:10.1021/acs.jpca.3c01890)
Supplement: Supplementary file 2 — jp3c01890_si_002.zip [file jp3c01890_si_002.zip › Supplementary/Freqs&Rots/ProOFreqs/ProO-scan-9-jul-F-freq.txt]

-6.7001 33.6187 41.4185 44.0101 52.2098 56.8838 220.4326 221.5056 267.5698 268.3600 355.2158 373.8047 394.3060 405.2834 433.2401 458.8451 819.4187 828.7865 900.6912 905.9890 926.8423 934.4140 945.9070 997.0127 1041.4301 1060.6725 1100.3049 1107.0305 1155.9300 1165.0106 1201.4011 1256.5446 1267.8386 1350.8238 1379.2148 1380.6961 1395.0985 1402.1971 1463.3440 1472.8528 1475.2814 1476.7890 1481.3604 1487.1590 1495.9924 1503.2038 2863.0516 2933.7242 3025.3358 3033.2706 3035.7480 3044.8052 3114.3494 3121.6856 3122.9371 3129.8999 3130.9299 3138.7827 3141.7902 3152.7388
