# Supplementary material for: Simple Physical Model for the Estimation of Irreversible Dissociation Rates for Bimolecular Complexes
Source: J Phys Chem A. 2023 Jul 7;127(28):5956–66. doi: 10.1021/acs.jpca.3c01890 (PMC10364079; doi:10.1021/acs.jpca.3c01890)
Supplement: Supplementary file 2 — jp3c01890_si_002.zip [file jp3c01890_si_002.zip › Supplementary/Freqs&Rots/ProOFreqs/rts-loc.txt]

E	J=0	J=1	J=2	J=3	J=4	J=5	J=6	J=7	J=8	J=9	J=10	J=11	J=12	J=13	J=14	J=15	J=16	J=17	J=18	J=19	J=20	J=21	J=22	J=23	J=24	J=25	J=26	J=27	J=28	J=29	J=30	J=31	J=32	J=33	J=34	J=35	J=36	J=37	J=38	J=39	J=40	J=41	J=42	J=43	J=44	J=45	J=46	J=47	J=48
19.66	13.70019	13.70019	13.70019	13.70019	13.70019	13.70019	13.70019	13.70019	13.70019	13.70019	13.70019	13.70019	13.70019	13.70019	13.70019	13.70019	13.70019	13.70019	13.70019	13.70019	13.70019	8.00019	8.00019	8.00019	8.00019	8.00019	8.00019	8.00019	8.00019	8.00019	8.00019	8.00019	8.00019	8.00019	8.00019	8.00019	8.00019	8.00019	8.00019	8.00019	8.00019	8.00019	8.00019	8.00019	8.00019	8.00019	8.00019	8.00019	8.00019
19.76	13.70019	13.70019	13.70019	13.70019	13.70019	13.70019	13.70019	13.70019	13.70019	13.70019	13.70019	13.70019	13.70019	13.70019	13.70019	13.70019	13.70019	13.70019	13.70019	13.70019	13.70019	8.00019	8.00019	8.00019	8.00019	8.00019	8.00019	8.00019	8.00019	8.00019	8.00019	8.00019	8.00019	8.00019	8.00019	8.00019	8.00019	8.00019	8.00019	8.00019	8.00019	8.00019	8.00019	8.00019	8.00019	8.00019	8.00019	8.00019	8.00019
19.87	13.70019	13.70019	13.70019	13.70019	13.70019	13.70019	13.70019	13.70019	13.70019	13.70019	13.70019	13.70019	13.70019	13.70019	13.70019	13.70019	13.70019	13.70019	13.70019	13.70019	13.70019	8.00019	8.00019	8.00019	8.00019	8.00019	8.00019	8.00019	8.00019	8.00019	8.00019	8.00019	8.00019	8.00019	8.00019	8.00019	8.00019	8.00019	8.00019	8.00019	8.00019	8.00019	8.00019	8.00019	8.00019	8.00019	8.00019	8.00019	8.00019
19.97	13.70019	13.70019	13.70019	13.70019	13.70019	13.70019	13.70019	13.70019	13.70019	13.70019	13.70019	13.70019	13.70019	13.70019	13.70019	13.70019	13.70019	13.70019	13.70019	13.70019	13.70019	8.00019	8.00019	8.00019	8.00019	8.00019	8.00019	8.00019	8.00019	8.00019	8.00019	8.00019	8.00019	8.00019	8.00019	8.00019	8.00019	8.00019	8.00019	8.00019	8.00019	8.00019	8.00019	8.00019	8.00019	8.00019	8.00019	8.00019	8.00019
20.07	13.70019	13.70019	13.70019	13.70019	13.70019	13.70019	13.70019	13.70019	13.70019	13.70019	13.70019	13.70019	13.70019	13.70019	13.70019	13.70019	13.70019	13.70019	13.70019	13.70019	8.00019	8.00019	8.00019	8.00019	8.00019	8.00019	8.00019	8.00019	8.00019	8.00019	8.00019	8.00019	8.00019	8.00019	8.00019	8.00019	8.00019	8.00019	8.00019	8.00019	8.00019	8.00019	8.00019	8.00019	8.00019	8.00019	8.00019	8.00019	8.00019
20.17	13.70019	13.70019	13.70019	13.70019	13.70019	13.70019	13.70019	13.70019	13.70019	13.70019	13.70019	13.70019	13.70019	13.70019	13.70019	13.70019	13.70019	13.70019	13.70019	13.70019	8.00019	8.00019	8.00019	8.00019	8.00019	8.00019	8.00019	8.00019	8.00019	8.00019	8.00019	8.00019	8.00019	8.00019	8.00019	8.00019	8.00019	8.00019	8.00019	8.00019	8.00019	8.00019	8.00019	8.00019	8.00019	8.00019	8.00019	8.00019	8.00019
20.27	13.70019	13.70019	13.70019	13.70019	13.70019	13.70019	13.70019	13.70019	13.70019	13.70019	13.70019	13.70019	13.70019	13.70019	13.70019	13.70019	13.70019	13.70019	13.70019	13.70019	8.00019	8.00019	8.00019	8.00019	8.00019	8.00019	8.00019	8.00019	8.00019	8.00019	8.00019	8.00019	8.00019	8.00019	8.00019	8.00019	8.00019	8.00019	8.00019	8.00019	8.00019	8.00019	8.00019	8.00019	8.00019	8.00019	8.00019	8.00019	8.00019
20.37	13.70019	13.70019	13.70019	13.70019	13.70019	13.70019	13.70019	13.70019	13.70019	13.70019	13.70019	13.70019	13.70019	13.70019	13.70019	13.70019	13.70019	13.70019	13.70019	13.70019	8.00019	8.00019	8.00019	8.00019	8.00019	8.00019	8.00019	8.00019	8.00019	8.00019	8.00019	8.00019	8.00019	8.00019	8.00019	8.00019	8.00019	8.00019	8.00019	8.00019	8.00019	8.00019	8.00019	8.00019	8.00019	8.00019	8.00019	8.00019	8.00019
20.47	13.70019	13.70019	13.70019	13.70019	13.70019	13.70019	13.70019	13.70019	13.70019	13.70019	13.70019	13.70019	13.70019	13.70019	13.70019	13.70019	13.70019	13.70019	13.70019	13.70019	8.00019	8.00019	8.00019	8.00019	8.00019	8.00019	8.00019	8.00019	8.00019	8.00019	8.00019	8.00019	8.00019	8.00019	8.00019	8.00019	8.00019	8.00019	8.00019	8.00019	8.00019	8.00019	8.00019	8.00019	8.00019	8.00019	8.00019	8.00019	8.00019
20.57	13.70019	13.70019	13.70019	13.70019	13.70019	13.70019	13.70019	13.70019	13.70019	13.70019	13.70019	13.70019	13.70019	13.70019	13.70019	13.70019	13.70019	13.70019	13.70019	13.70019	8.00019	8.00019	8.00019	8.00019	8.00019	8.00019	8.00019	8.00019	8.00019	8.00019	8.00019	8.00019	8.00019	8.00019	8.00019	8.00019	8.00019	8.00019	8.00019	8.00019	8.00019	8.00019	8.00019	8.00019	8.00019	8.00019	8.00019	8.00019	8.00019
20.67	13.70019	13.70019	13.70019	13.70019	13.70019	13.70019	13.70019	13.70019	13.70019	13.70019	13.70019	13.70019	13.70019	13.70019	13.70019	13.70019	13.70019	13.70019	13.70019	13.70019	8.00019	8.00019	8.00019	8.00019	8.00019	8.00019	8.00019	8.00019	8.00019	8.00019	8.00019	8.00019	8.00019	8.00019	8.00019	8.00019	8.00019	8.00019	8.00019	8.00019	8.00019	8.00019	8.00019	8.00019	8.00019	8.00019	8.00019	8.00019	8.00019
20.77	13.70019	13.70019	13.70019	13.70019	13.70019	13.70019	13.70019	13.70019	13.70019	13.70019	13.70019	13.70019	13.70019	13.70019	13.70019	13.70019	13.70019	13.70019	13.70019	13.70019	8.00019	8.00019	8.00019	8.00019	8.00019	8.00019	8.00019	8.00019	8.00019	8.00019	8.00019	8.00019	8.00019	8.00019	8.00019	8.00019	8.00019	8.00019	8.00019	8.00019	8.00019	8.00019	8.00019	8.00019	8.00019	8.00019	8.00019	8.00019	8.00019
20.87	13.70019	13.70019	13.70019	13.70019	13.70019	13.70019	13.70019	13.70019	13.70019	13.70019	13.70019	13.70019	13.70019	13.70019	13.70019	13.70019	13.70019	13.70019	13.70019	13.70019	8.00019	8.00019	8.00019	8.00019	8.00019	8.00019	8.00019	8.00019	8.00019	8.00019	8.00019	8.00019	8.00019	8.00019	8.00019	8.00019	8.00019	8.00019	8.00019	8.00019	8.00019	8.00019	8.00019	8.00019	8.00019	8.00019	8.00019	8.00019	8.00019
20.97	13.70019	13.70019	13.70019	13.70019	13.70019	13.70019	13.70019	13.70019	13.70019	13.70019	13.70019	13.70019	13.70019	13.70019	13.70019	13.70019	13.70019	13.70019	13.70019	13.70019	8.00019	8.00019	8.00019	8.00019	8.00019	8.00019	8.00019	8.00019	8.00019	8.00019	8.00019	8.00019	8.00019	8.00019	8.00019	8.00019	8.00019	8.00019	8.00019	8.00019	8.00019	8.00019	8.00019	8.00019	8.00019	8.00019	8.00019	8.00019	8.00019
21.07	13.70019	13.70019	13.70019	13.70019	13.70019	13.70019	13.70019	13.70019	13.70019	13.70019	13.70019	13.70019	13.70019	13.70019	13.70019	13.70019	13.70019	13.70019	13.70019	13.70019	8.00019	8.00019	8.00019	8.00019	8.00019	8.00019	8.00019	8.00019	8.00019	8.00019	8.00019	8.00019	8.00019	8.00019	8.00019	8.00019	8.00019	8.00019	8.00019	8.00019	8.00019	8.00019	8.00019	8.00019	8.00019	8.00019	8.00019	8.00019	8.00019
21.17	13.70019	13.70019	13.70019	13.70019	13.70019	13.70019	13.70019	13.70019	13.70019	13.70019	13.70019	13.70019	13.70019	13.70019	13.70019	13.70019	13.70019	13.70019	13.70019	13.70019	8.00019	8.00019	8.00019	8.00019	8.00019	8.00019	8.00019	8.00019	8.00019	8.00019	8.00019	8.00019	8.00019	8.00019	8.00019	8.00019	8.00019	8.00019	8.00019	8.00019	8.00019	8.00019	8.00019	8.00019	8.00019	8.00019	8.00019	8.00019	8.00019
21.27	13.70019	13.70019	13.70019	13.70019	13.70019	13.70019	13.70019	13.70019	13.70019	13.70019	13.70019	13.70019	13.70019	13.70019	13.70019	13.70019	13.70019	13.70019	13.70019	13.70019	8.00019	8.00019	8.00019	8.00019	8.00019	8.00019	8.00019	8.00019	8.00019	8.00019	8.00019	8.00019	8.00019	8.00019	8.00019	8.00019	8.00019	8.00019	8.00019	8.00019	8.00019	8.00019	8.00019	8.00019	8.00019	8.00019	8.00019	8.00019	8.00019
21.37	13.70019	13.70019	13.70019	13.70019	13.70019	13.70019	13.70019	13.70019	13.70019	13.70019	13.70019	13.70019	13.70019	13.70019	13.70019	13.70019	13.70019	13.70019	13.70019	8.00019	8.00019	8.00019	8.00019	8.00019	8.00019	8.00019	8.00019	8.00019	8.00019	8.00019	8.00019	8.00019	8.00019	8.00019	8.00019	8.00019	8.00019	8.00019	8.00019	8.00019	8.00019	8.00019	8.00019	8.00019	8.00019	8.00019	8.00019	8.00019	8.00019
21.47	13.70019	13.70019	13.70019	13.70019	13.70019	13.70019	13.70019	13.70019	13.70019	13.70019	13.70019	13.70019	13.70019	13.70019	13.70019	13.70019	13.70019	13.70019	13.70019	8.00019	8.00019	8.00019	8.00019	8.00019	8.00019	8.00019	8.00019	8.00019	8.00019	8.00019	8.00019	8.00019	8.00019	8.00019	8.00019	8.00019	8.00019	8.00019	8.00019	8.00019	8.00019	8.00019	8.00019	8.00019	8.00019	8.00019	8.00019	8.00019	8.00019
21.57	13.70019	13.70019	13.70019	13.70019	13.70019	13.70019	13.70019	13.70019	13.70019	13.70019	13.70019	13.70019	13.70019	13.70019	13.70019	13.70019	13.70019	13.70019	13.70019	8.00019	8.00019	8.00019	8.00019	8.00019	8.00019	8.00019	8.00019	8.00019	8.00019	8.00019	8.00019	8.00019	8.00019	8.00019	8.00019	8.00019	8.00019	8.00019	8.00019	8.00019	8.00019	8.00019	8.00019	8.00019	8.00019	8.00019	8.00019	8.00019	8.00019
21.67	13.70019	13.70019	13.70019	13.70019	13.70019	13.70019	13.70019	13.70019	13.70019	13.70019	13.70019	13.70019	13.70019	13.70019	13.70019	13.70019	13.70019	13.70019	13.70019	8.00019	8.00019	8.00019	8.00019	8.00019	8.00019	8.00019	8.00019	8.00019	8.00019	8.00019	8.00019	8.00019	8.00019	8.00019	8.00019	8.00019	8.00019	8.00019	8.00019	8.00019	8.00019	8.00019	8.00019	8.00019	8.00019	8.00019	8.00019	8.00019	8.00019
21.77	13.70019	13.70019	13.70019	13.70019	13.70019	13.70019	13.70019	13.70019	13.70019	13.70019	13.70019	13.70019	13.70019	13.70019	13.70019	13.70019	13.70019	13.70019	13.70019	8.00019	8.00019	8.00019	8.00019	8.00019	8.00019	8.00019	8.00019	8.00019	8.00019	8.00019	8.00019	8.00019	8.00019	8.00019	8.00019	8.00019	8.00019	8.00019	8.00019	8.00019	8.00019	8.00019	8.00019	8.00019	8.00019	8.00019	8.00019	8.00019	8.00019
21.87	13.70019	13.70019	13.70019	13.70019	13.70019	13.70019	13.70019	13.70019	13.70019	13.70019	13.70019	13.70019	13.70019	13.70019	13.70019	13.70019	13.70019	13.70019	13.70019	8.00019	8.00019	8.00019	8.00019	8.00019	8.00019	8.00019	8.00019	8.00019	8.00019	8.00019	8.00019	8.00019	8.00019	8.00019	8.00019	8.00019	8.00019	8.00019	8.00019	8.00019	8.00019	8.00019	8.00019	8.00019	8.00019	8.00019	8.00019	8.00019	8.00019
21.97	13.70019	13.70019	13.70019	13.70019	13.70019	13.70019	13.70019	13.70019	13.70019	13.70019	13.70019	13.70019	13.70019	13.70019	13.70019	13.70019	13.70019	13.70019	13.70019	8.00019	8.00019	8.00019	8.00019	8.00019	8.00019	8.00019	8.00019	8.00019	8.00019	8.00019	8.00019	8.00019	8.00019	8.00019	8.00019	8.00019	8.00019	8.00019	8.00019	8.00019	8.00019	8.00019	8.00019	8.00019	8.00019	8.00019	8.00019	8.00019	8.00019
22.07	13.70019	13.70019	13.70019	13.70019	13.70019	13.70019	13.70019	13.70019	13.70019	13.70019	13.70019	13.70019	13.70019	13.70019	13.70019	13.70019	13.70019	13.70019	13.70019	8.00019	8.00019	8.00019	8.00019	8.00019	8.00019	8.00019	8.00019	8.00019	8.00019	8.00019	8.00019	8.00019	8.00019	8.00019	8.00019	8.00019	8.00019	8.00019	8.00019	8.00019	8.00019	8.00019	8.00019	8.00019	8.00019	8.00019	8.00019	8.00019	8.00019
22.17	13.70019	13.70019	13.70019	13.70019	13.70019	13.70019	13.70019	13.70019	13.70019	13.70019	13.70019	13.70019	13.70019	13.70019	13.70019	13.70019	13.70019	13.70019	13.70019	8.00019	8.00019	8.00019	8.00019	8.00019	8.00019	8.00019	8.00019	8.00019	8.00019	8.00019	8.00019	8.00019	8.00019	8.00019	8.00019	8.00019	8.00019	8.00019	8.00019	8.00019	8.00019	8.00019	8.00019	8.00019	8.00019	8.00019	8.00019	8.00019	8.00019
22.27	13.70019	13.70019	13.70019	13.70019	13.70019	13.70019	13.70019	13.70019	13.70019	13.70019	13.70019	13.70019	13.70019	13.70019	13.70019	13.70019	13.70019	13.70019	13.70019	8.00019	8.00019	8.00019	8.00019	8.00019	8.00019	8.00019	8.00019	8.00019	8.00019	8.00019	8.00019	8.00019	8.00019	8.00019	8.00019	8.00019	8.00019	8.00019	8.00019	8.00019	8.00019	8.00019	8.00019	8.00019	8.00019	8.00019	8.00019	8.00019	8.00019
22.37	13.70019	13.70019	13.70019	13.70019	13.70019	13.70019	13.70019	13.70019	13.70019	13.70019	13.70019	13.70019	13.70019	13.70019	13.70019	13.70019	13.70019	13.70019	13.70019	8.00019	8.00019	8.00019	8.00019	8.00019	8.00019	8.00019	8.00019	8.00019	8.00019	8.00019	8.00019	8.00019	8.00019	8.00019	8.00019	8.00019	8.00019	8.00019	8.00019	8.00019	8.00019	8.00019	8.00019	8.00019	8.00019	8.00019	8.00019	8.00019	8.00019
22.47	13.70019	13.70019	13.70019	13.70019	13.70019	13.70019	13.70019	13.70019	13.70019	13.70019	13.70019	13.70019	13.70019	13.70019	13.70019	13.70019	13.70019	13.70019	13.70019	8.00019	8.00019	8.00019	8.00019	8.00019	8.00019	8.00019	8.00019	8.00019	8.00019	8.00019	8.00019	8.00019	8.00019	8.00019	8.00019	8.00019	8.00019	8.00019	8.00019	8.00019	8.00019	8.00019	8.00019	8.00019	8.00019	8.00019	8.00019	8.00019	8.00019
22.57	13.70019	13.70019	13.70019	13.70019	13.70019	13.70019	13.70019	13.70019	13.70019	13.70019	13.70019	13.70019	13.70019	13.70019	13.70019	13.70019	13.70019	13.70019	13.70019	8.00019	8.00019	8.00019	8.00019	8.00019	8.00019	8.00019	8.00019	8.00019	8.00019	8.00019	8.00019	8.00019	8.00019	8.00019	8.00019	8.00019	8.00019	8.00019	8.00019	8.00019	8.00019	8.00019	8.00019	8.00019	8.00019	8.00019	8.00019	8.00019	8.00019
22.67	13.70019	13.70019	13.70019	13.70019	13.70019	13.70019	13.70019	13.70019	13.70019	13.70019	13.70019	13.70019	13.70019	13.70019	13.70019	13.70019	13.70019	13.70019	8.00019	8.00019	8.00019	8.00019	8.00019	8.00019	8.00019	8.00019	8.00019	8.00019	8.00019	8.00019	8.00019	8.00019	8.00019	8.00019	8.00019	8.00019	8.00019	8.00019	8.00019	8.00019	8.00019	8.00019	8.00019	8.00019	8.00019	8.00019	8.00019	8.00019	8.00019
22.77	13.70019	13.70019	13.70019	13.70019	13.70019	13.70019	13.70019	13.70019	13.70019	13.70019	13.70019	13.70019	13.70019	13.70019	13.70019	13.70019	13.70019	13.70019	8.00019	8.00019	8.00019	8.00019	8.00019	8.00019	8.00019	8.00019	8.00019	8.00019	8.00019	8.00019	8.00019	8.00019	8.00019	8.00019	8.00019	8.00019	8.00019	8.00019	8.00019	8.00019	8.00019	8.00019	8.00019	8.00019	8.00019	8.00019	8.00019	8.00019	8.00019
22.87	13.70019	13.70019	13.70019	13.70019	13.70019	13.70019	13.70019	13.70019	13.70019	13.70019	13.70019	13.70019	13.70019	13.70019	13.70019	13.70019	13.70019	13.70019	8.00019	8.00019	8.00019	8.00019	8.00019	8.00019	8.00019	8.00019	8.00019	8.00019	8.00019	8.00019	8.00019	8.00019	8.00019	8.00019	8.00019	8.00019	8.00019	8.00019	8.00019	8.00019	8.00019	8.00019	8.00019	8.00019	8.00019	8.00019	8.00019	8.00019	8.00019
22.97	13.70019	13.70019	13.70019	13.70019	13.70019	13.70019	13.70019	13.70019	13.70019	13.70019	13.70019	13.70019	13.70019	13.70019	13.70019	13.70019	13.70019	13.70019	8.00019	8.00019	8.00019	8.00019	8.00019	8.00019	8.00019	8.00019	8.00019	8.00019	8.00019	8.00019	8.00019	8.00019	8.00019	8.00019	8.00019	8.00019	8.00019	8.00019	8.00019	8.00019	8.00019	8.00019	8.00019	8.00019	8.00019	8.00019	8.00019	8.00019	8.00019
23.07	13.70019	13.70019	13.70019	13.70019	13.70019	13.70019	13.70019	13.70019	13.70019	13.70019	13.70019	13.70019	13.70019	13.70019	13.70019	13.70019	13.70019	13.70019	8.00019	8.00019	8.00019	8.00019	8.00019	8.00019	8.00019	8.00019	8.00019	8.00019	8.00019	8.00019	8.00019	8.00019	8.00019	8.00019	8.00019	8.00019	8.00019	8.00019	8.00019	8.00019	8.00019	8.00019	8.00019	8.00019	8.00019	8.00019	8.00019	8.00019	8.00019
23.17	13.70019	13.70019	13.70019	13.70019	13.70019	13.70019	13.70019	13.70019	13.70019	13.70019	13.70019	13.70019	13.70019	13.70019	13.70019	13.70019	13.70019	13.70019	8.00019	8.00019	8.00019	8.00019	8.00019	8.00019	8.00019	8.00019	8.00019	8.00019	8.00019	8.00019	8.00019	8.00019	8.00019	8.00019	8.00019	8.00019	8.00019	8.00019	8.00019	8.00019	8.00019	8.00019	8.00019	8.00019	8.00019	8.00019	8.00019	8.00019	8.00019
23.27	13.70019	13.70019	13.70019	13.70019	13.70019	13.70019	13.70019	13.70019	13.70019	13.70019	13.70019	13.70019	13.70019	13.70019	13.70019	13.70019	13.70019	13.70019	8.00019	8.00019	8.00019	8.00019	8.00019	8.00019	8.00019	8.00019	8.00019	8.00019	8.00019	8.00019	8.00019	8.00019	8.00019	8.00019	8.00019	8.00019	8.00019	8.00019	8.00019	8.00019	8.00019	8.00019	8.00019	8.00019	8.00019	8.00019	8.00019	8.00019	8.00019
23.37	13.70019	13.70019	13.70019	13.70019	13.70019	13.70019	13.70019	13.70019	13.70019	13.70019	13.70019	13.70019	13.70019	13.70019	13.70019	13.70019	13.70019	13.70019	8.00019	8.00019	8.00019	8.00019	8.00019	8.00019	8.00019	8.00019	8.00019	8.00019	8.00019	8.00019	8.00019	8.00019	8.00019	8.00019	8.00019	8.00019	8.00019	8.00019	8.00019	8.00019	8.00019	8.00019	8.00019	8.00019	8.00019	8.00019	8.00019	8.00019	8.00019
23.47	13.70019	13.70019	13.70019	13.70019	13.70019	13.70019	13.70019	13.70019	13.70019	13.70019	13.70019	13.70019	13.70019	13.70019	13.70019	13.70019	13.70019	13.70019	8.00019	8.00019	8.00019	8.00019	8.00019	8.00019	8.00019	8.00019	8.00019	8.00019	8.00019	8.00019	8.00019	8.00019	8.00019	8.00019	8.00019	8.00019	8.00019	8.00019	8.00019	8.00019	8.00019	8.00019	8.00019	8.00019	8.00019	8.00019	8.00019	8.00019	8.00019
23.57	13.70019	13.70019	13.70019	13.70019	13.70019	13.70019	13.70019	13.70019	13.70019	13.70019	13.70019	13.70019	13.70019	13.70019	13.70019	13.70019	13.70019	13.70019	8.00019	8.00019	8.00019	8.00019	8.00019	8.00019	8.00019	8.00019	8.00019	8.00019	8.00019	8.00019	8.00019	8.00019	8.00019	8.00019	8.00019	8.00019	8.00019	8.00019	8.00019	8.00019	8.00019	8.00019	8.00019	8.00019	8.00019	8.00019	8.00019	8.00019	8.00019
23.67	13.70019	13.70019	13.70019	13.70019	13.70019	13.70019	13.70019	13.70019	13.70019	13.70019	13.70019	13.70019	13.70019	13.70019	13.70019	13.70019	13.70019	13.70019	8.00019	8.00019	8.00019	8.00019	8.00019	8.00019	8.00019	8.00019	8.00019	8.00019	8.00019	8.00019	8.00019	8.00019	8.00019	8.00019	8.00019	8.00019	8.00019	8.00019	8.00019	8.00019	8.00019	8.00019	8.00019	8.00019	8.00019	8.00019	8.00019	8.00019	8.00019
23.77	13.70019	13.70019	13.70019	13.70019	13.70019	13.70019	13.70019	13.70019	13.70019	13.70019	13.70019	13.70019	13.70019	13.70019	13.70019	13.70019	13.70019	13.70019	8.00019	8.00019	8.00019	8.00019	8.00019	8.00019	8.00019	8.00019	8.00019	8.00019	8.00019	8.00019	8.00019	8.00019	8.00019	8.00019	8.00019	8.00019	8.00019	8.00019	8.00019	8.00019	8.00019	8.00019	8.00019	8.00019	8.00019	8.00019	8.00019	8.00019	8.00019
23.87	13.70019	13.70019	13.70019	13.70019	13.70019	13.70019	13.70019	13.70019	13.70019	13.70019	13.70019	13.70019	13.70019	13.70019	13.70019	13.70019	13.70019	13.70019	8.00019	8.00019	8.00019	8.00019	8.00019	8.00019	8.00019	8.00019	8.00019	8.00019	8.00019	8.00019	8.00019	8.00019	8.00019	8.00019	8.00019	8.00019	8.00019	8.00019	8.00019	8.00019	8.00019	8.00019	8.00019	8.00019	8.00019	8.00019	8.00019	8.00019	8.00019
23.97	13.70019	13.70019	13.70019	13.70019	13.70019	13.70019	13.70019	13.70019	13.70019	13.70019	13.70019	13.70019	13.70019	13.70019	13.70019	13.70019	13.70019	8.00019	8.00019	8.00019	8.00019	8.00019	8.00019	8.00019	8.00019	8.00019	8.00019	8.00019	8.00019	8.00019	8.00019	8.00019	8.00019	8.00019	8.00019	8.00019	8.00019	8.00019	8.00019	8.00019	8.00019	8.00019	8.00019	8.00019	8.00019	8.00019	8.00019	8.00019	8.00019
24.07	13.70019	13.70019	13.70019	13.70019	13.70019	13.70019	13.70019	13.70019	13.70019	13.70019	13.70019	13.70019	13.70019	13.70019	13.70019	13.70019	13.70019	8.00019	8.00019	8.00019	8.00019	8.00019	8.00019	8.00019	8.00019	8.00019	8.00019	8.00019	8.00019	8.00019	8.00019	8.00019	8.00019	8.00019	8.00019	8.00019	8.00019	8.00019	8.00019	8.00019	8.00019	8.00019	8.00019	8.00019	8.00019	8.00019	8.00019	8.00019	8.00019
24.17	13.70019	13.70019	13.70019	13.70019	13.70019	13.70019	13.70019	13.70019	13.70019	13.70019	13.70019	13.70019	13.70019	13.70019	13.70019	13.70019	13.70019	8.00019	8.00019	8.00019	8.00019	8.00019	8.00019	8.00019	8.00019	8.00019	8.00019	8.00019	8.00019	8.00019	8.00019	8.00019	8.00019	8.00019	8.00019	8.00019	8.00019	8.00019	8.00019	8.00019	8.00019	8.00019	8.00019	8.00019	8.00019	8.00019	8.00019	8.00019	8.00019
24.27	13.70019	13.70019	13.70019	13.70019	13.70019	13.70019	13.70019	13.70019	13.70019	13.70019	13.70019	13.70019	13.70019	13.70019	13.70019	13.70019	13.70019	8.00019	8.00019	8.00019	8.00019	8.00019	8.00019	8.00019	8.00019	8.00019	8.00019	8.00019	8.00019	8.00019	8.00019	8.00019	8.00019	8.00019	8.00019	8.00019	8.00019	8.00019	8.00019	8.00019	8.00019	8.00019	8.00019	8.00019	8.00019	8.00019	8.00019	8.00019	8.00019
24.37	13.70019	13.70019	13.70019	13.70019	13.70019	13.70019	13.70019	13.70019	13.70019	13.70019	13.70019	13.70019	13.70019	13.70019	13.70019	13.70019	13.70019	8.00019	8.00019	8.00019	8.00019	8.00019	8.00019	8.00019	8.00019	8.00019	8.00019	8.00019	8.00019	8.00019	8.00019	8.00019	8.00019	8.00019	8.00019	8.00019	8.00019	8.00019	8.00019	8.00019	8.00019	8.00019	8.00019	8.00019	8.00019	8.00019	8.00019	8.00019	8.00019
24.47	13.70019	13.70019	13.70019	13.70019	13.70019	13.70019	13.70019	13.70019	13.70019	13.70019	13.70019	13.70019	13.70019	13.70019	13.70019	13.70019	13.70019	8.00019	8.00019	8.00019	8.00019	8.00019	8.00019	8.00019	8.00019	8.00019	8.00019	8.00019	8.00019	8.00019	8.00019	8.00019	8.00019	8.00019	8.00019	8.00019	8.00019	8.00019	8.00019	8.00019	8.00019	8.00019	8.00019	8.00019	8.00019	8.00019	8.00019	8.00019	8.00019
24.57	13.70019	13.70019	13.70019	13.70019	13.70019	13.70019	13.70019	13.70019	13.70019	13.70019	13.70019	13.70019	13.70019	13.70019	13.70019	13.70019	13.70019	8.00019	8.00019	8.00019	8.00019	8.00019	8.00019	8.00019	8.00019	8.00019	8.00019	8.00019	8.00019	8.00019	8.00019	8.00019	8.00019	8.00019	8.00019	8.00019	8.00019	8.00019	8.00019	8.00019	8.00019	8.00019	8.00019	8.00019	8.00019	8.00019	8.00019	8.00019	8.00019
24.67	13.70019	13.70019	13.70019	13.70019	13.70019	13.70019	13.70019	13.70019	13.70019	13.70019	13.70019	13.70019	13.70019	13.70019	13.70019	13.70019	13.70019	8.00019	8.00019	8.00019	8.00019	8.00019	8.00019	8.00019	8.00019	8.00019	8.00019	8.00019	8.00019	8.00019	8.00019	8.00019	8.00019	8.00019	8.00019	8.00019	8.00019	8.00019	8.00019	8.00019	8.00019	8.00019	8.00019	8.00019	8.00019	8.00019	8.00019	8.00019	8.00019
24.77	13.70019	13.70019	13.70019	13.70019	13.70019	13.70019	13.70019	13.70019	13.70019	13.70019	13.70019	13.70019	13.70019	13.70019	13.70019	13.70019	13.70019	8.00019	8.00019	8.00019	8.00019	8.00019	8.00019	8.00019	8.00019	8.00019	8.00019	8.00019	8.00019	8.00019	8.00019	8.00019	8.00019	8.00019	8.00019	8.00019	8.00019	8.00019	8.00019	8.00019	8.00019	8.00019	8.00019	8.00019	8.00019	8.00019	8.00019	8.00019	8.00019
24.87	13.70019	13.70019	13.70019	13.70019	13.70019	13.70019	13.70019	13.70019	13.70019	13.70019	13.70019	13.70019	13.70019	13.70019	13.70019	13.70019	13.70019	8.00019	8.00019	8.00019	8.00019	8.00019	8.00019	8.00019	8.00019	8.00019	8.00019	8.00019	8.00019	8.00019	8.00019	8.00019	8.00019	8.00019	8.00019	8.00019	8.00019	8.00019	8.00019	8.00019	8.00019	8.00019	8.00019	8.00019	8.00019	8.00019	8.00019	8.00019	8.00019
24.97	13.70019	13.70019	13.70019	13.70019	13.70019	13.70019	13.70019	13.70019	13.70019	13.70019	13.70019	13.70019	13.70019	13.70019	13.70019	13.70019	13.70019	8.00019	8.00019	8.00019	8.00019	8.00019	8.00019	8.00019	8.00019	8.00019	8.00019	8.00019	8.00019	8.00019	8.00019	8.00019	8.00019	8.00019	8.00019	8.00019	8.00019	8.00019	8.00019	8.00019	8.00019	8.00019	8.00019	8.00019	8.00019	8.00019	8.00019	8.00019	8.00019
25.07	13.70019	13.70019	13.70019	13.70019	13.70019	13.70019	13.70019	13.70019	13.70019	13.70019	13.70019	13.70019	13.70019	13.70019	13.70019	13.70019	13.70019	8.00019	8.00019	8.00019	8.00019	8.00019	8.00019	8.00019	8.00019	8.00019	8.00019	8.00019	8.00019	8.00019	8.00019	8.00019	8.00019	8.00019	8.00019	8.00019	8.00019	8.00019	8.00019	8.00019	8.00019	8.00019	8.00019	8.00019	8.00019	8.00019	8.00019	8.00019	8.00019
25.17	13.70019	13.70019	13.70019	13.70019	13.70019	13.70019	13.70019	13.70019	13.70019	13.70019	13.70019	13.70019	13.70019	13.70019	13.70019	13.70019	8.00019	8.00019	8.00019	8.00019	8.00019	8.00019	8.00019	8.00019	8.00019	8.00019	8.00019	8.00019	8.00019	8.00019	8.00019	8.00019	8.00019	8.00019	8.00019	8.00019	8.00019	8.00019	8.00019	8.00019	8.00019	8.00019	8.00019	8.00019	8.00019	8.00019	8.00019	8.00019	8.00019
25.27	13.70019	13.70019	13.70019	13.70019	13.70019	13.70019	13.70019	13.70019	13.70019	13.70019	13.70019	13.70019	13.70019	13.70019	13.70019	13.70019	8.00019	8.00019	8.00019	8.00019	8.00019	8.00019	8.00019	8.00019	8.00019	8.00019	8.00019	8.00019	8.00019	8.00019	8.00019	8.00019	8.00019	8.00019	8.00019	8.00019	8.00019	8.00019	8.00019	8.00019	8.00019	8.00019	8.00019	8.00019	8.00019	8.00019	8.00019	8.00019	8.00019
25.37	13.70019	13.70019	13.70019	13.70019	13.70019	13.70019	13.70019	13.70019	13.70019	13.70019	13.70019	13.70019	13.70019	13.70019	13.70019	13.70019	8.00019	8.00019	8.00019	8.00019	8.00019	8.00019	8.00019	8.00019	8.00019	8.00019	8.00019	8.00019	8.00019	8.00019	8.00019	8.00019	8.00019	8.00019	8.00019	8.00019	8.00019	8.00019	8.00019	8.00019	8.00019	8.00019	8.00019	8.00019	8.00019	8.00019	8.00019	8.00019	8.00019
25.47	13.70019	13.70019	13.70019	13.70019	13.70019	13.70019	13.70019	13.70019	13.70019	13.70019	13.70019	13.70019	13.70019	13.70019	13.70019	13.70019	8.00019	8.00019	8.00019	8.00019	8.00019	8.00019	8.00019	8.00019	8.00019	8.00019	8.00019	8.00019	8.00019	8.00019	8.00019	8.00019	8.00019	8.00019	8.00019	8.00019	8.00019	8.00019	8.00019	8.00019	8.00019	8.00019	8.00019	8.00019	8.00019	8.00019	8.00019	8.00019	8.00019
25.57	13.70019	13.70019	13.70019	13.70019	13.70019	13.70019	13.70019	13.70019	13.70019	13.70019	13.70019	13.70019	13.70019	13.70019	13.70019	13.70019	8.00019	8.00019	8.00019	8.00019	8.00019	8.00019	8.00019	8.00019	8.00019	8.00019	8.00019	8.00019	8.00019	8.00019	8.00019	8.00019	8.00019	8.00019	8.00019	8.00019	8.00019	8.00019	8.00019	8.00019	8.00019	8.00019	8.00019	8.00019	8.00019	8.00019	8.00019	8.00019	8.00019
25.67	13.70019	13.70019	13.70019	13.70019	13.70019	13.70019	13.70019	13.70019	13.70019	13.70019	13.70019	13.70019	13.70019	13.70019	13.70019	13.70019	8.00019	8.00019	8.00019	8.00019	8.00019	8.00019	8.00019	8.00019	8.00019	8.00019	8.00019	8.00019	8.00019	8.00019	8.00019	8.00019	8.00019	8.00019	8.00019	8.00019	8.00019	8.00019	8.00019	8.00019	8.00019	8.00019	8.00019	8.00019	8.00019	8.00019	8.00019	8.00019	8.00019
25.77	13.70019	13.70019	13.70019	13.70019	13.70019	13.70019	13.70019	13.70019	13.70019	13.70019	13.70019	13.70019	13.70019	13.70019	13.70019	13.70019	8.00019	8.00019	8.00019	8.00019	8.00019	8.00019	8.00019	8.00019	8.00019	8.00019	8.00019	8.00019	8.00019	8.00019	8.00019	8.00019	8.00019	8.00019	8.00019	8.00019	8.00019	8.00019	8.00019	8.00019	8.00019	8.00019	8.00019	8.00019	8.00019	8.00019	8.00019	8.00019	8.00019
25.87	13.70019	13.70019	13.70019	13.70019	13.70019	13.70019	13.70019	13.70019	13.70019	13.70019	13.70019	13.70019	13.70019	13.70019	13.70019	13.70019	8.00019	8.00019	8.00019	8.00019	8.00019	8.00019	8.00019	8.00019	8.00019	8.00019	8.00019	8.00019	8.00019	8.00019	8.00019	8.00019	8.00019	8.00019	8.00019	8.00019	8.00019	8.00019	8.00019	8.00019	8.00019	8.00019	8.00019	8.00019	8.00019	8.00019	8.00019	8.00019	8.00019
25.97	13.70019	13.70019	13.70019	13.70019	13.70019	13.70019	13.70019	13.70019	13.70019	13.70019	13.70019	13.70019	13.70019	13.70019	13.70019	13.70019	8.00019	8.00019	8.00019	8.00019	8.00019	8.00019	8.00019	8.00019	8.00019	8.00019	8.00019	8.00019	8.00019	8.00019	8.00019	8.00019	8.00019	8.00019	8.00019	8.00019	8.00019	8.00019	8.00019	8.00019	8.00019	8.00019	8.00019	8.00019	8.00019	8.00019	8.00019	8.00019	8.00019
26.07	13.70019	13.70019	13.70019	13.70019	13.70019	13.70019	13.70019	13.70019	13.70019	13.70019	13.70019	13.70019	13.70019	13.70019	13.70019	13.70019	8.00019	8.00019	8.00019	8.00019	8.00019	8.00019	8.00019	8.00019	8.00019	8.00019	8.00019	8.00019	8.00019	8.00019	8.00019	8.00019	8.00019	8.00019	8.00019	8.00019	8.00019	8.00019	8.00019	8.00019	8.00019	8.00019	8.00019	8.00019	8.00019	8.00019	8.00019	8.00019	8.00019
26.17	13.70019	13.70019	13.70019	13.70019	13.70019	13.70019	13.70019	13.70019	13.70019	13.70019	13.70019	13.70019	13.70019	13.70019	13.70019	13.70019	8.00019	8.00019	8.00019	8.00019	8.00019	8.00019	8.00019	8.00019	8.00019	8.00019	8.00019	8.00019	8.00019	8.00019	8.00019	8.00019	8.00019	8.00019	8.00019	8.00019	8.00019	8.00019	8.00019	8.00019	8.00019	8.00019	8.00019	8.00019	8.00019	8.00019	8.00019	8.00019	8.00019
26.27	13.70019	13.70019	13.70019	13.70019	13.70019	13.70019	13.70019	13.70019	13.70019	13.70019	13.70019	13.70019	13.70019	13.70019	13.70019	8.00019	8.00019	8.00019	8.00019	8.00019	8.00019	8.00019	8.00019	8.00019	8.00019	8.00019	8.00019	8.00019	8.00019	8.00019	8.00019	8.00019	8.00019	8.00019	8.00019	8.00019	8.00019	8.00019	8.00019	8.00019	8.00019	8.00019	8.00019	8.00019	8.00019	8.00019	8.00019	8.00019	8.00019
26.37	13.70019	13.70019	13.70019	13.70019	13.70019	13.70019	13.70019	13.70019	13.70019	13.70019	13.70019	13.70019	13.70019	13.70019	13.70019	8.00019	8.00019	8.00019	8.00019	8.00019	8.00019	8.00019	8.00019	8.00019	8.00019	8.00019	8.00019	8.00019	8.00019	8.00019	8.00019	8.00019	8.00019	8.00019	8.00019	8.00019	8.00019	8.00019	8.00019	8.00019	8.00019	8.00019	8.00019	8.00019	8.00019	8.00019	8.00019	8.00019	8.00019
26.47	13.70019	13.70019	13.70019	13.70019	13.70019	13.70019	13.70019	13.70019	13.70019	13.70019	13.70019	13.70019	13.70019	13.70019	13.70019	8.00019	8.00019	8.00019	8.00019	8.00019	8.00019	8.00019	8.00019	8.00019	8.00019	8.00019	8.00019	8.00019	8.00019	8.00019	8.00019	8.00019	8.00019	8.00019	8.00019	8.00019	8.00019	8.00019	8.00019	8.00019	8.00019	8.00019	8.00019	8.00019	8.00019	8.00019	8.00019	8.00019	8.00019
26.57	13.70019	13.70019	13.70019	13.70019	13.70019	13.70019	13.70019	13.70019	13.70019	13.70019	13.70019	13.70019	13.70019	13.70019	13.70019	8.00019	8.00019	8.00019	8.00019	8.00019	8.00019	8.00019	8.00019	8.00019	8.00019	8.00019	8.00019	8.00019	8.00019	8.00019	8.00019	8.00019	8.00019	8.00019	8.00019	8.00019	8.00019	8.00019	8.00019	8.00019	8.00019	8.00019	8.00019	8.00019	8.00019	8.00019	8.00019	8.00019	8.00019
26.67	13.70019	13.70019	13.70019	13.70019	13.70019	13.70019	13.70019	13.70019	13.70019	13.70019	13.70019	13.70019	13.70019	13.70019	13.70019	8.00019	8.00019	8.00019	8.00019	8.00019	8.00019	8.00019	8.00019	8.00019	8.00019	8.00019	8.00019	8.00019	8.00019	8.00019	8.00019	8.00019	8.00019	8.00019	8.00019	8.00019	8.00019	8.00019	8.00019	8.00019	8.00019	8.00019	8.00019	8.00019	8.00019	8.00019	8.00019	8.00019	8.00019
26.77	13.70019	13.70019	13.70019	13.70019	13.70019	13.70019	13.70019	13.70019	13.70019	13.70019	13.70019	13.70019	13.70019	13.70019	13.70019	8.00019	8.00019	8.00019	8.00019	8.00019	8.00019	8.00019	8.00019	8.00019	8.00019	8.00019	8.00019	8.00019	8.00019	8.00019	8.00019	8.00019	8.00019	8.00019	8.00019	8.00019	8.00019	8.00019	8.00019	8.00019	8.00019	8.00019	8.00019	8.00019	8.00019	8.00019	8.00019	8.00019	8.00019
26.87	13.70019	13.70019	13.70019	13.70019	13.70019	13.70019	13.70019	13.70019	13.70019	13.70019	13.70019	13.70019	13.70019	13.70019	13.70019	8.00019	8.00019	8.00019	8.00019	8.00019	8.00019	8.00019	8.00019	8.00019	8.00019	8.00019	8.00019	8.00019	8.00019	8.00019	8.00019	8.00019	8.00019	8.00019	8.00019	8.00019	8.00019	8.00019	8.00019	8.00019	8.00019	8.00019	8.00019	8.00019	8.00019	8.00019	8.00019	8.00019	8.00019
26.97	13.70019	13.70019	13.70019	13.70019	13.70019	13.70019	13.70019	13.70019	13.70019	13.70019	13.70019	13.70019	13.70019	13.70019	13.70019	8.00019	8.00019	8.00019	8.00019	8.00019	8.00019	8.00019	8.00019	8.00019	8.00019	8.00019	8.00019	8.00019	8.00019	8.00019	8.00019	8.00019	8.00019	8.00019	8.00019	8.00019	8.00019	8.00019	8.00019	8.00019	8.00019	8.00019	8.00019	8.00019	8.00019	8.00019	8.00019	8.00019	8.00019
27.07	13.70019	13.70019	13.70019	13.70019	13.70019	13.70019	13.70019	13.70019	13.70019	13.70019	13.70019	13.70019	13.70019	13.70019	13.70019	8.00019	8.00019	8.00019	8.00019	8.00019	8.00019	8.00019	8.00019	8.00019	8.00019	8.00019	8.00019	8.00019	8.00019	8.00019	8.00019	8.00019	8.00019	8.00019	8.00019	8.00019	8.00019	8.00019	8.00019	8.00019	8.00019	8.00019	8.00019	8.00019	8.00019	8.00019	8.00019	8.00019	8.00019
27.17	13.70019	13.70019	13.70019	13.70019	13.70019	13.70019	13.70019	13.70019	13.70019	13.70019	13.70019	13.70019	13.70019	13.70019	13.70019	8.00019	8.00019	8.00019	8.00019	8.00019	8.00019	8.00019	8.00019	8.00019	8.00019	8.00019	8.00019	8.00019	8.00019	8.00019	8.00019	8.00019	8.00019	8.00019	8.00019	8.00019	8.00019	8.00019	8.00019	8.00019	8.00019	8.00019	8.00019	8.00019	8.00019	8.00019	8.00019	8.00019	8.00019
27.27	13.70019	13.70019	13.70019	13.70019	13.70019	13.70019	13.70019	13.70019	13.70019	13.70019	13.70019	13.70019	13.70019	13.70019	8.00019	8.00019	8.00019	8.00019	8.00019	8.00019	8.00019	8.00019	8.00019	8.00019	8.00019	8.00019	8.00019	8.00019	8.00019	8.00019	8.00019	8.00019	8.00019	8.00019	8.00019	8.00019	8.00019	8.00019	8.00019	8.00019	8.00019	8.00019	8.00019	8.00019	8.00019	8.00019	8.00019	8.00019	8.00019
27.37	13.70019	13.70019	13.70019	13.70019	13.70019	13.70019	13.70019	13.70019	13.70019	13.70019	13.70019	13.70019	13.70019	13.70019	8.00019	8.00019	8.00019	8.00019	8.00019	8.00019	8.00019	8.00019	8.00019	8.00019	8.00019	8.00019	8.00019	8.00019	8.00019	8.00019	8.00019	8.00019	8.00019	8.00019	8.00019	8.00019	8.00019	8.00019	8.00019	8.00019	8.00019	8.00019	8.00019	8.00019	8.00019	8.00019	8.00019	8.00019	8.00019
27.47	13.70019	13.70019	13.70019	13.70019	13.70019	13.70019	13.70019	13.70019	13.70019	13.70019	13.70019	13.70019	13.70019	13.70019	8.00019	8.00019	8.00019	8.00019	8.00019	8.00019	8.00019	8.00019	8.00019	8.00019	8.00019	8.00019	8.00019	8.00019	8.00019	8.00019	8.00019	8.00019	8.00019	8.00019	8.00019	8.00019	8.00019	8.00019	8.00019	8.00019	8.00019	8.00019	8.00019	8.00019	8.00019	8.00019	8.00019	8.00019	8.00019
27.57	13.70019	13.70019	13.70019	13.70019	13.70019	13.70019	13.70019	13.70019	13.70019	13.70019	13.70019	13.70019	13.70019	13.70019	8.00019	8.00019	8.00019	8.00019	8.00019	8.00019	8.00019	8.00019	8.00019	8.00019	8.00019	8.00019	8.00019	8.00019	8.00019	8.00019	8.00019	8.00019	8.00019	8.00019	8.00019	8.00019	8.00019	8.00019	8.00019	8.00019	8.00019	8.00019	8.00019	8.00019	8.00019	8.00019	8.00019	8.00019	8.00019
27.67	13.70019	13.70019	13.70019	13.70019	13.70019	13.70019	13.70019	13.70019	13.70019	13.70019	13.70019	13.70019	13.70019	13.70019	8.00019	8.00019	8.00019	8.00019	8.00019	8.00019	8.00019	8.00019	8.00019	8.00019	8.00019	8.00019	8.00019	8.00019	8.00019	8.00019	8.00019	8.00019	8.00019	8.00019	8.00019	8.00019	8.00019	8.00019	8.00019	8.00019	8.00019	8.00019	8.00019	8.00019	8.00019	8.00019	8.00019	8.00019	8.00019
27.77	13.70019	13.70019	13.70019	13.70019	13.70019	13.70019	13.70019	13.70019	13.70019	13.70019	13.70019	13.70019	13.70019	13.70019	8.00019	8.00019	8.00019	8.00019	8.00019	8.00019	8.00019	8.00019	8.00019	8.00019	8.00019	8.00019	8.00019	8.00019	8.00019	8.00019	8.00019	8.00019	8.00019	8.00019	8.00019	8.00019	8.00019	8.00019	8.00019	8.00019	8.00019	8.00019	8.00019	8.00019	8.00019	8.00019	8.00019	8.00019	8.00019
27.87	13.70019	13.70019	13.70019	13.70019	13.70019	13.70019	13.70019	13.70019	13.70019	13.70019	13.70019	13.70019	13.70019	13.70019	8.00019	8.00019	8.00019	8.00019	8.00019	8.00019	8.00019	8.00019	8.00019	8.00019	8.00019	8.00019	8.00019	8.00019	8.00019	8.00019	8.00019	8.00019	8.00019	8.00019	8.00019	8.00019	8.00019	8.00019	8.00019	8.00019	8.00019	8.00019	8.00019	8.00019	8.00019	8.00019	8.00019	8.00019	8.00019
27.97	13.70019	13.70019	13.70019	13.70019	13.70019	13.70019	13.70019	13.70019	13.70019	13.70019	13.70019	13.70019	13.70019	13.70019	8.00019	8.00019	8.00019	8.00019	8.00019	8.00019	8.00019	8.00019	8.00019	8.00019	8.00019	8.00019	8.00019	8.00019	8.00019	8.00019	8.00019	8.00019	8.00019	8.00019	8.00019	8.00019	8.00019	8.00019	8.00019	8.00019	8.00019	8.00019	8.00019	8.00019	8.00019	8.00019	8.00019	8.00019	8.00019
28.07	13.70019	13.70019	13.70019	13.70019	13.70019	13.70019	13.70019	13.70019	13.70019	13.70019	13.70019	13.70019	13.70019	13.70019	8.00019	8.00019	8.00019	8.00019	8.00019	8.00019	8.00019	8.00019	8.00019	8.00019	8.00019	8.00019	8.00019	8.00019	8.00019	8.00019	8.00019	8.00019	8.00019	8.00019	8.00019	8.00019	8.00019	8.00019	8.00019	8.00019	8.00019	8.00019	8.00019	8.00019	8.00019	8.00019	8.00019	8.00019	8.00019
28.17	13.70019	13.70019	13.70019	13.70019	13.70019	13.70019	13.70019	13.70019	13.70019	13.70019	13.70019	13.70019	13.70019	13.70019	8.00019	8.00019	8.00019	8.00019	8.00019	8.00019	8.00019	8.00019	8.00019	8.00019	8.00019	8.00019	8.00019	8.00019	8.00019	8.00019	8.00019	8.00019	8.00019	8.00019	8.00019	8.00019	8.00019	8.00019	8.00019	8.00019	8.00019	8.00019	8.00019	8.00019	8.00019	8.00019	8.00019	8.00019	8.00019
28.27	13.70019	13.70019	13.70019	13.70019	13.70019	13.70019	13.70019	13.70019	13.70019	13.70019	13.70019	13.70019	13.70019	8.00019	8.00019	8.00019	8.00019	8.00019	8.00019	8.00019	8.00019	8.00019	8.00019	8.00019	8.00019	8.00019	8.00019	8.00019	8.00019	8.00019	8.00019	8.00019	8.00019	8.00019	8.00019	8.00019	8.00019	8.00019	8.00019	8.00019	8.00019	8.00019	8.00019	8.00019	8.00019	8.00019	8.00019	8.00019	8.00019
28.37	13.70019	13.70019	13.70019	13.70019	13.70019	13.70019	13.70019	13.70019	13.70019	13.70019	13.70019	13.70019	13.70019	8.00019	8.00019	8.00019	8.00019	8.00019	8.00019	8.00019	8.00019	8.00019	8.00019	8.00019	8.00019	8.00019	8.00019	8.00019	8.00019	8.00019	8.00019	8.00019	8.00019	8.00019	8.00019	8.00019	8.00019	8.00019	8.00019	8.00019	8.00019	8.00019	8.00019	8.00019	8.00019	8.00019	8.00019	8.00019	8.00019
28.47	13.70019	13.70019	13.70019	13.70019	13.70019	13.70019	13.70019	13.70019	13.70019	13.70019	13.70019	13.70019	13.70019	8.00019	8.00019	8.00019	8.00019	8.00019	8.00019	8.00019	8.00019	8.00019	8.00019	8.00019	8.00019	8.00019	8.00019	8.00019	8.00019	8.00019	8.00019	8.00019	8.00019	8.00019	8.00019	8.00019	8.00019	8.00019	8.00019	8.00019	8.00019	8.00019	8.00019	8.00019	8.00019	8.00019	8.00019	8.00019	8.00019
28.57	13.70019	13.70019	13.70019	13.70019	13.70019	13.70019	13.70019	13.70019	13.70019	13.70019	13.70019	13.70019	13.70019	8.00019	8.00019	8.00019	8.00019	8.00019	8.00019	8.00019	8.00019	8.00019	8.00019	8.00019	8.00019	8.00019	8.00019	8.00019	8.00019	8.00019	8.00019	8.00019	8.00019	8.00019	8.00019	8.00019	8.00019	8.00019	8.00019	8.00019	8.00019	8.00019	8.00019	8.00019	8.00019	8.00019	8.00019	8.00019	8.00019
28.67	13.70019	13.70019	13.70019	13.70019	13.70019	13.70019	13.70019	13.70019	13.70019	13.70019	13.70019	13.70019	13.70019	8.00019	8.00019	8.00019	8.00019	8.00019	8.00019	8.00019	8.00019	8.00019	8.00019	8.00019	8.00019	8.00019	8.00019	8.00019	8.00019	8.00019	8.00019	8.00019	8.00019	8.00019	8.00019	8.00019	8.00019	8.00019	8.00019	8.00019	8.00019	8.00019	8.00019	8.00019	8.00019	8.00019	8.00019	8.00019	8.00019
28.77	13.70019	13.70019	13.70019	13.70019	13.70019	13.70019	13.70019	13.70019	13.70019	13.70019	13.70019	13.70019	13.70019	8.00019	8.00019	8.00019	8.00019	8.00019	8.00019	8.00019	8.00019	8.00019	8.00019	8.00019	8.00019	8.00019	8.00019	8.00019	8.00019	8.00019	8.00019	8.00019	8.00019	8.00019	8.00019	8.00019	8.00019	8.00019	8.00019	8.00019	8.00019	8.00019	8.00019	8.00019	8.00019	8.00019	8.00019	8.00019	8.00019
28.87	13.70019	13.70019	13.70019	13.70019	13.70019	13.70019	13.70019	13.70019	13.70019	13.70019	13.70019	13.70019	13.70019	8.00019	8.00019	8.00019	8.00019	8.00019	8.00019	8.00019	8.00019	8.00019	8.00019	8.00019	8.00019	8.00019	8.00019	8.00019	8.00019	8.00019	8.00019	8.00019	8.00019	8.00019	8.00019	8.00019	8.00019	8.00019	8.00019	8.00019	8.00019	8.00019	8.00019	8.00019	8.00019	8.00019	8.00019	8.00019	8.00019
28.97	13.70019	13.70019	13.70019	13.70019	13.70019	13.70019	13.70019	13.70019	13.70019	13.70019	13.70019	13.70019	13.70019	8.00019	8.00019	8.00019	8.00019	8.00019	8.00019	8.00019	8.00019	8.00019	8.00019	8.00019	8.00019	8.00019	8.00019	8.00019	8.00019	8.00019	8.00019	8.00019	8.00019	8.00019	8.00019	8.00019	8.00019	8.00019	8.00019	8.00019	8.00019	8.00019	8.00019	8.00019	8.00019	8.00019	8.00019	8.00019	8.00019
29.07	13.70019	13.70019	13.70019	13.70019	13.70019	13.70019	13.70019	13.70019	13.70019	13.70019	13.70019	13.70019	13.70019	8.00019	8.00019	8.00019	8.00019	8.00019	8.00019	8.00019	8.00019	8.00019	8.00019	8.00019	8.00019	8.00019	8.00019	8.00019	8.00019	8.00019	8.00019	8.00019	8.00019	8.00019	8.00019	8.00019	8.00019	8.00019	8.00019	8.00019	8.00019	8.00019	8.00019	8.00019	8.00019	8.00019	8.00019	8.00019	8.00019
29.17	13.70019	13.70019	13.70019	13.70019	13.70019	13.70019	13.70019	13.70019	13.70019	13.70019	13.70019	13.70019	8.00019	8.00019	8.00019	8.00019	8.00019	8.00019	8.00019	8.00019	8.00019	8.00019	8.00019	8.00019	8.00019	8.00019	8.00019	8.00019	8.00019	8.00019	8.00019	8.00019	8.00019	8.00019	8.00019	8.00019	8.00019	8.00019	8.00019	8.00019	8.00019	8.00019	8.00019	8.00019	8.00019	8.00019	8.00019	8.00019	8.00019
29.27	13.70019	13.70019	13.70019	13.70019	13.70019	13.70019	13.70019	13.70019	13.70019	13.70019	13.70019	13.70019	8.00019	8.00019	8.00019	8.00019	8.00019	8.00019	8.00019	8.00019	8.00019	8.00019	8.00019	8.00019	8.00019	8.00019	8.00019	8.00019	8.00019	8.00019	8.00019	8.00019	8.00019	8.00019	8.00019	8.00019	8.00019	8.00019	8.00019	8.00019	8.00019	8.00019	8.00019	8.00019	8.00019	8.00019	8.00019	8.00019	8.00019
29.37	13.70019	13.70019	13.70019	13.70019	13.70019	13.70019	13.70019	13.70019	13.70019	13.70019	13.70019	13.70019	8.00019	8.00019	8.00019	8.00019	8.00019	8.00019	8.00019	8.00019	8.00019	8.00019	8.00019	8.00019	8.00019	8.00019	8.00019	8.00019	8.00019	8.00019	8.00019	8.00019	8.00019	8.00019	8.00019	8.00019	8.00019	8.00019	8.00019	8.00019	8.00019	8.00019	8.00019	8.00019	8.00019	8.00019	8.00019	8.00019	8.00019
29.47	13.70019	13.70019	13.70019	13.70019	13.70019	13.70019	13.70019	13.70019	13.70019	13.70019	13.70019	13.70019	8.00019	8.00019	8.00019	8.00019	8.00019	8.00019	8.00019	8.00019	8.00019	8.00019	8.00019	8.00019	8.00019	8.00019	8.00019	8.00019	8.00019	8.00019	8.00019	8.00019	8.00019	8.00019	8.00019	8.00019	8.00019	8.00019	8.00019	8.00019	8.00019	8.00019	8.00019	8.00019	8.00019	8.00019	8.00019	8.00019	8.00019
29.57	13.70019	13.70019	13.70019	13.70019	13.70019	13.70019	13.70019	13.70019	13.70019	13.70019	13.70019	13.70019	8.00019	8.00019	8.00019	8.00019	8.00019	8.00019	8.00019	8.00019	8.00019	8.00019	8.00019	8.00019	8.00019	8.00019	8.00019	8.00019	8.00019	8.00019	8.00019	8.00019	8.00019	8.00019	8.00019	8.00019	8.00019	8.00019	8.00019	8.00019	8.00019	8.00019	8.00019	8.00019	8.00019	8.00019	8.00019	8.00019	8.00019
29.67	13.70019	13.70019	13.70019	13.70019	13.70019	13.70019	13.70019	13.70019	13.70019	13.70019	13.70019	13.70019	8.00019	8.00019	8.00019	8.00019	8.00019	8.00019	8.00019	8.00019	8.00019	8.00019	8.00019	8.00019	8.00019	8.00019	8.00019	8.00019	8.00019	8.00019	8.00019	8.00019	8.00019	8.00019	8.00019	8.00019	8.00019	8.00019	8.00019	8.00019	8.00019	8.00019	8.00019	8.00019	8.00019	8.00019	8.00019	8.00019	8.00019
29.77	13.70019	13.70019	13.70019	13.70019	13.70019	13.70019	13.70019	13.70019	13.70019	13.70019	13.70019	13.70019	8.00019	8.00019	8.00019	8.00019	8.00019	8.00019	8.00019	8.00019	8.00019	8.00019	8.00019	8.00019	8.00019	8.00019	8.00019	8.00019	8.00019	8.00019	8.00019	8.00019	8.00019	8.00019	8.00019	8.00019	8.00019	8.00019	8.00019	8.00019	8.00019	8.00019	8.00019	8.00019	8.00019	8.00019	8.00019	8.00019	8.00019
29.87	13.70019	13.70019	13.70019	13.70019	13.70019	13.70019	13.70019	13.70019	13.70019	13.70019	13.70019	13.70019	8.00019	8.00019	8.00019	8.00019	8.00019	8.00019	8.00019	8.00019	8.00019	8.00019	8.00019	8.00019	8.00019	8.00019	8.00019	8.00019	8.00019	8.00019	8.00019	8.00019	8.00019	8.00019	8.00019	8.00019	8.00019	8.00019	8.00019	8.00019	8.00019	8.00019	8.00019	8.00019	8.00019	8.00019	8.00019	8.00019	8.00019
29.97	13.70019	13.70019	13.70019	13.70019	13.70019	13.70019	13.70019	13.70019	13.70019	13.70019	13.70019	8.00019	8.00019	8.00019	8.00019	8.00019	8.00019	8.00019	8.00019	8.00019	8.00019	8.00019	8.00019	8.00019	8.00019	8.00019	8.00019	8.00019	8.00019	8.00019	8.00019	8.00019	8.00019	8.00019	8.00019	8.00019	8.00019	8.00019	8.00019	8.00019	8.00019	8.00019	8.00019	8.00019	8.00019	8.00019	8.00019	8.00019	8.00019
30.07	13.70019	13.70019	13.70019	13.70019	13.70019	13.70019	13.70019	13.70019	13.70019	13.70019	13.70019	8.00019	8.00019	8.00019	8.00019	8.00019	8.00019	8.00019	8.00019	8.00019	8.00019	8.00019	8.00019	8.00019	8.00019	8.00019	8.00019	8.00019	8.00019	8.00019	8.00019	8.00019	8.00019	8.00019	8.00019	8.00019	8.00019	8.00019	8.00019	8.00019	8.00019	8.00019	8.00019	8.00019	8.00019	8.00019	8.00019	8.00019	8.00019
30.17	13.70019	13.70019	13.70019	13.70019	13.70019	13.70019	13.70019	13.70019	13.70019	13.70019	13.70019	8.00019	8.00019	8.00019	8.00019	8.00019	8.00019	8.00019	8.00019	8.00019	8.00019	8.00019	8.00019	8.00019	8.00019	8.00019	8.00019	8.00019	8.00019	8.00019	8.00019	8.00019	8.00019	8.00019	8.00019	8.00019	8.00019	8.00019	8.00019	8.00019	8.00019	8.00019	8.00019	8.00019	8.00019	8.00019	8.00019	8.00019	8.00019
30.27	13.70019	13.70019	13.70019	13.70019	13.70019	13.70019	13.70019	13.70019	13.70019	13.70019	13.70019	8.00019	8.00019	8.00019	8.00019	8.00019	8.00019	8.00019	8.00019	8.00019	8.00019	8.00019	8.00019	8.00019	8.00019	8.00019	8.00019	8.00019	8.00019	8.00019	8.00019	8.00019	8.00019	8.00019	8.00019	8.00019	8.00019	8.00019	8.00019	8.00019	8.00019	8.00019	8.00019	8.00019	8.00019	8.00019	8.00019	8.00019	8.00019
30.37	13.70019	13.70019	13.70019	13.70019	13.70019	13.70019	13.70019	13.70019	13.70019	13.70019	13.70019	8.00019	8.00019	8.00019	8.00019	8.00019	8.00019	8.00019	8.00019	8.00019	8.00019	8.00019	8.00019	8.00019	8.00019	8.00019	8.00019	8.00019	8.00019	8.00019	8.00019	8.00019	8.00019	8.00019	8.00019	8.00019	8.00019	8.00019	8.00019	8.00019	8.00019	8.00019	8.00019	8.00019	8.00019	8.00019	8.00019	8.00019	8.00019
30.47	13.70019	13.70019	13.70019	13.70019	13.70019	13.70019	13.70019	13.70019	13.70019	13.70019	13.70019	8.00019	8.00019	8.00019	8.00019	8.00019	8.00019	8.00019	8.00019	8.00019	8.00019	8.00019	8.00019	8.00019	8.00019	8.00019	8.00019	8.00019	8.00019	8.00019	8.00019	8.00019	8.00019	8.00019	8.00019	8.00019	8.00019	8.00019	8.00019	8.00019	8.00019	8.00019	8.00019	8.00019	8.00019	8.00019	8.00019	8.00019	8.00019
30.57	13.70019	13.70019	13.70019	13.70019	13.70019	13.70019	13.70019	13.70019	13.70019	13.70019	13.70019	8.00019	8.00019	8.00019	8.00019	8.00019	8.00019	8.00019	8.00019	8.00019	8.00019	8.00019	8.00019	8.00019	8.00019	8.00019	8.00019	8.00019	8.00019	8.00019	8.00019	8.00019	8.00019	8.00019	8.00019	8.00019	8.00019	8.00019	8.00019	8.00019	8.00019	8.00019	8.00019	8.00019	8.00019	8.00019	8.00019	8.00019	8.00019
30.67	13.70019	13.70019	13.70019	13.70019	13.70019	13.70019	13.70019	13.70019	13.70019	13.70019	13.70019	8.00019	8.00019	8.00019	8.00019	8.00019	8.00019	8.00019	8.00019	8.00019	8.00019	8.00019	8.00019	8.00019	8.00019	8.00019	8.00019	8.00019	8.00019	8.00019	8.00019	8.00019	8.00019	8.00019	8.00019	8.00019	8.00019	8.00019	8.00019	8.00019	8.00019	8.00019	8.00019	8.00019	8.00019	8.00019	8.00019	8.00019	8.00019
30.77	13.70019	13.70019	13.70019	13.70019	13.70019	13.70019	13.70019	13.70019	13.70019	13.70019	8.00019	8.00019	8.00019	8.00019	8.00019	8.00019	8.00019	8.00019	8.00019	8.00019	8.00019	8.00019	8.00019	8.00019	8.00019	8.00019	8.00019	8.00019	8.00019	8.00019	8.00019	8.00019	8.00019	8.00019	8.00019	8.00019	8.00019	8.00019	8.00019	8.00019	8.00019	8.00019	8.00019	8.00019	8.00019	8.00019	8.00019	8.00019	8.00019
30.87	13.70019	13.70019	13.70019	13.70019	13.70019	13.70019	13.70019	13.70019	13.70019	13.70019	8.00019	8.00019	8.00019	8.00019	8.00019	8.00019	8.00019	8.00019	8.00019	8.00019	8.00019	8.00019	8.00019	8.00019	8.00019	8.00019	8.00019	8.00019	8.00019	8.00019	8.00019	8.00019	8.00019	8.00019	8.00019	8.00019	8.00019	8.00019	8.00019	8.00019	8.00019	8.00019	8.00019	8.00019	8.00019	8.00019	8.00019	8.00019	8.00019
30.97	13.70019	13.70019	13.70019	13.70019	13.70019	13.70019	13.70019	13.70019	13.70019	13.70019	8.00019	8.00019	8.00019	8.00019	8.00019	8.00019	8.00019	8.00019	8.00019	8.00019	8.00019	8.00019	8.00019	8.00019	8.00019	8.00019	8.00019	8.00019	8.00019	8.00019	8.00019	8.00019	8.00019	8.00019	8.00019	8.00019	8.00019	8.00019	8.00019	8.00019	8.00019	8.00019	8.00019	8.00019	8.00019	8.00019	8.00019	8.00019	8.00019
31.07	13.70019	13.70019	13.70019	13.70019	13.70019	13.70019	13.70019	13.70019	13.70019	13.70019	8.00019	8.00019	8.00019	8.00019	8.00019	8.00019	8.00019	8.00019	8.00019	8.00019	8.00019	8.00019	8.00019	8.00019	8.00019	8.00019	8.00019	8.00019	8.00019	8.00019	8.00019	8.00019	8.00019	8.00019	8.00019	8.00019	8.00019	8.00019	8.00019	8.00019	8.00019	8.00019	8.00019	8.00019	8.00019	8.00019	8.00019	8.00019	8.00019
[truncated: 236 more columns]
