# Supplementary material for: Simple Physical Model for the Estimation of Irreversible Dissociation Rates for Bimolecular Complexes
Source: J Phys Chem A. 2023 Jul 7;127(28):5956–66. doi: 10.1021/acs.jpca.3c01890 (PMC10364079; doi:10.1021/acs.jpca.3c01890)
Supplement: Supplementary file 2 — jp3c01890_si_002.zip [file jp3c01890_si_002.zip › Supplementary/Output_Files/Distance_var/ButOPar30.txt]

var	val
U (J)	3.161201432960195e-20
mu (kg)	6.066392574220583e-26
vc	1020.8826599048642
v-coef	0.0021969351276901593
vlim	1318.0
