# Supplementary material for: Simple Physical Model for the Estimation of Irreversible Dissociation Rates for Bimolecular Complexes
Source: J Phys Chem A. 2023 Jul 7;127(28):5956–66. doi: 10.1021/acs.jpca.3c01890 (PMC10364079; doi:10.1021/acs.jpca.3c01890)
Supplement: Supplementary file 2 — jp3c01890_si_002.zip [file jp3c01890_si_002.zip › Supplementary/Output_Files/Distance_var/ButORes15.fits.txt]

Name	Value	st.dev	%
aa	1611944271.347111	8982043.168280398	0.5572179713616311
v0	796.3263440081689	1.8149408638243278	0.2279142059634925
ve	140.34682323668335	1.481879052387495	1.0558693230187535
b	0.023881046668559832	0.00048311074208645606	2.0229881411457855

Fit R^2 coefficients
v	0.9993931443106455
BW-v	0.99909553742496
