# Supplementary material for: Simple Physical Model for the Estimation of Irreversible Dissociation Rates for Bimolecular Complexes
Source: J Phys Chem A. 2023 Jul 7;127(28):5956–66. doi: 10.1021/acs.jpca.3c01890 (PMC10364079; doi:10.1021/acs.jpca.3c01890)
Supplement: Supplementary file 2 — jp3c01890_si_002.zip [file jp3c01890_si_002.zip › Supplementary/Output_Files/Distance_var/ButORes15.vv.txt]

v	tau
1021.0	1.0261999999998064e-11
1022.0	8.377500000000164e-12
1023.0	7.408000000001246e-12
1024.0	6.7695000000011376e-12
1025.0	6.3005000000009036e-12
1026.0	5.934000000000722e-12
1027.0	5.635500000000572e-12
1028.0	5.385500000000446e-12
1029.0	5.171500000000339e-12
1030.0	4.985000000000246e-12
1031.0	4.8205000000001635e-12
1032.0	4.674000000000089e-12
1033.0	4.541500000000023e-12
1034.0	4.421499999999964e-12
1035.0	4.311999999999909e-12
1036.0	4.210999999999858e-12
1037.0	4.117999999999813e-12
1038.0	4.031999999999769e-12
1039.0	3.951499999999729e-12
1040.0	3.8759999999996915e-12
1041.0	3.805499999999655e-12
1042.0	3.738999999999622e-12
1043.0	3.676499999999591e-12
1044.0	3.616999999999578e-12
1045.0	3.5609999999995948e-12
1046.0	3.5074999999996116e-12
1047.0	3.4569999999996267e-12
1048.0	3.4084999999996412e-12
1049.0	3.3619999999996567e-12
1050.0	3.31799999999967e-12
1051.0	3.275499999999683e-12
1052.0	3.234999999999695e-12
1053.0	3.1959999999997073e-12
1054.0	3.1584999999997184e-12
1055.0	3.122499999999729e-12
1056.0	3.0874999999997402e-12
1057.0	3.0539999999997505e-12
1058.0	3.0219999999997603e-12
1059.0	2.99049999999977e-12
1060.0	2.9604999999997792e-12
1061.0	2.9309999999997887e-12
1062.0	2.902499999999797e-12
1063.0	2.874999999999805e-12
1064.0	2.8484999999998132e-12
1065.0	2.8224999999998216e-12
1066.0	2.797499999999829e-12
1067.0	2.772999999999837e-12
1068.0	2.748999999999844e-12
1069.0	2.7259999999998517e-12
1070.0	2.7034999999998578e-12
1071.0	2.6814999999998653e-12
1072.0	2.6599999999998715e-12
1073.0	2.639499999999878e-12
1074.0	2.618999999999884e-12
1075.0	2.5989999999998907e-12
1076.0	2.5794999999998963e-12
1077.0	2.560999999999902e-12
1078.0	2.5424999999999084e-12
1079.0	2.523999999999913e-12
1080.0	2.5064999999999187e-12
1081.0	2.488999999999924e-12
1082.0	2.472499999999929e-12
1083.0	2.4554999999999344e-12
1084.0	2.4394999999999397e-12
1085.0	2.4234999999999438e-12
1086.0	2.407999999999949e-12
1087.0	2.3924999999999533e-12
1088.0	2.3774999999999587e-12
1089.0	2.3629999999999628e-12
1090.0	2.3484999999999672e-12
1091.0	2.3344999999999715e-12
1092.0	2.320499999999976e-12
1093.0	2.30699999999998e-12
1094.0	2.293499999999984e-12
1095.0	2.2804999999999885e-12
1096.0	2.2674999999999917e-12
1097.0	2.254999999999996e-12
1098.0	2.2425e-12
1099.0	2.230000000000004e-12
1100.0	2.2180000000000077e-12
1101.0	2.206000000000011e-12
1102.0	2.1945000000000145e-12
1103.0	2.183000000000018e-12
1104.0	2.1715000000000216e-12
1105.0	2.1605000000000246e-12
1106.0	2.1495000000000284e-12
1107.0	2.139000000000032e-12
1108.0	2.128000000000035e-12
1109.0	2.117500000000038e-12
1110.0	2.1075000000000413e-12
1111.0	2.0970000000000445e-12
1112.0	2.087000000000048e-12
1113.0	2.07750000000005e-12
1114.0	2.067500000000053e-12
1115.0	2.0580000000000565e-12
1116.0	2.0485000000000598e-12
1117.0	2.0390000000000627e-12
1118.0	2.030000000000065e-12
1119.0	2.0210000000000682e-12
1120.0	2.01200000000007e-12
1121.0	2.003000000000073e-12
1122.0	1.994500000000076e-12
1123.0	1.986000000000078e-12
1124.0	1.977500000000081e-12
1125.0	1.9690000000000842e-12
1126.0	1.9605000000000864e-12
1127.0	1.9525000000000893e-12
1128.0	1.9445000000000917e-12
1129.0	1.9365000000000934e-12
1130.0	1.9285000000000962e-12
1131.0	1.920500000000099e-12
1132.0	1.9130000000001006e-12
1133.0	1.9055000000001037e-12
1134.0	1.898000000000106e-12
1135.0	1.890500000000108e-12
1136.0	1.8830000000001102e-12
1137.0	1.8760000000001124e-12
1138.0	1.8685000000001147e-12
1139.0	1.861500000000117e-12
1140.0	1.854500000000119e-12
1141.0	1.8475000000001207e-12
1142.0	1.8405000000001237e-12
1143.0	1.8340000000001253e-12
1144.0	1.827000000000128e-12
1145.0	1.820500000000129e-12
1146.0	1.8140000000001296e-12
1147.0	1.8075000000001292e-12
1148.0	1.8010000000001283e-12
1149.0	1.7945000000001277e-12
1150.0	1.7885000000001273e-12
1151.0	1.7820000000001267e-12
1152.0	1.776000000000126e-12
1153.0	1.769500000000125e-12
1154.0	1.7635000000001247e-12
1155.0	1.7575000000001241e-12
1156.0	1.7520000000001236e-12
1157.0	1.746000000000123e-12
1158.0	1.7400000000001222e-12
1159.0	1.734500000000122e-12
1160.0	1.7285000000001211e-12
1161.0	1.7230000000001208e-12
1162.0	1.7175000000001205e-12
1163.0	1.7120000000001197e-12
1164.0	1.706500000000119e-12
1165.0	1.7010000000001189e-12
1166.0	1.695500000000118e-12
1167.0	1.6900000000001176e-12
1168.0	1.6850000000001171e-12
1169.0	1.6795000000001168e-12
1170.0	1.6745000000001161e-12
1171.0	1.6690000000001154e-12
1172.0	1.6640000000001149e-12
1173.0	1.6590000000001146e-12
1174.0	1.654000000000114e-12
1175.0	1.6490000000001134e-12
1176.0	1.6440000000001132e-12
1177.0	1.6390000000001129e-12
1178.0	1.6345000000001122e-12
1179.0	1.629500000000112e-12
1180.0	1.624500000000111e-12
1181.0	1.6200000000001108e-12
1182.0	1.6150000000001103e-12
1183.0	1.6105000000001101e-12
1184.0	1.6060000000001097e-12
1185.0	1.601500000000109e-12
1186.0	1.5970000000001086e-12
1187.0	1.5925000000001082e-12
1188.0	1.5880000000001077e-12
1189.0	1.5835000000001071e-12
1190.0	1.5790000000001069e-12
1191.0	1.5745000000001064e-12
1192.0	1.570500000000106e-12
1193.0	1.5660000000001056e-12
1194.0	1.5620000000001052e-12
1195.0	1.5575000000001048e-12
1196.0	1.5535000000001044e-12
1197.0	1.549000000000104e-12
1198.0	1.5450000000001036e-12
1199.0	1.5410000000001034e-12
1200.0	1.5370000000001028e-12
1201.0	1.5330000000001022e-12
1202.0	1.5290000000001018e-12
1203.0	1.5250000000001014e-12
1204.0	1.5210000000001013e-12
1205.0	1.5170000000001009e-12
1206.0	1.5130000000001005e-12
1207.0	1.5090000000001e-12
1208.0	1.5055000000001e-12
1209.0	1.5015000000000994e-12
1210.0	1.4975000000000992e-12
1211.0	1.4940000000000986e-12
1212.0	1.4900000000000985e-12
1213.0	1.4865000000000983e-12
1214.0	1.4830000000000976e-12
1215.0	1.4790000000000972e-12
1216.0	1.4755000000000969e-12
1217.0	1.4720000000000963e-12
1218.0	1.4685000000000962e-12
1219.0	1.4645000000000956e-12
1220.0	1.4610000000000957e-12
1221.0	1.4575000000000951e-12
1222.0	1.4540000000000948e-12
1223.0	1.4505000000000944e-12
1224.0	1.4475000000000942e-12
1225.0	1.4440000000000936e-12
1226.0	1.4405000000000935e-12
1227.0	1.4370000000000933e-12
1228.0	1.4335000000000928e-12
1229.0	1.4305000000000923e-12
1230.0	1.4270000000000922e-12
1231.0	1.424000000000092e-12
1232.0	1.4205000000000915e-12
1233.0	1.4175000000000912e-12
1234.0	1.4140000000000907e-12
1235.0	1.4110000000000906e-12
1236.0	1.4075000000000905e-12
1237.0	1.40450000000009e-12
1238.0	1.4015000000000897e-12
1239.0	1.3980000000000894e-12
1240.0	1.395000000000089e-12
1241.0	1.392000000000089e-12
1242.0	1.3890000000000885e-12
1243.0	1.3860000000000882e-12
1244.0	1.383000000000088e-12
1245.0	1.3800000000000876e-12
1246.0	1.3770000000000871e-12
1247.0	1.374000000000087e-12
1248.0	1.371000000000087e-12
1249.0	1.3680000000000865e-12
1250.0	1.3650000000000862e-12
1251.0	1.3620000000000859e-12
1252.0	1.3590000000000856e-12
1253.0	1.3565000000000851e-12
1254.0	1.3535000000000849e-12
1255.0	1.3505000000000848e-12
1256.0	1.3475000000000845e-12
1257.0	1.3450000000000842e-12
1258.0	1.342000000000084e-12
1259.0	1.3395000000000835e-12
1260.0	1.3365000000000834e-12
1261.0	1.3340000000000834e-12
1262.0	1.3310000000000827e-12
1263.0	1.3285000000000826e-12
1264.0	1.3255000000000826e-12
1265.0	1.3230000000000821e-12
1266.0	1.320500000000082e-12
1267.0	1.3175000000000816e-12
1268.0	1.3150000000000813e-12
1269.0	1.312500000000081e-12
1270.0	1.3095000000000808e-12
1271.0	1.3070000000000806e-12
1272.0	1.3045000000000803e-12
1273.0	1.30200000000008e-12
1274.0	1.2995000000000798e-12
1275.0	1.2970000000000796e-12
1276.0	1.2945000000000794e-12
1277.0	1.2920000000000791e-12
1278.0	1.2895000000000789e-12
1279.0	1.2870000000000786e-12
1280.0	1.2845000000000784e-12
1281.0	1.282000000000078e-12
1282.0	1.279500000000078e-12
1283.0	1.2770000000000777e-12
1284.0	1.2745000000000772e-12
1285.0	1.2720000000000772e-12
1286.0	1.2695000000000771e-12
1287.0	1.267500000000077e-12
1288.0	1.2650000000000763e-12
1289.0	1.2625000000000765e-12
1290.0	1.2600000000000758e-12
1291.0	1.2580000000000756e-12
1292.0	1.2555000000000756e-12
1293.0	1.2530000000000751e-12
1294.0	1.2510000000000751e-12
1295.0	1.248500000000075e-12
1296.0	1.2460000000000747e-12
1297.0	1.2440000000000745e-12
1298.0	1.2415000000000742e-12
1299.0	1.239500000000074e-12
1300.0	1.2370000000000736e-12
1301.0	1.2350000000000734e-12
1302.0	1.2325000000000736e-12
1303.0	1.2305000000000734e-12
1304.0	1.228500000000073e-12
1305.0	1.2260000000000727e-12
1306.0	1.2240000000000725e-12
1307.0	1.2215000000000725e-12
1308.0	1.219500000000072e-12
1309.0	1.2175000000000721e-12
1310.0	1.2155000000000715e-12
1311.0	1.2130000000000715e-12
1312.0	1.2110000000000713e-12
1313.0	1.209000000000071e-12
1314.0	1.2070000000000707e-12
1315.0	1.2045000000000706e-12
1316.0	1.2025000000000705e-12
1317.0	1.2005000000000705e-12
