# Supplementary material for: Simple Physical Model for the Estimation of Irreversible Dissociation Rates for Bimolecular Complexes
Source: J Phys Chem A. 2023 Jul 7;127(28):5956–66. doi: 10.1021/acs.jpca.3c01890 (PMC10364079; doi:10.1021/acs.jpca.3c01890)
Supplement: Supplementary file 2 — jp3c01890_si_002.zip [file jp3c01890_si_002.zip › Supplementary/Output_Files/Distance_var/ButORes20.fits.txt]

Name	Value	st.dev	%
aa	1119781672.9046803	6807879.64323136	0.607964910300052
v0	816.9875694831128	1.883825821040383	0.23058194413315636
ve	142.3426059119687	1.6363295643468032	1.1495711729197833
b	0.024719347390444443	0.0005491846955704136	2.221679589254478

Fit R^2 coefficients
v	0.9992150711928074
BW-v	0.9987821150013595
